# Supplementary material for: Genome-wide CRISPR/Cas9 screen shows that loss of GET4 increases mitochondria-endoplasmic reticulum contact sites and is neuroprotective
Source: Cell Death Dis. 2024 Mar 11;15(3):203. doi: 10.1038/s41419-024-06568-y (PMC10928201; doi:10.1038/s41419-024-06568-y)
Supplement: Supplementary file 1 — Supplementary Table 1 [file 41419_2024_6568_MOESM1_ESM.xlsx]

## Sheet: Supplemetary Table 1
Supplemetary Table 1: Genome Wide pooled Screening Library. This table is related to Figure 2
(a) Chromosome Number
(b) gRNA start position in the genome
(c) gRNA end position in the genome
(d) DNA Strand
(e) gRNA DNA sequence
(f) PAM sequence
(g) gRNA Sequence (reverse strand)
(l) Gene Name/Identifier
(m) Exon idenfier

## Sheet: Whole Genome Library
chromsome (a)	start (b)	end (c)	strand (d)	guide (e)	pam (f)	template (g)	gene_name|tgene_ID (h)	exon_num (i)
14	55043088	55043110	-	ACTTCTGCTCCGACTAGTTT	TGG	CCAAAACTAGTCGGAGCAGAAGT	SOCS4	ENSG00000180008
14	55043363	55043385	+	TGTAGTAGTCGGCACTCTTC	AGG	TGTAGTAGTCGGCACTCTTCAGG	SOCS4	ENSG00000180008
14	55043920	55043942	+	ATACGCAGCCGAAGCACTAC	TGG	ATACGCAGCCGAAGCACTACTGG	SOCS4	ENSG00000180008
14	55043447	55043469	-	CTAAAGGCTAAATCTGATCG	AGG	CCTCGATCAGATTTAGCCTTTAG	SOCS4	ENSG00000180008
14	55043624	55043646	-	TTGTCGGTGGTTATGACACA	GGG	CCCTGTGTCATAACCACCGACAA	SOCS4	ENSG00000180008
20	58311056	58311078	+	GTAAATCGAGTATTGTGTGG	CGG	GTAAATCGAGTATTGTGTGGCGG	RAB22A	ENSG00000124209
20	58343742	58343764	-	TATGTAGCTCATTTTGGTAC	TGG	CCAGTACCAAAATGAGCTACATA	RAB22A	ENSG00000124209
20	58353282	58353304	+	TTAGCACCAATGTACTATCG	AGG	TTAGCACCAATGTACTATCGAGG	RAB22A	ENSG00000124209
20	58353459	58353481	+	GTGAAAGAGCTTCGACAGCA	TGG	GTGAAAGAGCTTCGACAGCATGG	RAB22A	ENSG00000124209
20	58359634	58359656	-	AGCCCTTACCGCCAGATGGC	AGG	CCTGCCATCTGGCGGTAAGGGCT	RAB22A	ENSG00000124209
1	111760729	111760751	-	TACTGCCAGCATCTGTTTAC	TGG	CCAGTAAACAGATGCTGGCAGTA	DDX20	ENSG00000064703
1	111762268	111762290	+	GAATCAGCGTCTTGATGCTA	TGG	GAATCAGCGTCTTGATGCTATGG	DDX20	ENSG00000064703
1	111762743	111762765	+	GAGACATACATGCATCGGAT	TGG	GAGACATACATGCATCGGATTGG	DDX20	ENSG00000064703
1	111762925	111762947	+	GACCTACTGTTGCCGGGGAG	AGG	GACCTACTGTTGCCGGGGAGAGG	DDX20	ENSG00000064703
1	111766173	111766195	-	AAGTCAACGTGTATGGCTGA	TGG	CCATCAGCCATACACGTTGACTT	DDX20	ENSG00000064703
6	17114988	17115010	+	GGAAAATTGCAGCCCCCGGA	TGG	GGAAAATTGCAGCCCCCGGATGG	STMND1	ENSG00000230873
6	17120644	17120666	-	TCTGTCGCTCTCGACTCTCT	AGG	CCTAGAGAGTCGAGAGCGACAGA	STMND1	ENSG00000230873
6	17120608	17120630	-	TGATTAATCCATTGGTCACT	AGG	CCTAGTGACCAATGGATTAATCA	STMND1	ENSG00000230873
6	17130665	17130687	+	AGCTGAATTAGATGGGGCCG	AGG	AGCTGAATTAGATGGGGCCGAGG	STMND1	ENSG00000230873
6	17114966	17114988	+	ATGTCAGTGTGCCTCATACT	GGG	ATGTCAGTGTGCCTCATACTGGG	STMND1	ENSG00000230873
12	6872508	6872530	-	GGGCAGCAACAGCGAGTCGT	GGG	CCCACGACTCGCTGTTGCTGCCC	SPSB2	ENSG00000111671
12	6872316	6872338	-	GCCAGCATTCCGCGGACTGA	AGG	CCTTCAGTCCGCGGAATGCTGGC	SPSB2	ENSG00000111671
12	6871266	6871288	+	CCAGGTTGTGGCGCACACAC	AGG	CCAGGTTGTGGCGCACACACAGG	SPSB2	ENSG00000111671
12	6871198	6871220	+	GTAGAGCAGGTAGCGCTTCA	TGG	GTAGAGCAGGTAGCGCTTCATGG	SPSB2	ENSG00000111671
12	6872249	6872271	-	CAGGTCCGCATCCGCTACCT	GGG	CCCAGGTAGCGGATGCGGACCTG	SPSB2	ENSG00000111671
20	50143507	50143529	-	GACACACCCCTCGTCATACT	CGG	CCGAGTATGACGAGGGGTGTGTC	TMEM189-UBE2V1	ENSG00000124208
20	50143559	50143581	-	CAGCCTCATCGCCCACAACC	TGG	CCAGGTTGTGGGCGATGAGGCTG	TMEM189-UBE2V1	ENSG00000124208
20	50130901	50130923	-	TCTTGTCTGGCCTGGTACAC	TGG	CCAGTGTACCAGGCCAGACAAGA	TMEM189-UBE2V1	ENSG00000124208
20	50129613	50129635	-	ACGACTTCATCGAGACCAAC	GGG	CCCGTTGGTCTCGATGAAGTCGT	TMEM189-UBE2V1	ENSG00000124208
20	50129550	50129572	+	GCTGTGGGTGCGGAACTTGT	AGG	GCTGTGGGTGCGGAACTTGTAGG	TMEM189-UBE2V1	ENSG00000124208
8	94940870	94940892	+	ATTGAATTCTGGTTCTTGGT	TGG	ATTGAATTCTGGTTCTTGGTTGG	TP53INP1	ENSG00000164938
8	94940111	94940133	+	CTCAAGAGATGCCGGTAAAC	AGG	CTCAAGAGATGCCGGTAAACAGG	TP53INP1	ENSG00000164938
8	94940066	94940088	+	TGACTCAAACTGGAGAAAGC	AGG	TGACTCAAACTGGAGAAAGCAGG	TP53INP1	ENSG00000164938
8	94930482	94930504	+	GTAATTGTACTGACGCGGGC	AGG	GTAATTGTACTGACGCGGGCAGG	TP53INP1	ENSG00000164938
8	94930556	94930578	+	TGGTAAGATTTTGGCGACGA	AGG	TGGTAAGATTTTGGCGACGAAGG	TP53INP1	ENSG00000164938
19	54742175	54742197	-	CCCTGCAAGGTCTTGCATCA	TGG	CCATGATGCAAGACCTTGCAGGG	KIR2DL3	ENSG00000243772
19	54747364	54747386	+	ACTGAACCAAGCTCCGAAAC	CGG	ACTGAACCAAGCTCCGAAACCGG	KIR2DL3	ENSG00000243772
19	54742174	54742196	+	CCCATGATGCAAGACCTTGC	AGG	CCCATGATGCAAGACCTTGCAGG	KIR2DL3	ENSG00000243772
19	54742174	54742196	-	CCTGCAAGGTCTTGCATCAT	GGG	CCCATGATGCAAGACCTTGCAGG	KIR2DL3	ENSG00000243772
19	54747370	54747392	-	TACTCACCGGTTTCGGAGCT	TGG	CCAAGCTCCGAAACCGGTGAGTA	KIR2DL3	ENSG00000243772
19	19539723	19539745	+	GAAAGACGGTCCGTGTACAC	CGG	GAAAGACGGTCCGTGTACACCGG	CILP2	ENSG00000160161
19	19539687	19539709	-	GTCGCCATTGGCTCCTCGGT	GGG	CCCACCGAGGAGCCAATGGCGAC	CILP2	ENSG00000160161
19	19540227	19540249	+	TTCAACGTGGACCACCCCGG	AGG	TTCAACGTGGACCACCCCGGAGG	CILP2	ENSG00000160161
19	19540280	19540302	-	GCGCTGGCCCGTAGTAGAAG	CGG	CCGCTTCTACTACGGGCCAGCGC	CILP2	ENSG00000160161
19	19542498	19542520	-	GAAGGTTCCGTGAGCATCGC	TGG	CCAGCGATGCTCACGGAACCTTC	CILP2	ENSG00000160161
11	532720	532742	+	CTCACGCACCAACGTGTAGA	AGG	CTCACGCACCAACGTGTAGAAGG	HRAS	ENSG00000174775
11	533830	533852	-	GGACCAGTACATGCGCACCG	GGG	CCCCGGTGCGCATGTACTGGTCC	HRAS	ENSG00000174775
11	533877	533899	-	TTGGACATCCTGGATACCGC	CGG	CCGGCGGTATCCAGGATGTCCAA	HRAS	ENSG00000174775
11	533463	533485	+	TTGGCCGAGGTCTCGATGTA	GGG	TTGGCCGAGGTCTCGATGTAGGG	HRAS	ENSG00000174775
11	533590	533612	-	GGAGCAGATCAAACGGGTGA	AGG	CCTTCACCCGTTTGATCTGCTCC	HRAS	ENSG00000174775
6	10830601	10830623	-	AGTTGGGGGACGGCACGTAT	GGG	CCCATACGTGCCGTCCCCCAACT	MAK	ENSG00000111837
6	10830561	10830583	-	GAGTAATGAATCCGGGGAGC	TGG	CCAGCTCCCCGGATTCATTACTC	MAK	ENSG00000111837
6	10803792	10803814	-	TGGCTGAACTCTATATGTTA	AGG	CCTTAACATATAGAGTTCAGCCA	MAK	ENSG00000111837
6	10803722	10803744	+	TTTTGGGAGTCCCTAAAACT	TGG	TTTTGGGAGTCCCTAAAACTTGG	MAK	ENSG00000111837
6	10802032	10802054	-	CTGGCCAGAAGGATACCAGC	TGG	CCAGCTGGTATCCTTCTGGCCAG	MAK	ENSG00000111837
11	47273950	47273972	+	TGACTATCTAGTGATCGTAG	GGG	TGACTATCTAGTGATCGTAGGGG	MADD	ENSG00000110514
11	47274599	47274621	+	ATTGCTACGGCGATACCCCT	TGG	ATTGCTACGGCGATACCCCTTGG	MADD	ENSG00000110514
11	47275007	47275029	-	GGGACGTGAGAGTACTGTTG	CGG	CCGCAACAGTACTCTCACGTCCC	MADD	ENSG00000110514
11	47276028	47276050	+	GCAGAAGCGAGTAGACATCG	AGG	GCAGAAGCGAGTAGACATCGAGG	MADD	ENSG00000110514
11	47275914	47275936	+	GATCTTTACTGGATCGCTGC	TGG	GATCTTTACTGGATCGCTGCTGG	MADD	ENSG00000110514
12	123645472	123645494	+	CATAGATGCCGTGATGGTGC	TGG	CATAGATGCCGTGATGGTGCTGG	GTF2H3	ENSG00000111358
12	123651011	123651033	+	CATACAGAAACTTTGCTGGC	AGG	CATACAGAAACTTTGCTGGCAGG	GTF2H3	ENSG00000111358
12	123655790	123655812	+	GTGTTTTAGACTCCGACTCA	GGG	GTGTTTTAGACTCCGACTCAGGG	GTF2H3	ENSG00000111358
12	123659807	123659829	-	TGAGATCTCTGATCTTGATC	GGG	CCCGATCAAGATCAGAGATCTCA	GTF2H3	ENSG00000111358
12	123639295	123639317	+	TGATGCCAACCCAATTTGGT	GGG	TGATGCCAACCCAATTTGGTGGG	GTF2H3	ENSG00000111358
3	167602162	167602184	-	AATAGCCGTCCAATTCTTTG	TGG	CCACAAAGAATTGGACGGCTATT	WDR49	ENSG00000174776
3	167602202	167602224	-	CTAAACCAGTGGGTGTCCTT	TGG	CCAAAGGACACCCACTGGTTTAG	WDR49	ENSG00000174776
3	167576026	167576048	+	CGAGATGAAAAGTCGTCCAT	GGG	CGAGATGAAAAGTCGTCCATGGG	WDR49	ENSG00000174776
3	167576095	167576117	+	AGAACAAGCTATCCTCTGGA	TGG	AGAACAAGCTATCCTCTGGATGG	WDR49	ENSG00000174776
3	167560126	167560148	+	TGCTGATTTCTGCGTTGCCG	TGG	TGCTGATTTCTGCGTTGCCGTGG	WDR49	ENSG00000174776
22	41809885	41809907	+	AGATGTTTGAGGTGAAGCGG	CGG	AGATGTTTGAGGTGAAGCGGCGG	CCDC134	ENSG00000100147
22	41809970	41809992	-	GCCCCTTGAGCATGACATCA	AGG	CCTTGATGTCATGCTCAAGGGGC	CCDC134	ENSG00000100147
22	41825742	41825764	+	AGAGAAACGCCGAAAGAAAG	AGG	AGAGAAACGCCGAAAGAAAGAGG	CCDC134	ENSG00000100147
22	41810266	41810288	-	CCTTCAGCTTCTCGTCCTGG	GGG	CCCCCAGGACGAGAAGCTGAAGG	CCDC134	ENSG00000100147
22	41813357	41813379	+	ACTGGAACCTCCTCATCCGC	TGG	ACTGGAACCTCCTCATCCGCTGG	CCDC134	ENSG00000100147
1	21617399	21617421	+	GATGCTGGTGATTTCGTGGT	TGG	GATGCTGGTGATTTCGTGGTTGG	RAP1GAP	ENSG00000076864
1	21614036	21614058	+	TGAGAAGACAAGGTGGCCGA	GGG	TGAGAAGACAAGGTGGCCGAGGG	RAP1GAP	ENSG00000076864
1	21613682	21613704	+	ATCATGGTATGTCCGGCACT	TGG	ATCATGGTATGTCCGGCACTTGG	RAP1GAP	ENSG00000076864
1	21613633	21613655	-	GTTCCCTAATGTTGTCCAGA	TGG	CCATCTGGACAACATTAGGGAAC	RAP1GAP	ENSG00000076864
1	21613200	21613222	-	GTGAAGACGTCAATGTGGAT	CGG	CCGATCCACATTGACGTCTTCAC	RAP1GAP	ENSG00000076864
1	45824558	45824580	+	AAACCTGGCCAGCTCTCTAT	CGG	AAACCTGGCCAGCTCTCTATCGG	MAST2	ENSG00000086015
1	45824481	45824503	-	CCAGTGGATGAAAATATGTC	AGG	CCTGACATATTTTCATCCACTGG	MAST2	ENSG00000086015
1	45829486	45829508	+	CAGGTGACTTGGCAGTCGTC	AGG	CAGGTGACTTGGCAGTCGTCAGG	MAST2	ENSG00000086015
1	45829460	45829482	-	CACACTGCTATGTACACTGC	TGG	CCAGCAGTGTACATAGCAGTGTG	MAST2	ENSG00000086015
1	45959401	45959423	-	AGGTCACAATCAAGCTCTTG	CGG	CCGCAAGAGCTTGATTGTGACCT	MAST2	ENSG00000086015
3	119654527	119654549	+	GGCTGTAGTGATTCCCACTC	AGG	GGCTGTAGTGATTCCCACTCAGG	POPDC2	ENSG00000121577
3	119648415	119648437	-	GCTGGACCAGAGTCCGAGAA	GGG	CCCTTCTCGGACTCTGGTCCAGC	POPDC2	ENSG00000121577
3	119648609	119648631	+	ATGGAGACTTTTCCGGGGCC	AGG	ATGGAGACTTTTCCGGGGCCAGG	POPDC2	ENSG00000121577
3	119642523	119642545	+	ATATAACTTGAGAGTAGCTC	TGG	ATATAACTTGAGAGTAGCTCTGG	POPDC2	ENSG00000121577
3	119642477	119642499	+	TAAAGTTCAGGCGTGTGGGT	TGG	TAAAGTTCAGGCGTGTGGGTTGG	POPDC2	ENSG00000121577
4	88521583	88521605	-	GGATGGGTATTAAACTCTTC	AGG	CCTGAAGAGTTTAATACCCATCC	PIGY	ENSG00000255072
4	88521752	88521774	+	GGAATAAGAACAGTCAACGT	AGG	GGAATAAGAACAGTCAACGTAGG	PIGY	ENSG00000255072
4	88521600	88521622	-	CTTCCACCTTTGGACTTGGA	TGG	CCATCCAAGTCCAAAGGTGGAAG	PIGY	ENSG00000255072
4	88521597	88521619	+	TACCCATCCAAGTCCAAAGG	TGG	TACCCATCCAAGTCCAAAGGTGG	PIGY	ENSG00000255072
4	88521731	88521753	+	AGTCCTGCTAAAGAAACCAG	TGG	AGTCCTGCTAAAGAAACCAGTGG	PIGY	ENSG00000255072
2	36902681	36902703	-	TAAACGAGTGCGAGCTTTGT	TGG	CCAACAAAGCTCGCACTCGTTTA	STRN	ENSG00000115808
2	36899624	36899646	-	AACAGATTCTGCCTCCGTGC	TGG	CCAGCACGGAGGCAGAATCTGTT	STRN	ENSG00000115808
2	36893909	36893931	-	GAATCTAGAAGTGCAGGCGA	TGG	CCATCGCCTGCACTTCTAGATTC	STRN	ENSG00000115808
2	36886761	36886783	+	TGAGTTTGGTAATTACTCCC	TGG	TGAGTTTGGTAATTACTCCCTGG	STRN	ENSG00000115808
2	36884051	36884073	+	TCTTGTAGTTTTGACCTATT	GGG	TCTTGTAGTTTTGACCTATTGGG	STRN	ENSG00000115808
19	10671107	10671129	-	TTCCTGCTCGTCTATCCAGT	CGG	CCGACTGGATAGACGAGCAGGAA	ILF3	ENSG00000129351
19	10670994	10671016	+	GAATGATGACCGCCATGTGA	TGG	GAATGATGACCGCCATGTGATGG	ILF3	ENSG00000129351
19	10671427	10671449	+	CCTCCTACTCAAGGGGGACT	TGG	CCTCCTACTCAAGGGGGACTTGG	ILF3	ENSG00000129351
19	10671381	10671403	-	CATCACTCCCCGCAGGGTTC	TGG	CCAGAACCCTGCGGGGAGTGATG	ILF3	ENSG00000129351
19	10678633	10678655	-	TGCCTGTCCAGAACGTCCGG	GGG	CCCCCGGACGTTCTGGACAGGCA	ILF3	ENSG00000129351
3	40392111	40392133	-	GGACCTCTTGCTTGTGGATC	TGG	CCAGATCCACAAGCAAGAGGTCC	ENTPD3	ENSG00000168032
3	40392024	40392046	-	GAGTTCGGTAGAGGGCCTTG	AGG	CCTCAAGGCCCTCTACCGAACTC	ENTPD3	ENSG00000168032
3	40400973	40400995	-	GAAGGTTTGACTGACCACTC	CGG	CCGGAGTGGTCAGTCAAACCTTC	ENTPD3	ENSG00000168032
3	40411860	40411882	-	TTTTTGCATACACTCCTCAA	AGG	CCTTTGAGGAGTGTATGCAAAAA	ENTPD3	ENSG00000168032
3	40414805	40414827	+	ATTACAGCCAACTATTTAAT	GGG	ATTACAGCCAACTATTTAATGGG	ENTPD3	ENSG00000168032
19	50798215	50798237	+	CCCATAGGCCTGGTCACAAT	AGG	CCCATAGGCCTGGTCACAATAGG	C19orf48	ENSG00000167747
19	50798275	50798297	-	GGTGGATAAGTGGGCTACCA	AGG	CCTTGGTAGCCCACTTATCCACC	C19orf48	ENSG00000167747
19	50798320	50798342	+	CAGCCAAGTCCTTGTGCACT	GGG	CAGCCAAGTCCTTGTGCACTGGG	C19orf48	ENSG00000167747
19	50798424	50798446	-	GACAGTGCTGGAGGCCGTCT	TGG	CCAAGACGGCCTCCAGCACTGTC	C19orf48	ENSG00000167747
19	50798397	50798419	+	GCCTGCTGCCAGTGATGGCC	TGG	GCCTGCTGCCAGTGATGGCCTGG	C19orf48	ENSG00000167747
1	35715787	35715809	-	CTTGGTGATGTACCGTCGCC	TGG	CCAGGCGACGGTACATCACCAAG	C1orf216	ENSG00000142686
1	35716242	35716264	+	AGCTCGGGCTGACATAATCC	AGG	AGCTCGGGCTGACATAATCCAGG	C1orf216	ENSG00000142686
1	35716178	35716200	-	ATGCTAACGAGAATTGGCAT	GGG	CCCATGCCAATTCTCGTTAGCAT	C1orf216	ENSG00000142686
1	35715691	35715713	-	CACCATCCTAGACAACCGGA	AGG	CCTTCCGGTTGTCTAGGATGGTG	C1orf216	ENSG00000142686
1	35715950	35715972	+	GCTACGGCTGTCAATGCTCA	GGG	GCTACGGCTGTCAATGCTCAGGG	C1orf216	ENSG00000142686
17	4559583	4559605	+	GTGGTATACGCCAGGGCCGT	GGG	GTGGTATACGCCAGGGCCGTGGG	GGT6	ENSG00000167741
17	4559644	4559666	-	CAGAATCAGGGCAGGTCGAC	AGG	CCTGTCGACCTGCCCTGATTCTG	GGT6	ENSG00000167741
17	4558376	4558398	-	TCCTCGCTCAACTGCTCCTT	TGG	CCAAAGGAGCAGTTGAGCGAGGA	GGT6	ENSG00000167741
17	4559013	4559035	+	AATTGCCTGAGGAGCTATCG	TGG	AATTGCCTGAGGAGCTATCGTGG	GGT6	ENSG00000167741
17	4559398	4559420	+	AGCATCCACGACGTTGCCCC	CGG	AGCATCCACGACGTTGCCCCCGG	GGT6	ENSG00000167741
17	4149940	4149962	-	GGTCGGATACGTCATCCACG	AGG	CCTCGTGGATGACGTATCCGACC	CYB5D2	ENSG00000167740
17	4149903	4149925	-	GTCCCCGGTCACGAAAGCTC	TGG	CCAGAGCTTTCGTGACCGGGGAC	CYB5D2	ENSG00000167740
17	4154792	4154814	+	GACATTCCCGCCGTGCAACG	CGG	GACATTCCCGCCGTGCAACGCGG	CYB5D2	ENSG00000167740
17	4154729	4154751	-	TGGTGATCGCAGCTTCTACC	TGG	CCAGGTAGAAGCTGCGATCACCA	CYB5D2	ENSG00000167740
17	4156962	4156984	-	TGTCCGGCATCTGGCCACTA	GGG	CCCTAGTGGCCAGATGCCGGACA	CYB5D2	ENSG00000167740
19	19271088	19271110	-	ATTGATGAGCGCCCTAATCC	TGG	CCAGGATTAGGGCGCTCATCAAT	TM6SF2	ENSG00000213996
19	19271034	19271056	+	GGTCATAGGAGACCTCGCCA	TGG	GGTCATAGGAGACCTCGCCATGG	TM6SF2	ENSG00000213996
19	19270399	19270421	+	GATGATGAGGTCCACAACCG	AGG	GATGATGAGGTCCACAACCGAGG	TM6SF2	ENSG00000213996
19	19270248	19270270	-	CCATACCTGCGCACAGCGCA	CGG	CCGTGCGCTGTGCGCAGGTATGG	TM6SF2	ENSG00000213996
19	19270188	19270210	-	CTCCTCTACCTGGCCATGGC	CGG	CCGGCCATGGCCAGGTAGAGGAG	TM6SF2	ENSG00000213996
3	41954686	41954708	-	GTCTATAAAGGGCGACGGAA	GGG	CCCTTCCGTCGCCCTTTATAGAC	ULK4	ENSG00000168038
3	41954722	41954744	-	CTGTATGAGGAGATCGGAAG	AGG	CCTCTTCCGATCTCCTCATACAG	ULK4	ENSG00000168038
3	41935856	41935878	-	TTTGGAATTGACCTGATTAG	TGG	CCACTAATCAGGTCAATTCCAAA	ULK4	ENSG00000168038
3	41935877	41935899	+	AATTCTCTCACAACATCTTC	TGG	AATTCTCTCACAACATCTTCTGG	ULK4	ENSG00000168038
3	41919784	41919806	-	ATACAGCACCAGAAGTTGTG	AGG	CCTCACAACTTCTGGTGCTGTAT	ULK4	ENSG00000168038
19	50909367	50909389	+	AGTCCTCGCCGTTTATGATT	TGG	AGTCCTCGCCGTTTATGATTTGG	KLK4	ENSG00000167749
19	50909303	50909325	-	GAAAACGAATTGTTCTGCTC	GGG	CCCGAGCAGAACAATTCGTTTTC	KLK4	ENSG00000167749
19	50908701	50908723	+	ATGAGGTCGTTAGCGAGCAA	GGG	ATGAGGTCGTTAGCGAGCAAGGG	KLK4	ENSG00000167749
19	50908621	50908643	-	TGCTTCGCAGTGCCCTACCG	CGG	CCGCGGTAGGGCACTGCGAAGCA	KLK4	ENSG00000167749
19	50908454	50908476	-	GCAGTGCGTGAACGTGTCGG	TGG	CCACCGACACGTTCACGCACTGC	KLK4	ENSG00000167749
19	50821841	50821863	+	ACAATCCGGGACTGAATCGG	GGG	ACAATCCGGGACTGAATCGGGGG	KLK1	ENSG00000167748
19	50820397	50820419	+	TTTCGTCGTCAAACAAGTTG	TGG	TTTCGTCGTCAAACAAGTTGTGG	KLK1	ENSG00000167748
19	50820176	50820198	-	GCACCTGTTTGGCTTCCGGC	TGG	CCAGCCGGAAGCCAAACAGGTGC	KLK1	ENSG00000167748
19	50819918	50819940	-	CTGTGTGTCGGACACCTGGA	AGG	CCTTCCAGGTGTCCGACACACAG	KLK1	ENSG00000167748
19	50819947	50819969	+	GTCTGTCACCTTCTGGACGT	GGG	GTCTGTCACCTTCTGGACGTGGG	KLK1	ENSG00000167748
19	57136934	57136956	-	CCAAACCCGATGTGATCTTG	AGG	CCTCAAGATCACATCGGGTTTGG	ZIM3	ENSG00000141946
19	57135987	57136009	-	GAAACGCTGACTACGCAGAA	AGG	CCTTTCTGCGTAGTCAGCGTTTC	ZIM3	ENSG00000141946
19	57135398	57135420	+	TCCACAGTCCGTACATTGAA	AGG	TCCACAGTCCGTACATTGAAAGG	ZIM3	ENSG00000141946
19	57134951	57134973	+	AAGGTATGACCTGTCAGCGA	AGG	AAGGTATGACCTGTCAGCGAAGG	ZIM3	ENSG00000141946
19	57135035	57135057	+	AAGGTTTAATTTCCGGATGA	AGG	AAGGTTTAATTTCCGGATGAAGG	ZIM3	ENSG00000141946
20	49271527	49271549	+	TTGGTCTCTAGCTTCGTCGC	TGG	TTGGTCTCTAGCTTCGTCGCTGG	ZNFX1	ENSG00000124201
20	49270396	49270418	-	TTTTTGCCACCGTATCTAAC	AGG	CCTGTTAGATACGGTGGCAAAAA	ZNFX1	ENSG00000124201
20	49266210	49266232	+	AAACAGACTCGTTGGTTAGG	AGG	AAACAGACTCGTTGGTTAGGAGG	ZNFX1	ENSG00000124201
20	49266163	49266185	+	AGTATAACACACAACCAAGA	TGG	AGTATAACACACAACCAAGATGG	ZNFX1	ENSG00000124201
20	49264781	49264803	-	CCTGAAGCAGTTCACCCTAA	GGG	CCCTTAGGGTGAACTGCTTCAGG	ZNFX1	ENSG00000124201
1	172442359	172442381	+	AGTCCCTAAAAGCCAATGGG	GGG	AGTCCCTAAAAGCCAATGGGGGG	PIGC	ENSG00000135845
1	172441885	172441907	+	AATGGACAGTAGGCCTCCCA	CGG	AATGGACAGTAGGCCTCCCACGG	PIGC	ENSG00000135845
1	172442089	172442111	+	GGATAGTGTGCTGGATACAA	TGG	GGATAGTGTGCTGGATACAATGG	PIGC	ENSG00000135845
1	172441932	172441954	-	TACTCCCCGGAGCTATGTGG	GGG	CCCCCACATAGCTCCGGGGAGTA	PIGC	ENSG00000135845
1	172441837	172441859	+	TGAGATAGACATCAGCAGAA	GGG	TGAGATAGACATCAGCAGAAGGG	PIGC	ENSG00000135845
4	48899850	48899872	-	AAAGATTATGCGAGAATGTC	AGG	CCTGACATTCTCGCATAATCTTT	OCIAD2	ENSG00000145247
4	48885510	48885532	-	AAAGCATGGATTAAGTGAGA	AGG	CCTTCTCACTTAATCCATGCTTT	OCIAD2	ENSG00000145247
4	48894045	48894067	-	TTATTACTCCTTAGGTTATT	TGG	CCAAATAACCTAAGGAGTAATAA	OCIAD2	ENSG00000145247
4	48892883	48892905	-	CAACCTGCTTTTACAGTTGC	TGG	CCAGCAACTGTAAAAGCAGGTTG	OCIAD2	ENSG00000145247
4	48904527	48904549	-	ATGGCTTCAGCGTCTGCTCG	TGG	CCACGAGCAGACGCTGAAGCCAT	OCIAD2	ENSG00000145247
13	110627482	110627504	+	CGGCTGCATGCTCTTGTCGT	AGG	CGGCTGCATGCTCTTGTCGTAGG	NAXD	ENSG00000213995
13	110627445	110627467	+	CCCCAATGCTGTTCATGAGG	TGG	CCCCAATGCTGTTCATGAGGTGG	NAXD	ENSG00000213995
13	110634703	110634725	-	CTTCCGGTAGCCATGGATGA	GGG	CCCTCATCCATGGCTACCGGAAG	NAXD	ENSG00000213995
13	110634728	110634750	+	TGTGCTCACTCCCAACCACG	TGG	TGTGCTCACTCCCAACCACGTGG	NAXD	ENSG00000213995
13	110635526	110635548	-	GACCACCGTCACGTTGCCCA	GGG	CCCTGGGCAACGTGACGGTGGTC	NAXD	ENSG00000213995
11	62128817	62128839	+	AGAACCGACGGAAGAAGAGA	CGG	AGAACCGACGGAAGAAGAGACGG	INCENP	ENSG00000149503
11	62130412	62130434	+	CTCTCGCACGGACTCTCAAT	CGG	CTCTCGCACGGACTCTCAATCGG	INCENP	ENSG00000149503
11	62130378	62130400	-	GGAGAAGTTATCCGGCAGGA	TGG	CCATCCTGCCGGATAACTTCTCC	INCENP	ENSG00000149503
11	62137845	62137867	+	GGAGAGGCTCCTGAATGTTG	AGG	GGAGAGGCTCCTGAATGTTGAGG	INCENP	ENSG00000149503
11	62138911	62138933	+	CTCGTGGCCCCACAATGACA	CGG	CTCGTGGCCCCACAATGACACGG	INCENP	ENSG00000149503
11	69774074	69774096	-	CGTGGTGAGCATCTTCGGCG	TGG	CCACGCCGAAGATGCTCACCACG	FGF4	ENSG00000075388
11	69774028	69774050	-	AGCAGCAAGGGCAAGCTCTA	TGG	CCATAGAGCTTGCCCTTGCTGCT	FGF4	ENSG00000075388
11	69773405	69773427	+	GGGGTACTTGTAGGACTCGT	AGG	GGGGTACTTGTAGGACTCGTAGG	FGF4	ENSG00000075388
11	69773453	69773475	+	CTCCTTGAACGTGCACTCAT	CGG	CTCCTTGAACGTGCACTCATCGG	FGF4	ENSG00000075388
11	69773335	69773357	-	CCGAGTGTCGCCCACCATGA	AGG	CCTTCATGGTGGGCGACACTCGG	FGF4	ENSG00000075388
1	220754974	220754996	+	ACACATGGTCACTGCCCGAC	AGG	ACACATGGTCACTGCCCGACAGG	2002-03-01	ENSG00000117791
1	220762918	220762940	-	TCAGGAGCGGGCAGTAGTCT	GGG	CCCAGACTACTGCCCGCTCCTGA	2002-03-01	ENSG00000117791
1	220780021	220780043	+	ACCTGGGATGAACTCCTAAT	TGG	ACCTGGGATGAACTCCTAATTGG	2002-03-01	ENSG00000117791
1	220781874	220781896	+	TGGTGACCCTGTGTATCGGA	TGG	TGGTGACCCTGTGTATCGGATGG	2002-03-01	ENSG00000117791
1	220781794	220781816	-	TTGTACAATTCCCTCTCAGA	AGG	CCTTCTGAGAGGGAATTGTACAA	2002-03-01	ENSG00000117791
7	7673393	7673415	-	GAGGGCTTTTTAGATTCCGG	AGG	CCTCCGGAATCTAAAAAGCCCTC	UMAD1	ENSG00000219545
7	7877382	7877404	+	GAGCGATGTGCCGTTCACCC	TGG	GAGCGATGTGCCGTTCACCCTGG	UMAD1	ENSG00000219545
7	7877468	7877490	+	ATGGCAGCGAAAACTTATCA	CGG	ATGGCAGCGAAAACTTATCACGG	UMAD1	ENSG00000219545
7	7877349	7877371	+	TCTGGAGAACAGCTCATTAA	TGG	TCTGGAGAACAGCTCATTAATGG	UMAD1	ENSG00000219545
7	7877447	7877469	-	ATCATAGGAGAGTAAGTGGT	CGG	CCGACCACTTACTCTCCTATGAT	UMAD1	ENSG00000219545
10	43644672	43644694	+	TCCTGTAGTGTCTTCGAATC	TGG	TCCTGTAGTGTCTTCGAATCTGG	ZNF32	ENSG00000169740
10	43644596	43644618	+	TAGACTACCTTTTTGCCGGA	AGG	TAGACTACCTTTTTGCCGGAAGG	ZNF32	ENSG00000169740
10	43644372	43644394	+	TGACAAATAGCACACTCGTA	GGG	TGACAAATAGCACACTCGTAGGG	ZNF32	ENSG00000169740
10	43644120	43644142	+	CCACACTGGCCGCACAGATA	GGG	CCACACTGGCCGCACAGATAGGG	ZNF32	ENSG00000169740
10	43644540	43644562	-	CCTTTTGAGTGCACCCACTG	TGG	CCACAGTGGGTGCACTCAAAAGG	ZNF32	ENSG00000169740
16	81351624	81351646	+	CTTATAAGATTGAACTTGAA	GGG	CTTATAAGATTGAACTTGAAGGG	GAN	ENSG00000261609
16	81351602	81351624	-	GTTGATCCATCATCTTTTGG	AGG	CCTCCAAAAGATGATGGATCAAC	GAN	ENSG00000261609
16	81354452	81354474	-	TAAGGTCCGTCAGTAGCAGC	AGG	CCTGCTGCTACTGACGGACCTTA	GAN	ENSG00000261609
16	81354572	81354594	+	TTACCTTGCCACAGAATACC	TGG	TTACCTTGCCACAGAATACCTGG	GAN	ENSG00000261609
16	81356965	81356987	+	TCTGAGTGCATCGTGACTGT	TGG	TCTGAGTGCATCGTGACTGTTGG	GAN	ENSG00000261609
4	16759227	16759249	+	TGGCAAAGGCGTCCCACCAG	AGG	TGGCAAAGGCGTCCCACCAGAGG	LDB2	ENSG00000169744
4	16595745	16595767	+	CTGGTCGCAGTCCACCGTGA	TGG	CTGGTCGCAGTCCACCGTGATGG	LDB2	ENSG00000169744
4	16595709	16595731	+	AAACATGGGCTTCCCGTGCT	GGG	AAACATGGGCTTCCCGTGCTGGG	LDB2	ENSG00000169744
4	16588737	16588759	+	TAACTCTCGGTATTGTCTAA	TGG	TAACTCTCGGTATTGTCTAATGG	LDB2	ENSG00000169744
4	16508540	16508562	-	AAACCTGAGTCTGTCCAGTC	AGG	CCTGACTGGACAGACTCAGGTTT	LDB2	ENSG00000169744
X	52812606	52812628	+	TTACGACTTGCTCAGCTGGT	TGG	TTACGACTTGCTCAGCTGGTTGG	XAGE5	ENSG00000171405
X	52812607	52812629	+	TACGACTTGCTCAGCTGGTT	GGG	TACGACTTGCTCAGCTGGTTGGG	XAGE5	ENSG00000171405
X	52818202	52818224	-	GTTGTCTTCGTTTAAAGCTG	TGG	CCACAGCTTTAAACGAAGACAAC	XAGE5	ENSG00000171405
X	52812602	52812624	+	ATGTTTACGACTTGCTCAGC	TGG	ATGTTTACGACTTGCTCAGCTGG	XAGE5	ENSG00000171405
X	52813182	52813204	+	GAAAGTCAGGATCATACACC	TGG	GAAAGTCAGGATCATACACCTGG	XAGE5	ENSG00000171405
11	62724292	62724314	+	GGCTGTGGTAAGCCTCCTCT	CGG	GGCTGTGGTAAGCCTCCTCTCGG	HNRNPUL2-BSCL2	ENSG00000234857
11	62724371	62724393	-	CAGGCTCAGATGGTGAGCGG	CGG	CCGCCGCTCACCATCTGAGCCTG	HNRNPUL2-BSCL2	ENSG00000234857
11	62723920	62723942	-	GGATCAAACTCTTGTGAACC	TGG	CCAGGTTCACAAGAGTTTGATCC	HNRNPUL2-BSCL2	ENSG00000234857
11	62723681	62723703	-	GTGAGCAAAGACCGCTATGG	AGG	CCTCCATAGCGGTCTTTGCTCAC	HNRNPUL2-BSCL2	ENSG00000234857
11	62723609	62723631	-	AGTACTTACGGAGTGACAAA	GGG	CCCTTTGTCACTCCGTAAGTACT	HNRNPUL2-BSCL2	ENSG00000234857
17	81809792	81809814	-	GAAGTCCATCACCTGAGCGG	AGG	CCTCCGCTCAGGTGATGGACTTC	GCGR	ENSG00000215644
17	81810874	81810896	-	TGTTGGCCGTGGTATTGGCG	GGG	CCCCGCCAATACCACGGCCAACA	GCGR	ENSG00000215644
17	81810843	81810865	-	CCAGCAGGAATACTTGTCGA	AGG	CCTTCGACAAGTATTCCTGCTGG	GCGR	ENSG00000215644
17	81811043	81811065	-	TCCACGCACCCACTGACCGT	CGG	CCGACGGTCAGTGGGTGCGTGGA	GCGR	ENSG00000215644
17	81811512	81811534	-	TGAGGTCGTCGCCAATTTTC	TGG	CCAGAAAATTGGCGACGACCTCA	GCGR	ENSG00000215644
7	6642708	6642730	-	ACCACGGCTAAGTCGCTCCT	GGG	CCCAGGAGCGACTTAGCCGTGGT	ZNF316	ENSG00000205903
7	6642592	6642614	+	AGAGGTAGTGCAGGATGCGC	AGG	AGAGGTAGTGCAGGATGCGCAGG	ZNF316	ENSG00000205903
7	6643045	6643067	+	AGGATGATTTGCTGACGGCT	GGG	AGGATGATTTGCTGACGGCTGGG	ZNF316	ENSG00000205903
7	6642988	6643010	-	CAGGTCCTCATCCCTAGGAG	TGG	CCACTCCTAGGGATGAGGACCTG	ZNF316	ENSG00000205903
7	6643926	6643948	+	CTATGGGATTCTCGTGTCCT	TGG	CTATGGGATTCTCGTGTCCTTGG	ZNF316	ENSG00000205903
1	3786913	3786935	-	GATGTGCGGCCCTACATTGT	GGG	CCCACAATGTAGGGCCGCACATC	LRRC47	ENSG00000130764
1	3787224	3787246	-	TCAAGGAGATCAATTTCCGT	GGG	CCCACGGAAATTGATCTCCTTGA	LRRC47	ENSG00000130764
1	3785126	3785148	-	ACGAGCTCCGTGCCGTCAAA	GGG	CCCTTTGACGGCACGGAGCTCGT	LRRC47	ENSG00000130764
1	3785180	3785202	+	ACAGAGATCTTCGTGGAGCT	TGG	ACAGAGATCTTCGTGGAGCTTGG	LRRC47	ENSG00000130764
1	3784082	3784104	+	CTTGGCTTCTTTCCGCCCCA	AGG	CTTGGCTTCTTTCCGCCCCAAGG	LRRC47	ENSG00000130764
16	79599119	79599141	+	AGAAGCGGTCGTCGAAGTGC	AGG	AGAAGCGGTCGTCGAAGTGCAGG	MAF	ENSG00000178573
16	79599775	79599797	+	ATGATGCGGTCGGTCTCCAC	CGG	ATGATGCGGTCGGTCTCCACCGG	MAF	ENSG00000178573
16	79594506	79594528	+	AATGTGGCGTATCCCACTGA	TGG	AATGTGGCGTATCCCACTGATGG	MAF	ENSG00000178573
16	79594476	79594498	+	CTGGTAAGTACACGATGCTG	GGG	CTGGTAAGTACACGATGCTGGGG	MAF	ENSG00000178573
16	79598813	79598835	+	CGCTGCTCGAGCCGTTTTCT	CGG	CGCTGCTCGAGCCGTTTTCTCGG	MAF	ENSG00000178573
22	49883932	49883954	+	CAGCAGCACCCTATACGACG	TGG	CAGCAGCACCCTATACGACGTGG	ZBED4	ENSG00000100426
22	49884313	49884335	+	GTCCCCCGATCGAATAACAG	AGG	GTCCCCCGATCGAATAACAGAGG	ZBED4	ENSG00000100426
22	49884664	49884686	+	ACACCGCGCCATCGTGTTGC	AGG	ACACCGCGCCATCGTGTTGCAGG	ZBED4	ENSG00000100426
22	49886385	49886407	-	CTCGACGGACATCTCGTTAA	TGG	CCATTAACGAGATGTCCGTCGAG	ZBED4	ENSG00000100426
22	49886660	49886682	-	AGCGTGGCGAAGACGTACCG	CGG	CCGCGGTACGTCTTCGCCACGCT	ZBED4	ENSG00000100426
11	68189930	68189952	-	CTGGCAAAAATGCAGTCGAG	AGG	CCTCTCGACTGCATTTTTGCCAG	KMT5B	ENSG00000110066
11	68189965	68189987	-	AAAATTACAGCACACGGGGA	AGG	CCTTCCCCGTGTGCTGTAATTTT	KMT5B	ENSG00000110066
11	68185904	68185926	-	AATGGTAACTCGGGATTTGA	AGG	CCTTCAAATCCCGAGTTACCATT	KMT5B	ENSG00000110066
11	68185863	68185885	-	ATCCTCTGGAATGTCCGCCA	AGG	CCTTGGCGGACATTCCAGAGGAT	KMT5B	ENSG00000110066
11	68175074	68175096	-	ATGTTTGACTTCAGGCGAAT	GGG	CCCATTCGCCTGAAGTCAAACAT	KMT5B	ENSG00000110066
12	7932990	7933012	-	GGACTCTTCGTCAACCGCTT	TGG	CCAAAGCGGTTGACGAAGAGTCC	SLC2A3	ENSG00000059804
12	7933107	7933129	-	AATAAAACTTTGACGGACAA	GGG	CCCTTGTCCGTCAAAGTTTTATT	SLC2A3	ENSG00000059804
12	7931301	7931323	-	GATCTCGCCTACTGCCCTGC	GGG	CCCGCAGGGCAGTAGGCGAGATC	SLC2A3	ENSG00000059804
12	7921621	7921643	-	TCCTTTCTCTAGCACTATTT	AGG	CCTAAATAGTGCTAGAGAAAGGA	SLC2A3	ENSG00000059804
12	7932995	7933017	+	GCGGTTGACGAAGAGTCCGA	CGG	GCGGTTGACGAAGAGTCCGACGG	SLC2A3	ENSG00000059804
11	68685608	68685630	+	AGGCTGGACCCTGAACAGCG	CGG	AGGCTGGACCCTGAACAGCGCGG	GAL	ENSG00000069482
11	68688031	68688053	+	AGGTCATTCAGCGACAAGAA	TGG	AGGTCATTCAGCGACAAGAATGG	GAL	ENSG00000069482
11	68690926	68690948	-	GAGATCCAGGAGGCGGTCGA	GGG	CCCTCGACCGCCTCCTGGATCTC	GAL	ENSG00000069482
11	68690959	68690981	+	CCTCCTCAGAAGACATCGAG	CGG	CCTCCTCAGAAGACATCGAGCGG	GAL	ENSG00000069482
11	68684970	68684992	+	CGGCCCTTTCTGCCTCTGCG	GGG	CGGCCCTTTCTGCCTCTGCGGGG	GAL	ENSG00000069482
21	44861176	44861198	-	GTAAATTGAGCTCTGCACGC	TGG	CCAGCGTGCAGAGCTCAATTTAC	PTTG1IP	ENSG00000183255
21	44861192	44861214	+	AATTTACAAAGGGAAGCCGG	TGG	AATTTACAAAGGGAAGCCGGTGG	PTTG1IP	ENSG00000183255
21	44856323	44856345	-	CATCACCATGTCGGTAGTCG	GGG	CCCCGACTACCGACATGGTGATG	PTTG1IP	ENSG00000183255
21	44856204	44856226	-	AGCGGGAGGAGAGGCGGATA	CGG	CCGTATCCGCCTCTCCTCCCGCT	PTTG1IP	ENSG00000183255
21	44856318	44856340	+	GGTTCCCCCGACTACCGACA	TGG	GGTTCCCCCGACTACCGACATGG	PTTG1IP	ENSG00000183255
3	58430839	58430861	-	AAGACCTACTACATGTCTGG	TGG	CCACCAGACATGTAGTAGGTCTT	PDHB	ENSG00000168291
3	58430717	58430739	+	GACTGACCACCTTTAAGCCT	GGG	GACTGACCACCTTTAAGCCTGGG	PDHB	ENSG00000168291
3	58431887	58431909	-	GAAGAAGTTGCCCAGTATGA	TGG	CCATCATACTGGGCAACTTCTTC	PDHB	ENSG00000168291
3	58431945	58431967	-	TATAAATCAGGGTATGGATG	AGG	CCTCATCCATACCCTGATTTATA	PDHB	ENSG00000168291
3	58430169	58430191	+	TCTTTTGACTGAGCTTCCGG	AGG	TCTTTTGACTGAGCTTCCGGAGG	PDHB	ENSG00000168291
8	26770411	26770433	-	GACATGGTGCGCATCCCCGT	GGG	CCCACGGGGATGCGCACCATGTC	ADRA1A	ENSG00000120907
8	26770362	26770384	+	TTCACAAACGCCATCCGTCT	TGG	TTCACAAACGCCATCCGTCTTGG	ADRA1A	ENSG00000120907
8	26770318	26770340	+	GTAATCCTGGCAGATCCACG	GGG	GTAATCCTGGCAGATCCACGGGG	ADRA1A	ENSG00000120907
8	26770389	26770411	-	GATCAAGAGAGACCTTCTAC	AGG	CCTGTAGAAGGTCTCTCTTGATC	ADRA1A	ENSG00000120907
8	26770305	26770327	+	GTCTTTGGACACTGTAATCC	TGG	GTCTTTGGACACTGTAATCCTGG	ADRA1A	ENSG00000120907
7	107748984	107749006	-	GTTCTTTGAGTTCGCGGTGC	AGG	CCTGCACCGCGAACTCAAAGAAC	CBLL1	ENSG00000105879
7	107753467	107753489	+	GCAAATCAGCGAAGATTTCC	TGG	GCAAATCAGCGAAGATTTCCTGG	CBLL1	ENSG00000105879
7	107758519	107758541	-	TCCTGACTGACCGATCGAGG	TGG	CCACCTCGATCGGTCAGTCAGGA	CBLL1	ENSG00000105879
7	107758153	107758175	-	CACTGCTCAATTCGCTGCAC	AGG	CCTGTGCAGCGAATTGAGCAGTG	CBLL1	ENSG00000105879
7	107759092	107759114	-	GAAGGCGGACCCTGCAATCG	TGG	CCACGATTGCAGGGTCCGCCTTC	CBLL1	ENSG00000105879
10	62805082	62805104	-	GCGGGCGATCCGTTGGATCA	AGG	CCTTGATCCAACGGATCGCCCGC	ADO	ENSG00000181915
10	62805637	62805659	+	ACCAGATCGACGCCGTGGAA	GGG	ACCAGATCGACGCCGTGGAAGGG	ADO	ENSG00000181915
10	62805456	62805478	+	ATGGACAAGCTAGACGCGGG	CGG	ATGGACAAGCTAGACGCGGGCGG	ADO	ENSG00000181915
10	62805716	62805738	+	CTGCCACTATTACCGGGTGC	TGG	CTGCCACTATTACCGGGTGCTGG	ADO	ENSG00000181915
10	62805317	62805339	+	CTACATGCACATCTACGAGA	CGG	CTACATGCACATCTACGAGACGG	ADO	ENSG00000181915
8	27469877	27469899	-	AGGCTCGCATACCGAGACTG	AGG	CCTCAGTCTCGGTATGCGAGCCT	CHRNA2	ENSG00000120903
8	27469835	27469857	-	CTTCCGGGGCTACAACCGCT	GGG	CCCAGCGGTTGTAGCCCCGGAAG	CHRNA2	ENSG00000120903
8	27469344	27469366	-	AAATGATGACCACCAACGTC	TGG	CCAGACGTTGGTGGTCATCATTT	CHRNA2	ENSG00000120903
8	27467230	27467252	+	TGTTGTAGAGAACAATGTCG	GGG	TGTTGTAGAGAACAATGTCGGGG	CHRNA2	ENSG00000120903
8	27463675	27463697	+	GGTGACGTCGGGGTAGATCT	CGG	GGTGACGTCGGGGTAGATCTCGG	CHRNA2	ENSG00000120903
2	110212457	110212479	+	CAGGAGTACTCCAGAAGCGA	AGG	CAGGAGTACTCCAGAAGCGAAGG	LINC00116	ENSG00000175701
2	110212693	110212715	-	AGGTGGGGTCGTCCAAAGCC	TGG	CCAGGCTTTGGACGACCCCACCT	LINC00116	ENSG00000175701
2	110212661	110212683	-	CAGTTGAAGGCGAGACAGAT	GGG	CCCATCTGTCTCGCCTTCAACTG	LINC00116	ENSG00000175701
2	110212572	110212594	+	AAAAGGCGCCGCGCGTTCAA	GGG	AAAAGGCGCCGCGCGTTCAAGGG	LINC00116	ENSG00000175701
2	110212420	110212442	+	CCAAGTAGCGCCTCCGCAGT	CGG	CCAAGTAGCGCCTCCGCAGTCGG	LINC00116	ENSG00000175701
1	13061654	13061676	+	CTTGGACTATAACTTGCAAC	GGG	CTTGGACTATAACTTGCAACGGG	HNRNPCL3	ENSG00000277058
1	13061653	13061675	+	ACTTGGACTATAACTTGCAA	CGG	ACTTGGACTATAACTTGCAACGG	HNRNPCL3	ENSG00000277058
7	21545108	21545130	-	ACATGTCCAAGAGACAACGC	AGG	CCTGCGTTGTCTCTTGGACATGT	DNAH11	ENSG00000105877
7	21558824	21558846	+	ATAAGAACAACCATAAGTCC	TGG	ATAAGAACAACCATAAGTCCTGG	DNAH11	ENSG00000105877
7	21559731	21559753	+	CTCAAGCAGAACTAGATTTC	TGG	CTCAAGCAGAACTAGATTTCTGG	DNAH11	ENSG00000105877
7	21564343	21564365	-	ATAAAACTATAACCCGAGCT	GGG	CCCAGCTCGGGTTATAGTTTTAT	DNAH11	ENSG00000105877
7	21564297	21564319	+	TTCATACCATCTGTCTGATC	TGG	TTCATACCATCTGTCTGATCTGG	DNAH11	ENSG00000105877
7	135209684	135209706	-	TGGCTGCCCTTCGGGATTAT	TGG	CCAATAATCCCGAAGGGCAGCCA	WDR91	ENSG00000105875
7	135209647	135209669	-	TCGGCTCTTCAGCCGCTTGG	AGG	CCTCCAAGCGGCTGAAGAGCCGA	WDR91	ENSG00000105875
7	135208848	135208870	-	TACCTACTTTTCTCGACAGT	GGG	CCCACTGTCGAGAAAAGTAGGTA	WDR91	ENSG00000105875
7	135208935	135208957	-	GGCCACGGAACTCCAGAACC	AGG	CCTGGTTCTGGAGTTCCGTGGCC	WDR91	ENSG00000105875
7	135207167	135207189	+	GACACTCCGCATCAAAGTTC	AGG	GACACTCCGCATCAAAGTTCAGG	WDR91	ENSG00000105875
5	157564389	157564411	-	TGAGGGGCGAGAACTGATCC	TGG	CCAGGATCAGTTCTCGCCCCTCA	ADAM19	ENSG00000135074
5	157537915	157537937	-	TCAAACCACCACACGGAAAT	TGG	CCAATTTCCGTGTGGTGGTTTGA	ADAM19	ENSG00000135074
5	157537940	157537962	+	GTTACCACTTGAAGTATAAT	GGG	GTTACCACTTGAAGTATAATGGG	ADAM19	ENSG00000135074
5	157530853	157530875	-	CTTTTACCACGGCACGGTGA	GGG	CCCTCACCGTGCCGTGGTAAAAG	ADAM19	ENSG00000135074
5	157530813	157530835	-	GTCACGCTCAGCACTTGCCG	AGG	CCTCGGCAAGTGCTGAGCGTGAC	ADAM19	ENSG00000135074
5	157106929	157106951	-	GTGGAATACAGAGCGGAGGT	CGG	CCGACCTCCGCTCTGTATTCCAC	HAVCR2	ENSG00000135077
5	157106822	157106844	-	TGTGTTTGAATGTGGCAACG	TGG	CCACGTTGCCACATTCAAACACA	HAVCR2	ENSG00000135077
5	157104677	157104699	-	CCAAGGATGCTTACCACCAG	GGG	CCCCTGGTGGTAAGCATCCTTGG	HAVCR2	ENSG00000135077
5	157095359	157095381	-	ATAGGCATCTACATCGGAGC	AGG	CCTGCTCCGATGTAGATGCCTAT	HAVCR2	ENSG00000135077
5	157095403	157095425	-	CTAGATTGGCCAATGACTTA	CGG	CCGTAAGTCATTGGCCAATCTAG	HAVCR2	ENSG00000135077
6	149701929	149701951	+	TCTGACTTGTCGAGGATCTT	CGG	TCTGACTTGTCGAGGATCTTCGG	LATS1	ENSG00000131023
6	149702043	149702065	-	GTAACTATACTGTCAGTAGC	CGG	CCGGCTACTGACAGTATAGTTAC	LATS1	ENSG00000131023
6	149695112	149695134	+	GCAGCCATCTGCTCTCGTCG	AGG	GCAGCCATCTGCTCTCGTCGAGG	LATS1	ENSG00000131023
6	149683353	149683375	+	GGCTTACTGATTGACTCGTA	TGG	GGCTTACTGATTGACTCGTATGG	LATS1	ENSG00000131023
6	149684349	149684371	+	GGAGTAACACTCCTTACTTG	AGG	GGAGTAACACTCCTTACTTGAGG	LATS1	ENSG00000131023
1	212410425	212410447	+	CTGGTAAGATACCCGGACCT	TGG	CTGGTAAGATACCCGGACCTTGG	TMEM206	ENSG00000065600
1	212387029	212387051	+	GGACCGAGAAGACGTTCTTC	AGG	GGACCGAGAAGACGTTCTTCAGG	TMEM206	ENSG00000065600
1	212386949	212386971	+	TTTCTCACGAAAGTCTGTGA	TGG	TTTCTCACGAAAGTCTGTGATGG	TMEM206	ENSG00000065600
1	212385402	212385424	-	TATTGCCTTGTACCCCGGTC	AGG	CCTGACCGGGGTACAAGGCAATA	TMEM206	ENSG00000065600
1	212385369	212385391	-	CAGCTGTAAGCACCATTACG	AGG	CCTCGTAATGGTGCTTACAGCTG	TMEM206	ENSG00000065600
12	32878278	32878300	-	TATGCTCGTTCCGAGATCGT	GGG	CCCACGATCTCGGAACGAGCATA	PKP2	ENSG00000057294
12	32878297	32878319	+	CATATCTCGGTGGCACTAGG	AGG	CATATCTCGGTGGCACTAGGAGG	PKP2	ENSG00000057294
12	32869013	32869035	-	GCGAGCAGTGAGTATGCTCG	AGG	CCTCGAGCATACTCACTGCTCGC	PKP2	ENSG00000057294
12	32850946	32850968	+	GCTTGAGGATGCCACGAAGC	TGG	GCTTGAGGATGCCACGAAGCTGG	PKP2	ENSG00000057294
12	32824135	32824157	-	TGAGTTCTGCTGGCGCTGAT	GGG	CCCATCAGCGCCAGCAGAACTCA	PKP2	ENSG00000057294
X	111263876	111263898	+	TGCATTCCTGCTTCAGTTCC	TGG	TGCATTCCTGCTTCAGTTCCTGG	CAPN6	ENSG00000077274
X	111254373	111254395	-	TGATGACCCCCATCTGATTG	TGG	CCACAATCAGATGGGGGTCATCA	CAPN6	ENSG00000077274
X	111254278	111254300	-	TGGCTGTTCAGGAGTCTCAT	TGG	CCAATGAGACTCCTGAACAGCCA	CAPN6	ENSG00000077274
X	111253071	111253093	+	ACCAGATCTCCGTTAATGGT	GGG	ACCAGATCTCCGTTAATGGTGGG	CAPN6	ENSG00000077274
X	111252426	111252448	-	TGTGGACTTCACGGGCACAT	TGG	CCAATGTGCCCGTGAAGTCCACA	CAPN6	ENSG00000077274
17	40351972	40351994	+	TACACGCTGACGCCGGAGGT	GGG	TACACGCTGACGCCGGAGGTGGG	RARA	ENSG00000131759
17	40352007	40352029	+	GAAGGTGCGCAAAGCGCACC	AGG	GAAGGTGCGCAAAGCGCACCAGG	RARA	ENSG00000131759
17	40352458	40352480	-	GAGGGTGATCTGGTCGGCGA	TGG	CCATCGCCGACCAGATCACCCTC	RARA	ENSG00000131759
17	40354453	40354475	+	AGATGGATGATGCGGAGACG	GGG	AGATGGATGATGCGGAGACGGGG	RARA	ENSG00000131759
17	40354304	40354326	-	TGTACCGCGTGCAGATCCGC	AGG	CCTGCGGATCTGCACGCGGTACA	RARA	ENSG00000131759
19	34490425	34490447	-	GATAAAGACTCCCCATTGCC	TGG	CCAGGCAATGGGGAGTCTTTATC	WTIP	ENSG00000142279
19	34493050	34493072	+	TGGGAAGGCGTTCTACAACG	TGG	TGGGAAGGCGTTCTACAACGTGG	WTIP	ENSG00000142279
19	34493274	34493296	-	TGCATTTGTCGGCCGTCTGC	TGG	CCAGCAGACGGCCGACAAATGCA	WTIP	ENSG00000142279
19	34493570	34493592	-	TTCTCCACGTCCACGGTGAA	GGG	CCCTTCACCGTGGACGTGGAGAA	WTIP	ENSG00000142279
19	34495705	34495727	+	CTGCGAGACAACCATCCGTG	TGG	CTGCGAGACAACCATCCGTGTGG	WTIP	ENSG00000142279
15	23036938	23036960	-	TAGTTGGAAGAGATTAACGG	AGG	CCTCCGTTAATCTCTTCCAACTA	TUBGCP5	ENSG00000275835
15	23031958	23031980	-	AATGGACATTGGTCCGTACA	TGG	CCATGTACGGACCAATGTCCATT	TUBGCP5	ENSG00000275835
15	23032005	23032027	-	AAGAAAGATGATTTCGACTG	GGG	CCCCAGTCGAAATCATCTTTCTT	TUBGCP5	ENSG00000275835
15	23030889	23030911	-	AACTGGATCCTTGTATCAGT	TGG	CCAACTGATACAAGGATCCAGTT	TUBGCP5	ENSG00000275835
15	23030917	23030939	+	TTTTGATCTTGTTCTTCTAA	CGG	TTTTGATCTTGTTCTTCTAACGG	TUBGCP5	ENSG00000275835
5	176532404	176532426	+	AGAGAATCGCCGCTGGCCCA	CGG	AGAGAATCGCCGCTGGCCCACGG	RNF44	ENSG00000146083
5	176532018	176532040	+	CAACCATGAACGGGCTCTGC	TGG	CAACCATGAACGGGCTCTGCTGG	RNF44	ENSG00000146083
5	176531571	176531593	+	GAAGCCTTGGGTCGTCACTG	TGG	GAAGCCTTGGGTCGTCACTGTGG	RNF44	ENSG00000146083
5	176530963	176530985	+	AGGTGGGGGTAGGCCTGATA	GGG	AGGTGGGGGTAGGCCTGATAGGG	RNF44	ENSG00000146083
5	176530928	176530950	+	GTGGGGGGTGCAGGATGTAG	TGG	GTGGGGGGTGCAGGATGTAGTGG	RNF44	ENSG00000146083
7	36673966	36673988	+	CTTGTCAATGACTAAATAGC	AGG	CTTGTCAATGACTAAATAGCAGG	AOAH	ENSG00000136250
7	36659177	36659199	+	GGTAGAGATGACACAATGGT	TGG	GGTAGAGATGACACAATGGTTGG	AOAH	ENSG00000136250
7	36632061	36632083	-	CATTTGTTCACTCCCGGTTT	TGG	CCAAAACCGGGAGTGAACAAATG	AOAH	ENSG00000136250
7	36621756	36621778	-	ACTGCGGGGCTATCACTGGC	GGG	CCCGCCAGTGATAGCCCCGCAGT	AOAH	ENSG00000136250
7	36621716	36621738	-	AGCGACGAGTCAGTGTACCC	AGG	CCTGGGTACACTGACTCGTCGCT	AOAH	ENSG00000136250
11	65125801	65125823	+	ACAGGTACCCTACGGATCAA	GGG	ACAGGTACCCTACGGATCAAGGG	MRPL49	ENSG00000149792
11	65125727	65125749	-	ATCTTCCACGTCTTTCTGCA	GGG	CCCTGCAGAAAGACGTGGAAGAT	MRPL49	ENSG00000149792
11	65124569	65124591	+	AGCGCCTGTTACCGGCTACC	AGG	AGCGCCTGTTACCGGCTACCAGG	MRPL49	ENSG00000149792
11	65124530	65124552	-	ATCCACAGACTCCACAAACC	TGG	CCAGGTTTGTGGAGTCTGTGGAT	MRPL49	ENSG00000149792
11	65125505	65125527	-	CGAGAGCGTCGTACAAAGTA	AGG	CCTTACTTTGTACGACGCTCTCG	MRPL49	ENSG00000149792
11	62422284	62422306	-	TTCCATGGCAGCCTCATAAC	TGG	CCAGTTATGAGGCTGCCATGGAA	SCGB1A1	ENSG00000149021
11	62422237	62422259	-	CGATGACACGCTGAAAGCTC	GGG	CCCGAGCTTTCAGCGTGTCATCG	SCGB1A1	ENSG00000149021
11	62422316	62422338	-	GCCTCCCTCATGTCTTGATC	AGG	CCTGATCAAGACATGAGGGAGGC	SCGB1A1	ENSG00000149021
11	62422264	62422286	-	TGGAGGGTGTGTCCATGAGG	AGG	CCTCCTCATGGACACACCCTCCA	SCGB1A1	ENSG00000149021
11	62423070	62423092	-	GCTAATTACACAGTGAGCTT	TGG	CCAAAGCTCACTGTGTAATTAGC	SCGB1A1	ENSG00000149021
6	49459270	49459292	-	CTAATATGGCACACCCCGGA	AGG	CCTTCCGGGGTGTGCCATATTAG	MUT	ENSG00000146085
6	49459132	49459154	-	TGGACCATCCGCCAGTATGC	TGG	CCAGCATACTGGCGGATGGTCCA	MUT	ENSG00000146085
6	49458010	49458032	-	TTTGATCTGGCGACACATCG	TGG	CCACGATGTGTCGCCAGATCAAA	MUT	ENSG00000146085
6	49457980	49458002	-	TCAGACAACCCTCGAGTTCG	TGG	CCACGAACTCGAGGGTTGTCTGA	MUT	ENSG00000146085
6	49456135	49456157	-	CTATACTTTAGCAGATGGAT	TGG	CCAATCCATCTGCTAAAGTATAG	MUT	ENSG00000146085
17	28856316	28856338	+	GGTCCTACGAGTGGTCCTCC	TGG	GGTCCTACGAGTGGTCCTCCTGG	ERAL1	ENSG00000132591
17	28858455	28858477	-	GACCAGGACACTAGGGATCT	GGG	CCCAGATCCCTAGTGTCCTGGTC	ERAL1	ENSG00000132591
17	28858624	28858646	+	CTCACTGAAGGTGTGGTCAA	TGG	CTCACTGAAGGTGTGGTCAATGG	ERAL1	ENSG00000132591
17	28858695	28858717	+	TTGCCCCAGCCCAGCAGTTA	AGG	TTGCCCCAGCCCAGCAGTTAAGG	ERAL1	ENSG00000132591
17	28859049	28859071	-	GAGCTTCTCTCGGATAATGT	TGG	CCAACATTATCCGAGAGAAGCTC	ERAL1	ENSG00000132591
1	58576888	58576910	+	ACCAGCGTGCGGGCGTTCTT	GGG	ACCAGCGTGCGGGCGTTCTTGGG	TACSTD2	ENSG00000184292
1	58576573	58576595	+	TGCACGGCCGCCACGAACTT	GGG	TGCACGGCCGCCACGAACTTGGG	TACSTD2	ENSG00000184292
1	58576355	58576377	+	ACTTCGGGGGAATCTCGTCC	AGG	ACTTCGGGGGAATCTCGTCCAGG	TACSTD2	ENSG00000184292
1	58576733	58576755	+	TCAGGTCGCCCTTGTCCGTG	CGG	TCAGGTCGCCCTTGTCCGTGCGG	TACSTD2	ENSG00000184292
1	58576245	58576267	-	TCACCAACCGGAGAAAGTCG	GGG	CCCCGACTTTCTCCGGTTGGTGA	TACSTD2	ENSG00000184292
13	79520869	79520891	+	CCCAGCACCGCAGATTGTGC	AGG	CCCAGCACCGCAGATTGTGCAGG	NDFIP2	ENSG00000102471
13	79520936	79520958	-	TCCACAGTAATACTACTATA	TGG	CCATATAGTAGTATTACTGTGGA	NDFIP2	ENSG00000102471
13	79533358	79533380	-	GAGGTAGCAACGCTATAGGG	AGG	CCTCCCTATAGCGTTGCTACCTC	NDFIP2	ENSG00000102471
13	79543626	79543648	+	TATGGTGCTATCTGCGGATT	TGG	TATGGTGCTATCTGCGGATTTGG	NDFIP2	ENSG00000102471
13	79543606	79543628	-	ATACCTTCCAGCTATGGTAT	TGG	CCAATACCATAGCTGGAAGGTAT	NDFIP2	ENSG00000102471
11	65321220	65321242	+	ATCTCCCTCCCGGTTATCGG	TGG	ATCTCCCTCCCGGTTATCGGTGG	CDC42EP2	ENSG00000149798
11	65320922	65320944	+	TCTGAAGCGTGGCAGTCGCA	AGG	TCTGAAGCGTGGCAGTCGCAAGG	CDC42EP2	ENSG00000149798
11	65321379	65321401	+	AGTGGACTGACCCCGGAGTC	AGG	AGTGGACTGACCCCGGAGTCAGG	CDC42EP2	ENSG00000149798
11	65320982	65321004	+	CATGATCAGCCCACCGCTGG	GGG	CATGATCAGCCCACCGCTGGGGG	CDC42EP2	ENSG00000149798
11	65321034	65321056	+	GGCGGCGGCAGTGACATGTT	TGG	GGCGGCGGCAGTGACATGTTTGG	CDC42EP2	ENSG00000149798
11	842455	842477	-	GCAAGATCGTCGGCAACAAG	TGG	CCACTTGTTGCCGACGATCTTGC	POLR2L	ENSG00000177700
11	842478	842500	+	CACAAGTGAAGCAGCGTACA	GGG	CACAAGTGAAGCAGCGTACAGGG	POLR2L	ENSG00000177700
11	840401	840423	+	GCTTCTCGATCAGGTCCACG	TGG	GCTTCTCGATCAGGTCCACGTGG	POLR2L	ENSG00000177700
11	842414	842436	-	CTGCAGGCCGAGTACACCGA	GGG	CCCTCGGTGTACTCGGCCTGCAG	POLR2L	ENSG00000177700
11	842465	842487	-	TTCACTTGTGGCAAGATCGT	CGG	CCGACGATCTTGCCACAAGTGAA	POLR2L	ENSG00000177700
10	18668546	18668568	+	GTTCATACTTCTCCAACCAT	AGG	GTTCATACTTCTCCAACCATAGG	ARL5B	ENSG00000165997
10	18674067	18674089	+	CCTCACCCTTAGTTCAATTA	AGG	CCTCACCCTTAGTTCAATTAAGG	ARL5B	ENSG00000165997
10	18675194	18675216	-	TTATCTCACACCAATCCGGG	AGG	CCTCCCGGATTGGTGTGAGATAA	ARL5B	ENSG00000165997
10	18674073	18674095	-	GATGATCCTTAATTGAACTA	AGG	CCTTAGTTCAATTAAGGATCATC	ARL5B	ENSG00000165997
10	18674078	18674100	+	GTTCAATTAAGGATCATCCA	TGG	GTTCAATTAAGGATCATCCATGG	ARL5B	ENSG00000165997
3	195579355	195579377	+	TTCTCCTGCACCGGAGGATT	GGG	TTCTCCTGCACCGGAGGATTGGG	APOD	ENSG00000189058
3	195579428	195579450	-	GCTGCTGCTGCTTTCCGCAC	TGG	CCAGTGCGGAAAGCAGCAGCAGC	APOD	ENSG00000189058
3	195573905	195573927	-	TGAGAATGGACGCTGCATCC	AGG	CCTGGATGCAGCGTCCATTCTCA	APOD	ENSG00000189058
3	195571336	195571358	-	GGAACTGTGAATCAAATCGA	AGG	CCTTCGATTTGATTCACAGTTCC	APOD	ENSG00000189058
3	195569113	195569135	-	TTATGCCATCGGCACCGTAC	TGG	CCAGTACGGTGCCGATGGCATAA	APOD	ENSG00000189058
7	195650	195672	-	GTCTGGAGTACAGCTCGTAC	CGG	CCGGTACGAGCTGTACTCCAGAC	FAM20C	ENSG00000177706
7	195604	195626	+	CCGTGGACTCCTATCCCAAC	TGG	CCGTGGACTCCTATCCCAACTGG	FAM20C	ENSG00000177706
7	248372	248394	+	GGAGATCCGGGACGTCACAC	GGG	GGAGATCCGGGACGTCACACGGG	FAM20C	ENSG00000177706
7	255991	256013	-	TGTGGTAGGAACGCCGCCAA	GGG	CCCTTGGCGGCGTTCCTACCACA	FAM20C	ENSG00000177706
7	255911	255933	+	GGGAAGCCAGACCAGATCGA	GGG	GGGAAGCCAGACCAGATCGAGGG	FAM20C	ENSG00000177706
3	111112314	111112336	+	AAAGCTGTTACATTCCCGCT	TGG	AAAGCTGTTACATTCCCGCTTGG	NECTIN3	ENSG00000177707
3	111112058	111112080	+	GCCACATGTCACAGCAGTAT	GGG	GCCACATGTCACAGCAGTATGGG	NECTIN3	ENSG00000177707
3	111118814	111118836	-	ATAATCGTTGCCGTTTCATT	TGG	CCAAATGAAACGGCAACGATTAT	NECTIN3	ENSG00000177707
3	111118672	111118694	-	AAGAATCTGGCCCTTTTATC	AGG	CCTGATAAAAGGGCCAGATTCTT	NECTIN3	ENSG00000177707
3	111122123	111122145	+	GCTCCTGAAGTTTCGGTAAC	AGG	GCTCCTGAAGTTTCGGTAACAGG	NECTIN3	ENSG00000177707
X	154830717	154830739	-	ACAGGATCGAAACCACGCTC	AGG	CCTGAGCGTGGTTTCGATCCTGT	SMIM9	ENSG00000203870
X	154829632	154829654	-	GTCCTGGCTGAACAACTTCA	GGG	CCCTGAAGTTGTTCAGCCAGGAC	SMIM9	ENSG00000203870
X	154829552	154829574	-	TTCTCACCTCAGCACTAATG	GGG	CCCCATTAGTGCTGAGGTGAGAA	SMIM9	ENSG00000203870
X	154830716	154830738	-	CAGGATCGAAACCACGCTCA	GGG	CCCTGAGCGTGGTTTCGATCCTG	SMIM9	ENSG00000203870
X	154830714	154830736	-	GGATCGAAACCACGCTCAGG	GGG	CCCCCTGAGCGTGGTTTCGATCC	SMIM9	ENSG00000203870
19	8843197	8843219	+	TGCGGATGGACTCGCTAATG	AGG	TGCGGATGGACTCGCTAATGAGG	MBD3L1	ENSG00000170948
19	8842790	8842812	-	TGGGGTGTAATTCTCGTTAC	TGG	CCAGTAACGAGAATTACACCCCA	MBD3L1	ENSG00000170948
19	8843044	8843066	+	TGCCTGCTCTTCAGATGCGG	TGG	TGCCTGCTCTTCAGATGCGGTGG	MBD3L1	ENSG00000170948
19	8842720	8842742	-	AGCCAGGCTTTGATTTGCAT	TGG	CCAATGCAAATCAAAGCCTGGCT	MBD3L1	ENSG00000170948
19	8842961	8842983	+	AAACTTGTCCCTAGTTACAC	AGG	AAACTTGTCCCTAGTTACACAGG	MBD3L1	ENSG00000170948
13	97434560	97434582	+	GAAATACGACCCCACCATCG	AGG	GAAATACGACCCCACCATCGAGG	RAP2A	ENSG00000125249
13	97434524	97434546	-	CGGTCACGAACTGCACGGTC	AGG	CCTGACCGTGCAGTTCGTGACCG	RAP2A	ENSG00000125249
13	97464412	97464434	-	TGTTACATGCAGAACAGCAT	GGG	CCCATGCTGTTCTGCATGTAACA	RAP2A	ENSG00000125249
13	97464229	97464251	+	GGTTGGGAACAAAGTGGACC	TGG	GGTTGGGAACAAAGTGGACCTGG	RAP2A	ENSG00000125249
13	97434707	97434729	-	GGTTGACGAGGCTGTAGACG	AGG	CCTCGTCTACAGCCTCGTCAACC	RAP2A	ENSG00000125249
12	56339778	56339800	-	AGCTGGCCCACAGGGCTATC	AGG	CCTGATAGCCCTGTGGGCCAGCT	IL23A	ENSG00000110944
12	56339796	56339818	+	CAGCTTCATGCCTCCCTACT	GGG	CAGCTTCATGCCTCCCTACTGGG	IL23A	ENSG00000110944
12	56340011	56340033	-	GAAGGATTTTGAAGCGGAGA	AGG	CCTTCTCCGCTTCAAAATCCTTC	IL23A	ENSG00000110944
12	56340046	56340068	+	CCTTTGTGGCTGTAGCCGCC	CGG	CCTTTGTGGCTGTAGCCGCCCGG	IL23A	ENSG00000110944
12	56340046	56340068	-	CCGGGCGGCTACAGCCACAA	AGG	CCTTTGTGGCTGTAGCCGCCCGG	IL23A	ENSG00000110944
9	133520261	133520283	+	AGCCGGGTCCATTGCAGGCA	TGG	AGCCGGGTCCATTGCAGGCATGG	MYMK	ENSG00000187616
9	133520225	133520247	-	CTTCATGCGTCACGACATCC	TGG	CCAGGATGTCGTGACGCATGAAG	MYMK	ENSG00000187616
9	133518994	133519016	+	CCTCTTGGGTTCGTCGAAGT	CGG	CCTCTTGGGTTCGTCGAAGTCGG	MYMK	ENSG00000187616
9	133518934	133518956	-	TGCGGATCTACCATGACCGA	TGG	CCATCGGTCATGGTAGATCCGCA	MYMK	ENSG00000187616
9	133515553	133515575	+	GGGTGTAGACGCTCTTGTCT	GGG	GGGTGTAGACGCTCTTGTCTGGG	MYMK	ENSG00000187616
7	100359000	100359022	-	TCCGGGTGTCCAGCTCGACT	CGG	CCGAGTCGAGCTGGACACCCGGA	PILRB	ENSG00000121716
7	100358798	100358820	-	GGGAACTATGGCTAACTCCC	AGG	CCTGGGAGTTAGCCATAGTTCCC	PILRB	ENSG00000121716
7	100359374	100359396	+	AACCACCATAGCCGGCCTCA	GGG	AACCACCATAGCCGGCCTCAGGG	PILRB	ENSG00000121716
7	100359007	100359029	+	GAGCTGGACACCCGGAGATC	AGG	GAGCTGGACACCCGGAGATCAGG	PILRB	ENSG00000121716
7	100358818	100358840	-	CTCCAGGATATTCTCACGTT	GGG	CCCAACGTGAGAATATCCTGGAG	PILRB	ENSG00000121716
1	961458	961480	+	GTGCGACATCGTCCTGCACG	TGG	GTGCGACATCGTCCTGCACGTGG	KLHL17	ENSG00000187961
1	961404	961426	+	GCACTACCACGATGCCTTCG	TGG	GCACTACCACGATGCCTTCGTGG	KLHL17	ENSG00000187961
1	961653	961675	-	GATGTCGTGCAGCGTCACGT	GGG	CCCACGTGACGCTGCACGACATC	KLHL17	ENSG00000187961
1	961696	961718	+	GCTGGTGCAGTTTGCCTACA	CGG	GCTGGTGCAGTTTGCCTACACGG	KLHL17	ENSG00000187961
1	962010	962032	-	CAGCATAAACTCCTCGGTCT	TGG	CCAAGACCGAGGAGTTTATGCTG	KLHL17	ENSG00000187961
8	124508478	124508500	-	AATAGAGATCGGTGTGTAGG	GGG	CCCCCTACACACCGATCTCTATT	TATDN1	ENSG00000147687
8	124522966	124522988	-	TTGACTGACCCTATGTTCAG	AGG	CCTCTGAACATAGGGTCAGTCAA	TATDN1	ENSG00000147687
8	124518868	124518890	-	CTATTTCAGTTTATGATTAC	AGG	CCTGTAATCATAAACTGAAATAG	TATDN1	ENSG00000147687
8	124515901	124515923	-	AAAGGGAAAGTTGTGGCAAT	AGG	CCTATTGCCACAACTTTCCCTTT	TATDN1	ENSG00000147687
8	124508481	124508503	-	AGAAATAGAGATCGGTGTGT	AGG	CCTACACACCGATCTCTATTTCT	TATDN1	ENSG00000147687
8	124543251	124543273	-	GCAATCGTATCTCTCATAGG	AGG	CCTCCTATGAGAGATACGATTGC	NDUFB9	ENSG00000147684
8	124549817	124549839	-	AATCACCTTCCTTTCGGGCA	GGG	CCCTGCCCGAAAGGAAGGTGATT	NDUFB9	ENSG00000147684
8	124547092	124547114	+	GAGGGAAAGCTGGGAACGAG	AGG	GAGGGAAAGCTGGGAACGAGAGG	NDUFB9	ENSG00000147684
8	124543168	124543190	+	CCAGCTGCTGAAGGAGGCCG	AGG	CCAGCTGCTGAAGGAGGCCGAGG	NDUFB9	ENSG00000147684
8	124549812	124549834	+	TTGCCCCCTGCCCGAAAGGA	AGG	TTGCCCCCTGCCCGAAAGGAAGG	NDUFB9	ENSG00000147684
1	25823714	25823736	+	TACCCTTGAAGCCGTGTGCC	CGG	TACCCTTGAAGCCGTGTGCCCGG	MTFR1L	ENSG00000117640
1	25826351	25826373	+	CTACCCTGGCTGACATCGCC	TGG	CTACCCTGGCTGACATCGCCTGG	MTFR1L	ENSG00000117640
1	25826688	25826710	-	TCCTCGGACCCACGCAGGTT	GGG	CCCAACCTGCGTGGGTCCGAGGA	MTFR1L	ENSG00000117640
1	25826746	25826768	-	CAGCTCAGTAGTGCGGCTTA	GGG	CCCTAAGCCGCACTACTGAGCTG	MTFR1L	ENSG00000117640
1	25829719	25829741	-	ATCCTCTTCAGACGAACTGC	AGG	CCTGCAGTTCGTCTGAAGAGGAT	MTFR1L	ENSG00000117640
17	15331378	15331400	+	TGCAGTACGGGGCCACGCTT	GGG	TGCAGTACGGGGCCACGCTTGGG	TEKT3	ENSG00000125409
17	15331283	15331305	-	ACACACCGGATGACTGGTAC	AGG	CCTGTACCAGTCATCCGGTGTGT	TEKT3	ENSG00000125409
17	15314126	15314148	-	CACCTGCGCAACACATCAGA	CGG	CCGTCTGATGTGTTGCGCAGGTG	TEKT3	ENSG00000125409
17	15314148	15314170	+	GGTGGCATTTGTCGTCGATC	CGG	GGTGGCATTTGTCGTCGATCCGG	TEKT3	ENSG00000125409
17	15312295	15312317	+	TGCAGTCTCAGCAATGCGAT	TGG	TGCAGTCTCAGCAATGCGATTGG	TEKT3	ENSG00000125409
X	74304659	74304681	-	CGTGGCCAATCTCGCCGCAT	CGG	CCGATGCGGCGAGATTGGCCACG	ZCCHC13	ENSG00000187969
X	74304513	74304535	-	TGTTGGCGTCTCTCTCGTTT	AGG	CCTAAACGAGAGAGACGCCAACA	ZCCHC13	ENSG00000187969
X	74304424	74304446	-	ACAGTTCTTAGCATTACGAC	CGG	CCGGTCGTAATGCTAAGAACTGT	ZCCHC13	ENSG00000187969
X	74304708	74304730	-	CGCAGCGGTAGCAGTTGACC	TGG	CCAGGTCAACTGCTACCGCTGCG	ZCCHC13	ENSG00000187969
X	74304392	74304414	-	AGCAGTAACAGGTGTAAGAT	AGG	CCTATCTTACACCTGTTACTGCT	ZCCHC13	ENSG00000187969
1	165544707	165544729	-	TGAACTTGTGAAGCGATAAC	AGG	CCTGTTATCGCTTCACAAGTTCA	LRRC52	ENSG00000162763
1	165544548	165544570	+	TCAGAACAACCGGATTCGAG	AGG	TCAGAACAACCGGATTCGAGAGG	LRRC52	ENSG00000162763
1	165563644	165563666	+	CATCTTCGCCGCGGGAACTG	TGG	CATCTTCGCCGCGGGAACTGTGG	LRRC52	ENSG00000162763
1	165563785	165563807	-	ACTCCTGGACCGAGCTCGTC	TGG	CCAGACGAGCTCGGTCCAGGAGT	LRRC52	ENSG00000162763
1	165544770	165544792	+	AAATACCGGCTTGCAGACCC	TGG	AAATACCGGCTTGCAGACCCTGG	LRRC52	ENSG00000162763
13	45283520	45283542	+	CCAGAGTACAGACACTATCA	AGG	CCAGAGTACAGACACTATCAAGG	GTF2F2	ENSG00000188342
13	45283520	45283542	-	CCTTGATAGTGTCTGTACTC	TGG	CCAGAGTACAGACACTATCAAGG	GTF2F2	ENSG00000188342
13	45207478	45207500	-	TAATCGCATGTAGTTTTCAC	TGG	CCAGTGAAAACTACATGCGATTA	GTF2F2	ENSG00000188342
13	45207484	45207506	+	AAAACTACATGCGATTAAAA	AGG	AAAACTACATGCGATTAAAAAGG	GTF2F2	ENSG00000188342
13	45252898	45252920	+	AGTGAGGCTATCACAACAGC	TGG	AGTGAGGCTATCACAACAGCTGG	GTF2F2	ENSG00000188342
8	93701385	93701407	-	CAGGCCCAGCTTTAAATGCG	GGG	CCCCGCATTTAAAGCTGGGCCTG	FAM92A	ENSG00000188343
8	93700652	93700674	+	TGAGGCGCACCCTGGAAAAC	CGG	TGAGGCGCACCCTGGAAAACCGG	FAM92A	ENSG00000188343
8	93700661	93700683	-	GGGCTGTTACCGGTTTTCCA	GGG	CCCTGGAAAACCGGTAACAGCCC	FAM92A	ENSG00000188343
8	93701380	93701402	+	AGAGACCCCGCATTTAAAGC	TGG	AGAGACCCCGCATTTAAAGCTGG	FAM92A	ENSG00000188343
8	93701329	93701351	+	GAGAGACAAAGCAGACCTCC	TGG	GAGAGACAAAGCAGACCTCCTGG	FAM92A	ENSG00000188343
1	241749688	241749710	-	GATAGTCCCGTTGCGCTCCA	AGG	CCTTGGAGCGCAACGGGACTATC	WDR64	ENSG00000162843
1	241749581	241749603	+	GGAGATGAAGGTGTTGCCGG	AGG	GGAGATGAAGGTGTTGCCGGAGG	WDR64	ENSG00000162843
1	241757416	241757438	+	ATGTCGAGTTGATAGTTGAG	AGG	ATGTCGAGTTGATAGTTGAGAGG	WDR64	ENSG00000162843
1	241757296	241757318	+	ATATCTACCTCATGGTGATC	TGG	ATATCTACCTCATGGTGATCTGG	WDR64	ENSG00000162843
1	241766284	241766306	+	ATAGCAGCTGGAACCTTAAA	TGG	ATAGCAGCTGGAACCTTAAATGG	WDR64	ENSG00000162843
3	64022353	64022375	-	CGAAATTCGCGATGCAATGA	TGG	CCATCATTGCATCGCGAATTTCG	PSMD6	ENSG00000163636
3	64022480	64022502	-	CCTTGTGCAAATCCCTCGAC	TGG	CCAGTCGAGGGATTTGCACAAGG	PSMD6	ENSG00000163636
3	64019372	64019394	+	CAATATCCAATCGGTGACCC	AGG	CAATATCCAATCGGTGACCCAGG	PSMD6	ENSG00000163636
3	64018982	64019004	-	AAACCGCCTAAAAGTGTATC	AGG	CCTGATACACTTTTAGGCGGTTT	PSMD6	ENSG00000163636
3	64018946	64018968	-	GGCTATTCGTGATTTCAAAC	AGG	CCTGTTTGAAATCACGAATAGCC	PSMD6	ENSG00000163636
X	71594337	71594359	-	CACTCCTTGACTGGACATTA	AGG	CCTTAATGTCCAGTCAAGGAGTG	GCNA	ENSG00000147174
X	71604433	71604455	-	GAAACTTCAGGGTTAGCCTC	AGG	CCTGAGGCTAACCCTGAAGTTTC	GCNA	ENSG00000147174
X	71605695	71605717	-	TTTTCAACTTTTGCTGCACC	GGG	CCCGGTGCAGCAAAAGTTGAAAA	GCNA	ENSG00000147174
X	71610681	71610703	+	CTGCCAGAGAAACTACGCAT	AGG	CTGCCAGAGAAACTACGCATAGG	GCNA	ENSG00000147174
X	71610781	71610803	-	TTTCAAGCCAATCTGGATCT	TGG	CCAAGATCCAGATTGGCTTGAAA	GCNA	ENSG00000147174
15	64751590	64751612	+	CTCTGGGTTTAATGTCCACA	GGG	CTCTGGGTTTAATGTCCACAGGG	RBPMS2	ENSG00000166831
15	64749445	64749467	+	TGGCCGCTTCTGCTCCTGCA	CGG	TGGCCGCTTCTGCTCCTGCACGG	RBPMS2	ENSG00000166831
15	64749006	64749028	-	AGGAGCACACTTCATCGCAC	GGG	CCCGTGCGATGAAGTGTGCTCCT	RBPMS2	ENSG00000166831
15	64748496	64748518	+	CTGTGGTGTACAAAGGGTAG	GGG	CTGTGGTGTACAAAGGGTAGGGG	RBPMS2	ENSG00000166831
15	64750371	64750393	-	CTCTCTCCGCAGGGGTATGA	AGG	CCTTCATACCCCTGCGGAGAGAG	RBPMS2	ENSG00000166831
11	20036000	20036022	-	ATCAGTGCTGAGGTTGTCTA	TGG	CCATAGACAACCTCAGCACTGAT	NAV2	ENSG00000166833
11	20044129	20044151	-	CTTGCCCGACGTGCTTTTGT	CGG	CCGACAAAAGCACGTCGGGCAAG	NAV2	ENSG00000166833
11	20044090	20044112	-	AGAAGGATTCCGCCTCCACT	TGG	CCAAGTGGAGGCGGAATCCTTCT	NAV2	ENSG00000166833
11	20045138	20045160	+	AAGCAGAGTGGTTCCGCCGC	CGG	AAGCAGAGTGGTTCCGCCGCCGG	NAV2	ENSG00000166833
11	20045331	20045353	+	TTCAGTACCGGAGTTTGCCG	AGG	TTCAGTACCGGAGTTTGCCGAGG	NAV2	ENSG00000166833
1	245156488	245156510	+	CGGCATCGGCACTAGTTCGC	CGG	CGGCATCGGCACTAGTTCGCCGG	KIF26B	ENSG00000162849
1	245156335	245156357	+	CTGGTACCGGAAAGCATACG	AGG	CTGGTACCGGAAAGCATACGAGG	KIF26B	ENSG00000162849
1	245367328	245367350	-	TGACCCCGTTGGTTCTCGAC	AGG	CCTGTCGAGAACCAACGGGGTCA	KIF26B	ENSG00000162849
1	245367277	245367299	-	CCTGGATGGCCACCGAATTG	AGG	CCTCAATTCGGTGGCCATCCAGG	KIF26B	ENSG00000162849
1	245419587	245419609	+	GCTGATGACAGAGAGTAGCC	GGG	GCTGATGACAGAGAGTAGCCGGG	KIF26B	ENSG00000162849
3	125498072	125498094	+	AGAGGTGGCACAACAATATG	TGG	AGAGGTGGCACAACAATATGTGG	SNX4	ENSG00000114520
3	125498143	125498165	-	TCCTAACAGACTCACTATGG	CGG	CCGCCATAGTGAGTCTGTTAGGA	SNX4	ENSG00000114520
3	125497913	125497935	-	TTTGTGGAGAGGCGACGGAT	TGG	CCAATCCGTCGCCTCTCCACAAA	SNX4	ENSG00000114520
3	125497944	125497966	-	TAAACTCTCTGCTGACAACA	TGG	CCATGTTGTCAGCAGAGAGTTTA	SNX4	ENSG00000114520
3	125489434	125489456	+	TGCATTAAGCGCTTTTAACC	TGG	TGCATTAAGCGCTTTTAACCTGG	SNX4	ENSG00000114520
15	64915826	64915848	+	GCCGCCCGCCAGAACAATGT	CGG	GCCGCCCGCCAGAACAATGTCGG	ANKDD1A	ENSG00000166839
15	64917468	64917490	+	TGGACGAGGAGGATGCGGTA	GGG	TGGACGAGGAGGATGCGGTAGGG	ANKDD1A	ENSG00000166839
15	64921959	64921981	-	AGATCTGGAGGATTCGTAAG	TGG	CCACTTACGAATCCTCCAGATCT	ANKDD1A	ENSG00000166839
15	64921997	64922019	-	CTTGCTCTCACAGTGGATCT	TGG	CCAAGATCCACTGTGAGAGCAAG	ANKDD1A	ENSG00000166839
15	64926110	64926132	+	GCCTGTGCTGGCGTTCATAA	TGG	GCCTGTGCTGGCGTTCATAATGG	ANKDD1A	ENSG00000166839
16	634596	634618	+	CTTAGTTTTTCCGGAAGATC	AGG	CTTAGTTTTTCCGGAAGATCAGG	METTL26	ENSG00000130731
16	635708	635730	+	CGTCACGTCCAGGTGTAGCG	GGG	CGTCACGTCCAGGTGTAGCGGGG	METTL26	ENSG00000130731
16	635655	635677	+	AGCAACAGGTCCAGCGACTG	TGG	AGCAACAGGTCCAGCGACTGTGG	METTL26	ENSG00000130731
16	635302	635324	-	CAGGACACCTGCTCAAACCC	AGG	CCTGGGTTTGAGCAGGTGTCCTG	METTL26	ENSG00000130731
16	634544	634566	+	TGCCTCACAGAGCCTCCGGC	AGG	TGCCTCACAGAGCCTCCGGCAGG	METTL26	ENSG00000130731
3	184233687	184233709	+	TACCTTCTCCTTCGAGATGC	TGG	TACCTTCTCCTTCGAGATGCTGG	VWA5B2	ENSG00000145198
3	184234680	184234702	+	AGAATATGAGGCCCGGGTGA	GGG	AGAATATGAGGCCCGGGTGAGGG	VWA5B2	ENSG00000145198
3	184234724	184234746	+	TACAGCGAAGGGACAGTGAT	GGG	TACAGCGAAGGGACAGTGATGGG	VWA5B2	ENSG00000145198
3	184235161	184235183	-	CCTTGTGGAAGCGTCGCTGC	AGG	CCTGCAGCGACGCTTCCACAAGG	VWA5B2	ENSG00000145198
3	184235278	184235300	+	CCTTTTGGATAGCAGCAGCG	TGG	CCTTTTGGATAGCAGCAGCGTGG	VWA5B2	ENSG00000145198
7	112915327	112915349	-	GCAAAAACTTGTGAGGGCGA	AGG	CCTTCGCCCTCACAAGTTTTTGC	BMT2	ENSG00000164603
7	112821815	112821837	+	CTGAGTCATATGGCGCATCA	GGG	CTGAGTCATATGGCGCATCAGGG	BMT2	ENSG00000164603
7	112821873	112821895	+	TATATCTGATCGAACATAGC	AGG	TATATCTGATCGAACATAGCAGG	BMT2	ENSG00000164603
7	112822098	112822120	+	CATAGCATGACGGTTCTGAT	GGG	CATAGCATGACGGTTCTGATGGG	BMT2	ENSG00000164603
7	112822044	112822066	+	CTTGAAGCGTTTAAAGCCCA	GGG	CTTGAAGCGTTTAAAGCCCAGGG	BMT2	ENSG00000164603
11	75428573	75428595	-	ATCGGCGGTTGCGACCGCAA	AGG	CCTTTGCGGTCGCAACCGCCGAT	KLHL35	ENSG00000149243
11	75428480	75428502	+	AATTCTGAGCGAGTGTAGCC	GGG	AATTCTGAGCGAGTGTAGCCGGG	KLHL35	ENSG00000149243
11	75425556	75425578	-	TTCGCGGTGGGTGGCTTCGA	CGG	CCGTCGAAGCCACCCACCGCGAA	KLHL35	ENSG00000149243
11	75425424	75425446	-	GGCAAGCTCTTCGTGATTGG	GGG	CCCCCAATCACGAAGAGCTTGCC	KLHL35	ENSG00000149243
11	75423848	75423870	-	TTGACCCCAAGGAGGACCGG	TGG	CCACCGGTCCTCCTTGGGGTCAA	KLHL35	ENSG00000149243
22	19719640	19719662	+	CAACCAGGTGCACCGCAAGT	CGG	CAACCAGGTGCACCGCAAGTCGG	2005-09-01	ENSG00000184702
22	19720190	19720212	-	GAATCCCGGCGTGTCCACGA	TGG	CCATCGTGGACACGCCGGGATTC	2005-09-01	ENSG00000184702
22	19720143	19720165	+	AAAACACACGGTGGACATTG	AGG	AAAACACACGGTGGACATTGAGG	2005-09-01	ENSG00000184702
22	19720327	19720349	-	TGGTCCACATAGTCGGTGAT	GGG	CCCATCACCGACTATGTGGACCA	2005-09-01	ENSG00000184702
22	19720401	19720423	-	AGCAGTGCACTCGGTTGTCT	TGG	CCAAGACAACCGAGTGCACTGCT	2005-09-01	ENSG00000184702
1	171623923	171623945	-	TCGGAGGTCAAGTCCTTGTA	GGG	CCCTACAAGGACTTGACCTCCGA	MYOCOS	ENSG00000283683
1	171626487	171626509	+	TAAGGAGATGCTCTCCCACT	TGG	TAAGGAGATGCTCTCCCACTTGG	MYOCOS	ENSG00000283683
1	171638638	171638660	+	TCCTTCAAAATTCGGGAAGC	AGG	TCCTTCAAAATTCGGGAAGCAGG	MYOCOS	ENSG00000283683
1	171626587	171626609	-	TTTACATCTTAGGAGACCGT	GGG	CCCACGGTCTCCTAAGATGTAAA	MYOCOS	ENSG00000283683
1	171638712	171638734	-	CTTTTAATGCAGTTTCTACG	TGG	CCACGTAGAAACTGCATTAAAAG	MYOCOS	ENSG00000283683
3	186615757	186615779	-	CTCACGCTGCATCTTGCCAC	AGG	CCTGTGGCAAGATGCAGCGTGAG	AHSG	ENSG00000145192
3	186615688	186615710	-	ATCTCAAACAGCTCTCCGGA	GGG	CCCTCCGGAGAGCTGTTTGAGAT	AHSG	ENSG00000145192
3	186616495	186616517	-	ATCACATTTTGCGTATACCA	CGG	CCGTGGTATACGCAAAATGTGAT	AHSG	ENSG00000145192
3	186617235	186617257	-	CACCCTGGTGTCGTTCAGCG	GGG	CCCCGCTGAACGACACCAGGGTG	AHSG	ENSG00000145192
3	186617193	186617215	-	GCACACCTTGCGCACGTCCT	CGG	CCGAGGACGTGCGCAAGGTGTGC	AHSG	ENSG00000145192
15	52061334	52061356	-	TCTGCTGTTAACCGATCCAT	GGG	CCCATGGATCGGTTAACAGCAGA	MAPK6	ENSG00000069956
15	52047009	52047031	-	GGCTTTCTATACATACCTTA	TGG	CCATAAGGTATGTATAGAAAGCC	MAPK6	ENSG00000069956
15	52058776	52058798	+	CTTCCAGGAATTAGTCGAGA	AGG	CTTCCAGGAATTAGTCGAGAAGG	MAPK6	ENSG00000069956
15	52046724	52046746	+	AAGCCAATTAACAGACGATG	TGG	AAGCCAATTAACAGACGATGTGG	MAPK6	ENSG00000069956
15	52046533	52046555	-	CCATTGCCTCCACAACCCAA	TGG	CCATTGGGTTGTGGAGGCAATGG	MAPK6	ENSG00000069956
3	184277392	184277414	-	GTTCCAGCGAGAACGCCCAT	CGG	CCGATGGGCGTTCTCGCTGGAAC	ECE2	ENSG00000145194
3	184277305	184277327	+	TCCTGGAGTCCCTGGACCGA	GGG	TCCTGGAGTCCCTGGACCGAGGG	ECE2	ENSG00000145194
3	184277989	184278011	-	CCTCAATGCGCTCCACCTGT	AGG	CCTACAGGTGGAGCGCATTGAGG	ECE2	ENSG00000145194
3	184278026	184278048	-	TTCTCAATGAGGTCTCTCAG	TGG	CCACTGAGAGACCTCATTGAGAA	ECE2	ENSG00000145194
3	184278168	184278190	+	TTGGTGGTTGGAACATTACG	GGG	TTGGTGGTTGGAACATTACGGGG	ECE2	ENSG00000145194
22	31488626	31488648	+	TGTATAGCGATGGGGGCATT	TGG	TGTATAGCGATGGGGGCATTTGG	EIF4ENIF1	ENSG00000184708
22	31468190	31468212	-	GGATACAGACCGGCCTTCCC	TGG	CCAGGGAAGGCCGGTCTGTATCC	EIF4ENIF1	ENSG00000184708
22	31468232	31468254	-	TTCAGGGCGGAGCTCACCAG	TGG	CCACTGGTGAGCTCCGCCCTGAA	EIF4ENIF1	ENSG00000184708
22	31458558	31458580	-	GGCTGATCAGGAAGTGCCAA	GGG	CCCTTGGCACTTCCTGATCAGCC	EIF4ENIF1	ENSG00000184708
22	31458615	31458637	-	CAATGGAGGAGTGGCCGAAG	AGG	CCTCTTCGGCCACTCCTCCATTG	EIF4ENIF1	ENSG00000184708
9	137169351	137169373	+	AGGTGCAGCGCGTCTAGAGC	GGG	AGGTGCAGCGCGTCTAGAGCGGG	LRRC26	ENSG00000184709
9	137169595	137169617	-	GGTGCATGTGCGAGCCTTCT	GGG	CCCAGAAGGCTCGCACATGCACC	LRRC26	ENSG00000184709
9	137169048	137169070	-	CGTGGTTTACACGCTCGGGC	CGG	CCGGCCCGAGCGTGTAAACCACG	LRRC26	ENSG00000184709
9	137169091	137169113	+	CGGCTGCGCGCAATGGCTAA	AGG	CGGCTGCGCGCAATGGCTAAAGG	LRRC26	ENSG00000184709
9	137169489	137169511	-	CTGCGCAACCTCTCATTGGC	CGG	CCGGCCAATGAGAGGTTGCGCAG	LRRC26	ENSG00000184709
1	155175961	155175983	-	CCCCAAGCTCCACATCACCT	TGG	CCAAGGTGATGTGGAGCTTGGGG	TRIM46	ENSG00000163462
1	155176000	155176022	+	GCTTTTCCGGAACCTGACCC	TGG	GCTTTTCCGGAACCTGACCCTGG	TRIM46	ENSG00000163462
1	155177024	155177046	-	GTGTGATCTTGTGCCCGCTG	TGG	CCACAGCGGGCACAAGATCACAC	TRIM46	ENSG00000163462
1	155176934	155176956	-	CCTTGTGGTCTGGGCACATA	AGG	CCTTATGTGCCCAGACCACAAGG	TRIM46	ENSG00000163462
1	155177206	155177228	+	AAAGAGCCTGACATACATCC	TGG	AAAGAGCCTGACATACATCCTGG	TRIM46	ENSG00000163462
1	89933686	89933708	-	ACAACGCTTTTGTCGTCCAA	GGG	CCCTTGGACGACAAAAGCGTTGT	LRRC8D	ENSG00000171492
1	89934454	89934476	+	GCACATTTCACGCAACGCCC	AGG	GCACATTTCACGCAACGCCCAGG	LRRC8D	ENSG00000171492
1	89934751	89934773	-	CTATTAAGTACAACTCTCGA	AGG	CCTTCGAGAGTTGTACTTAATAG	LRRC8D	ENSG00000171492
1	89933414	89933436	-	GGAAGTGCGAAATCTGTGCG	AGG	CCTCGCACAGATTTCGCACTTCC	LRRC8D	ENSG00000171492
1	89935216	89935238	+	CAAGCTCGAATCCTTACCAG	TGG	CAAGCTCGAATCCTTACCAGTGG	LRRC8D	ENSG00000171492
6	5216642	5216664	+	TCTCTTGGCTTTATTCACTA	GGG	TCTCTTGGCTTTATTCACTAGGG	LYRM4	ENSG00000214113
6	5216617	5216639	-	CCTTGGAGTAATTCGTCGAC	AGG	CCTGTCGACGAATTACTCCAAGG	LYRM4	ENSG00000214113
6	5216720	5216742	-	TTAGAACATATGCTGTCAGG	AGG	CCTCCTGACAGCATATGTTCTAA	LYRM4	ENSG00000214113
6	5260704	5260726	+	TAACACTTGTGCGCGACTGG	AGG	TAACACTTGTGCGCGACTGGAGG	LYRM4	ENSG00000214113
6	5260673	5260695	+	TGCTCTCTCTCAGCATCGCC	CGG	TGCTCTCTCTCAGCATCGCCCGG	LYRM4	ENSG00000214113
2	25091346	25091368	-	CCTTTTGTACCTGGGGCGTA	GGG	CCCTACGCCCCAGGTACAAAAGG	EFR3B	ENSG00000084710
2	25093108	25093130	+	GACGTGGGTCGCCATCGATA	TGG	GACGTGGGTCGCCATCGATATGG	EFR3B	ENSG00000084710
2	25103755	25103777	+	AAACCCAACCTGCAGATCCT	CGG	AAACCCAACCTGCAGATCCTCGG	EFR3B	ENSG00000084710
2	25103691	25103713	-	CCACGAAGAGGTTGATGCTC	TGG	CCAGAGCATCAACCTCTTCGTGG	EFR3B	ENSG00000084710
2	25121704	25121726	-	ATAGCTCCGGTGATAGGACG	GGG	CCCCGTCCTATCACCGGAGCTAT	EFR3B	ENSG00000084710
1	178520793	178520815	+	TGCTCTTCACAAGAAGACGA	TGG	TGCTCTTCACAAGAAGACGATGG	TEX35	ENSG00000240021
1	178522350	178522372	-	GCTCCTCTCCACCTTTGTAA	AGG	CCTTTACAAAGGTGGAGAGGAGC	TEX35	ENSG00000240021
1	178514063	178514085	-	CTTCTTACTTTGGTCGGCTC	TGG	CCAGAGCCGACCAAAGTAAGAAG	TEX35	ENSG00000240021
1	178514762	178514784	-	AAGTTCACGCACTCACCTTT	AGG	CCTAAAGGTGAGTGCGTGAACTT	TEX35	ENSG00000240021
1	178520867	178520889	-	CAGGGTTTCACTTACGCAGC	AGG	CCTGCTGCGTAAGTGAAACCCTG	TEX35	ENSG00000240021
1	156335864	156335886	-	CAGAACACAAAGCGTGAATC	CGG	CCGGATTCACGCTTTGTGTTCTG	CCT3	ENSG00000163468
1	156333593	156333615	+	GGTCCGGCTAATTTCGATCA	TGG	GGTCCGGCTAATTTCGATCATGG	CCT3	ENSG00000163468
1	156325003	156325025	-	CAGTGCTTACCGCAAGGCAT	TGG	CCAATGCCTTGCGGTAAGCACTG	CCT3	ENSG00000163468
1	156321000	156321022	+	CACTGTCACTGATGTCGACT	GGG	CACTGTCACTGATGTCGACTGGG	CCT3	ENSG00000163468
1	156320935	156320957	+	CAAAGATGACCACCGACTGA	TGG	CAAAGATGACCACCGACTGATGG	CCT3	ENSG00000163468
3	41239136	41239158	-	GAGTGAAAAGAACGATAGCT	AGG	CCTAGCTATCGTTCTTTTCACTC	CTNNB1	ENSG00000168036
3	41239226	41239248	-	TCAACTGGATAGTCAGCACC	AGG	CCTGGTGCTGACTATCCAGTTGA	CTNNB1	ENSG00000168036
3	41224565	41224587	+	GAAAAGCGGCTGTTAGTCAC	TGG	GAAAAGCGGCTGTTAGTCACTGG	CTNNB1	ENSG00000168036
3	41224650	41224672	+	GAGTGGTAAAGGCAATCCTG	AGG	GAGTGGTAAAGGCAATCCTGAGG	CTNNB1	ENSG00000168036
3	41225067	41225089	-	GCCAAACGCTGGACATTAGT	GGG	CCCACTAATGTCCAGCGTTTGGC	CTNNB1	ENSG00000168036
18	59902656	59902678	+	TCGAGTGTGCTACTCAACTC	AGG	TCGAGTGTGCTACTCAACTCAGG	PMAIP1	ENSG00000141682
18	59900229	59900251	-	CCCAGCGGGTCGGTACCTGC	TGG	CCAGCAGGTACCGACCCGCTGGG	PMAIP1	ENSG00000141682
18	59900181	59900203	-	TTCTTGCGCGCCTTCTTCCC	AGG	CCTGGGAAGAAGGCGCGCAAGAA	PMAIP1	ENSG00000141682
18	59902664	59902686	+	GCTACTCAACTCAGGAGATT	TGG	GCTACTCAACTCAGGAGATTTGG	PMAIP1	ENSG00000141682
18	59902749	59902771	-	TGCAAGTTTTTGATGCAGTC	AGG	CCTGACTGCATCAAAAACTTGCA	PMAIP1	ENSG00000141682
3	165830067	165830089	-	AGTAAACTTTGGTCCGACCG	TGG	CCACGGTCGGACCAAAGTTTACT	BCHE	ENSG00000114200
3	165830819	165830841	+	TTGAATCGAAGTCTACCAAG	AGG	TTGAATCGAAGTCTACCAAGAGG	BCHE	ENSG00000114200
3	165786179	165786201	-	GTGCTCAACAATGTCGATTC	TGG	CCAGAATCGACATTGTTGAGCAC	BCHE	ENSG00000114200
3	165773444	165773466	+	TCATGTAATTGTTCCAGCGA	TGG	TCATGTAATTGTTCCAGCGATGG	BCHE	ENSG00000114200
3	165829784	165829806	+	AAGGCCTCACGGTAGTTTTC	AGG	AAGGCCTCACGGTAGTTTTCAGG	BCHE	ENSG00000114200
16	12002993	12003015	-	TTCTCCCTCCAAAGCGGATC	TGG	CCAGATCCGCTTTGGAGGGAGAA	SNX29	ENSG00000048471
16	12027392	12027414	+	CACAGCGGCAGCGATCAAGC	AGG	CACAGCGGCAGCGATCAAGCAGG	SNX29	ENSG00000048471
16	12027338	12027360	-	GCTGCAGGACGGCTTCAAAC	TGG	CCAGTTTGAAGCCGTCCTGCAGC	SNX29	ENSG00000048471
16	12061606	12061628	+	CCTCTTCCCTGTCAGTGGCG	TGG	CCTCTTCCCTGTCAGTGGCGTGG	SNX29	ENSG00000048471
16	12061554	12061576	-	CGGAGCCCAGCTGTGCATCT	GGG	CCCAGATGCACAGCTGGGCTCCG	SNX29	ENSG00000048471
19	35869755	35869777	+	AGCGCTCTCGACGCTGTCTC	CGG	AGCGCTCTCGACGCTGTCTCCGG	APLP1	ENSG00000105290
19	35869680	35869702	+	CCCAGGTGGCTGGACTATGC	GGG	CCCAGGTGGCTGGACTATGCGGG	APLP1	ENSG00000105290
19	35870944	35870966	+	ATCCCCATGGAGCGCTGGTG	CGG	ATCCCCATGGAGCGCTGGTGCGG	APLP1	ENSG00000105290
19	35871274	35871296	+	AGGCTGCCGGTTCTTGCACC	AGG	AGGCTGCCGGTTCTTGCACCAGG	APLP1	ENSG00000105290
19	35871309	35871331	+	AATGTGAGAGTTCAACCCGG	AGG	AATGTGAGAGTTCAACCCGGAGG	APLP1	ENSG00000105290
1	61088367	61088389	+	TATCCGACCCGAATATCGAG	AGG	TATCCGACCCGAATATCGAGAGG	NFIA	ENSG00000162599
1	61088526	61088548	+	TTTGTTTAAAGGTATTCCGC	TGG	TTTGTTTAAAGGTATTCCGCTGG	NFIA	ENSG00000162599
1	61277548	61277570	+	GCCAAGTGACGCTGACATTA	AGG	GCCAAGTGACGCTGACATTAAGG	NFIA	ENSG00000162599
1	61359150	61359172	+	CACAAAGCGCCTCAAGTCTG	TGG	CACAAAGCGCCTCAAGTCTGTGG	NFIA	ENSG00000162599
1	61359236	61359258	+	GTGGCAGTCAGTCAAGTGGA	TGG	GTGGCAGTCAGTCAAGTGGATGG	NFIA	ENSG00000162599
1	60072550	60072572	-	TAAACACTTTCAATACCTCG	TGG	CCACGAGGTATTGAAAGTGTTTA	C1orf87	ENSG00000162598
1	60072599	60072621	+	AGGCATTGCATCTGATCCAC	GGG	AGGCATTGCATCTGATCCACGGG	C1orf87	ENSG00000162598
1	60055212	60055234	-	GGCAAACAGTAGCAGATTCC	TGG	CCAGGAATCTGCTACTGTTTGCC	C1orf87	ENSG00000162598
1	60039960	60039982	+	TTAACTGTTGGTAACTGTAG	AGG	TTAACTGTTGGTAACTGTAGAGG	C1orf87	ENSG00000162598
1	60040077	60040099	+	TCTAATAAGTTGGAACTCAA	AGG	TCTAATAAGTTGGAACTCAAAGG	C1orf87	ENSG00000162598
4	2933607	2933629	-	ACTGGTTTGCCACCGCCATC	GGG	CCCGATGGCGGTGGCAAACCAGT	MFSD10	ENSG00000109736
4	2932702	2932724	+	GAAGGCCGCAAAGCTCCGAG	AGG	GAAGGCCGCAAAGCTCCGAGAGG	MFSD10	ENSG00000109736
4	2932630	2932652	+	CAGGTCAGCAACGATGGCCG	TGG	CAGGTCAGCAACGATGGCCGTGG	MFSD10	ENSG00000109736
4	2932484	2932506	-	ATTGGGGTGGCCTTCTCACT	GGG	CCCAGTGAGAAGGCCACCCCAAT	MFSD10	ENSG00000109736
4	2932127	2932149	+	ACGGAACCCCAGGGCGATAG	AGG	ACGGAACCCCAGGGCGATAGAGG	MFSD10	ENSG00000109736
1	13749412	13749434	-	TCAATCGCAGCTGCTATCTC	AGG	CCTGAGATAGCAGCTGCGATTGA	PRDM2	ENSG00000116731
1	13773159	13773181	-	AGAATCTCTCATATTTGCAG	AGG	CCTCTGCAAATATGAGAGATTCT	PRDM2	ENSG00000116731
1	13779329	13779351	-	CCTTTTCGCCGTACACCTTT	GGG	CCCAAAGGTGTACGGCGAAAAGG	PRDM2	ENSG00000116731
1	13780719	13780741	-	AACAGTTAATACCGGGGGAC	AGG	CCTGTCCCCCGGTATTAACTGTT	PRDM2	ENSG00000116731
1	13731031	13731053	-	ATGTTCGGGTACCTCAGCCA	GGG	CCCTGGCTGAGGTACCCGAACAT	PRDM2	ENSG00000116731
4	157120579	157120601	-	AGTGGAGTTGGCAGGTACTC	GGG	CCCGAGTACCTGCCAACTCCACT	GLRB	ENSG00000109738
4	157136847	157136869	-	TTGCAACGTTGTGTATCCAT	GGG	CCCATGGATACACAACGTTGCAA	GLRB	ENSG00000109738
4	157143929	157143951	-	ACTCTGGCAGCACTCGCGTC	CGG	CCGGACGCGAGTGCTGCCAGAGT	GLRB	ENSG00000109738
4	157143848	157143870	+	CAGGTCGGCTTTTACATGAT	GGG	CAGGTCGGCTTTTACATGATGGG	GLRB	ENSG00000109738
4	157170532	157170554	-	TTTTCCATAGCAGTCATAAT	TGG	CCAATTATGACTGCTATGGAAAA	GLRB	ENSG00000109738
16	22308164	22308186	-	AATGTCATCGTAGGTCATCG	AGG	CCTCGATGACCTACGATGACATT	POLR3E	ENSG00000058600
16	22308981	22309003	+	GGAGCAGATTGCGCTGAACG	TGG	GGAGCAGATTGCGCTGAACGTGG	POLR3E	ENSG00000058600
16	22308941	22308963	-	GTTGGGGTTCAGGGTGTCGA	TGG	CCATCGACACCCTGAACCCCAAC	POLR3E	ENSG00000058600
16	22309466	22309488	-	ATAACGGGATGTGTTACTGG	TGG	CCACCAGTAACACATCCCGTTAT	POLR3E	ENSG00000058600
16	22315179	22315201	+	TGGGTCCACCTGCATTACTA	TGG	TGGGTCCACCTGCATTACTATGG	POLR3E	ENSG00000058600
14	69424148	69424170	+	CTGGCAGTCATCGTGCCTGA	AGG	CTGGCAGTCATCGTGCCTGAAGG	SLC39A9	ENSG00000029364
14	69454854	69454876	-	AAACACAATTAACTGGACAC	TGG	CCAGTGTCCAGTTAATTGTGTTT	SLC39A9	ENSG00000029364
14	69442184	69442206	+	TATTGGTGTTTCCCTCGTTC	TGG	TATTGGTGTTTCCCTCGTTCTGG	SLC39A9	ENSG00000029364
14	69442232	69442254	-	GCACATGGGAGTTACCAATC	TGG	CCAGATTGGTAACTCCCATGTGC	SLC39A9	ENSG00000029364
14	69453243	69453265	-	TTGCTAGACCTTGCTGCTTC	TGG	CCAGAAGCAGCAAGGTCTAGCAA	SLC39A9	ENSG00000029364
6	136267162	136267184	-	GTTAATCAGTTTCGAATTAG	AGG	CCTCTAATTCGAAACTGATTAAC	BCLAF1	ENSG00000029363
6	136278277	136278299	+	ATTCATCGATAGACTCAGAT	GGG	ATTCATCGATAGACTCAGATGGG	BCLAF1	ENSG00000029363
6	136278214	136278236	+	GACTATTATCATAAGCTGAA	AGG	GACTATTATCATAAGCTGAAAGG	BCLAF1	ENSG00000029363
6	136275842	136275864	-	TTCCTCTTGATGATTCTAAC	AGG	CCTGTTAGAATCATCAAGAGGAA	BCLAF1	ENSG00000029363
6	136275531	136275553	-	TCCTTGGTTCATCATGTTAA	AGG	CCTTTAACATGATGAACCAAGGA	BCLAF1	ENSG00000029363
1	68046974	68046996	-	TGCAGCGCCACGTTATAGCC	CGG	CCGGGCTATAACGTGGCGCTGCA	DIRAS3	ENSG00000162595
1	68047174	68047196	-	GATCAGAGATTACCGCGTCG	TGG	CCACGACGCGGTAATCTCTGATC	DIRAS3	ENSG00000162595
1	68047127	68047149	-	AAAGTACGCTGCTGCACAAG	TGG	CCACTTGTGCAGCAGCGTACTTT	DIRAS3	ENSG00000162595
1	68046850	68046872	-	GCATAAGTTCCCCATCGTGC	TGG	CCAGCACGATGGGGAACTTATGC	DIRAS3	ENSG00000162595
1	68047014	68047036	-	CACATCACCGACAGCAAGAG	TGG	CCACTCTTGCTGTCGGTGATGTG	DIRAS3	ENSG00000162595
1	67168158	67168180	-	CCAGCTGAAGAGTATGTAAA	GGG	CCCTTTACATACTCTTCAGCTGG	IL23R	ENSG00000162594
1	67169513	67169535	+	ATAAAACAACAGCTCGGCTT	TGG	ATAAAACAACAGCTCGGCTTTGG	IL23R	ENSG00000162594
1	67182924	67182946	+	CTACATAGACACAAAATACG	TGG	CTACATAGACACAAAATACGTGG	IL23R	ENSG00000162594
1	67182884	67182906	+	CAGGCAACATGACTTGCACC	TGG	CAGGCAACATGACTTGCACCTGG	IL23R	ENSG00000162594
1	67200833	67200855	-	TGCCTAGTGCGTTTGCTGCT	TGG	CCAAGCAGCAAACGCACTAGGCA	IL23R	ENSG00000162594
12	76067370	76067392	-	CACCAACAGGATACATTGAA	AGG	CCTTTCAATGTATCCTGTTGGTG	NAP1L1	ENSG00000187109
12	76060269	76060291	-	CTAACCTTTCAGCCTGCCTA	GGG	CCCTAGGCAGGCTGAAAGGTTAG	NAP1L1	ENSG00000187109
12	76060137	76060159	-	CTATCAGCCTCTATTTGATA	AGG	CCTTATCAAATAGAGGCTGATAG	NAP1L1	ENSG00000187109
12	76056032	76056054	-	CTTGCTCAGTGATATGGTTC	AGG	CCTGAACCATATCACTGAGCAAG	NAP1L1	ENSG00000187109
12	76050610	76050632	-	CTTGCTGCAGACTTCGAAAT	TGG	CCAATTTCGAAGTCTGCAGCAAG	NAP1L1	ENSG00000187109
2	85579089	85579111	-	CCAGGATCCGCTCCACATTC	TGG	CCAGAATGTGGAGCGGATCCTGG	VAMP8	ENSG00000118640
2	85579025	85579047	+	GTGGAGGAAATGATCGTGTG	CGG	GTGGAGGAAATGATCGTGTGCGG	VAMP8	ENSG00000118640
2	85581647	85581669	-	TAAAAACAATCACGCAGATA	AGG	CCTTATCTGCGTGATTGTTTTTA	VAMP8	ENSG00000118640
2	85581706	85581728	-	GTTCCCTGTTACTTAAGAGA	AGG	CCTTCTCTTAAGTAACAGGGAAC	VAMP8	ENSG00000118640
2	85579089	85579111	+	CCAGAATGTGGAGCGGATCC	TGG	CCAGAATGTGGAGCGGATCCTGG	VAMP8	ENSG00000118640
19	2097277	2097299	+	GACAGCAGTGTACCAGATGA	TGG	GACAGCAGTGTACCAGATGATGG	IZUMO4	ENSG00000099840
19	2097432	2097454	-	AAGATGTTTCGCAGCTCGTT	GGG	CCCAACGAGCTGCGAAACATCTT	IZUMO4	ENSG00000099840
19	2097930	2097952	-	AGCGGTGCTGACAGTCGATG	CGG	CCGCATCGACTGTCAGCACCGCT	IZUMO4	ENSG00000099840
19	2098059	2098081	-	TGCAGGAGATGGTCTCGTAC	TGG	CCAGTACGAGACCATCTCCTGCA	IZUMO4	ENSG00000099840
19	2098093	2098115	+	GACTCGCACGTCGCCTGCTT	TGG	GACTCGCACGTCGCCTGCTTTGG	IZUMO4	ENSG00000099840
16	46679122	46679144	-	TGGTGACATCAGTGATTCCA	TGG	CCATGGAATCACTGATGTCACCA	VPS35	ENSG00000069329
16	46676634	46676656	+	TCAGCACAGGCCCGAAGAAA	AGG	TCAGCACAGGCCCGAAGAAAAGG	VPS35	ENSG00000069329
16	46674631	46674653	-	TTATTTGCTCACCGTGAAGA	TGG	CCATCTTCACGGTGAGCAAATAA	VPS35	ENSG00000069329
16	46671740	46671762	+	GATGAATGAAGCGGCCCACA	AGG	GATGAATGAAGCGGCCCACAAGG	VPS35	ENSG00000069329
16	46668980	46669002	-	TCGCTTCACACTGCCACCTT	TGG	CCAAAGGTGGCAGTGTGAAGCGA	VPS35	ENSG00000069329
1	145825875	145825897	-	GGGCAATTACTCTTAGTGGC	TGG	CCAGCCACTAAGAGTAATTGCCC	POLR3C	ENSG00000186141
1	145826471	145826493	+	TGTCCTCGTCCAACATAACC	TGG	TGTCCTCGTCCAACATAACCTGG	POLR3C	ENSG00000186141
1	145826571	145826593	-	TTGGTAGTATAGATGTACCG	GGG	CCCCGGTACATCTATACTACCAA	POLR3C	ENSG00000186141
1	145826897	145826919	-	TTCTCAGTGGTAGGTACCGA	AGG	CCTTCGGTACCTACCACTGAGAA	POLR3C	ENSG00000186141
1	145826848	145826870	+	ATCAAACACATTTGTGCGAC	TGG	ATCAAACACATTTGTGCGACTGG	POLR3C	ENSG00000186141
2	232870399	232870421	-	CTCTTACCTGTGAGCACCGC	AGG	CCTGCGGTGCTCACAGGTAAGAG	C2orf82	ENSG00000182600
2	232876349	232876371	-	GCCCCTTTATTCGCTTCAGG	AGG	CCTCCTGAAGCGAATAAAGGGGC	C2orf82	ENSG00000182600
2	232870358	232870380	-	CAGCAGCAGCGCCATGCGCA	GGG	CCCTGCGCATGGCGCTGCTGCTG	C2orf82	ENSG00000182600
2	232875963	232875985	-	GCCGGCTCGTTCCACAGCGT	GGG	CCCACGCTGTGGAACGAGCCGGC	C2orf82	ENSG00000182600
2	232875985	232876007	-	GCCTTCTCCCGACGGCAGCT	CGG	CCGAGCTGCCGTCGGGAGAAGGC	C2orf82	ENSG00000182600
X	68838761	68838783	+	AGTTCTCGACCCCAACGTGT	TGG	AGTTCTCGACCCCAACGTGTTGG	EFNB1	ENSG00000090776
X	68838636	68838658	+	TTGGTGATCTATCCGAAAAT	TGG	TTGGTGATCTATCCGAAAATTGG	EFNB1	ENSG00000090776
X	68839962	68839984	-	TGCTCAGGCGTCACAGCATT	GGG	CCCAATGCTGTGACGCCTGAGCA	EFNB1	ENSG00000090776
X	68840036	68840058	+	CACACAGGCCCCTGGTAGTC	GGG	CACACAGGCCCCTGGTAGTCGGG	EFNB1	ENSG00000090776
X	68840325	68840347	+	GTGGCATTGTTCGCGGCTGT	CGG	GTGGCATTGTTCGCGGCTGTCGG	EFNB1	ENSG00000090776
2	97660573	97660595	+	CTGCTTTTGGTCCGATGAAG	AGG	CTGCTTTTGGTCCGATGAAGAGG	ACTR1B	ENSG00000115073
2	97659441	97659463	-	GCTGACCATCCGCTACCCCA	TGG	CCATGGGGTAGCGGATGGTCAGC	ACTR1B	ENSG00000115073
2	97659378	97659400	-	CTGGCAGTACGTCTACTCCA	AGG	CCTTGGAGTAGACGTACTGCCAG	ACTR1B	ENSG00000115073
2	97658957	97658979	+	CGGTTCTTACTCGGGTTGAG	CGG	CGGTTCTTACTCGGGTTGAGCGG	ACTR1B	ENSG00000115073
2	97658913	97658935	-	CTTTGAGACCTTCAACGTGC	CGG	CCGGCACGTTGAAGGTCTCAAAG	ACTR1B	ENSG00000115073
2	227245978	227246000	+	TACGGACTTGTCGGTGTACC	AGG	TACGGACTTGTCGGTGTACCAGG	COL4A3	ENSG00000169031
2	227245958	227245980	-	GTAAGGCCCGGTATTGCCTG	GGG	CCCCAGGCAATACCGGGCCTTAC	COL4A3	ENSG00000169031
2	227248474	227248496	+	TTGATGCAAAAGGCGACCCC	GGG	TTGATGCAAAAGGCGACCCCGGG	COL4A3	ENSG00000169031
2	227253308	227253330	+	GAAAGAGTGATAGGACATAA	AGG	GAAAGAGTGATAGGACATAAAGG	COL4A3	ENSG00000169031
2	227253600	227253622	+	ACAGTTATTGTGACCCTAAC	TGG	ACAGTTATTGTGACCCTAACTGG	COL4A3	ENSG00000169031
16	11847777	11847799	+	GAATCTGATCGAATACTATG	AGG	GAATCTGATCGAATACTATGAGG	RSL1D1	ENSG00000171490
16	11847751	11847773	-	AGATATCTGTTTATTTACGA	AGG	CCTTCGTAAATAAACAGATATCT	RSL1D1	ENSG00000171490
16	11846775	11846797	+	ACTGCTCAGAAGGCGGAGCT	TGG	ACTGCTCAGAAGGCGGAGCTTGG	RSL1D1	ENSG00000171490
16	11841977	11841999	-	GCTATACGTATTGGTCACGT	TGG	CCAACGTGACCAATACGTATAGC	RSL1D1	ENSG00000171490
16	11841744	11841766	+	CTGACAAACGAGGAAAAGAT	GGG	CTGACAAACGAGGAAAAGATGGG	RSL1D1	ENSG00000171490
16	10543589	10543611	+	GACTGTGCAATTCGTGTTGT	TGG	GACTGTGCAATTCGTGTTGTTGG	EMP2	ENSG00000213853
16	10537969	10537991	-	CAGCTCTTCCGCCTGAAGCA	GGG	CCCTGCTTCAGGCGGAAGAGCTG	EMP2	ENSG00000213853
16	10537989	10538011	+	CTGGAGCACGAAGATGAAGA	AGG	CTGGAGCACGAAGATGAAGAAGG	EMP2	ENSG00000213853
16	10532935	10532957	+	CATGCCGCTGATGAAGGTGC	AGG	CATGCCGCTGATGAAGGTGCAGG	EMP2	ENSG00000213853
16	10532917	10532939	-	GCATGATGTACCTGATACTG	AGG	CCTCAGTATCAGGTACATCATGC	EMP2	ENSG00000213853
8	41663679	41663701	-	GGAGCAATTCACGGATGAGC	AGG	CCTGCTCATCCGTGAATTGCTCC	ANK1	ENSG00000029534
8	41758114	41758136	+	CAGAAAGCTGGTAGCAGCAT	CGG	CAGAAAGCTGGTAGCAGCATCGG	ANK1	ENSG00000029534
8	41727969	41727991	-	CTGCACATCGCTGCTCTAGC	CGG	CCGGCTAGAGCAGCGATGTGCAG	ANK1	ENSG00000029534
8	41727282	41727304	-	GGAAGTGGTTAAGTTTTTAC	TGG	CCAGTAAAAACTTAACCACTTCC	ANK1	ENSG00000029534
8	41725886	41725908	+	GGTGCGCGACGACGTTCTCA	TGG	GGTGCGCGACGACGTTCTCATGG	ANK1	ENSG00000029534
5	133990897	133990919	-	TTTTCTGTTCAGCTTGCACG	TGG	CCACGTGCAAGCTGAACAGAAAA	VDAC1	ENSG00000213585
5	133991001	133991023	-	CGAGATTACTGTGGAAGATC	AGG	CCTGATCTTCCACAGTAATCTCG	VDAC1	ENSG00000213585
5	133991138	133991160	-	TTGAAGGAATTTACAAGCTC	AGG	CCTGAGCTTGTAAATTCCTTCAA	VDAC1	ENSG00000213585
5	133980837	133980859	-	GCTCTGGTGCTAGGTTACGA	GGG	CCCTCGTAACCTAGCACCAGAGC	VDAC1	ENSG00000213585
5	133980838	133980860	-	TGCTCTGGTGCTAGGTTACG	AGG	CCTCGTAACCTAGCACCAGAGCA	VDAC1	ENSG00000213585
4	95104503	95104525	-	CATTTACAACGCAAGACCTT	TGG	CCAAAGGTCTTGCGTTGTAAATG	BMPR1B	ENSG00000138696
4	95114742	95114764	+	ATGATAGAAGAGGATGACTC	TGG	ATGATAGAAGAGGATGACTCTGG	BMPR1B	ENSG00000138696
4	95123816	95123838	+	TTGATGGACCTATACACCAC	AGG	TTGATGGACCTATACACCACAGG	BMPR1B	ENSG00000138696
4	95124999	95125021	+	ACCAGACCTCGATACAGCAT	TGG	ACCAGACCTCGATACAGCATTGG	BMPR1B	ENSG00000138696
4	95129936	95129958	+	GGGAAAGTGGCGTGGCGAAA	AGG	GGGAAAGTGGCGTGGCGAAAAGG	BMPR1B	ENSG00000138696
10	68122136	68122158	-	CTGCTCCGCTTCACGCCTCT	TGG	CCAAGAGGCGTGAAGCGGAGCAG	MYPN	ENSG00000138347
10	68121683	68121705	-	CTCCAAAGGGTCGTAATTGA	TGG	CCATCAATTACGACCCTTTGGAG	MYPN	ENSG00000138347
10	68142974	68142996	-	GCCTGGACGATGTGAATATC	TGG	CCAGATATTCACATCGTCCAGGC	MYPN	ENSG00000138347
10	68145491	68145513	+	CTCAGAAGGCGACCCTAACA	AGG	CTCAGAAGGCGACCCTAACAAGG	MYPN	ENSG00000138347
10	68148444	68148466	-	TGCTGGATGGTTGCCACACG	AGG	CCTCGTGTGGCAACCATCCAGCA	MYPN	ENSG00000138347
10	68470075	68470097	+	CAGTATTGACTGCCAACACC	AGG	CAGTATTGACTGCCAACACCAGG	DNA2	ENSG00000138346
10	68468150	68468172	+	TCTCATACATCGAATACTAC	TGG	TCTCATACATCGAATACTACTGG	DNA2	ENSG00000138346
10	68465770	68465792	+	GAACCGTACCAATTAGCATT	TGG	GAACCGTACCAATTAGCATTTGG	DNA2	ENSG00000138346
10	68459210	68459232	+	CATCTTGACTTAGATTTAAG	CGG	CATCTTGACTTAGATTTAAGCGG	DNA2	ENSG00000138346
10	68450075	68450097	-	AAAATACAAGATAATGCCGC	TGG	CCAGCGGCATTATCTTGTATTTT	DNA2	ENSG00000138346
6	33455157	33455179	-	ACTCGATCTGGATTGTCCGT	GGG	CCCACGGACAATCCAGATCGAGT	ZBTB9	ENSG00000213588
6	33455371	33455393	+	ATTGAAGCCGATGCCTTCGA	GGG	ATTGAAGCCGATGCCTTCGAGGG	ZBTB9	ENSG00000213588
6	33455965	33455987	-	ATCTCCTCCTTAGGCTCGAA	GGG	CCCTTCGAGCCTAAGGAGGAGAT	ZBTB9	ENSG00000213588
6	33455204	33455226	+	TGGAATCTCTGAACCGCCAC	AGG	TGGAATCTCTGAACCGCCACAGG	ZBTB9	ENSG00000213588
6	33456452	33456474	-	GTCCCGGTGGCGGAGAAAAC	AGG	CCTGTTTTCTCCGCCACCGGGAC	ZBTB9	ENSG00000213588
17	7353345	7353367	+	GGTGCTTTGCGGGCCCGATT	TGG	GGTGCTTTGCGGGCCCGATTTGG	KCTD11	ENSG00000213859
17	7353008	7353030	-	CATCCCGGTCGATGAAGTAG	TGG	CCACTACTTCATCGACCGGGATG	KCTD11	ENSG00000213859
17	7353084	7353106	-	GCTGTCTCTCCGTACCCACG	GGG	CCCCGTGGGTACGGAGAGACAGC	KCTD11	ENSG00000213859
17	7353587	7353609	-	TGAGCAGGTCTTCGGGGTCG	GGG	CCCCGACCCCGAAGACCTGCTCA	KCTD11	ENSG00000213859
17	7353212	7353234	-	GGCTGACATCTACATCTGCG	TGG	CCACGCAGATGTAGATGTCAGCC	KCTD11	ENSG00000213859
4	98343161	98343183	-	GCTGAAGTATTCCACTTGCT	TGG	CCAAGCAAGTGGAATACTTCAGC	RAP1GDS1	ENSG00000138698
4	98352477	98352499	+	GTTTATGCGAATTCCATGTG	TGG	GTTTATGCGAATTCCATGTGTGG	RAP1GDS1	ENSG00000138698
4	98404571	98404593	+	TTTTGAAGTTCTTGCTCCAT	TGG	TTTTGAAGTTCTTGCTCCATTGG	RAP1GDS1	ENSG00000138698
4	98418713	98418735	+	CTGGACAGACATGTAGAAGA	TGG	CTGGACAGACATGTAGAAGATGG	RAP1GDS1	ENSG00000138698
4	98421369	98421391	-	TGATTTACTGTGTCGTATAA	GGG	CCCTTATACGACACAGTAAATCA	RAP1GDS1	ENSG00000138698
11	65183140	65183162	+	AACCCCCAGTTCATTGTGGA	TGG	AACCCCCAGTTCATTGTGGATGG	CAPN1	ENSG00000014216
11	65183532	65183554	-	TCTGGCCGTGCGGAACCACT	CGG	CCGAGTGGTTCCGCACGGCCAGA	CAPN1	ENSG00000014216
11	65183501	65183523	-	GGTGTCGTTGAGAGTGAGGG	AGG	CCTCCCTCACTCTCAACGACACC	CAPN1	ENSG00000014216
11	65185999	65186021	+	CTGCCGAAGGCAACGAGTTC	TGG	CTGCCGAAGGCAACGAGTTCTGG	CAPN1	ENSG00000014216
11	65185965	65185987	-	ACTAGCTTCCCGTCCTTGAT	GGG	CCCATCAAGGACGGGAAGCTAGT	CAPN1	ENSG00000014216
19	15373885	15373907	+	GAGTCGGAATTGTCGGTGCA	TGG	GAGTCGGAATTGTCGGTGCATGG	AKAP8	ENSG00000105127
19	15373996	15374018	-	ACAGGCGCAACCTACAGCTA	CGG	CCGTAGCTGTAGGTTGCGCCTGT	AKAP8	ENSG00000105127
19	15372933	15372955	-	GCTCCCGACTACGGCGTGAT	GGG	CCCATCACGCCGTAGTCGGGAGC	AKAP8	ENSG00000105127
19	15373020	15373042	-	TGGAACGAGCTGAACTACGT	GGG	CCCACGTAGTTCAGCTCGTTCCA	AKAP8	ENSG00000105127
19	15372310	15372332	-	TTTGACCGCTTCGGACCAGA	TGG	CCATCTGGTCCGAAGCGGTCAAA	AKAP8	ENSG00000105127
6	637739	637761	+	CTGATTGTGACCTTCGTCCA	TGG	CTGATTGTGACCTTCGTCCATGG	EXOC2	ENSG00000112685
6	637777	637799	+	AGAGATGCCGGTCACAAGGG	GGG	AGAGATGCCGGTCACAAGGGGGG	EXOC2	ENSG00000112685
6	633042	633064	-	AGTAAAATAGTATGTCGAGT	GGG	CCCACTCGACATACTATTTTACT	EXOC2	ENSG00000112685
6	632994	633016	-	ATTATTGTCACCACTAAGTC	AGG	CCTGACTTAGTGGTGACAATAAT	EXOC2	ENSG00000112685
6	629852	629874	+	AAGCGGGTTAGCAGGACGTA	AGG	AAGCGGGTTAGCAGGACGTAAGG	EXOC2	ENSG00000112685
16	68738335	68738357	-	AGCTCTCGGCGTCAAAGCCA	GGG	CCCTGGCTTTGACGCCGAGAGCT	CDH1	ENSG00000039068
16	68801679	68801701	+	AAGATTGCACCGGTCGACAA	AGG	AAGATTGCACCGGTCGACAAAGG	CDH1	ENSG00000039068
16	68801717	68801739	+	CTCGACACCCGATTCAAAGT	GGG	CTCGACACCCGATTCAAAGTGGG	CDH1	ENSG00000039068
16	68808540	68808562	+	AGGCCCATTTCCTAAAAACC	TGG	AGGCCCATTTCCTAAAAACCTGG	CDH1	ENSG00000039068
16	68810280	68810302	+	CAACAAGCCCGAATTCACCC	AGG	CAACAAGCCCGAATTCACCCAGG	CDH1	ENSG00000039068
3	186784606	186784628	+	TTAAAGGAGTCTCTCCTTCG	TGG	TTAAAGGAGTCTCTCCTTCGTGG	EIF4A2	ENSG00000156976
3	186785995	186786017	+	ATATTGTTGTTGGTACACCC	GGG	ATATTGTTGTTGGTACACCCGGG	EIF4A2	ENSG00000156976
3	186786207	186786229	+	AATGTTGAGCCGTGGTTTTA	AGG	AATGTTGAGCCGTGGTTTTAAGG	EIF4A2	ENSG00000156976
3	186787189	186787211	+	TTTTCTCAATACGAGGCGCA	AGG	TTTTCTCAATACGAGGCGCAAGG	EIF4A2	ENSG00000156976
3	186787542	186787564	-	GAACACGACTTGACCCTGAC	CGG	CCGGTCAGGGTCAAGTCGTGTTC	EIF4A2	ENSG00000156976
8	38169848	38169870	-	AAATACGGTGATATTCCTCG	AGG	CCTCGAGGAATATCACCGTATTT	LSM1	ENSG00000175324
8	38163703	38163725	+	GGAAAGACCTCGGTCCTTCA	GGG	GGAAAGACCTCGGTCCTTCAGGG	LSM1	ENSG00000175324
8	38169876	38169898	-	GACTGTGGAGCGTATTCATG	TGG	CCACATGAATACGCTCCACAGTC	LSM1	ENSG00000175324
8	38169837	38169859	-	TATTCCTCGAGGGATTTTTG	TGG	CCACAAAAATCCCTCGAGGAATA	LSM1	ENSG00000175324
8	38163677	38163699	+	TCATCAAGAGTATCTGCTCG	AGG	TCATCAAGAGTATCTGCTCGAGG	LSM1	ENSG00000175324
14	56585840	56585862	-	ACAGAGAAGATTGACGCGGT	AGG	CCTACCGCGTCAATCTTCTCTGT	TMEM260	ENSG00000070269
14	56603833	56603855	+	TGGAGGAATCCTTGCTGCGG	GGG	TGGAGGAATCCTTGCTGCGGGGG	TMEM260	ENSG00000070269
14	56609204	56609226	-	TCTGGTCTCCCCAGGTCCAC	CGG	CCGGTGGACCTGGGGAGACCAGA	TMEM260	ENSG00000070269
14	56617199	56617221	+	TCATTAGTATGGCTTTTTAC	TGG	TCATTAGTATGGCTTTTTACTGG	TMEM260	ENSG00000070269
14	56618632	56618654	+	CGTCCTCGCTGGCATTGGTT	TGG	CGTCCTCGCTGGCATTGGTTTGG	TMEM260	ENSG00000070269
1	47438203	47438225	-	CACCACGTCTATGTCTGCGT	CGG	CCGACGCAGACATAGACGTGGTG	FOXD2	ENSG00000186564
1	47438788	47438810	+	GGCGTCGCAAGCGCTTCAAG	CGG	GGCGTCGCAAGCGCTTCAAGCGG	FOXD2	ENSG00000186564
1	47439229	47439251	-	ACTCAGGGACGCCGCGTAGA	AGG	CCTTCTACGCGGCGTCCCTGAGT	FOXD2	ENSG00000186564
1	47439588	47439610	+	AGCAAAGTCGCCGGCCTTAG	TGG	AGCAAAGTCGCCGGCCTTAGTGG	FOXD2	ENSG00000186564
1	47438330	47438352	+	AGACTTAGCCGAGGACGAGG	AGG	AGACTTAGCCGAGGACGAGGAGG	FOXD2	ENSG00000186564
17	44474879	44474901	-	TAATCACTTTGATCAGTATG	AGG	CCTCATACTGATCAAAGTGATTA	GPATCH8	ENSG00000186566
17	44436512	44436534	+	TACTTGACAACGATTGGAAT	GGG	TACTTGACAACGATTGGAATGGG	GPATCH8	ENSG00000186566
17	44436486	44436508	-	TGTCATGGGCATGGGTCGCA	TGG	CCATGCGACCCATGCCCATGACA	GPATCH8	ENSG00000186566
17	44435122	44435144	-	ATGCTGAAGATGCTACCGAA	CGG	CCGTTCGGTAGCATCTTCAGCAT	GPATCH8	ENSG00000186566
17	44405947	44405969	+	CAACTCATGGAGCCGCCGAA	GGG	CAACTCATGGAGCCGCCGAAGGG	GPATCH8	ENSG00000186566
19	44672785	44672807	+	CTGGGATACAACGGCCTCAG	AGG	CTGGGATACAACGGCCTCAGAGG	CEACAM19	ENSG00000186567
19	44672819	44672841	+	CATGGGACAGCGAGACATCG	TGG	CATGGGACAGCGAGACATCGTGG	CEACAM19	ENSG00000186567
19	44676335	44676357	+	CATTGGATCTCTTGCTGCCG	GGG	CATTGGATCTCTTGCTGCCGGGG	CEACAM19	ENSG00000186567
19	44676368	44676390	+	CAGCTGCATTGCCTATCTCC	TGG	CAGCTGCATTGCCTATCTCCTGG	CEACAM19	ENSG00000186567
19	44678907	44678929	-	TGGGCGTCACTGAAGGCACT	GGG	CCCAGTGCCTTCAGTGACGCCCA	CEACAM19	ENSG00000186567
7	3619159	3619181	-	AAGGCCAGCTCCCTTCGGCA	AGG	CCTTGCCGAAGGGAGCTGGCCTT	SDK1	ENSG00000146555
7	3619111	3619133	+	AGGCCTACCACAGATCCACC	TGG	AGGCCTACCACAGATCCACCTGG	SDK1	ENSG00000146555
7	3639034	3639056	+	TGCTGGGTTTTACCGCTGCG	TGG	TGCTGGGTTTTACCGCTGCGTGG	SDK1	ENSG00000146555
7	3639014	3639036	-	GCATCGAGCTTCTGCAAAGA	TGG	CCATCTTTGCAGAAGCTCGATGC	SDK1	ENSG00000146555
7	3641967	3641989	+	GTTTCATGGATACGGACCAG	AGG	GTTTCATGGATACGGACCAGAGG	SDK1	ENSG00000146555
6	42884744	42884766	-	GGAAAACCTTACTTACCCCC	AGG	CCTGGGGGTAAGTAAGGTTTTCC	RPL7L1	ENSG00000146223
6	42880945	42880967	+	GGCACTTTTGGCAAAGAAGG	AGG	GGCACTTTTGGCAAAGAAGGAGG	RPL7L1	ENSG00000146223
6	42884729	42884751	+	TGGAACCTTATGTGACCTGG	GGG	TGGAACCTTATGTGACCTGGGGG	RPL7L1	ENSG00000146223
6	42884613	42884635	+	GATTGACGGCGTGAGTTTAC	TGG	GATTGACGGCGTGAGTTTACTGG	RPL7L1	ENSG00000146223
6	42884734	42884756	-	ACTTACCCCCAGGTCACATA	AGG	CCTTATGTGACCTGGGGGTAAGT	RPL7L1	ENSG00000146223
X	153073524	153073546	-	CCCTCCCGGAAAACACGCCC	AGG	CCTGGGCGTGTTTTCCGGGAGGG	PNMA6A	ENSG00000235961
X	153073518	153073540	-	CGGAAAACACGCCCAGGCTC	TGG	CCAGAGCCTGGGCGTGTTTTCCG	PNMA6A	ENSG00000235961
X	153073519	153073541	+	CAGAGCCTGGGCGTGTTTTC	CGG	CAGAGCCTGGGCGTGTTTTCCGG	PNMA6A	ENSG00000235961
X	153073520	153073542	+	AGAGCCTGGGCGTGTTTTCC	GGG	AGAGCCTGGGCGTGTTTTCCGGG	PNMA6A	ENSG00000235961
12	130456677	130456699	+	CTCTTCCAGCTCTCGAACCT	TGG	CTCTTCCAGCTCTCGAACCTTGG	RIMBP2	ENSG00000060709
12	130456606	130456628	-	GAGAAGTTCCGGCAGCACGC	TGG	CCAGCGTGCTGCCGGAACTTCTC	RIMBP2	ENSG00000060709
12	130451219	130451241	+	GCTACCGGATCTCGACAGGA	AGG	GCTACCGGATCTCGACAGGAAGG	RIMBP2	ENSG00000060709
12	130451291	130451313	-	CTGCGATCGGTGAATATATC	CGG	CCGGATATATTCACCGATCGCAG	RIMBP2	ENSG00000060709
12	130450235	130450257	+	GTATCTCTGCTTGGAGGTAT	TGG	GTATCTCTGCTTGGAGGTATTGG	RIMBP2	ENSG00000060709
11	6224453	6224475	+	CTTGAGGTATACGGTGCCCA	GGG	CTTGAGGTATACGGTGCCCAGGG	FAM160A2	ENSG00000051009
11	6223621	6223643	+	AAGAGTGATCCGCGATGTAG	CGG	AAGAGTGATCCGCGATGTAGCGG	FAM160A2	ENSG00000051009
11	6223927	6223949	-	GCGGCATGGTCCAGTTCGTG	AGG	CCTCACGAACTGGACCATGCCGC	FAM160A2	ENSG00000051009
11	6223177	6223199	+	CCTGGAACCTCAATCTTTCG	AGG	CCTGGAACCTCAATCTTTCGAGG	FAM160A2	ENSG00000051009
11	6223143	6223165	-	ACTGTCTGCGACGGGAAGAC	TGG	CCAGTCTTCCCGTCGCAGACAGT	FAM160A2	ENSG00000051009
8	143818484	143818506	+	CACGTAGACGCGGCACATGA	TGG	CACGTAGACGCGGCACATGATGG	PUF60	ENSG00000179950
8	143818410	143818432	+	ATGCTCTTGATGGGGCCAAA	GGG	ATGCTCTTGATGGGGCCAAAGGG	PUF60	ENSG00000179950
8	143818256	143818278	+	GGGGACCTCATACTCCACGA	AGG	GGGGACCTCATACTCCACGAAGG	PUF60	ENSG00000179950
8	143818209	143818231	-	CAGATGAACTCGGTGATGCT	GGG	CCCAGCATCACCGAGTTCATCTG	PUF60	ENSG00000179950
8	143817988	143818010	-	GGCCTTCAACCGCATCTACG	TGG	CCACGTAGATGCGGTTGAAGGCC	PUF60	ENSG00000179950
3	138621430	138621452	+	TGACAGATCTCGTAGCTGTT	TGG	TGACAGATCTCGTAGCTGTTTGG	FAIM	ENSG00000158234
3	138622269	138622291	+	ATAAATATAGACGCTATCAG	TGG	ATAAATATAGACGCTATCAGTGG	FAIM	ENSG00000158234
3	138622371	138622393	+	ACTTGGGTATTACACATGGA	TGG	ACTTGGGTATTACACATGGATGG	FAIM	ENSG00000158234
3	138610985	138611007	-	AGATGATTATAGCACAACAG	TGG	CCACTGTTGTGCTATAATCATCT	FAIM	ENSG00000158234
3	138633062	138633084	-	ATTCATTAACTTGCAATCTC	TGG	CCAGAGATTGCAAGTTAATGAAT	FAIM	ENSG00000158234
11	63508562	63508584	+	TATGTCACGACGATTTTTGG	AGG	TATGTCACGACGATTTTTGGAGG	LGALS12	ENSG00000133317
11	63508815	63508837	-	TGGAAGGCGATATCTGGCCG	GGG	CCCCGGCCAGATATCGCCTTCCA	LGALS12	ENSG00000133317
11	63508888	63508910	+	TGCATGGTGGACGCTGGCAA	AGG	TGCATGGTGGACGCTGGCAAAGG	LGALS12	ENSG00000133317
11	63509825	63509847	+	ACTGTCTCATGTGGACACGC	TGG	ACTGTCTCATGTGGACACGCTGG	LGALS12	ENSG00000133317
11	63511794	63511816	+	GGGCAGGTCATCATAGTACG	GGG	GGGCAGGTCATCATAGTACGGGG	LGALS12	ENSG00000133317
11	62839517	62839539	-	TGTGGGTCGGCACCGAGACT	GGG	CCCAGTCTCGGTGCCGACCCACA	WDR74	ENSG00000133316
11	62839390	62839412	-	AAAACAGGCGGCGAACTTCA	CGG	CCGTGAAGTTCGCCGCCTGTTTT	WDR74	ENSG00000133316
11	62835469	62835491	+	CTGGGAGAAACTGTATGTCC	TGG	CTGGGAGAAACTGTATGTCCTGG	WDR74	ENSG00000133316
11	62834456	62834478	+	TAGTGGGTACTCTCCATAGG	TGG	TAGTGGGTACTCTCCATAGGTGG	WDR74	ENSG00000133316
11	62834304	62834326	-	TGATTGTGGGAAACACTCAT	GGG	CCCATGAGTGTTTCCCACAATCA	WDR74	ENSG00000133316
17	17477155	17477177	-	ACTGCTGCGGTTGAGGCGCA	GGG	CCCTGCGCCTCAACCGCAGCAGT	MED9	ENSG00000141026
17	17477205	17477227	-	GTTCTCTTCCTCCCTCGCGC	GGG	CCCGCGCGAGGGAGGAAGAGAAC	MED9	ENSG00000141026
17	17491312	17491334	-	ACTTGCTTTTGAGGGCGTTC	AGG	CCTGAACGCCCTCAAAAGCAAGT	MED9	ENSG00000141026
17	17491468	17491490	+	CTGCATGTTCGAAATCCCCA	AGG	CTGCATGTTCGAAATCCCCAAGG	MED9	ENSG00000141026
17	17477064	17477086	-	TACATCCTCCGCCTGTCGCC	CGG	CCGGGCGACAGGCGGAGGATGTA	MED9	ENSG00000141026
17	16194484	16194506	+	AATGTATACTGGACAGAGTG	AGG	AATGTATACTGGACAGAGTGAGG	NCOR1	ENSG00000141027
17	16146512	16146534	-	CCAGCGTTATGATCAGCTCA	TGG	CCATGAGCTGATCATAACGCTGG	NCOR1	ENSG00000141027
17	16146451	16146473	+	CTTTCTTTAGCTTTCCTCCG	AGG	CTTTCTTTAGCTTTCCTCCGAGG	NCOR1	ENSG00000141027
17	16139128	16139150	+	TCTGCATCAAACATCATAGG	TGG	TCTGCATCAAACATCATAGGTGG	NCOR1	ENSG00000141027
17	16139059	16139081	+	CTATCTTTATACACTTTCAT	AGG	CTATCTTTATACACTTTCATAGG	NCOR1	ENSG00000141027
18	74501348	74501370	+	CTATCCAGAGTGTGTCTGCG	TGG	CTATCCAGAGTGTGTCTGCGTGG	CNDP2	ENSG00000133313
18	74510819	74510841	-	AGGCAGAATCGGACGTTGAC	AGG	CCTGTCAACGTCCGATTCTGCCT	CNDP2	ENSG00000133313
18	74510960	74510982	+	AAGAAGCCCTGCATCACCTA	CGG	AAGAAGCCCTGCATCACCTACGG	CNDP2	ENSG00000133313
18	74512457	74512479	+	AGCAACAAAGACCTCCATTC	TGG	AGCAACAAAGACCTCCATTCTGG	CNDP2	ENSG00000133313
18	74513595	74513617	-	GGCCACGGCCTCGTTAATGC	CGG	CCGGCATTAACGAGGCCGTGGCC	CNDP2	ENSG00000133313
X	2720380	2720402	-	GTTTGGATTTGGCATCGGTT	TGG	CCAAACCGATGCCAAATCCAAAC	CD99	ENSG00000002586
X	2722644	2722666	+	GACCTTGCGGATGGCGTTTC	AGG	GACCTTGCGGATGGCGTTTCAGG	CD99	ENSG00000002586
X	2726273	2726295	+	CGTGATCCCCGGGATTGTGG	GGG	CGTGATCCCCGGGATTGTGGGGG	CD99	ENSG00000002586
X	2720411	2720433	-	GACTCTTACCGGAGGAACTA	GGG	CCCTAGTTCCTCCGGTAAGAGTC	CD99	ENSG00000002586
X	2738239	2738261	-	CTTACCAGCTGGCTCTGCGT	TGG	CCAACGCAGAGCCAGCTGGTAAG	CD99	ENSG00000002586
6	30627481	30627503	+	TATGACCATTATAGATGAAC	TGG	TATGACCATTATAGATGAACTGG	ATAT1	ENSG00000137343
6	30627654	30627676	-	ATCCTTGATGCACTAGTGAT	AGG	CCTATCACTAGTGCATCAAGGAT	ATAT1	ENSG00000137343
6	30628088	30628110	-	CATGGCGTTGCACAGACTCA	TGG	CCATGAGTCTGTGCAACGCCATG	ATAT1	ENSG00000137343
6	30628334	30628356	+	GCGAGTGGAACCGCACCAAC	TGG	GCGAGTGGAACCGCACCAACTGG	ATAT1	ENSG00000137343
6	30642989	30643011	-	CTGGTGCGACGACGTTGAGC	TGG	CCAGCTCAACGTCGTCGCACCAG	ATAT1	ENSG00000137343
12	52650508	52650530	-	CCAGGTGTTACAGACCAAAT	GGG	CCCATTTGGTCTGTAACACCTGG	KRT2	ENSG00000172867
12	52650430	52650452	+	TGAGGCTGTCGATATACCCC	TGG	TGAGGCTGTCGATATACCCCTGG	KRT2	ENSG00000172867
12	52649075	52649097	-	GGACAATGCCTACATGATAA	AGG	CCTTTATCATGTAGGCATTGTCC	KRT2	ENSG00000172867
12	52648190	52648212	-	GAGGAGCAAGGAAGAAGCGG	AGG	CCTCCGCTTCTTCCTTGCTCCTC	KRT2	ENSG00000172867
12	52647756	52647778	+	CCTGCAGCCTCTGGATCACG	CGG	CCTGCAGCCTCTGGATCACGCGG	KRT2	ENSG00000172867
16	21705241	21705263	-	GGTGGCTGCACTTGATCATC	TGG	CCAGATGATCAAGTGCAGCCACC	OTOA	ENSG00000155719
16	21709923	21709945	-	CCAGGGTCTCATTGAGGGTC	TGG	CCAGACCCTCAATGAGACCCTGG	OTOA	ENSG00000155719
16	21715101	21715123	-	GTGACAAGTCGGATACATAC	TGG	CCAGTATGTATCCGACTTGTCAC	OTOA	ENSG00000155719
16	21714994	21715016	+	TTCTACAATGTCAGCCAGAT	GGG	TTCTACAATGTCAGCCAGATGGG	OTOA	ENSG00000155719
16	21716921	21716943	+	AGACACTGCCCCAGGCATCG	TGG	AGACACTGCCCCAGGCATCGTGG	OTOA	ENSG00000155719
14	77109946	77109968	-	ACATTCTTCATGACGACCAT	GGG	CCCATGGTCGTCATGAAGAATGT	CIPC	ENSG00000198894
14	77109854	77109876	-	TAAGGCGCTCAGCATGTCCT	CGG	CCGAGGACATGCTGAGCGCCTTA	CIPC	ENSG00000198894
14	77113769	77113791	+	ACCCAGCGCCAAACTTGCCG	AGG	ACCCAGCGCCAAACTTGCCGAGG	CIPC	ENSG00000198894
14	77113742	77113764	-	CTGGCGTCGAGGGACTGGAT	GGG	CCCATCCAGTCCCTCGACGCCAG	CIPC	ENSG00000198894
14	77113851	77113873	-	GCCACGTGACTGCTGGATAC	CGG	CCGGTATCCAGCAGTCACGTGGC	CIPC	ENSG00000198894
13	57666487	57666509	+	AGCCCAATTACATGGGCAGC	AGG	AGCCCAATTACATGGGCAGCAGG	PCDH17	ENSG00000118946
13	57666666	57666688	-	TCTTTCTGGGTCCTTAAACG	TGG	CCACGTTTAAGGACCCAGAAAGA	PCDH17	ENSG00000118946
13	57666739	57666761	-	AGGAGCCTTTGTTAGTGTCT	TGG	CCAAGACACTAACAAAGGCTCCT	PCDH17	ENSG00000118946
13	57724929	57724951	-	GGCTCGATGCACGCCTTGGT	TGG	CCAACCAAGGCGTGCATCGAGCC	PCDH17	ENSG00000118946
13	57724635	57724657	+	ACAGATGAATGCCGAGTGCT	TGG	ACAGATGAATGCCGAGTGCTTGG	PCDH17	ENSG00000118946
1	201889538	201889560	-	GCAGCAGTACCGATGGTAGC	AGG	CCTGCTACCATCGGTACTGCTGC	SHISA4	ENSG00000198892
1	201889571	201889593	-	CTGCCTCTCGGTGATAAGCA	AGG	CCTTGCTTATCACCGAGAGGCAG	SHISA4	ENSG00000198892
1	201890462	201890484	-	AGCTGAGGCGATGCCTGCTA	TGG	CCATAGCAGGCATCGCCTCAGCT	SHISA4	ENSG00000198892
1	201891426	201891448	-	ATGGGTATACTGGCTGCACT	GGG	CCCAGTGCAGCCAGTATACCCAT	SHISA4	ENSG00000198892
1	201889465	201889487	+	CTGTGGTACCTGGACCGGAA	TGG	CTGTGGTACCTGGACCGGAATGG	SHISA4	ENSG00000198892
1	107056927	107056949	+	GCCTGGGTATCCTTCGGAAC	TGG	GCCTGGGTATCCTTCGGAACTGG	PRMT6	ENSG00000198890
1	107057167	107057189	-	GCCCATCCACTCGCTCACGA	TGG	CCATCGTGAGCGAGTGGATGGGC	PRMT6	ENSG00000198890
1	107057411	107057433	-	CCTGCACAACGATCTCCGAG	TGG	CCACTCGGAGATCGTTGTGCAGG	PRMT6	ENSG00000198890
1	107057681	107057703	-	GCACCGGCTCGTTCAGGTAG	AGG	CCTCTACCTGAACGAGCCGGTGC	PRMT6	ENSG00000198890
1	107056961	107056983	+	AGGCAAGACGGTACTGGACG	TGG	AGGCAAGACGGTACTGGACGTGG	PRMT6	ENSG00000198890
11	68348045	68348067	-	GATGACCACGTTCTGCACGG	CGG	CCGCCGTGCAGAACGTGGTCATC	LRP5	ENSG00000162337
11	68347970	68347992	+	TTTCCAAGGGAGCCGTGTAC	TGG	TTTCCAAGGGAGCCGTGTACTGG	LRP5	ENSG00000162337
11	68357673	68357695	+	GTGAGACGCCCCGGATTGAG	CGG	GTGAGACGCCCCGGATTGAGCGG	LRP5	ENSG00000162337
11	68363844	68363866	+	GCCTGCAACAAGCGCACTGG	GGG	GCCTGCAACAAGCGCACTGGGGG	LRP5	ENSG00000162337
11	68365627	68365649	-	CATGTGTAGAAAGGCTCGCT	TGG	CCAAGCGAGCCTTTCTACACATG	LRP5	ENSG00000162337
7	67055841	67055863	+	AGTTGATTGGGAGCCACTCG	GGG	AGTTGATTGGGAGCCACTCGGGG	TYW1	ENSG00000198874
7	66998174	66998196	+	CCAGATTGTCATCAAGACGC	AGG	CCAGATTGTCATCAAGACGCAGG	TYW1	ENSG00000198874
7	67018122	67018144	+	ATTGCATCATAGAGACACCG	AGG	ATTGCATCATAGAGACACCGAGG	TYW1	ENSG00000198874
7	67024910	67024932	-	TTCTTCACTGGAGCTCTCAA	AGG	CCTTTGAGAGCTCCAGTGAAGAA	TYW1	ENSG00000198874
7	67055842	67055864	+	GTTGATTGGGAGCCACTCGG	GGG	GTTGATTGGGAGCCACTCGGGGG	TYW1	ENSG00000198874
14	92083204	92083226	+	AGTTGGTCAGCTTCGCAATC	TGG	AGTTGGTCAGCTTCGCAATCTGG	ATXN3	ENSG00000066427
14	92083163	92083185	+	GTTTTGGTCGATGCATCTGT	TGG	GTTTTGGTCGATGCATCTGTTGG	ATXN3	ENSG00000066427
14	92082321	92082343	-	TGAGGAAGCAGATCTCCGCA	GGG	CCCTGCGGAGATCTGCTTCCTCA	ATXN3	ENSG00000066427
14	92082396	92082418	-	AGGAATGTTAGACGAAGATG	AGG	CCTCATCTTCGTCTAACATTCCT	ATXN3	ENSG00000066427
14	92070949	92070971	+	AGTGCTCCTGAACTGGTGGC	TGG	AGTGCTCCTGAACTGGTGGCTGG	ATXN3	ENSG00000066427
16	21988742	21988764	+	AAGAGTATATCCTAACACAT	TGG	AAGAGTATATCCTAACACATTGG	PDZD9	ENSG00000155714
16	21984466	21984488	-	AAGAACCATACTATTAGTGT	AGG	CCTACACTAATAGTATGGTTCTT	PDZD9	ENSG00000155714
16	21984555	21984577	-	TTCAATATTATAGATATCCG	TGG	CCACGGATATCTATAATATTGAA	PDZD9	ENSG00000155714
16	21984275	21984297	-	TAAAGCCCAACTGGTATCAA	AGG	CCTTTGATACCAGTTGGGCTTTA	PDZD9	ENSG00000155714
16	21984385	21984407	+	ACCATTATCCAGTATGGAGA	AGG	ACCATTATCCAGTATGGAGAAGG	PDZD9	ENSG00000155714
X	125320217	125320239	-	CGAGCGGAAGGCCGTGTAAA	AGG	CCTTTTACACGGCCTTCCGCTCG	TEX13C	ENSG00000282815
X	125320145	125320167	-	ATCATCATGGCGGAACCCGC	TGG	CCAGCGGGTTCCGCCATGATGAT	TEX13C	ENSG00000282815
X	125320292	125320314	+	GGGTGCCCCGTGCCATTAAG	AGG	GGGTGCCCCGTGCCATTAAGAGG	TEX13C	ENSG00000282815
X	125320603	125320625	+	TTTGTACCCGGTCCAGAAGC	CGG	TTTGTACCCGGTCCAGAAGCCGG	TEX13C	ENSG00000282815
X	125321889	125321911	+	GAAAGATCCAATGATGCACC	AGG	GAAAGATCCAATGATGCACCAGG	TEX13C	ENSG00000282815
19	46470861	46470883	+	TCTTGTTGAGCACGCGGTAC	GGG	TCTTGTTGAGCACGCGGTACGGG	PNMA8A	ENSG00000182013
19	46470331	46470353	+	AGCCCTGCGAACCAAAGGTT	TGG	AGCCCTGCGAACCAAAGGTTTGG	PNMA8A	ENSG00000182013
19	46469764	46469786	+	CTTGGCCTTCGGACCCCTAG	AGG	CTTGGCCTTCGGACCCCTAGAGG	PNMA8A	ENSG00000182013
19	46471002	46471024	-	CATGGCGATGAACCTTCTGG	AGG	CCTCCAGAAGGTTCATCGCCATG	PNMA8A	ENSG00000182013
19	46470478	46470500	+	TGCCATCTCCTCGAATTCAG	CGG	TGCCATCTCCTCGAATTCAGCGG	PNMA8A	ENSG00000182013
21	39423372	39423394	-	CTCATCGAATACTCTCAGCA	AGG	CCTTGCTGAGAGTATTCGATGAG	LCA5L	ENSG00000157578
21	39423404	39423426	+	CTCTTCTTTGGGCAATCATA	TGG	CTCTTCTTTGGGCAATCATATGG	LCA5L	ENSG00000157578
21	39420738	39420760	-	GACAGCTACCAAGACTCTGC	AGG	CCTGCAGAGTCTTGGTAGCTGTC	LCA5L	ENSG00000157578
21	39420792	39420814	-	CAGAGCCTTTAGCCGGCAGC	TGG	CCAGCTGCCGGCTAAAGGCTCTG	LCA5L	ENSG00000157578
21	39406339	39406361	+	CTGAGGGGGCCTTTCGTGTA	GGG	CTGAGGGGGCCTTTCGTGTAGGG	LCA5L	ENSG00000157578
X	37425867	37425889	-	TCTTGGGTAGCGTTTTAATA	TGG	CCATATTAAAACGCTACCCAAGA	PRRG1	ENSG00000130962
X	37453455	37453477	-	GGTTGGCGGGGGATCACAAT	TGG	CCAATTGTGATCCCCCGCCAACC	PRRG1	ENSG00000130962
X	37453210	37453232	-	CAAAGATTAACGGAAAGGTA	AGG	CCTTACCTTTCCGTTAATCTTTG	PRRG1	ENSG00000130962
X	37453152	37453174	+	CCTACACAAAAGCGCAACAA	GGG	CCTACACAAAAGCGCAACAAGGG	PRRG1	ENSG00000130962
X	37453261	37453283	-	TTAGGAAGCATCTCCAGATT	AGG	CCTAATCTGGAGATGCTTCCTAA	PRRG1	ENSG00000130962
12	27969437	27969459	-	GGTGTTCCTGCTGAGCTACG	CGG	CCGCGTAGCTCAGCAGGAACACC	PTHLH	ENSG00000087494
12	27963697	27963719	+	AGAATCGTCGCCGTAAATCT	TGG	AGAATCGTCGCCGTAAATCTTGG	PTHLH	ENSG00000087494
12	27963577	27963599	+	CATCAGACCCAAATCGGACG	GGG	CATCAGACCCAAATCGGACGGGG	PTHLH	ENSG00000087494
12	27963361	27963383	-	TGACACCTCCACAACGTCGC	TGG	CCAGCGACGTTGTGGAGGTGTCA	PTHLH	ENSG00000087494
12	27963431	27963453	-	AACGGCGAACTCGCTCTGCC	TGG	CCAGGCAGAGCGAGTTCGCCGTT	PTHLH	ENSG00000087494
15	36657846	36657868	-	TATAAGCCGAGCCATTAATG	AGG	CCTCATTAATGGCTCGGCTTATA	C15orf41	ENSG00000186073
15	36691734	36691756	+	AGATGGAGTTCTAGCAAATC	AGG	AGATGGAGTTCTAGCAAATCAGG	C15orf41	ENSG00000186073
15	36692153	36692175	-	TGCTTGATGCAGTCCACTAG	TGG	CCACTAGTGGACTGCATCAAGCA	C15orf41	ENSG00000186073
15	36709224	36709246	+	TGAAGATCAGCTTCGTGCAA	AGG	TGAAGATCAGCTTCGTGCAAAGG	C15orf41	ENSG00000186073
15	36709920	36709942	-	ACTGGTCATGCAGGTAGGCG	TGG	CCACGCCTACCTGCATGACCAGT	C15orf41	ENSG00000186073
10	58388211	58388233	+	TTAGAAGAATTGCCCAGCGT	TGG	TTAGAAGAATTGCCCAGCGTTGG	TFAM	ENSG00000108064
10	58388677	58388699	+	AAGATGCTTATAGGGCGGAG	TGG	AAGATGCTTATAGGGCGGAGTGG	TFAM	ENSG00000108064
10	58386275	58386297	-	AATCGAAGGTAAGAACTTAC	AGG	CCTGTAAGTTCTTACCTTCGATT	TFAM	ENSG00000108064
10	58386289	58386311	-	GTTGTTCTTTAGAAAATCGA	AGG	CCTTCGATTTTCTAAAGAACAAC	TFAM	ENSG00000108064
10	58388215	58388237	+	AAGAATTGCCCAGCGTTGGA	GGG	AAGAATTGCCCAGCGTTGGAGGG	TFAM	ENSG00000108064
11	44909725	44909747	+	GGCCATCGGCATCTGGGTCA	TGG	GGCCATCGGCATCTGGGTCATGG	TSPAN18	ENSG00000157570
11	44909868	44909890	-	CAGACACTTGTTCTCACGGA	CGG	CCGTCCGTGAGAACAAGTGTCTG	TSPAN18	ENSG00000157570
11	44919290	44919312	-	TGTGATCATGACCGAGTTCC	AGG	CCTGGAACTCGGTCATGATCACA	TSPAN18	ENSG00000157570
11	44919238	44919260	+	GAGCTCACCAAGCACTACCA	GGG	GAGCTCACCAAGCACTACCAGGG	TSPAN18	ENSG00000157570
11	44919885	44919907	+	GGATAGTGAAGAGGTGCCGG	AGG	GGATAGTGAAGAGGTGCCGGAGG	TSPAN18	ENSG00000157570
10	110964952	110964974	-	TAGTTATACGATTAAAGCGA	AGG	CCTTCGCTTTAATCGTATAACTA	SHOC2	ENSG00000108061
10	110964681	110964703	-	CAATATGTGTATAGATCTCT	TGG	CCAAGAGATCTATACACATATTG	SHOC2	ENSG00000108061
10	111004698	111004720	+	TACCATCTATTCCCTCAACA	TGG	TACCATCTATTCCCTCAACATGG	SHOC2	ENSG00000108061
10	111004656	111004678	+	TTGCTTCCAGTTGTATCCAG	TGG	TTGCTTCCAGTTGTATCCAGTGG	SHOC2	ENSG00000108061
10	111007560	111007582	+	TTTTGGAACTTGGACCAGTA	TGG	TTTTGGAACTTGGACCAGTATGG	SHOC2	ENSG00000108061
20	59743125	59743147	-	CAGATATTCAGGACGCGCCG	GGG	CCCCGGCGCGTCCTGAATATCTG	PHACTR3	ENSG00000087495
20	59743155	59743177	+	GGATTCGAACTCCCCCTGTG	AGG	GGATTCGAACTCCCCCTGTGAGG	PHACTR3	ENSG00000087495
20	59747766	59747788	+	AAGAAGATGGCCGGCAGGCA	AGG	AAGAAGATGGCCGGCAGGCAAGG	PHACTR3	ENSG00000087495
20	59755248	59755270	-	TGAAGTCAGCGTCTCCGACT	TGG	CCAAGTCGGAGACGCTGACTTCA	PHACTR3	ENSG00000087495
20	59755204	59755226	-	CAGATCGGGGTCCTCCATCG	GGG	CCCCGATGGAGGACCCCGATCTG	PHACTR3	ENSG00000087495
10	97320103	97320125	+	TGCGAAGGCTTCATTCGCGA	CGG	TGCGAAGGCTTCATTCGCGACGG	FRAT1	ENSG00000165879
10	97320178	97320200	-	CGAAGGGGGTTCATGCACCG	GGG	CCCCGGTGCATGAACCCCCTTCG	FRAT1	ENSG00000165879
10	97319884	97319906	+	CCCCTCAGGCCGACCTTGAT	GGG	CCCCTCAGGCCGACCTTGATGGG	FRAT1	ENSG00000165879
10	97320021	97320043	-	TCGTCGCCTGTGCGGGTTTC	TGG	CCAGAAACCCGCACAGGCGACGA	FRAT1	ENSG00000165879
10	97320249	97320271	+	GCGCAGCTCAGAACTGGCGA	CGG	GCGCAGCTCAGAACTGGCGACGG	FRAT1	ENSG00000165879
10	46999936	46999958	+	CAAATGAGAGAACAACGTTC	TGG	CAAATGAGAGAACAACGTTCTGG	PTPN20	ENSG00000204179
10	46946589	46946611	-	GTCTCTTCTGAAGGGGCCTC	TGG	CCAGAGGCCCCTTCAGAAGAGAC	PTPN20	ENSG00000204179
10	46999953	46999975	+	TTCTGGCATGGTTCAAACGA	AGG	TTCTGGCATGGTTCAAACGAAGG	PTPN20	ENSG00000204179
10	46999935	46999957	-	CAGAACGTTGTTCTCTCATT	TGG	CCAAATGAGAGAACAACGTTCTG	PTPN20	ENSG00000204179
10	46999941	46999963	+	GAGAGAACAACGTTCTGGCA	TGG	GAGAGAACAACGTTCTGGCATGG	PTPN20	ENSG00000204179
10	3781700	3781722	-	GTGCACCGGTGCCACTTTAA	CGG	CCGTTAAAGTGGCACCGGTGCAC	KLF6	ENSG00000067082
10	3781775	3781797	-	AAGGTGCGCAGCGGGACTTC	GGG	CCCGAAGTCCCGCTGCGCACCTT	KLF6	ENSG00000067082
10	3780137	3780159	-	GCACTTCCGAAAGCACACCG	GGG	CCCCGGTGTGCTTTCGGAAGTGC	KLF6	ENSG00000067082
10	3781733	3781755	-	AATGGCGATGCCTCCCCCGA	CGG	CCGTCGGGGGAGGCATCGCCATT	KLF6	ENSG00000067082
10	3781914	3781936	-	CGACCCCATTGGCGAAGTTT	TGG	CCAAAACTTCGCCAATGGGGTCG	KLF6	ENSG00000067082
10	46461907	46461929	-	GCATCTACCGGTGCCTGCAG	AGG	CCTCTGCAGGCACCGGTAGATGC	NPY4R	ENSG00000204174
10	46462431	46462453	+	GCCTCACAGTCACACACATC	AGG	GCCTCACAGTCACACACATCAGG	NPY4R	ENSG00000204174
10	46461902	46461924	-	TACCGGTGCCTGCAGAGGCA	GGG	CCCTGCCTCTGCAGGCACCGGTA	NPY4R	ENSG00000204174
10	46462437	46462459	+	CAGTCACACACATCAGGCAG	AGG	CAGTCACACACATCAGGCAGAGG	NPY4R	ENSG00000204174
10	46461903	46461925	-	CTACCGGTGCCTGCAGAGGC	AGG	CCTGCCTCTGCAGGCACCGGTAG	NPY4R	ENSG00000204174
10	46549584	46549606	-	CCCTGTGCGGGATGTGCGAT	GGG	CCCATCGCACATCCCGCACAGGG	GPRIN2	ENSG00000204175
10	46549931	46549953	-	GTGGCGTCAGTGAGCGAGTC	TGG	CCAGACTCGCTCACTGACGCCAC	GPRIN2	ENSG00000204175
10	46550342	46550364	-	GTCCGTAGCACCCAGATGCG	GGG	CCCCGCATCTGGGTGCTACGGAC	GPRIN2	ENSG00000204175
10	46549969	46549991	+	CAGGATCCCTGTGGCAGGTA	GGG	CAGGATCCCTGTGGCAGGTAGGG	GPRIN2	ENSG00000204175
10	46549886	46549908	-	AAGATCCACTGTAGGTTGTC	TGG	CCAGACAACCTACAGTGGATCTT	GPRIN2	ENSG00000204175
10	47502195	47502217	-	GTCCTGGAGCAGCTCCTGAC	GGG	CCCGTCAGGAGCTGCTCCAGGAC	AGAP9	ENSG00000204172
10	47502972	47502994	+	CTGGTGGTGCTGGAGATACC	GGG	CTGGTGGTGCTGGAGATACCGGG	AGAP9	ENSG00000204172
10	47502194	47502216	-	TCCTGGAGCAGCTCCTGACG	GGG	CCCCGTCAGGAGCTGCTCCAGGA	AGAP9	ENSG00000204172
10	47502600	47502622	-	TCAGGTATCCACCGCAGTTT	TGG	CCAAAACTGCGGTGGATACCTGA	AGAP9	ENSG00000204172
10	47502191	47502213	-	TGGAGCAGCTCCTGACGGGG	TGG	CCACCCCGTCAGGAGCTGCTCCA	AGAP9	ENSG00000204172
10	110907698	110907720	-	AGATGCCTGAAGACAATCGG	AGG	CCTCCGATTGTCTTCAGGCATCT	BBIP1	ENSG00000214413
10	110907693	110907715	+	ATACCCCTCCGATTGTCTTC	AGG	ATACCCCTCCGATTGTCTTCAGG	BBIP1	ENSG00000214413
10	110901557	110901579	-	CAGAAGTGAAGTCAATGTTC	CGG	CCGGAACATTGACTTCACTTCTG	BBIP1	ENSG00000214413
10	110907696	110907718	-	ATGCCTGAAGACAATCGGAG	GGG	CCCCTCCGATTGTCTTCAGGCAT	BBIP1	ENSG00000214413
10	110907697	110907719	-	GATGCCTGAAGACAATCGGA	GGG	CCCTCCGATTGTCTTCAGGCATC	BBIP1	ENSG00000214413
11	28097887	28097909	-	AGTAGTAGTTCGTGTACGTC	CGG	CCGGACGTACACGAACTACTACT	KIF18A	ENSG00000121621
11	28097848	28097870	-	AGCAGCTGGATTTCATAAAG	TGG	CCACTTTATGAAATCCAGCTGCT	KIF18A	ENSG00000121621
11	28094752	28094774	-	GGGAAGACCCACACTATGCT	AGG	CCTAGCATAGTGTGGGTCTTCCC	KIF18A	ENSG00000121621
11	28091427	28091449	+	ATGAACGACCACCCCTTTTT	GGG	ATGAACGACCACCCCTTTTTGGG	KIF18A	ENSG00000121621
11	28088606	28088628	-	GCAAGTACTTCCGGTGCTAA	GGG	CCCTTAGCACCGGAAGTACTTGC	KIF18A	ENSG00000121621
16	58404507	58404529	+	CGGACGTTTTCGCCGCATCA	TGG	CGGACGTTTTCGCCGCATCATGG	GINS3	ENSG00000181938
16	58404677	58404699	-	CTTGTAATTCTGAACGAGGT	TGG	CCAACCTCGTTCAGAATTACAAG	GINS3	ENSG00000181938
16	58403102	58403124	+	CCAAGCTTGAACTACCCTTG	TGG	CCAAGCTTGAACTACCCTTGTGG	GINS3	ENSG00000181938
16	58403252	58403274	-	GGAGCCAAACCCGTAGAAAT	GGG	CCCATTTCTACGGGTTTGGCTCC	GINS3	ENSG00000181938
16	58403172	58403194	+	ACTCCCCAAGATCTACCAAG	AGG	ACTCCCCAAGATCTACCAAGAGG	GINS3	ENSG00000181938
7	75148255	75148277	+	TGAAAAAGTTCTGTATCAAC	TGG	TGAAAAAGTTCTGTATCAACTGG	GTF2IRD2B	ENSG00000174428
7	75148274	75148296	+	CTGGTCGAGATTAGTAAGCG	TGG	CTGGTCGAGATTAGTAAGCGTGG	GTF2IRD2B	ENSG00000174428
8	106770121	106770143	+	TGGCTGTGCGTATCTTCCGG	AGG	TGGCTGTGCGTATCTTCCGGAGG	ABRA	ENSG00000174429
8	106769851	106769873	-	GAAAGAGGTGTCCAAAACGG	TGG	CCACCGTTTTGGACACCTCTTTC	ABRA	ENSG00000174429
8	106761203	106761225	-	ATGGCTCGCCACAGACGAGA	TGG	CCATCTCGTCTGTGGCGAGCCAT	ABRA	ENSG00000174429
8	106761118	106761140	-	TGGGCATTCTCATGCGTGCC	AGG	CCTGGCACGCATGAGAATGCCCA	ABRA	ENSG00000174429
8	106769702	106769724	+	ACATTTTCTCCTCCGCGTTG	GGG	ACATTTTCTCCTCCGCGTTGGGG	ABRA	ENSG00000174429
10	5499016	5499038	-	TGAACTACGAGGAGTTCGCG	AGG	CCTCGCGAACTCCTCGTAGTTCA	CALML5	ENSG00000178372
10	5499372	5499394	-	GGCTTTCTCCGCGGTTGACA	CGG	CCGTGTCAACCGCGGAGAAAGCC	CALML5	ENSG00000178372
10	5499158	5499180	-	TTCCGCGCCTTCGACCAGGA	TGG	CCATCCTGGTCGAAGGCGCGGAA	CALML5	ENSG00000178372
10	5499300	5499322	-	CACGGGCAAGAACCTCTCGG	AGG	CCTCCGAGAGGTTCTTGCCCGTG	CALML5	ENSG00000178372
10	5499124	5499146	-	TCACCGTGGACGAGCTCAGG	CGG	CCGCCTGAGCTCGTCCACGGTGA	CALML5	ENSG00000178372
7	20785191	20785213	+	GGCTTAAACCACGACTCGTA	CGG	GGCTTAAACCACGACTCGTACGG	SP8	ENSG00000164651
7	20785383	20785405	+	ACAGAGTAGTCGTTGGCGAA	GGG	ACAGAGTAGTCGTTGGCGAAGGG	SP8	ENSG00000164651
7	20785498	20785520	+	AGCTGAACGAGTCGGACACC	AGG	AGCTGAACGAGTCGGACACCAGG	SP8	ENSG00000164651
7	20785590	20785612	-	CTCTCAAGCTTCGGCGTGTC	CGG	CCGGACACGCCGAAGCTTGAGAG	SP8	ENSG00000164651
7	20784509	20784531	+	ACAGGCGAAGCGCTTCTCGC	CGG	ACAGGCGAAGCGCTTCTCGCCGG	SP8	ENSG00000164651
17	7435935	7435957	-	CAGAAGTCGATGTCCGTGAG	CGG	CCGCTCACGGACATCGACTTCTG	TMEM102	ENSG00000181284
17	7436637	7436659	+	CAGCATGACGTCGTCGACCT	TGG	CAGCATGACGTCGTCGACCTTGG	TMEM102	ENSG00000181284
17	7436489	7436511	+	ACGTGATTCGATCCACCGAA	CGG	ACGTGATTCGATCCACCGAACGG	TMEM102	ENSG00000181284
17	7436316	7436338	-	GTGAAGCCGGCATCGTAGTG	AGG	CCTCACTACGATGCCGGCTTCAC	TMEM102	ENSG00000181284
17	7437344	7437366	+	GAACGGCCGACAGCTCCGTA	CGG	GAACGGCCGACAGCTCCGTACGG	TMEM102	ENSG00000181284
7	7573174	7573196	-	CAACACGATCGTGGAAATAT	GGG	CCCATATTTCCACGATCGTGTTG	MIOS	ENSG00000164654
7	7573644	7573666	+	TAGCAACGAAGATGCGTCTT	CGG	TAGCAACGAAGATGCGTCTTCGG	MIOS	ENSG00000164654
7	7574135	7574157	+	TCCAGGCAACAAAGGATCAT	TGG	TCCAGGCAACAAAGGATCATTGG	MIOS	ENSG00000164654
7	7574102	7574124	+	GAAGCAATACACAGAAGATA	TGG	GAAGCAATACACAGAAGATATGG	MIOS	ENSG00000164654
7	7583227	7583249	+	GAAAGGAACGGATGTAGACG	TGG	GAAAGGAACGGATGTAGACGTGG	MIOS	ENSG00000164654
2	74172687	74172709	+	TCATACTGATGAGATCCTTC	AGG	TCATACTGATGAGATCCTTCAGG	MOB1A	ENSG00000114978
2	74159193	74159215	-	CTATTCTAAAGCGTCTGTTC	AGG	CCTGAACAGACGCTTTAGAATAG	MOB1A	ENSG00000114978
2	74156615	74156637	-	TCTGATTGATAGGCGTGAGC	TGG	CCAGCTCACGCCTATCAATCAGA	MOB1A	ENSG00000114978
2	74167013	74167035	-	CAGTCATGTCTGCAGGTCCG	AGG	CCTCGGACCTGCAGACATGACTG	MOB1A	ENSG00000114978
2	74172613	74172635	-	TGTTATGTTGCCTGAGGGAG	AGG	CCTCTCCCTCAGGCAACATAACA	MOB1A	ENSG00000114978
7	12688649	12688671	+	TTGCTAACAAACAAGATTTG	AGG	TTGCTAACAAACAAGATTTGAGG	ARL4A	ENSG00000122644
7	12688608	12688630	+	AACTAGGATATCAGAAAATC	AGG	AACTAGGATATCAGAAAATCAGG	ARL4A	ENSG00000122644
19	2717773	2717795	-	GAGTAACGATTACCGCGTGG	TGG	CCACCACGCGGTAATCGTTACTC	DIRAS1	ENSG00000176490
19	2717263	2717285	+	AGCGCTTGCCGTCGATGTTG	AGG	AGCGCTTGCCGTCGATGTTGAGG	DIRAS1	ENSG00000176490
19	2717449	2717471	-	GGACATCCCCGTGATGCTCG	TGG	CCACGAGCATCACGGGGATGTCC	DIRAS1	ENSG00000176490
19	2717669	2717691	+	CTGCCGGTAGGTGTCCTCGA	TGG	CTGCCGGTAGGTGTCCTCGATGG	DIRAS1	ENSG00000176490
19	2717718	2717740	-	CTGGTGCTGCGCTTCGTGAA	GGG	CCCTTCACGAAGCGCAGCACCAG	DIRAS1	ENSG00000176490
5	51384556	51384578	-	ATTGCCGCAACCAACACATA	GGG	CCCTATGTGTTGGTTGCGGCAAT	ISL1	ENSG00000016082
5	51384599	51384621	+	TCTGAGGGTTTCTCCGGATT	TGG	TCTGAGGGTTTCTCCGGATTTGG	ISL1	ENSG00000016082
5	51387618	51387640	+	CTGGGGACGAATTTGCGCTT	CGG	CTGGGGACGAATTTGCGCTTCGG	ISL1	ENSG00000016082
5	51387724	51387746	+	TCCAGCGCGGCCACTGCAAA	TGG	TCCAGCGCGGCCACTGCAAATGG	ISL1	ENSG00000016082
5	51389683	51389705	-	TCTCCGGCTGCTTGTGGACG	TGG	CCACGTCCACAAGCAGCCGGAGA	ISL1	ENSG00000016082
19	50723949	50723971	+	GAATCCTGCCGGAACTGTTG	AGG	GAATCCTGCCGGAACTGTTGAGG	CLEC11A	ENSG00000105472
19	50724456	50724478	-	GGGTGTCCAACGCGTGCAGA	CGG	CCGTCTGCACGCGTTGGACACCC	CLEC11A	ENSG00000105472
19	50725065	50725087	+	CTCGCGCGACTTCGAAGCTC	AGG	CTCGCGCGACTTCGAAGCTCAGG	CLEC11A	ENSG00000105472
19	50725428	50725450	-	AGACGTAGTAGAGACGCCGC	TGG	CCAGCGGCGTCTCTACTACGTCT	CLEC11A	ENSG00000105472
19	50725248	50725270	-	CGCGCTGGCCGTTTTCGAAG	AGG	CCTCTTCGAAAACGGCCAGCGCG	CLEC11A	ENSG00000105472
19	29527298	29527320	-	CTGAATCTCCAGCGAATACG	AGG	CCTCGTATTCGCTGGAGATTCAG	VSTM2B	ENSG00000187135
19	29527230	29527252	+	CAAAGATGTGACAGTACGGG	AGG	CAAAGATGTGACAGTACGGGAGG	VSTM2B	ENSG00000187135
19	29529914	29529936	+	CTACAGCGACGACGACACGC	AGG	CTACAGCGACGACGACACGCAGG	VSTM2B	ENSG00000187135
19	29529820	29529842	-	GTCATTGCCCTGGACGCGTA	CGG	CCGTACGCGTCCAGGGCAATGAC	VSTM2B	ENSG00000187135
19	29563849	29563871	-	GTCTGTGGTGTAGCTACGGC	CGG	CCGGCCGTAGCTACACCACAGAC	VSTM2B	ENSG00000187135
5	179766507	179766529	+	TCAGAACTCCGCGAATAACC	AGG	TCAGAACTCCGCGAATAACCAGG	MAML1	ENSG00000161021
5	179765736	179765758	+	AGACCTCAACCTTAACGAGC	AGG	AGACCTCAACCTTAACGAGCAGG	MAML1	ENSG00000161021
5	179768878	179768900	+	AAGCCCAGGCTACCAGTGTT	GGG	AAGCCCAGGCTACCAGTGTTGGG	MAML1	ENSG00000161021
5	179768932	179768954	-	GAGATAGGGGGAGCTGTTGT	GGG	CCCACAACAGCTCCCCCTATCTC	MAML1	ENSG00000161021
5	179771188	179771210	-	CTTGTGTCGGGTCTTGGTAC	TGG	CCAGTACCAAGACCCGACACAAG	MAML1	ENSG00000161021
12	11030788	11030810	-	GATGCGACTGTAACCACGCT	AGG	CCTAGCGTGGTTACAGTCGCATC	TAS2R31	ENSG00000256436
12	11030795	11030817	+	TGGTTACAGTCGCATCTGAA	AGG	TGGTTACAGTCGCATCTGAAAGG	TAS2R31	ENSG00000256436
12	11030775	11030797	+	GGGCACTAAGTTTCCTAGCG	TGG	GGGCACTAAGTTTCCTAGCGTGG	TAS2R31	ENSG00000256436
12	11030442	11030464	-	TTTCAGTTTTGCGGCAAGTG	AGG	CCTCACTTGCCGCAAAACTGAAA	TAS2R31	ENSG00000256436
12	11031045	11031067	-	TAACCGGCCATTTCAGCAAC	TGG	CCAGTTGCTGAAATGGCCGGTTA	TAS2R31	ENSG00000256436
6	10730659	10730681	-	GGAACATGACTTCTGCTAAT	GGG	CCCATTAGCAGAAGTCATGTTCC	TMEM14C	ENSG00000111843
6	10725001	10725023	+	GTTGCTTCTGGTGGGATCAT	TGG	GTTGCTTCTGGTGGGATCATTGG	TMEM14C	ENSG00000111843
6	10730658	10730680	-	GAACATGACTTCTGCTAATG	GGG	CCCCATTAGCAGAAGTCATGTTC	TMEM14C	ENSG00000111843
6	10730660	10730682	-	TGGAACATGACTTCTGCTAA	TGG	CCATTAGCAGAAGTCATGTTCCA	TMEM14C	ENSG00000111843
6	10724992	10725014	+	GCAGCACTGGTTGCTTCTGG	TGG	GCAGCACTGGTTGCTTCTGGTGG	TMEM14C	ENSG00000111843
6	112349856	112349878	-	TTCACCACGTCTCGACACAA	GGG	CCCTTGTGTCGAGACGTGGTGAA	RFPL4B	ENSG00000251258
6	112350040	112350062	-	CTGAGCGCTTCTTAGATCAT	TGG	CCAATGATCTAAGAAGCGCTCAG	RFPL4B	ENSG00000251258
6	112350077	112350099	-	TGGGATCTTTTGTCAGATCG	TGG	CCACGATCTGACAAAAGATCCCA	RFPL4B	ENSG00000251258
6	112350133	112350155	-	CTCCCAGTAATGTTGGCCGG	AGG	CCTCCGGCCAACATTACTGGGAG	RFPL4B	ENSG00000251258
6	112349978	112350000	-	TCACATCCTCCCGAAAATGC	CGG	CCGGCATTTTCGGGAGGATGTGA	RFPL4B	ENSG00000251258
10	97859514	97859536	-	TCCCATCGCTGTAGTCTCTC	TGG	CCAGAGAGACTACAGCGATGGGA	GOLGA7B	ENSG00000155265
10	97859550	97859572	-	GCTCTGGGGGGAATTTGGTC	TGG	CCAGACCAAATTCCCCCCAGAGC	GOLGA7B	ENSG00000155265
10	97863964	97863986	-	CTCTGCGTAAAATCCGTTGA	GGG	CCCTCAACGGATTTTACGCAGAG	GOLGA7B	ENSG00000155265
10	97864036	97864058	-	GAGGAAGATGAAGTAGGCCG	TGG	CCACGGCCTACTTCATCTTCCTC	GOLGA7B	ENSG00000155265
10	97864207	97864229	+	GAGAAGATCTTTGCACCTCG	AGG	GAGAAGATCTTTGCACCTCGAGG	GOLGA7B	ENSG00000155265
11	47176611	47176633	+	CTTGGCGCCGCAGTCGAAAC	AGG	CTTGGCGCCGCAGTCGAAACAGG	ARFGAP2	ENSG00000149182
11	47176575	47176597	+	GAAAACACCGTACGTGATGC	TGG	GAAAACACCGTACGTGATGCTGG	ARFGAP2	ENSG00000149182
11	47175863	47175885	-	TGAGGTGTATGCAGGTCGGC	GGG	CCCGCCGACCTGCATACACCTCA	ARFGAP2	ENSG00000149182
11	47175899	47175921	+	CCAGTTGGAATCCAACTCTG	TGG	CCAGTTGGAATCCAACTCTGTGG	ARFGAP2	ENSG00000149182
11	47175245	47175267	+	GGCAGCTCGGCTATTATATT	TGG	GGCAGCTCGGCTATTATATTTGG	ARFGAP2	ENSG00000149182
10	102860346	102860368	+	AGCTCGAAACATGGTACTCC	AGG	AGCTCGAAACATGGTACTCCAGG	BORCS7-ASMT	ENSG00000270316
10	102862876	102862898	+	TGAACAGTCATCGGATCTAC	AGG	TGAACAGTCATCGGATCTACAGG	BORCS7-ASMT	ENSG00000270316
10	102860337	102860359	+	AGGTCAGGCAGCTCGAAACA	TGG	AGGTCAGGCAGCTCGAAACATGG	BORCS7-ASMT	ENSG00000270316
10	102860375	102860397	-	TACATCTTCTGAGTGCAAGA	TGG	CCATCTTGCACTCAGAAGATGTA	BORCS7-ASMT	ENSG00000270316
10	102854305	102854327	+	CCAGAGTCTCAAGCGCGGTT	CGG	CCAGAGTCTCAAGCGCGGTTCGG	BORCS7-ASMT	ENSG00000270316
X	139632386	139632408	+	GAACGTTCGTTGAAGAAAGC	TGG	GAACGTTCGTTGAAGAAAGCTGG	MCF2	ENSG00000101977
X	139632423	139632445	+	AAAACCAAGTGCAAGTTCCC	AGG	AAAACCAAGTGCAAGTTCCCAGG	MCF2	ENSG00000101977
X	139629710	139629732	-	TTCTGGCAATTCGTGCTGAA	AGG	CCTTTCAGCACGAATTGCCAGAA	MCF2	ENSG00000101977
X	139626217	139626239	-	TGGAGCAGTATCTGCAACTA	TGG	CCATAGTTGCAGATACTGCTCCA	MCF2	ENSG00000101977
X	139626258	139626280	-	AACAGCTTTTGATGGATTTT	GGG	CCCAAAATCCATCAAAAGCTGTT	MCF2	ENSG00000101977
X	139826747	139826769	+	TAAGCTTCTGTTTCCGAAAC	TGG	TAAGCTTCTGTTTCCGAAACTGG	ATP11C	ENSG00000101974
X	139819384	139819406	+	AACTGTTCAAACAGATTCTT	TGG	AACTGTTCAAACAGATTCTTTGG	ATP11C	ENSG00000101974
X	139804486	139804508	-	TCACTACAGCCAGTCTTGAT	GGG	CCCATCAAGACTGGCTGTAGTGA	ATP11C	ENSG00000101974
X	139800070	139800092	-	TATCTACAGTAATAGTCTTG	AGG	CCTCAAGACTATTACTGTAGATA	ATP11C	ENSG00000101974
X	139798302	139798324	-	AAATGGCTTTGAACTACCAA	GGG	CCCTTGGTAGTTCAAAGCCATTT	ATP11C	ENSG00000101974
X	124025868	124025890	+	ACAGATTTTGAAGATATCGA	AGG	ACAGATTTTGAAGATATCGAAGG	STAG2	ENSG00000101972
X	124031036	124031058	-	TGATGACCATTCATTCGGTT	TGG	CCAAACCGAATGAATGGTCATCA	STAG2	ENSG00000101972
X	124045231	124045253	+	AATTCATTGGCGTGTTAGTA	CGG	AATTCATTGGCGTGTTAGTACGG	STAG2	ENSG00000101972
X	124045343	124045365	+	ATTTCGACATACAAGCACCC	TGG	ATTTCGACATACAAGCACCCTGG	STAG2	ENSG00000101972
X	124047465	124047487	-	CAGGAGTTCTAGCCTCTCAT	TGG	CCAATGAGAGGCTAGAACTCCTG	STAG2	ENSG00000101972
15	45178264	45178286	-	TGCGGACCCGTTTGATGTTC	AGG	CCTGAACATCAAACGGGTCCGCA	SHF	ENSG00000138606
15	45175259	45175281	+	GGGCTGGTCATACTCCTCAG	GGG	GGGCTGGTCATACTCCTCAGGGG	SHF	ENSG00000138606
15	45167984	45168006	+	ATGTGTTCGGCTCCCTTAAT	GGG	ATGTGTTCGGCTCCCTTAATGGG	SHF	ENSG00000138606
15	45168090	45168112	-	CATGAAGCTGTCCCGAACCA	AGG	CCTTGGTTCGGGACAGCTTCATG	SHF	ENSG00000138606
15	45172295	45172317	+	TCTTCTCCGGTCCTTCAAAC	TGG	TCTTCTCCGGTCCTTCAAACTGG	SHF	ENSG00000138606
19	50422478	50422500	+	AGATGGCGTCTTCTATGACC	TGG	AGATGGCGTCTTCTATGACCTGG	SPIB	ENSG00000269404
19	50423616	50423638	-	TGGGGTACGGGGCATATGCC	GGG	CCCGGCATATGCCCCGTACCCCA	SPIB	ENSG00000269404
19	50423688	50423710	+	GGAGGTCTCGGACAGCGAGT	CGG	GGAGGTCTCGGACAGCGAGTCGG	SPIB	ENSG00000269404
19	50428252	50428274	+	CAAGACCGGCGAGATCCGCA	AGG	CAAGACCGGCGAGATCCGCAAGG	SPIB	ENSG00000269404
19	50428201	50428223	-	TCTGGTAGGTCATGCGCTTG	CGG	CCGCAAGCGCATGACCTACCAGA	SPIB	ENSG00000269404
16	1338545	1338567	-	GTCCAGCAAGGTCGACATGG	CGG	CCGCCATGTCGACCTTGCTGGAC	BAIAP3	ENSG00000007516
16	1338566	1338588	+	ACATTAAGAGCAGCGTGCTC	AGG	ACATTAAGAGCAGCGTGCTCAGG	BAIAP3	ENSG00000007516
16	1338931	1338953	-	CTTCAGCATGAGGCGCATGT	GGG	CCCACATGCGCCTCATGCTGAAG	BAIAP3	ENSG00000007516
16	1339523	1339545	+	TACACGGTGCTTTACCGCGC	GGG	TACACGGTGCTTTACCGCGCGGG	BAIAP3	ENSG00000007516
16	1340956	1340978	-	GGCCTTCCTCACTCGCTCGA	TGG	CCATCGAGCGAGTGAGGAAGGCC	BAIAP3	ENSG00000007516
16	68122070	68122092	-	TGAGACGGTAATCCATGATG	TGG	CCACATCATGGATTACCGTCTCA	NFATC3	ENSG00000072736
16	68122335	68122357	+	TTCCTCTTGAGCCATCCTAC	CGG	TTCCTCTTGAGCCATCCTACCGG	NFATC3	ENSG00000072736
16	68126550	68126572	+	TGAAACTGAAGGTAGCCGAG	GGG	TGAAACTGAAGGTAGCCGAGGGG	NFATC3	ENSG00000072736
16	68126464	68126486	-	GCTGGTAAAGGCCAGTCTAG	TGG	CCACTAGACTGGCCTTTACCAGC	NFATC3	ENSG00000072736
16	68157871	68157893	-	TTGGCTTTTCGTTATAGCCC	AGG	CCTGGGCTATAACGAAAAGCCAA	NFATC3	ENSG00000072736
12	110292099	110292121	+	CCAATGCAATTGTGGGTGTA	TGG	CCAATGCAATTGTGGGTGTATGG	ATP2A2	ENSG00000174437
12	110292060	110292082	-	AATTACAAAAGGTTCTACAA	AGG	CCTTTGTAGAACCTTTTGTAATT	ATP2A2	ENSG00000174437
12	110296613	110296635	+	AAATGCCATCGAAGCCCTTA	AGG	AAATGCCATCGAAGCCCTTAAGG	ATP2A2	ENSG00000174437
12	110296649	110296671	+	AATGGGCAAAGTGTATCGAC	AGG	AATGGGCAAAGTGTATCGACAGG	ATP2A2	ENSG00000174437
12	110323028	110323050	-	TCTTAGTGTGGTAGATTTGA	TGG	CCATCAAATCTACCACACTAAGA	ATP2A2	ENSG00000174437
3	46734205	46734227	+	GGACACGTTGGTCTGACCGC	AGG	GGACACGTTGGTCTGACCGCAGG	PRSS46	ENSG00000261603
3	46733644	46733666	-	GTAATCGGCTGGGGAACTAC	AGG	CCTGTAGTTCCCCAGCCGATTAC	PRSS46	ENSG00000261603
3	46733864	46733886	-	CCTCAGCCTGTACTCCGTGA	TGG	CCATCACGGAGTACAGGCTGAGG	PRSS46	ENSG00000261603
3	46733774	46733796	-	TTTCAGCAATCTCATGTCTC	AGG	CCTGAGACATGAGATTGCTGAAA	PRSS46	ENSG00000261603
3	46733690	46733712	+	GCTTGAATTTGATGTTAGGG	AGG	GCTTGAATTTGATGTTAGGGAGG	PRSS46	ENSG00000261603
22	37480267	37480289	-	TGTGGTCACCAACTGCTCCG	CGG	CCGCGGAGCAGTTGGTGACCACA	MFNG	ENSG00000100060
22	37479406	37479428	+	ACATAGACGTCGCGGGCCAG	CGG	ACATAGACGTCGCGGGCCAGCGG	MFNG	ENSG00000100060
22	37479375	37479397	+	ATGGATGGGCCGGTTCAGGC	TGG	ATGGATGGGCCGGTTCAGGCTGG	MFNG	ENSG00000100060
22	37476921	37476943	-	CTTCTGCATCAATCGCAAAC	TGG	CCAGTTTGCGATTGATGCAGAAG	MFNG	ENSG00000100060
22	37474595	37474617	-	CTATATCATTGAGTGCAAGC	TGG	CCAGCTTGCACTCAATGATATAG	MFNG	ENSG00000100060
7	93999267	93999289	-	GGAGTACCTCCTGGCAACTA	TGG	CCATAGTTGCCAGGAGGTACTCC	BET1	ENSG00000105829
7	93999242	93999264	-	ACTATGGCTATGCTAATAGT	GGG	CCCACTATTAGCATAGCCATAGT	BET1	ENSG00000105829
7	93999266	93999288	-	GAGTACCTCCTGGCAACTAT	GGG	CCCATAGTTGCCAGGAGGTACTC	BET1	ENSG00000105829
7	93999243	93999265	-	AACTATGGCTATGCTAATAG	TGG	CCACTATTAGCATAGCCATAGTT	BET1	ENSG00000105829
7	93999288	93999310	-	ACTCTGATCCTTGCAGGTGA	AGG	CCTTCACCTGCAAGGATCAGAGT	BET1	ENSG00000105829
10	26496347	26496369	-	ACTGTAGTTAAATTCAGCTC	TGG	CCAGAGCTGAATTTAACTACAGT	APBB1IP	ENSG00000077420
10	26500868	26500890	+	TCTGGTAGCAGACATAAGTG	AGG	TCTGGTAGCAGACATAAGTGAGG	APBB1IP	ENSG00000077420
10	26500841	26500863	-	CCATGAGAGCATCTAAATCT	TGG	CCAAGATTTAGATGCTCTCATGG	APBB1IP	ENSG00000077420
10	26503223	26503245	+	TGATAAAATTAAGCTGGCGC	TGG	TGATAAAATTAAGCTGGCGCTGG	APBB1IP	ENSG00000077420
10	26511791	26511813	+	GATGGTGGATGAGCGGCAGC	TGG	GATGGTGGATGAGCGGCAGCTGG	APBB1IP	ENSG00000077420
1	228743606	228743628	+	TTTGATGCAGCCATCGTCGC	TGG	TTTGATGCAGCCATCGTCGCTGG	RHOU	ENSG00000116574
1	228743556	228743578	-	GGCTGAACACTCGATGTAGG	AGG	CCTCCTACATCGAGTGTTCAGCC	RHOU	ENSG00000116574
1	228743513	228743535	-	CACAGCTTAGCCGCCTCTTC	AGG	CCTGAAGAGGCGGCTAAGCTGTG	RHOU	ENSG00000116574
1	228743434	228743456	-	GATCCGACTGCGTTCCAACT	AGG	CCTAGTTGGAACGCAGTCGGATC	RHOU	ENSG00000116574
1	228743371	228743393	-	CCCATTTCTCACTGACGTTC	TGG	CCAGAACGTCAGTGAGAAATGGG	RHOU	ENSG00000116574
2	138780201	138780223	+	AAGCCAGGGACCACCACGAG	GGG	AAGCCAGGGACCACCACGAGGGG	NXPH2	ENSG00000144227
2	138671575	138671597	-	AGGGACGTTGGTCGGCAACG	TGG	CCACGTTGCCGACCAACGTCCCT	NXPH2	ENSG00000144227
2	138670975	138670997	-	TGATTATAAACTCGTGCAAA	AGG	CCTTTTGCACGAGTTTATAATCA	NXPH2	ENSG00000144227
2	138671626	138671648	-	GGAAGTGGTGCATGCCACGG	AGG	CCTCCGTGGCATGCACCACTTCC	NXPH2	ENSG00000144227
2	138671464	138671486	-	GGAAAACTTTTGGGATTGGC	TGG	CCAGCCAATCCCAAAAGTTTTCC	NXPH2	ENSG00000144227
6	107040203	107040225	+	TGAAGACGGGGCTAGATATT	GGG	TGAAGACGGGGCTAGATATTGGG	C6orf203	ENSG00000130349
6	107039873	107039895	-	AAAATACAAGTATCGATTCC	AGG	CCTGGAATCGATACTTGTATTTT	C6orf203	ENSG00000130349
6	107040136	107040158	-	TTATAGTTTTTGACTACAGT	AGG	CCTACTGTAGTCAAAAACTATAA	C6orf203	ENSG00000130349
6	107040191	107040213	+	ATGATGTTGTCCTGAAGACG	GGG	ATGATGTTGTCCTGAAGACGGGG	C6orf203	ENSG00000130349
6	107040202	107040224	+	CTGAAGACGGGGCTAGATAT	TGG	CTGAAGACGGGGCTAGATATTGG	C6orf203	ENSG00000130349
6	106643002	106643024	-	ACTACTGTAGCATTATAAGG	TGG	CCACCTTATAATGCTACAGTAGT	QRSL1	ENSG00000130348
6	106654876	106654898	+	ATCAGAAGTGGCATCGAATA	TGG	ATCAGAAGTGGCATCGAATATGG	QRSL1	ENSG00000130348
6	106652471	106652493	+	ACTGGCCGGACCTGACCCCA	GGG	ACTGGCCGGACCTGACCCCAGGG	QRSL1	ENSG00000130348
6	106643005	106643027	-	TGAACTACTGTAGCATTATA	AGG	CCTTATAATGCTACAGTAGTTCA	QRSL1	ENSG00000130348
6	106649112	106649134	-	CTGAATCTTCATTCTCGCTG	TGG	CCACAGCGAGAATGAAGATTCAG	QRSL1	ENSG00000130348
14	64216254	64216276	+	CCATTTCGGATGGCCACTCG	TGG	CCATTTCGGATGGCCACTCGTGG	SYNE2	ENSG00000054654
14	64216355	64216377	-	TTATAAGGGGTGCTGGACGC	AGG	CCTGCGTCCAGCACCCCTTATAA	SYNE2	ENSG00000054654
14	64218437	64218459	+	GAAGGCCCGCGAGTCCTGAA	TGG	GAAGGCCCGCGAGTCCTGAATGG	SYNE2	ENSG00000054654
14	64218403	64218425	+	GCTACTATTACCTCCAGGCA	CGG	GCTACTATTACCTCCAGGCACGG	SYNE2	ENSG00000054654
14	64219295	64219317	+	ATATCAGCGCCATCACTACT	TGG	ATATCAGCGCCATCACTACTTGG	SYNE2	ENSG00000054654
9	100104595	100104617	+	GAGATAAGGGTGCTCTACAG	AGG	GAGATAAGGGTGCTCTACAGAGG	INVS	ENSG00000119509
9	100104539	100104561	-	ATGATGAACCAGCAAACAGC	AGG	CCTGCTGTTTGCTGGTTCATCAT	INVS	ENSG00000119509
9	100126426	100126448	+	ACCACTTATGTATTGCGTGT	TGG	ACCACTTATGTATTGCGTGTTGG	INVS	ENSG00000119509
9	100226157	100226179	+	GCACAGGAGCCCTAAGTGTT	TGG	GCACAGGAGCCCTAAGTGTTTGG	INVS	ENSG00000119509
9	100229682	100229704	-	ATGCTCAGGGTTATTGTAGT	AGG	CCTACTACAATAACCCTGAGCAT	INVS	ENSG00000119509
21	44601346	44601368	-	TGAACCGGAATCATCAGAGC	AGG	CCTGCTCTGATGATTCCGGTTCA	KRTAP10-7	ENSG00000272804
21	44601724	44601746	-	TAAGGAGATCACTCAGCAGC	TGG	CCAGCTGCTGAGTGATCTCCTTA	KRTAP10-7	ENSG00000272804
21	44601665	44601687	-	GGGAGCATGCGGGGCGGCAA	AGG	CCTTTGCCGCCCCGCATGCTCCC	KRTAP10-7	ENSG00000272804
21	44600985	44601007	-	CAGACAGGCACACAGTACAC	AGG	CCTGTGTACTGTGTGCCTGTCTG	KRTAP10-7	ENSG00000272804
21	44601361	44601383	-	AGCTGGCTGGCAGCATGAAC	CGG	CCGGTTCATGCTGCCAGCCAGCT	KRTAP10-7	ENSG00000272804
16	2856126	2856148	+	CAGAGAACCTGCGCAGTGGT	GGG	CAGAGAACCTGCGCAGTGGTGGG	PRSS22	ENSG00000005001
16	2856083	2856105	-	CACTGCTGCCCACTGTTTCA	AGG	CCTTGAAACAGTGGGCAGCAGTG	PRSS22	ENSG00000005001
16	2855636	2855658	+	GAGGCATCAGGTAGGCAGAT	GGG	GAGGCATCAGGTAGGCAGATGGG	PRSS22	ENSG00000005001
16	2855700	2855722	-	TGCCTGTGCAGACATTGCCC	TGG	CCAGGGCAATGTCTGCACAGGCA	PRSS22	ENSG00000005001
16	2853959	2853981	+	CAGACTTCCGAGTCGATGAT	AGG	CAGACTTCCGAGTCGATGATAGG	PRSS22	ENSG00000005001
19	34960868	34960890	-	CTTTGCACTTATAGCCTCGC	TGG	CCAGCGAGGCTATAAGTGCAAAG	ZNF792	ENSG00000180884
19	34960317	34960339	+	CTCCAACTGGGAAACGATGT	GGG	CTCCAACTGGGAAACGATGTGGG	ZNF792	ENSG00000180884
19	34960242	34960264	+	AGGCCTGCCATAAGCCCCTC	TGG	AGGCCTGCCATAAGCCCCTCTGG	ZNF792	ENSG00000180884
19	34958865	34958887	-	CCAGCCTTGTTAAACATCGC	AGG	CCTGCGATGTTTAACAAGGCTGG	ZNF792	ENSG00000180884
19	34959149	34959171	-	TGAGGTCACTCCCAGCGATG	GGG	CCCCATCGCTGGGAGTGACCTCA	ZNF792	ENSG00000180884
12	75323197	75323219	+	GGCTTCCCAAATCAAGTCGT	GGG	GGCTTCCCAAATCAAGTCGTGGG	CAPS2	ENSG00000180881
12	75316389	75316411	-	CACAGATGACCTTACGACTC	TGG	CCAGAGTCGTAAGGTCATCTGTG	CAPS2	ENSG00000180881
12	75316330	75316352	-	ACTCTTGCGATAAACAACAG	AGG	CCTCTGTTGTTTATCGCAAGAGT	CAPS2	ENSG00000180881
12	75298718	75298740	-	CATCAGTGTGGACGAAGAAA	AGG	CCTTTTCTTCGTCCACACTGATG	CAPS2	ENSG00000180881
12	75291798	75291820	-	AACTGCTTCTATGGAACAGG	AGG	CCTCCTGTTCCATAGAAGCAGTT	CAPS2	ENSG00000180881
17	35127223	35127245	+	GAAAATGAGGACCTGGCGCT	CGG	GAAAATGAGGACCTGGCGCTCGG	FNDC8	ENSG00000073598
17	35127363	35127385	-	AGATGAAGGGGGTGTCCGGC	AGG	CCTGCCGGACACCCCCTTCATCT	FNDC8	ENSG00000073598
17	35129512	35129534	-	CATGGACGATTCTTTGCCTC	GGG	CCCGAGGCAAAGAATCGTCCATG	FNDC8	ENSG00000073598
17	35129426	35129448	-	CTTGCCCAAGGCGTAGGTCC	AGG	CCTGGACCTACGCCTTGGGCAAG	FNDC8	ENSG00000073598
17	35130357	35130379	-	ATGGACACGATCTTTTGCCG	GGG	CCCCGGCAAAAGATCGTGTCCAT	FNDC8	ENSG00000073598
6	106622870	106622892	-	ACTCTGGGTCGGGATGTCTC	TGG	CCAGAGACATCCCGACCCAGAGT	RTN4IP1	ENSG00000130347
6	106602899	106602921	-	GTTCTAATCTTAGGCGCTTC	AGG	CCTGAAGCGCCTAAGATTAGAAC	RTN4IP1	ENSG00000130347
6	106592235	106592257	-	AAGATGCCAGTGAACTTGTA	AGG	CCTTACAAGTTCACTGGCATCTT	RTN4IP1	ENSG00000130347
6	106587720	106587742	+	TGCCATCTGCTATGCCCAAT	CGG	TGCCATCTGCTATGCCCAATCGG	RTN4IP1	ENSG00000130347
6	106622852	106622874	-	TCTGGCGTGGTGATGGAATG	TGG	CCACATTCCATCACCACGCCAGA	RTN4IP1	ENSG00000130347
22	20985862	20985884	-	AGTCTTTCACATCGAACCGC	AGG	CCTGCGGTTCGATGTGAAAGACT	LZTR1	ENSG00000099949
22	20987542	20987564	+	ACCACTCGGCCGTCGTCTAT	GGG	ACCACTCGGCCGTCGTCTATGGG	LZTR1	ENSG00000099949
22	20988809	20988831	-	ACTGTACACCGTGGCCCCAT	GGG	CCCATGGGGCCACGGTGTACAGT	LZTR1	ENSG00000099949
22	20989649	20989671	-	AGGTGAGCTCTCGGTCCTGG	AGG	CCTCCAGGACCGAGAGCTCACCT	LZTR1	ENSG00000099949
22	20990391	20990413	-	ATGGGGGGATCTCGCCACTC	TGG	CCAGAGTGGCGAGATCCCCCCAT	LZTR1	ENSG00000099949
10	22968353	22968375	-	CCATAGTATCCATGTCTTCA	AGG	CCTTGAAGACATGGATACTATGG	ARMC3	ENSG00000165309
10	22968317	22968339	-	CTGCAAGTGCTTCTATATGA	AGG	CCTTCATATAGAAGCACTTGCAG	ARMC3	ENSG00000165309
10	22981662	22981684	-	TGCAAGTGGTTAGGTTTGCC	AGG	CCTGGCAAACCTAACCACTTGCA	ARMC3	ENSG00000165309
10	22998219	22998241	-	TGTTAATACTGTAGCAGCGT	TGG	CCAACGCTGCTACAGTATTAACA	ARMC3	ENSG00000165309
10	22998262	22998284	-	GATTCTGTATGTTCAGGCGC	AGG	CCTGCGCCTGAACATACAGAATC	ARMC3	ENSG00000165309
3	177064944	177064966	-	CAGTGATGAGGTCAACTTCT	TGG	CCAAGAAGTTGACCTCATCACTG	TBL1XR1	ENSG00000177565
3	177051663	177051685	+	CAGGCATTACGGCATCTATC	AGG	CAGGCATTACGGCATCTATCAGG	TBL1XR1	ENSG00000177565
3	177050544	177050566	+	AACACAACAGCTTTATTAGG	AGG	AACACAACAGCTTTATTAGGAGG	TBL1XR1	ENSG00000177565
3	177050069	177050091	+	TACTAACTGTGTAGAGCCAC	TGG	TACTAACTGTGTAGAGCCACTGG	TBL1XR1	ENSG00000177565
3	177050020	177050042	-	GCAAGATGTTCCAAGCAACA	AGG	CCTTGTTGCTTGGAACATCTTGC	TBL1XR1	ENSG00000177565
4	67696668	67696690	+	CACAGATGCTGTTGACATAA	TGG	CACAGATGCTGTTGACATAATGG	UBA6	ENSG00000033178
4	67677663	67677685	+	GATGATGTGACATGAACGTA	TGG	GATGATGTGACATGAACGTATGG	UBA6	ENSG00000033178
4	67670570	67670592	-	TTTATCAGTGCAGATGTACA	TGG	CCATGTACATCTGCACTGATAAA	UBA6	ENSG00000033178
4	67668626	67668648	-	TGAAAATCATCCTCACAAAC	TGG	CCAGTTTGTGAGGATGATTTTCA	UBA6	ENSG00000033178
4	67663179	67663201	-	TCACACAGCTATGCTTGCCT	TGG	CCAAGGCAAGCATAGCTGTGTGA	UBA6	ENSG00000033178
4	138236343	138236365	+	ACCCAGACTCGTACAAAAGC	TGG	ACCCAGACTCGTACAAAAGCTGG	SLC7A11	ENSG00000151012
4	138232284	138232306	+	ATGAGCTTGATCGCAAGTTC	AGG	ATGAGCTTGATCGCAAGTTCAGG	SLC7A11	ENSG00000151012
4	138232337	138232359	+	AATGTAGCGTCCAAATGCCA	GGG	AATGTAGCGTCCAAATGCCAGGG	SLC7A11	ENSG00000151012
4	138219300	138219322	-	AAGTATTACGCGGTTGCCAC	TGG	CCAGTGGCAACCGCGTAATACTT	SLC7A11	ENSG00000151012
4	138185177	138185199	-	TGGCTATGTGCTGACAAATG	TGG	CCACATTTGTCAGCACATAGCCA	SLC7A11	ENSG00000151012
10	118040332	118040354	+	GCATCGGGCATGTGAGTACT	TGG	GCATCGGGCATGTGAGTACTTGG	RAB11FIP2	ENSG00000107560
10	118040135	118040157	+	CTGTTCCAAAGGAATCTAAC	TGG	CTGTTCCAAAGGAATCTAACTGG	RAB11FIP2	ENSG00000107560
10	118039103	118039125	-	GATCTGATAAACTTAACAAT	GGG	CCCATTGTTAAGTTTATCAGATC	RAB11FIP2	ENSG00000107560
10	118039366	118039388	-	GAACCAACCTGACAGCATTG	TGG	CCACAATGCTGTCAGGTTGGTTC	RAB11FIP2	ENSG00000107560
10	118009102	118009124	-	CACCCACATCCGGGAACTCG	AGG	CCTCGAGTTCCCGGATGTGGGTG	RAB11FIP2	ENSG00000107560
4	139043250	139043272	-	ACAAAATCCCTCTGGAACCG	GGG	CCCCGGTTCCAGAGGGATTTTGT	NOCT	ENSG00000151014
4	139043307	139043329	-	TTCCATTGCATAACCCTGAT	AGG	CCTATCAGGGTTATGCAATGGAA	NOCT	ENSG00000151014
4	139045266	139045288	-	CCCTGAGGTCCGGATCTTCC	AGG	CCTGGAAGATCCGGACCTCAGGG	NOCT	ENSG00000151014
4	139045132	139045154	-	TGAAGTCCCCACACACAATA	AGG	CCTTATTGTGTGTGGGGACTTCA	NOCT	ENSG00000151014
4	139043089	139043111	-	ACTATAGAGTCTGCTTGTAC	CGG	CCGGTACAAGCAGACTCTATAGT	NOCT	ENSG00000151014
22	20870427	20870449	+	AATAGCATTAAGAGCGTGTT	TGG	AATAGCATTAAGAGCGTGTTTGG	SNAP29	ENSG00000099940
22	20870344	20870366	-	CTCCAGGACTCCTCGCTGAC	GGG	CCCGTCAGCGAGGAGTCCTGGAG	SNAP29	ENSG00000099940
22	20881107	20881129	-	TCATCCAGCTTTCTAAGGTT	TGG	CCAAACCTTAGAAAGCTGGATGA	SNAP29	ENSG00000099940
22	20883540	20883562	-	GCTGTCGATCTTCTGGTGAT	AGG	CCTATCACCAGAAGATCGACAGC	SNAP29	ENSG00000099940
22	20887688	20887710	-	CTTCAGACGACCCAGTCCCA	TGG	CCATGGGACTGGGTCGTCTGAAG	SNAP29	ENSG00000099940
13	87677934	87677956	+	AGGACGCCGACCGCTTTTAC	AGG	AGGACGCCGACCGCTTTTACAGG	SLITRK5	ENSG00000165300
13	87677308	87677330	+	GGTCCGGTTGAATAGCACCG	GGG	GGTCCGGTTGAATAGCACCGGGG	SLITRK5	ENSG00000165300
13	87678167	87678189	-	TCCAGATATTCGTTCCGGTT	GGG	CCCAACCGGAACGAATATCTGGA	SLITRK5	ENSG00000165300
13	87676185	87676207	+	CCCCCTTCCGCTTACACGGA	AGG	CCCCCTTCCGCTTACACGGAAGG	SLITRK5	ENSG00000165300
13	87676512	87676534	-	CAGGTTGCAAGAGCACGCGG	TGG	CCACCGCGTGCTCTTGCAACCTG	SLITRK5	ENSG00000165300
3	11259189	11259211	-	GAGCTTCCGCTCACTCCGTA	CGG	CCGTACGGAGTGAGCGGAAGCTC	HRH1	ENSG00000196639
3	11260107	11260129	-	ATCTGAGTCCGTTCGAGAGA	AGG	CCTTCTCTCGAACGGACTCAGAT	HRH1	ENSG00000196639
3	11259993	11260015	+	GGGACTATGTAGCCGTCAAC	CGG	GGGACTATGTAGCCGTCAACCGG	HRH1	ENSG00000196639
3	11260248	11260270	+	GGTTGCACATGAACCGCGAA	AGG	GGTTGCACATGAACCGCGAAAGG	HRH1	ENSG00000196639
3	11259669	11259691	-	TCGTACGGCCTTGTAGATCT	TGG	CCAAGATCTACAAGGCCGTACGA	HRH1	ENSG00000196639
5	156954537	156954559	-	CTTCAGGGGACTATCCCGAG	AGG	CCTCTCGGGATAGTCCCCTGAAG	TIMD4	ENSG00000145850
5	156954717	156954739	-	ACTGTTGTGACGGAGGTTTT	GGG	CCCAAAACCTCCGTCACAACAGT	TIMD4	ENSG00000145850
5	156951645	156951667	+	TGGTGTTCCGGTTGTGAGAT	CGG	TGGTGTTCCGGTTGTGAGATCGG	TIMD4	ENSG00000145850
5	156951533	156951555	-	TCTGACTCCCGAGCCTTCTA	AGG	CCTTAGAAGGCTCGGGAGTCAGA	TIMD4	ENSG00000145850
5	156922151	156922173	+	GGCGATGATCATCAGTAGTT	GGG	GGCGATGATCATCAGTAGTTGGG	TIMD4	ENSG00000145850
19	51019043	51019065	-	GCTGCTGATGGCGCAACTCT	GGG	CCCAGAGTTGCGCCATCAGCAGC	KLK10	ENSG00000129451
19	51017247	51017269	+	GTCCAAGCGCGTGTCGTTTT	GGG	GTCCAAGCGCGTGTCGTTTTGGG	KLK10	ENSG00000129451
19	51017182	51017204	-	TGGCAGGTCTCGCTCTTCAA	CGG	CCGTTGAAGAGCGAGACCTGCCA	KLK10	ENSG00000129451
19	51016026	51016048	-	CCCCATCCTGCCAAGGCGAA	CGG	CCGTTCGCCTTGGCAGGATGGGG	KLK10	ENSG00000129451
19	51015458	51015480	+	TGTTGTTGGTGACCACGCCA	GGG	TGTTGTTGGTGACCACGCCAGGG	KLK10	ENSG00000129451
18	3253407	3253429	+	CATGATATGCTTGCTTCATT	GGG	CATGATATGCTTGCTTCATTGGG	MYL12A	ENSG00000101608
18	3255749	3255771	-	TCTCAAGTAATCTTCCTGTA	TGG	CCATACAGGAAGATTACTTGAGA	MYL12A	ENSG00000101608
18	3253246	3253268	-	CTTTGTTCTTTTGCTCGACA	TGG	CCATGTCGAGCAAAAGAACAAAG	MYL12A	ENSG00000101608
18	3253243	3253265	-	TGTTCTTTTGCTCGACATGG	TGG	CCACCATGTCGAGCAAAAGAACA	MYL12A	ENSG00000101608
18	3253936	3253958	-	ATGGTGAAATTGATGGGGCC	TGG	CCAGGCCCCATCAATTTCACCAT	MYL12A	ENSG00000101608
5	98774047	98774069	-	CCCGTCCATGCAGGTCTCGT	GGG	CCCACGAGACCTGCATGGACGGG	RGMB	ENSG00000174136
5	98779690	98779712	+	AAGGCCTTGCGTGCCTATGC	TGG	AAGGCCTTGCGTGCCTATGCTGG	RGMB	ENSG00000174136
5	98780034	98780056	+	TCAAGTGACAAACGTACCTG	TGG	TCAAGTGACAAACGTACCTGTGG	RGMB	ENSG00000174136
5	98793248	98793270	+	AGATGCACGCCCGCTATATA	GGG	AGATGCACGCCCGCTATATAGGG	RGMB	ENSG00000174136
5	98793396	98793418	+	TGAACGCATCGATGACGGGC	AGG	TGAACGCATCGATGACGGGCAGG	RGMB	ENSG00000174136
18	3214936	3214958	+	ATGGGAGGAGCCATAATCGT	AGG	ATGGGAGGAGCCATAATCGTAGG	MYOM1	ENSG00000101605
18	3215163	3215185	-	TGATCTCAGCTACCGCAACA	AGG	CCTTGTTGCGGTAGCTGAGATCA	MYOM1	ENSG00000101605
18	3193925	3193947	+	ATAATCATCTAACAGCAGAC	TGG	ATAATCATCTAACAGCAGACTGG	MYOM1	ENSG00000101605
18	3193829	3193851	+	AATGGGTACCATGTAGTCAC	TGG	AATGGGTACCATGTAGTCACTGG	MYOM1	ENSG00000101605
18	3188822	3188844	-	GGCCACATCCGCTCTTCAAC	AGG	CCTGTTGAAGAGCGGATGTGGCC	MYOM1	ENSG00000101605
16	89227173	89227195	-	GGACTTGCACGCGACCAGTA	AGG	CCTTACTGGTCGCGTGCAAGTCC	ZNF778	ENSG00000170100
16	89227126	89227148	-	CCACATTCCCTACATACGTG	GGG	CCCCACGTATGTAGGGAATGTGG	ZNF778	ENSG00000170100
16	89227406	89227428	-	CAGTAGATAAAACCCACCGC	AGG	CCTGCGGTGGGTTTTATCTACTG	ZNF778	ENSG00000170100
16	89227509	89227531	-	GAATTCGAACATGATTATTA	AGG	CCTTAATAATCATGTTCGAATTC	ZNF778	ENSG00000170100
16	89227348	89227370	+	AAACACGTCCAAACAGACCC	TGG	AAACACGTCCAAACAGACCCTGG	ZNF778	ENSG00000170100
5	100562173	100562195	-	TACTTACCTTCGAGGATGAT	TGG	CCAATCATCCTCGAAGGTAAGTA	FAM174A	ENSG00000174132
5	100562167	100562189	+	TTGATGCCAATCATCCTCGA	AGG	TTGATGCCAATCATCCTCGAAGG	FAM174A	ENSG00000174132
5	100562117	100562139	+	GGAATTGACACCTTTAGAAC	AGG	GGAATTGACACCTTTAGAACAGG	FAM174A	ENSG00000174132
5	100562075	100562097	+	GACTAGGAGATATGGAGTTT	TGG	GACTAGGAGATATGGAGTTTTGG	FAM174A	ENSG00000174132
5	100535678	100535700	-	GGCAGCGGCGGTAATGTCCG	TGG	CCACGGACATTACCGCCGCTGCC	FAM174A	ENSG00000174132
14	63422013	63422035	-	AGAAGATGAACCTACCCTTG	AGG	CCTCAAGGGTAGGTTCATCTTCT	PPP2R5E	ENSG00000154001
14	63422045	63422067	+	AATTCATTGCTGTCACTAGG	AGG	AATTCATTGCTGTCACTAGGAGG	PPP2R5E	ENSG00000154001
14	63382079	63382101	+	GGCTGTCAGCTCGTCAAACA	TGG	GGCTGTCAGCTCGTCAAACATGG	PPP2R5E	ENSG00000154001
14	63539540	63539562	+	GGCAGAGGTGTTAACTCAAT	AGG	GGCAGAGGTGTTAACTCAATAGG	PPP2R5E	ENSG00000154001
14	63539590	63539612	+	ACTTTGCGACCTCTTCTGTC	TGG	ACTTTGCGACCTCTTCTGTCTGG	PPP2R5E	ENSG00000154001
4	38829374	38829396	+	ATTCATTTCCGTCGGAGAAC	TGG	ATTCATTTCCGTCGGAGAACTGG	TLR6	ENSG00000174130
4	38828839	38828861	+	TGGATAGCGAATAAACTAGT	TGG	TGGATAGCGAATAAACTAGTTGG	TLR6	ENSG00000174130
4	38827699	38827721	-	ACTCTGCTGATCGTCACCAT	CGG	CCGATGGTGACGATCAGCAGAGT	TLR6	ENSG00000174130
4	38828675	38828697	-	AGAAACGACTTGGAAATGCC	TGG	CCAGGCATTTCCAAGTCGTTTCT	TLR6	ENSG00000174130
4	38829269	38829291	-	GAACTACATCGCTGAGCTTC	AGG	CCTGAAGCTCAGCGATGTAGTTC	TLR6	ENSG00000174130
12	56714605	56714627	+	GGCTTGTTGTGTGGTTGCCT	GGG	GGCTTGTTGTGTGGTTGCCTGGG	NACA	ENSG00000196531
12	56713154	56713176	+	CAGCTGCTAGTTGTGCTTGC	TGG	CAGCTGCTAGTTGTGCTTGCTGG	NACA	ENSG00000196531
12	56719837	56719859	-	TACTGTATTACCGTTAGTCC	AGG	CCTGGACTAACGGTAATACAGTA	NACA	ENSG00000196531
12	56721287	56721309	+	AGGAACTTCTAAAGGGGTCG	AGG	AGGAACTTCTAAAGGGGTCGAGG	NACA	ENSG00000196531
12	56719560	56719582	-	TTGGAAAGTGCTGACCCTGC	CGG	CCGGCAGGGTCAGCACTTTCCAA	NACA	ENSG00000196531
8	17234846	17234868	-	TTTTATAGCGGTTACGACTT	TGG	CCAAAGTCGTAACCGCTATAAAA	CNOT7	ENSG00000198791
8	17232522	17232544	-	TTTCTAGGGTGGATTACAGG	AGG	CCTCCTGTAATCCACCCTAGAAA	CNOT7	ENSG00000198791
8	17243148	17243170	-	GGTGTGGTTGCAAGACCCAT	TGG	CCAATGGGTCTTGCAACCACACC	CNOT7	ENSG00000198791
8	17237354	17237376	-	CAGGGAGGACATGTATGCCC	AGG	CCTGGGCATACATGTCCTCCCTG	CNOT7	ENSG00000198791
8	17237336	17237358	+	TTAGTAGCTCTATAGAGTCC	TGG	TTAGTAGCTCTATAGAGTCCTGG	CNOT7	ENSG00000198791
22	38247876	38247898	+	TCGGGGATCACGGAGACGCT	GGG	TCGGGGATCACGGAGACGCTGGG	TMEM184B	ENSG00000198792
22	38247820	38247842	-	CCTGATGACAACTGCCGCTC	AGG	CCTGAGCGGCAGTTGTCATCAGG	TMEM184B	ENSG00000198792
22	38245963	38245985	+	GTACACGTAGTACTGGTCGT	TGG	GTACACGTAGTACTGGTCGTTGG	TMEM184B	ENSG00000198792
22	38246047	38246069	+	CACGATGTAGCGCTGCTCGT	TGG	CACGATGTAGCGCTGCTCGTTGG	TMEM184B	ENSG00000198792
22	38231289	38231311	-	AGCCTGTGCTATGAGTACCT	AGG	CCTAGGTACTCATAGCACAGGCT	TMEM184B	ENSG00000198792
9	127450730	127450752	-	CAAGATCGGCCCCCTGGGTC	TGG	CCAGACCCAGGGGGCCGATCTTG	RPL12	ENSG00000197958
9	127449692	127449714	-	TTCTAGTCTCCAAAAAAAGT	TGG	CCAACTTTTTTTGGAGACTAGAA	RPL12	ENSG00000197958
9	127448410	127448432	-	CTTCTGCAGTTAAACACAGT	GGG	CCCACTGTGTTTAACTGCAGAAG	RPL12	ENSG00000197958
9	127447951	127447973	-	CCTGGGGACTGCCCAGTCAG	TGG	CCACTGACTGGGCAGTCCCCAGG	RPL12	ENSG00000197958
9	127451280	127451302	-	GACCCCAACGAGATCAAAGT	CGG	CCGACTTTGATCTCGTTGGGGTC	RPL12	ENSG00000197958
15	75012779	75012801	+	CCAAGCGCCTCTACTACCTC	TGG	CCAAGCGCCTCTACTACCTCTGG	SCAMP5	ENSG00000198794
15	75012726	75012748	+	ATGTTTCTACCAAGACTTCG	AGG	ATGTTTCTACCAAGACTTCGAGG	SCAMP5	ENSG00000198794
15	75016628	75016650	+	TGTCTCGCGTGGCTGATCGG	AGG	TGTCTCGCGTGGCTGATCGGAGG	SCAMP5	ENSG00000198794
15	75016720	75016742	+	CTGGTTTCGGCCCATTTACA	AGG	CTGGTTTCGGCCCATTTACAAGG	SCAMP5	ENSG00000198794
15	75017928	75017950	+	ATCAGCATCATCCAGGCCGT	GGG	ATCAGCATCATCCAGGCCGTGGG	SCAMP5	ENSG00000198794
6	26156546	26156568	+	GGAGCGCAGCGGCGTATCTT	TGG	GGAGCGCAGCGGCGTATCTTTGG	HIST1H1E	ENSG00000168298
6	26156686	26156708	-	TTTGAAGGAACCCGACGCGC	CGG	CCGGCGCGTCGGGTTCCTTCAAA	HIST1H1E	ENSG00000168298
6	26156894	26156916	+	AAAAGCGAAAAGCCCGAAAA	AGG	AAAAGCGAAAAGCCCGAAAAAGG	HIST1H1E	ENSG00000168298
6	26156797	26156819	+	AGAAGCCCAAGAAGGCGACG	GGG	AGAAGCCCAAGAAGGCGACGGGG	HIST1H1E	ENSG00000168298
6	26156429	26156451	-	TCACGGGAGTCTTCTCGGCA	GGG	CCCTGCCGAGAAGACTCCCGTGA	HIST1H1E	ENSG00000168298
X	47888064	47888086	+	TACTCAAAGACGCCTGTACC	AGG	TACTCAAAGACGCCTGTACCAGG	ZNF81	ENSG00000197779
X	47915968	47915990	-	CCCACATTGAGTACAGATAT	AGG	CCTATATCTGTACTCAATGTGGG	ZNF81	ENSG00000197779
X	47915290	47915312	+	AGAACCTGGATAAAACTATT	GGG	AGAACCTGGATAAAACTATTGGG	ZNF81	ENSG00000197779
X	47916247	47916269	-	GAAATTTGACCTGTCGGTGA	AGG	CCTTCACCGACAGGTCAAATTTC	ZNF81	ENSG00000197779
X	47915211	47915233	-	CCAAATGAATCACGTTTATG	GGG	CCCCATAAACGTGATTCATTTGG	ZNF81	ENSG00000197779
X	143517361	143517383	-	GCCAACTTCCAGCACCAATG	GGG	CCCCATTGGTGCTGGAAGTTGGC	SPANXN3	ENSG00000189252
X	143508910	143508932	-	CCCATGTGAAGGACCTTCAA	AGG	CCTTTGAAGGTCCTTCACATGGG	SPANXN3	ENSG00000189252
X	143508985	143509007	-	CAATCCAATCCAAAAGGAGG	AGG	CCTCCTCCTTTTGGATTGGATTG	SPANXN3	ENSG00000189252
X	143509153	143509175	-	ATTTTCTTACCAGATGCAAG	AGG	CCTCTTGCATCTGGTAAGAAAAT	SPANXN3	ENSG00000189252
X	143508978	143509000	-	ATCCAAAAGGAGGAGGACGA	AGG	CCTTCGTCCTCCTCCTTTTGGAT	SPANXN3	ENSG00000189252
X	30236820	30236842	+	TCCCCAGTGCGTTCCAGTTC	TGG	TCCCCAGTGCGTTCCAGTTCTGG	MAGEB3	ENSG00000198798
X	30236492	30236514	+	GGGACAGTGACTCGTGGGAG	GGG	GGGACAGTGACTCGTGGGAGGGG	MAGEB3	ENSG00000198798
X	30236822	30236844	-	TACCAGAACTGGAACGCACT	GGG	CCCAGTGCGTTCCAGTTCTGGTA	MAGEB3	ENSG00000198798
X	30236956	30236978	-	TGCTTCAACTTCACTAGGCG	TGG	CCACGCCTAGTGAAGTTGAAGCA	MAGEB3	ENSG00000198798
X	30236955	30236977	-	GCTTCAACTTCACTAGGCGT	GGG	CCCACGCCTAGTGAAGTTGAAGC	MAGEB3	ENSG00000198798
14	49709201	49709223	+	TGGACCTATGATATTGATAG	TGG	TGGACCTATGATATTGATAGTGG	KLHDC1	ENSG00000197776
14	49710335	49710357	-	AGTTTATCACGTGGTGTAGG	TGG	CCACCTACACCACGTGATAAACT	KLHDC1	ENSG00000197776
14	49710286	49710308	+	AAGAGATGAAACCTACATTT	GGG	AAGAGATGAAACCTACATTTGGG	KLHDC1	ENSG00000197776
14	49728951	49728973	-	AAGAACTGCACATGTATGCG	CGG	CCGCGCATACATGTGCAGTTCTT	KLHDC1	ENSG00000197776
14	49732725	49732747	-	TATGCCATGACCGATGTTTT	GGG	CCCAAAACATCGGTCATGGCATA	KLHDC1	ENSG00000197776
19	56621700	56621722	-	CAGGGACGAGCTTCGGCTAA	AGG	CCTTTAGCCGAAGCTCGTCCCTG	ZNF71	ENSG00000197951
19	56622328	56622350	-	CGAACGGCTTCACGCCGATG	TGG	CCACATCGGCGTGAAGCCGTTCG	ZNF71	ENSG00000197951
19	56622708	56622730	-	CAGGTTCGTGTTGCGGCTGA	AGG	CCTTCAGCCGCAACACGAACCTG	ZNF71	ENSG00000197951
19	56621322	56621344	+	AAGACAAGCTCTCCGTTGTT	GGG	AAGACAAGCTCTCCGTTGTTGGG	ZNF71	ENSG00000197951
19	56621976	56621998	-	CGTGTGGATCCGCTCGTGCT	GGG	CCCAGCACGAGCGGATCCACACG	ZNF71	ENSG00000197951
16	1773720	1773742	-	CTCCATCAGGACGTCGGCAC	CGG	CCGGTGCCGACGTCCTGATGGAG	EME2	ENSG00000197774
16	1775065	1775087	-	GTGGTCTCGGGGGAGATCCA	GGG	CCCTGGATCTCCCCCGAGACCAC	EME2	ENSG00000197774
16	1775316	1775338	+	TCTCGCCAGCACGTTTCCCG	GGG	TCTCGCCAGCACGTTTCCCGGGG	EME2	ENSG00000197774
16	1775640	1775662	+	GCACGTGTGCGCCGTTACCA	AGG	GCACGTGTGCGCCGTTACCAAGG	EME2	ENSG00000197774
16	1775595	1775617	+	AAACCTGGACGTGCTACTGG	TGG	AAACCTGGACGTGCTACTGGTGG	EME2	ENSG00000197774
X	118978434	118978456	+	GCATGTAAGCTCCGCCCGAT	GGG	GCATGTAAGCTCCGCCCGATGGG	LONRF3	ENSG00000175556
X	118989483	118989505	-	CCATCCCCCTTCACTTTAGC	TGG	CCAGCTAAAGTGAAGGGGGATGG	LONRF3	ENSG00000175556
X	118989422	118989444	+	CCCACATTGTTCTAGTCAGG	AGG	CCCACATTGTTCTAGTCAGGAGG	LONRF3	ENSG00000175556
X	118990537	118990559	-	TCATACATAGAGCGCATTCA	AGG	CCTTGAATGCGCTCTATGTATGA	LONRF3	ENSG00000175556
X	118990472	118990494	-	TTGTCCCCCTGATCAGTGGG	AGG	CCTCCCACTGATCAGGGGGACAA	LONRF3	ENSG00000175556
10	119859859	119859881	-	AAAATGGAGTTAATCCTGAC	TGG	CCAGTCAGGATTAACTCCATTTT	MCMBP	ENSG00000197771
10	119859156	119859178	+	AGGGGAACTTCGTTCAGTGA	TGG	AGGGGAACTTCGTTCAGTGATGG	MCMBP	ENSG00000197771
10	119857394	119857416	-	CTCTCCACGAAATACCACTT	TGG	CCAAAGTGGTATTTCGTGGAGAG	MCMBP	ENSG00000197771
10	119857347	119857369	-	CGGTGCCTGGGGAATCTACG	TGG	CCACGTAGATTCCCCAGGCACCG	MCMBP	ENSG00000197771
10	119853121	119853143	+	TAACTCCTCTTGTGGCGACT	AGG	TAACTCCTCTTGTGGCGACTAGG	MCMBP	ENSG00000197771
14	22973469	22973491	+	GGGCATTGAGCCGCTGCATG	TGG	GGGCATTGAGCCGCTGCATGTGG	AJUBA	ENSG00000129474
14	22973501	22973523	+	CAGAGCAAGTGCCCATCCAG	AGG	CAGAGCAAGTGCCCATCCAGAGG	AJUBA	ENSG00000129474
14	22975070	22975092	-	ATGGGGAAGTCCTATCATCC	AGG	CCTGGATGATAGGACTTCCCCAT	AJUBA	ENSG00000129474
14	22975035	22975057	-	CATTGTTTGCAACAAGTGCC	TGG	CCAGGCACTTGTTGCAAACAATG	AJUBA	ENSG00000129474
14	22974065	22974087	+	AAAGTGATAATCCCGGTCCA	TGG	AAAGTGATAATCCCGGTCCATGG	AJUBA	ENSG00000129474
12	46787971	46787993	+	TGCCCATGATGGCATTACTC	AGG	TGCCCATGATGGCATTACTCAGG	SLC38A4	ENSG00000139209
12	46784577	46784599	-	TTTGGATGGCCGGGAAAAAT	TGG	CCAATTTTTCCCGGCCATCCAAA	SLC38A4	ENSG00000139209
12	46779967	46779989	-	GAAGTAATCAGAGCATTCAT	GGG	CCCATGAATGCTCTGATTACTTC	SLC38A4	ENSG00000139209
12	46778724	46778746	+	CTGTGATCCAAAACAGGTAG	AGG	CTGTGATCCAAAACAGGTAGAGG	SLC38A4	ENSG00000139209
12	46778603	46778625	+	CAGCCCTGCAGGATTGCGGT	GGG	CAGCCCTGCAGGATTGCGGTGGG	SLC38A4	ENSG00000139209
12	10061139	10061161	-	TTGCTGCTGCATCGCAATGG	TGG	CCACCATTGCGATGCAGCAGCAA	CLEC9A	ENSG00000197992
12	10063069	10063091	-	TGAATCCAATTGTTTGGACA	AGG	CCTTGTCCAAACAATTGGATTCA	CLEC9A	ENSG00000197992
12	10063172	10063194	-	GCTCTCTATTTGTAGCAGCG	TGG	CCACGCTGCTACAAATAGAGAGC	CLEC9A	ENSG00000197992
12	10064765	10064787	+	GGAAGCTATGATTACTGGGT	GGG	GGAAGCTATGATTACTGGGTGGG	CLEC9A	ENSG00000197992
12	10064802	10064824	+	GACACAGCGGACGCTGGCTT	TGG	GACACAGCGGACGCTGGCTTTGG	CLEC9A	ENSG00000197992
17	44359907	44359929	+	GGCAGCTTGTCAACACGCCA	GGG	GGCAGCTTGTCAACACGCCAGGG	FAM171A2	ENSG00000161682
17	44359979	44360001	+	GTGCCCAAGCGATAACTGAG	GGG	GTGCCCAAGCGATAACTGAGGGG	FAM171A2	ENSG00000161682
17	44359609	44359631	-	GGCCACGCTCATCCTCTATG	AGG	CCTCATAGAGGATGAGCGTGGCC	FAM171A2	ENSG00000161682
17	44356211	44356233	-	GAGACTCGTGCCCTCACCGT	GGG	CCCACGGTGAGGGCACGAGTCTC	FAM171A2	ENSG00000161682
17	44356292	44356314	-	GTGAGCGTGCACCTGCTGAC	AGG	CCTGTCAGCAGGTGCACGCTCAC	FAM171A2	ENSG00000161682
9	12775782	12775804	+	AGTCTAGTGCGCTCTCTCCG	TGG	AGTCTAGTGCGCTCTCTCCGTGG	LURAP1L	ENSG00000153714
9	12775743	12775765	+	AGAGACATCGAGCTGAAGCT	GGG	AGAGACATCGAGCTGAAGCTGGG	LURAP1L	ENSG00000153714
9	12821453	12821475	-	TTCTTCGATCATCCACTTGA	TGG	CCATCAAGTGGATGATCGAAGAA	LURAP1L	ENSG00000153714
9	12821560	12821582	+	AGCTACAACAGCCTACACGA	TGG	AGCTACAACAGCCTACACGATGG	LURAP1L	ENSG00000153714
9	12775959	12775981	-	GCGCTAGAGTGGCTACCTCG	TGG	CCACGAGGTAGCCACTCTAGCGC	LURAP1L	ENSG00000153714
1	43172087	43172109	+	GACTCCGAATCCGAGAGCGG	GGG	GACTCCGAATCCGAGAGCGGGGG	EBNA1BP2	ENSG00000117395
1	43171909	43171931	+	GCCCCTCTAGCACGACATTG	AGG	GCCCCTCTAGCACGACATTGAGG	EBNA1BP2	ENSG00000117395
1	43171554	43171576	+	GATCCACCGATCTCCGGTAC	CGG	GATCCACCGATCTCCGGTACCGG	EBNA1BP2	ENSG00000117395
1	43171609	43171631	-	GGCAGAATTCAAGCGGGATC	TGG	CCAGATCCCGCTTGAATTCTGCC	EBNA1BP2	ENSG00000117395
1	43170820	43170842	+	ACTTTGAGCTGATGGAGGCG	GGG	ACTTTGAGCTGATGGAGGCGGGG	EBNA1BP2	ENSG00000117395
4	121822411	121822433	-	CCTCTTGATTATCCAATGGA	TGG	CCATCCATTGGATAATCAAGAGG	CCNA2	ENSG00000145386
4	121822481	121822503	-	AATAGAGCGTGAAGATGCCC	TGG	CCAGGGCATCTTCACGCTCTATT	CCNA2	ENSG00000145386
4	121821008	121821030	-	TGAAGTACCAGACTACCATG	AGG	CCTCATGGTAGTCTGGTACTTCA	CCNA2	ENSG00000145386
4	121821064	121821086	+	ATTGACATGTCCATAGTATG	TGG	ATTGACATGTCCATAGTATGTGG	CCNA2	ENSG00000145386
4	121820685	121820707	-	TGAGAGCTATCCTCGTGGAC	TGG	CCAGTCCACGAGGATAGCTCTCA	CCNA2	ENSG00000145386
5	1882621	1882643	+	GGGGTATCCAAACTGCGGGT	AGG	GGGGTATCCAAACTGCGGGTAGG	IRX4	ENSG00000113430
5	1881860	1881882	-	GGTCCCTATGGCGGATCGCA	GGG	CCCTGCGATCCGCCATAGGGACC	IRX4	ENSG00000113430
5	1881940	1881962	-	ACTGCCCGGTCTACGAGAGC	CGG	CCGGCTCTCGTAGACCGGGCAGT	IRX4	ENSG00000113430
5	1880794	1880816	-	GATGGTTCGGGATCTGCGCA	TGG	CCATGCGCAGATCCCGAACCATC	IRX4	ENSG00000113430
5	1879593	1879615	+	TCTGCGCACTTGTTCCGCGG	CGG	TCTGCGCACTTGTTCCGCGGCGG	IRX4	ENSG00000113430
2	233256162	233256184	+	AAAAGCATGACGTACCAAAC	AGG	AAAAGCATGACGTACCAAACAGG	ATG16L1	ENSG00000085978
2	233273024	233273046	-	GCTCTGCTGATGGCTCGCAC	AGG	CCTGTGCGAGCCATCAGCAGAGC	ATG16L1	ENSG00000085978
2	233277638	233277660	+	TGGACCGCAGGGTTAAGCTT	TGG	TGGACCGCAGGGTTAAGCTTTGG	ATG16L1	ENSG00000085978
2	233277607	233277629	-	GTGGCCAGTAACCGGGAACC	TGG	CCAGGTTCCCGGTTACTGGCCAC	ATG16L1	ENSG00000085978
2	233282731	233282753	+	CTGTGGATGATTATCGATTA	CGG	CTGTGGATGATTATCGATTACGG	ATG16L1	ENSG00000085978
15	40038902	40038924	-	TTCCAGAAGTGCCGGACGTC	GGG	CCCGACGTCCGGCACTTCTGGAA	SRP14	ENSG00000140319
15	40038939	40038961	-	TGTTGTTTTCCAGTTCCTGA	CGG	CCGTCAGGAACTGGAAAACAACA	SRP14	ENSG00000140319
15	40039092	40039114	-	GGTGTTGTTGGAGAGCGAGC	AGG	CCTGCTCGCTCTCCAACAACACC	SRP14	ENSG00000140319
15	40038891	40038913	+	TATAGACGCTGCCCGACGTC	CGG	TATAGACGCTGCCCGACGTCCGG	SRP14	ENSG00000140319
15	40038288	40038310	+	GCTGATCTTCTTCTTCCCAT	CGG	GCTGATCTTCTTCTTCCCATCGG	SRP14	ENSG00000140319
Y	19744435	19744457	+	TTTTCGCAATGTAGCCAAGC	GGG	TTTTCGCAATGTAGCCAAGCGGG	KDM5D	ENSG00000012817
Y	19744498	19744520	-	TGACGAGTTCCTGCCGCCAC	CGG	CCGGTGGCGGCAGGAACTCGTCA	KDM5D	ENSG00000012817
Y	19743177	19743199	-	GATTTACTCCTCGCGTCCAA	AGG	CCTTTGGACGCGAGGAGTAAATC	KDM5D	ENSG00000012817
Y	19741756	19741778	+	CAAGATCTTCCGCTCCACAT	TGG	CAAGATCTTCCGCTCCACATTGG	KDM5D	ENSG00000012817
Y	19739540	19739562	-	GCTACAGTCGACGGGCAAAA	AGG	CCTTTTTGCCCGTCGACTGTAGC	KDM5D	ENSG00000012817
4	76035303	76035325	-	AGAGGACGCTGTCTTTGCAT	AGG	CCTATGCAAAGACAGCGTCCTCT	CXCL11	ENSG00000169248
4	76035226	76035248	+	TTTTGTCACAGTTGTTACTT	GGG	TTTTGTCACAGTTGTTACTTGGG	CXCL11	ENSG00000169248
4	76035059	76035081	-	ATCCCAAATCGAAGCAAGCA	AGG	CCTTGCTTGCTTCGATTTGGGAT	CXCL11	ENSG00000169248
4	76035314	76035336	+	ACAGCGTCCTCTTTTGAACA	TGG	ACAGCGTCCTCTTTTGAACATGG	CXCL11	ENSG00000169248
4	76035236	76035258	+	GTTGTTACTTGGGTACATTA	TGG	GTTGTTACTTGGGTACATTATGG	CXCL11	ENSG00000169248
X	100635630	100635652	+	ACCAGTAGCAATGAGCACGA	AGG	ACCAGTAGCAATGAGCACGAAGG	TSPAN6	ENSG00000000003
X	100635570	100635592	-	CTACCTGCCGAGCTTCTGCA	TGG	CCATGCAGAAGCTCGGCAGGTAG	TSPAN6	ENSG00000000003
X	100635184	100635206	+	TCTGAAAACAAATCCTACGA	TGG	TCTGAAAACAAATCCTACGATGG	TSPAN6	ENSG00000000003
X	100633504	100633526	-	GTGTCACCGATTATAGAGAT	TGG	CCAATCTCTATAATCGGTGACAC	TSPAN6	ENSG00000000003
X	100632513	100632535	-	TCAGAAATGGGAGTCGTTGC	AGG	CCTGCAACGACTCCCATTTCTGA	TSPAN6	ENSG00000000003
16	21404890	21404912	+	GGAGTGAGTAGACACTCGGG	AGG	GGAGTGAGTAGACACTCGGGAGG	NPIPB3	ENSG00000169246
5	149052195	149052217	+	ATACACTCACTCGATACAGT	TGG	ATACACTCACTCGATACAGTTGG	SH3TC2	ENSG00000169247
5	149047927	149047949	-	GTGTGTAAATGGACCCCTAC	AGG	CCTGTAGGGGTCCATTTACACAC	SH3TC2	ENSG00000169247
5	149042787	149042809	+	GCCAGTACTTGTGGTCAAAG	AGG	GCCAGTACTTGTGGTCAAAGAGG	SH3TC2	ENSG00000169247
5	149042769	149042791	-	CTGGCTCAACTGCATATTGG	TGG	CCACCAATATGCAGTTGAGCCAG	SH3TC2	ENSG00000169247
5	149041567	149041589	-	CGTGACTCCACCAGCCGAGA	AGG	CCTTCTCGGCTGGTGGAGTCACG	SH3TC2	ENSG00000169247
1	173734018	173734040	+	TGATCCGAGACATTGACGAG	AGG	TGATCCGAGACATTGACGAGAGG	KLHL20	ENSG00000076321
1	173733963	173733985	+	TACTTCCGAGCTATGTTTAC	AGG	TACTTCCGAGCTATGTTTACAGG	KLHL20	ENSG00000076321
1	173751822	173751844	-	GCGAACGTTTAGCTCATCAC	TGG	CCAGTGATGAGCTAAACGTTCGC	KLHL20	ENSG00000076321
1	173751876	173751898	-	CTGAATACTGTATTTGACCC	AGG	CCTGGGTCAAATACAGTATTCAG	KLHL20	ENSG00000076321
1	173753254	173753276	-	CAGAGCCTACTGTGCCGACC	AGG	CCTGGTCGGCACAGTAGGCTCTG	KLHL20	ENSG00000076321
1	155131506	155131528	+	AAGTCCGCTGGCAGTGCAAC	CGG	AAGTCCGCTGGCAGTGCAACCGG	EFNA1	ENSG00000169242
1	155131359	155131381	-	GTCATTCAGCTGCACATGTA	TGG	CCATACATGTGCAGCTGAATGAC	EFNA1	ENSG00000169242
1	155133959	155133981	-	TATGTAGAACCCGCACCTCT	GGG	CCCAGAGGTGCGGGTTCTACATA	EFNA1	ENSG00000169242
1	155133518	155133540	+	AGCATGAAGACCGCTGCTTG	AGG	AGCATGAAGACCGCTGCTTGAGG	EFNA1	ENSG00000169242
1	155134060	155134082	-	GTGTGGCATACACCTTCACG	GGG	CCCCGTGAAGGTGTATGCCACAC	EFNA1	ENSG00000169242
1	155138062	155138084	-	CTCTGAGTCGAAACCCATAG	AGG	CCTCTATGGGTTTCGACTCAGAG	SLC50A1	ENSG00000169241
1	155138202	155138224	+	TCACCAGCTTTATCCGCTTC	TGG	TCACCAGCTTTATCCGCTTCTGG	SLC50A1	ENSG00000169241
1	155136314	155136336	+	CATGCGAATGACCCGGAGTG	TGG	CATGCGAATGACCCGGAGTGTGG	SLC50A1	ENSG00000169241
1	155137645	155137667	+	GAGGCCCGGCTTCAGCAGTT	GGG	GAGGCCCGGCTTCAGCAGTTGGG	SLC50A1	ENSG00000169241
1	155137575	155137597	+	ACAGACTGCAACCCTGCTAG	GGG	ACAGACTGCAACCCTGCTAGGGG	SLC50A1	ENSG00000169241
20	13783089	13783111	+	TTGCAACCCGTCTAAACCGC	TGG	TTGCAACCCGTCTAAACCGCTGG	ESF1	ENSG00000089048
20	13782964	13782986	+	GGGGCGCCCTCTTTTATCCA	CGG	GGGGCGCCCTCTTTTATCCACGG	ESF1	ENSG00000089048
20	13776159	13776181	-	TCAGAAAGCGTTAGTGAAAT	AGG	CCTATTTCACTAACGCTTTCTGA	ESF1	ENSG00000089048
20	13769917	13769939	-	TATTTCACTTCTGCTGCAAT	GGG	CCCATTGCAGCAGAAGTGAAATA	ESF1	ENSG00000089048
20	13728386	13728408	+	TTAACTTCTTCAGCAAAGTA	TGG	TTAACTTCTTCAGCAAAGTATGG	ESF1	ENSG00000089048
22	41436552	41436574	-	AAGGAGTTCGTGTACAACGG	TGG	CCACCGTTGTACACGAACTCCTT	TOB2	ENSG00000183864
22	41436865	41436887	+	ACTGGCCAAAGGATGGCGAT	GGG	ACTGGCCAAAGGATGGCGATGGG	TOB2	ENSG00000183864
22	41436511	41436533	-	CTTTGATGCGGCCGATGGCC	AGG	CCTGGCCATCGGCCGCATCAAAG	TOB2	ENSG00000183864
22	41437164	41437186	-	GGCTTCCGCTGTGTTCACAT	TGG	CCAATGTGAACACAGCGGAAGCC	TOB2	ENSG00000183864
22	41436922	41436944	+	GCACGAACACCTGGGCGTCA	GGG	GCACGAACACCTGGGCGTCAGGG	TOB2	ENSG00000183864
X	151739636	151739658	+	CATTCCTCGAGCGTTTTCGT	GGG	CATTCCTCGAGCGTTTTCGTGGG	CNGA2	ENSG00000183862
X	151739688	151739710	+	GGGGGATGGCAAAGGCGACA	AGG	GGGGGATGGCAAAGGCGACAAGG	CNGA2	ENSG00000183862
X	151740862	151740884	+	CCATGCCCGTCCTTTACAAC	TGG	CCATGCCCGTCCTTTACAACTGG	CNGA2	ENSG00000183862
X	151742551	151742573	-	CCAGGTAGTAGCCTTTCTGT	AGG	CCTACAGAAAGGCTACTACCTGG	CNGA2	ENSG00000183862
X	151744112	151744134	+	ACAGCTAATATCCGCAGCCT	GGG	ACAGCTAATATCCGCAGCCTGGG	CNGA2	ENSG00000183862
12	121160929	121160951	+	TCTGACCGAGGTTGTAAAAA	GGG	TCTGACCGAGGTTGTAAAAAGGG	P2RX7	ENSG00000089041
12	121160909	121160931	-	AGAGGAACAGAGCGTCCTGC	GGG	CCCGCAGGACGCTCTGTTCCTCT	P2RX7	ENSG00000089041
12	121162492	121162514	-	GCCTCTTCCACTGCCTCGAT	GGG	CCCATCGAGGCAGTGGAAGAGGC	P2RX7	ENSG00000089041
12	121165400	121165422	+	AAGAACAATATCGACTTCCC	CGG	AAGAACAATATCGACTTCCCCGG	P2RX7	ENSG00000089041
12	121166116	121166138	+	CAGTGTCCCATTTTCCGACT	AGG	CAGTGTCCCATTTTCCGACTAGG	P2RX7	ENSG00000089041
6	109675636	109675658	+	CCAAATACAACAAAGCAAAC	AGG	CCAAATACAACAAAGCAAACAGG	AK9	ENSG00000155085
6	109659268	109659290	-	GAAGCCCAAAAGGACGGAAA	AGG	CCTTTTCCGTCCTTTTGGGCTTC	AK9	ENSG00000155085
6	109659304	109659326	+	CTATGATTCTCAATGACTTC	AGG	CTATGATTCTCAATGACTTCAGG	AK9	ENSG00000155085
6	109641553	109641575	-	AGCTATTCTAACCAAACTTC	AGG	CCTGAAGTTTGGTTAGAATAGCT	AK9	ENSG00000155085
6	109632969	109632991	-	ATACTTGGACCTCAATATTC	AGG	CCTGAATATTGAGGTCCAAGTAT	AK9	ENSG00000155085
6	159043615	159043637	+	CTCTCACATGATGCCAACAG	GGG	CTCTCACATGATGCCAACAGGGG	TAGAP	ENSG00000164691
6	159041473	159041495	+	CTTCCGTTGAAGGGCCTTTA	AGG	CTTCCGTTGAAGGGCCTTTAAGG	TAGAP	ENSG00000164691
6	159040790	159040812	+	GGTCGCTTGAAAGTAGCTTC	CGG	GGTCGCTTGAAAGTAGCTTCCGG	TAGAP	ENSG00000164691
6	159039197	159039219	-	CAGGATGGACTCCAGCAATC	TGG	CCAGATTGCTGGAGTCCATCCTG	TAGAP	ENSG00000164691
6	159039260	159039282	+	CCAAGTGCTTGAGTAGCAGG	AGG	CCAAGTGCTTGAGTAGCAGGAGG	TAGAP	ENSG00000164691
20	49984058	49984080	-	GAAGGACGAAGGAGCCGGTG	AGG	CCTCACCGGCTCCTTCGTCCTTC	SNAI1	ENSG00000124216
20	49984176	49984198	+	CAAGGATCTCCAGGCTCGAA	AGG	CAAGGATCTCCAGGCTCGAAAGG	SNAI1	ENSG00000124216
20	49987975	49987997	-	AGAAGGTCCGAGCACACGCC	TGG	CCAGGCGTGTGCTCGGACCTTCT	SNAI1	ENSG00000124216
20	49983877	49983899	-	GTGGGGTTGAGGATCTCCGG	AGG	CCTCCGGAGATCCTCAACCCCAC	SNAI1	ENSG00000124216
20	49983965	49983987	-	ACTCTCCTGGAGCCGAAGGG	AGG	CCTCCCTTCGGCTCCAGGAGAGT	SNAI1	ENSG00000124216
20	50959085	50959107	+	GACCGCGTGCGTGCTAATCG	TGG	GACCGCGTGCGTGCTAATCGTGG	MOCS3	ENSG00000124217
20	50959571	50959593	+	GGTGCTCGGTGTCGTTACCG	GGG	GGTGCTCGGTGTCGTTACCGGGG	MOCS3	ENSG00000124217
20	50959339	50959361	-	ATATCGGCGGACCAGGTCTA	GGG	CCCTAGACCTGGTCCGCCGATAT	MOCS3	ENSG00000124217
20	50959449	50959471	+	GCCAGTGCCTTGCGCTTCGA	GGG	GCCAGTGCCTTGCGCTTCGAGGG	MOCS3	ENSG00000124217
20	50959697	50959719	-	GGCTCCGCAGCCGAATAGAG	CGG	CCGCTCTATTCGGCTGCGGAGCC	MOCS3	ENSG00000124217
20	49153972	49153994	+	GTGGACTGCATCCGAGAGTA	AGG	GTGGACTGCATCCGAGAGTAAGG	STAU1	ENSG00000124214
20	49154040	49154062	+	TGCATTTAGTTCTACAGTAG	GGG	TGCATTTAGTTCTACAGTAGGGG	STAU1	ENSG00000124214
20	49151609	49151631	+	CTGCAGGATCCTCAACGCTT	TGG	CTGCAGGATCCTCAACGCTTTGG	STAU1	ENSG00000124214
20	49151716	49151738	+	GTAAAGGTGGAACTGGAAAT	GGG	GTAAAGGTGGAACTGGAAATGGG	STAU1	ENSG00000124214
20	49124409	49124431	+	GGCTTTACTCGTTCAACTGC	AGG	GGCTTTACTCGTTCAACTGCAGG	STAU1	ENSG00000124214
14	24399268	24399290	-	ATGAACCATTCCTGCGCCGG	AGG	CCTCCGGCGCAGGAATGGTTCAT	NYNRIN	ENSG00000205978
14	24399333	24399355	+	GCAAGTGCAGCGCATCTTTA	GGG	GCAAGTGCAGCGCATCTTTAGGG	NYNRIN	ENSG00000205978
14	24408311	24408333	-	TAGAACCTCCGGATCGGAGT	GGG	CCCACTCCGATCCGGAGGTTCTA	NYNRIN	ENSG00000205978
14	24408140	24408162	+	CTGAGGTGACCCGGGCCTTT	GGG	CTGAGGTGACCCGGGCCTTTGGG	NYNRIN	ENSG00000205978
14	24410126	24410148	+	CCCTTCGAGCTGAACCTGTC	AGG	CCCTTCGAGCTGAACCTGTCAGG	NYNRIN	ENSG00000205978
20	49550124	49550146	-	TTGGGGTATGCCTTGGACTT	TGG	CCAAAGTCCAAGGCATACCCCAA	PTGIS	ENSG00000124212
20	49547953	49547975	-	CTCCTACGACGCGGTGGTGT	GGG	CCCACACCACCGCGTCGTAGGAG	PTGIS	ENSG00000124212
20	49547846	49547868	+	CATCCTGGCCTTTTCATCAC	TGG	CATCCTGGCCTTTTCATCACTGG	PTGIS	ENSG00000124212
20	49539607	49539629	-	ACACCTTTCGCCAGCTCGAC	CGG	CCGGTCGAGCTGGCGAAAGGTGT	PTGIS	ENSG00000124212
20	49539640	49539662	+	AGCTGAGTGGACGCGGTCCT	GGG	AGCTGAGTGGACGCGGTCCTGGG	PTGIS	ENSG00000124212
3	52235032	52235054	-	GCTCATCAAGGTTGTGATTG	AGG	CCTCAATCACAACCTTGATGAGC	TWF2	ENSG00000247596
3	52232000	52232022	+	GTGAGTCGAGGCGGTAGAGC	AGG	GTGAGTCGAGGCGGTAGAGCAGG	TWF2	ENSG00000247596
3	52232061	52232083	-	GCTGGGATCAGGACTATGAC	AGG	CCTGTCATAGTCCTGATCCCAGC	TWF2	ENSG00000247596
3	52231492	52231514	+	CTTTTTCACTGTGGCCCGCG	TGG	CTTTTTCACTGTGGCCCGCGTGG	TWF2	ENSG00000247596
3	52231154	52231176	+	TCTCTCAGCCGAGGTCAGCG	GGG	TCTCTCAGCCGAGGTCAGCGGGG	TWF2	ENSG00000247596
11	18603172	18603194	+	GGATATAAATATCCCCCAGG	AGG	GGATATAAATATCCCCCAGGAGG	SPTY2D1OS	ENSG00000247595
11	18601109	18601131	+	GCAGGAGAGGTGGCCTGTTC	AGG	GCAGGAGAGGTGGCCTGTTCAGG	SPTY2D1OS	ENSG00000247595
11	18601143	18601165	+	CAACTGAGGAGGCGGGCTTT	AGG	CAACTGAGGAGGCGGGCTTTAGG	SPTY2D1OS	ENSG00000247595
11	18601132	18601154	+	AGAGCAAAACACAACTGAGG	AGG	AGAGCAAAACACAACTGAGGAGG	SPTY2D1OS	ENSG00000247595
11	18603187	18603209	-	GAAGGTACACTTACCCCTCC	TGG	CCAGGAGGGGTAAGTGTACCTTC	SPTY2D1OS	ENSG00000247595
16	29830619	29830641	+	AACGTGTCCCGTGTGGAGGT	CGG	AACGTGTCCCGTGTGGAGGTCGG	MVP	ENSG00000013364
16	29830582	29830604	-	GCACATGGATATAGTGGTAT	GGG	CCCATACCACTATATCCATGTGC	MVP	ENSG00000013364
16	29830891	29830913	-	GGGACGGTCACCATGCGCAT	GGG	CCCATGCGCATGGTGACCGTCCC	MVP	ENSG00000013364
16	29830942	29830964	+	CCTGTGTCTCGGGATGCCCA	GGG	CCTGTGTCTCGGGATGCCCAGGG	MVP	ENSG00000013364
16	29833780	29833802	+	AAAGGCGCTGCTTGATTTTG	AGG	AAAGGCGCTGCTTGATTTTGAGG	MVP	ENSG00000013364
12	14882198	14882220	-	ACTTTGCGAACGCTACGCCA	TGG	CCATGGCGTAGCGTTCGCAAAGT	MGP	ENSG00000111341
12	14882240	14882262	-	GCCTGTCCACGAGCTCAATA	GGG	CCCTATTGAGCTCGTGGACAGGC	MGP	ENSG00000111341
12	14882160	14882182	-	CTGCCTATAATCGCTACTTC	AGG	CCTGAAGTAGCGATTATAGGCAG	MGP	ENSG00000111341
12	14884812	14884834	-	CTGAACTGGCATCGTGCCCA	GGG	CCCTGGGCACGATGCCAGTTCAG	MGP	ENSG00000111341
12	14882148	14882170	-	GCTACTTCAGGAAGCGCCGA	GGG	CCCTCGGCGCTTCCTGAAGTAGC	MGP	ENSG00000111341
X	100585322	100585344	+	TTTGGGGGAGCAAGCACTTC	TGG	TTTGGGGGAGCAAGCACTTCTGG	TNMD	ENSG00000000005
X	100593976	100593998	+	GAAATATTCAGAAGCGGAAA	TGG	GAAATATTCAGAAGCGGAAATGG	TNMD	ENSG00000000005
X	100594264	100594286	+	TACACTGGCATCTACTTCGT	GGG	TACACTGGCATCTACTTCGTGGG	TNMD	ENSG00000000005
X	100597613	100597635	+	GTGATAACGTGACCATGTAT	TGG	GTGATAACGTGACCATGTATTGG	TNMD	ENSG00000000005
X	100597527	100597549	+	CTTTGAACAGTCAGTGATTT	GGG	CTTTGAACAGTCAGTGATTTGGG	TNMD	ENSG00000000005
12	113130895	113130917	-	CCTAGTGAAAGTGGACGACG	AGG	CCTCGTCGTCCACTTTCACTAGG	RASAL1	ENSG00000111344
12	113128073	113128095	+	GTCCTCATCCAGCACGTAGA	AGG	GTCCTCATCCAGCACGTAGAAGG	RASAL1	ENSG00000111344
12	113127837	113127859	-	TCGGCAAGATCTCGCTGAGC	AGG	CCTGCTCAGCGAGATCTTGCCGA	RASAL1	ENSG00000111344
12	113121519	113121541	+	GCACATGGCAGCGAAGGCAG	CGG	GCACATGGCAGCGAAGGCAGCGG	RASAL1	ENSG00000111344
12	113119230	113119252	-	AGAAGACTCGCTTCCCGCAC	TGG	CCAGTGCGGGAAGCGAGTCTTCT	RASAL1	ENSG00000111344
21	14219644	14219666	-	ATGGCATAAGACACCGATTC	TGG	CCAGAATCGGTGTCTTATGCCAT	RBM11	ENSG00000185272
21	14219674	14219696	+	CTGAATGGAATTCGTTTATA	TGG	CTGAATGGAATTCGTTTATATGG	RBM11	ENSG00000185272
21	14221117	14221139	-	CTCTCAAAACTTTGGTTAGC	TGG	CCAGCTAACCAAAGTTTTGAGAG	RBM11	ENSG00000185272
21	14219704	14219726	+	ATTAACGTGCAGTATCGATT	TGG	ATTAACGTGCAGTATCGATTTGG	RBM11	ENSG00000185272
21	14219701	14219723	-	AATCGATACTGCACGTTAAT	TGG	CCAATTAACGTGCAGTATCGATT	RBM11	ENSG00000185272
3	168043468	168043490	-	GAAGAGGAACATCGCAAACA	AGG	CCTTGTTTGCGATGTTCCTCTTC	GOLIM4	ENSG00000173905
3	168036919	168036941	+	CTGCTGGATCAGGTTTTCGA	AGG	CTGCTGGATCAGGTTTTCGAAGG	GOLIM4	ENSG00000173905
3	168032597	168032619	-	GGAACACGATCCATCACCAG	AGG	CCTCTGGTGATGGATCGTGTTCC	GOLIM4	ENSG00000173905
3	168032686	168032708	+	TCTTCCACCTGATGCTCCTC	AGG	TCTTCCACCTGATGCTCCTCAGG	GOLIM4	ENSG00000173905
3	168029878	168029900	-	GGCTGCAGGGGCACTTACTA	CGG	CCGTAGTAAGTGCCCCTGCAGCC	GOLIM4	ENSG00000173905
17	8377626	8377648	+	GAGATTTGGCTTTCCGTTCG	AGG	GAGATTTGGCTTTCCGTTCGAGG	RPL26	ENSG00000161970
17	8379926	8379948	-	ATTTGCTCTTAGGTTGTACG	TGG	CCACGTACAACCTAAGAGCAAAT	RPL26	ENSG00000161970
17	8377678	8377700	-	TTCTGCAGGTGGTTATCACT	AGG	CCTAGTGATAACCACCTGCAGAA	RPL26	ENSG00000161970
17	8377639	8377661	-	ACCGCAAAAAGATCCTCGAA	CGG	CCGTTCGAGGATCTTTTTGCGGT	RPL26	ENSG00000161970
1	89058847	89058869	+	TCAGCTTCAGGGAGTATGTC	AGG	TCAGCTTCAGGGAGTATGTCAGG	GBP1	ENSG00000117228
1	89058131	89058153	-	TTGATCGGCCCGTTCACCGC	AGG	CCTGCGGTGAACGGGCCGATCAA	GBP1	ENSG00000117228
1	89058067	89058089	+	CTACTTGTTGCACAAATTCG	GGG	CTACTTGTTGCACAAATTCGGGG	GBP1	ENSG00000117228
1	89057072	89057094	-	CAGTGGGGATCTGCCGTGCA	TGG	CCATGCACGGCAGATCCCCACTG	GBP1	ENSG00000117228
1	89053375	89053397	+	TTCGTCGTCTCATTTTCGTC	TGG	TTCGTCGTCTCATTTTCGTCTGG	GBP1	ENSG00000117228
4	17583529	17583551	+	GGATCCCTGTGGAGACGCTC	AGG	GGATCCCTGTGGAGACGCTCAGG	LAP3	ENSG00000002549
4	17585052	17585074	-	TCTGGTTGGCGTCATCTCAT	TGG	CCAATGAGATGACGCCAACCAGA	LAP3	ENSG00000002549
4	17585104	17585126	+	AAGTGCTAGTAGTAAAACCG	AGG	AAGTGCTAGTAGTAAAACCGAGG	LAP3	ENSG00000002549
4	17588924	17588946	+	CAATGCAAACGAACCACCCC	TGG	CAATGCAAACGAACCACCCCTGG	LAP3	ENSG00000002549
4	17597112	17597134	-	CTGGATGGTCTTCCCGTTTT	TGG	CCAAAAACGGGAAGACCATCCAG	LAP3	ENSG00000002549
17	8744155	8744177	+	TCCGACGCCCCCTCAACATT	GGG	TCCGACGCCCCCTCAACATTGGG	CCDC42	ENSG00000161973
17	8744093	8744115	-	AGAAATCATGCATCAAACTA	TGG	CCATAGTTTGATGCATGATTTCT	CCDC42	ENSG00000161973
17	8743658	8743680	-	CGTTAAGGAAGCCCAACTGA	AGG	CCTTCAGTTGGGCTTCCTTAACG	CCDC42	ENSG00000161973
17	8741641	8741663	+	TCATGGCGCGGATCCGTTTC	TGG	TCATGGCGCGGATCCGTTTCTGG	CCDC42	ENSG00000161973
17	8741567	8741589	+	CACCATCTCCTGCTTGCGCT	TGG	CACCATCTCCTGCTTGCGCTTGG	CCDC42	ENSG00000161973
12	55716982	55717004	+	TTTGGTGGATCACCTCAATG	TGG	TTTGGTGGATCACCTCAATGTGG	BLOC1S1	ENSG00000135441
12	55719181	55719203	-	TCTCCACCATTCCGATCCAC	TGG	CCAGTGGATCGGAATGGTGGAGA	BLOC1S1	ENSG00000135441
12	55719127	55719149	+	CCATGAGGTGAAGACCCTAC	AGG	CCATGAGGTGAAGACCCTACAGG	BLOC1S1	ENSG00000135441
12	55719557	55719579	-	GTAGACATATTCCAGTGCAG	TGG	CCACTGCACTGGAATATGTCTAC	BLOC1S1	ENSG00000135441
12	55719175	55719197	+	GACAGGCCAGTGGATCGGAA	TGG	GACAGGCCAGTGGATCGGAATGG	BLOC1S1	ENSG00000135441
12	52364127	52364149	-	CTACCTGCGGAAATCAGACC	TGG	CCAGGTCTGATTTCCGCAGGTAG	KRT85	ENSG00000135443
12	52364083	52364105	-	TGGAGGAGTCTAGCTTCCTG	AGG	CCTCAGGAAGCTAGACTCCTCCA	KRT85	ENSG00000135443
12	52363354	52363376	+	GTCCATCTTGACTATGACCG	AGG	GTCCATCTTGACTATGACCGAGG	KRT85	ENSG00000135443
12	52362857	52362879	+	GCACTTGGCATTCTCAATCT	CGG	GCACTTGGCATTCTCAATCTCGG	KRT85	ENSG00000135443
12	52362324	52362346	+	CCTCCTGGTACTCCTTGAGC	AGG	CCTCCTGGTACTCCTTGAGCAGG	KRT85	ENSG00000135443
7	151242751	151242773	+	GTCCACCCGCTTCCGCATGA	TGG	GTCCACCCGCTTCCGCATGATGG	SMARCD3	ENSG00000082014
7	151242530	151242552	-	CCTGATGCTGAGGATTCCGA	CGG	CCGTCGGAATCCTCAGCATCAGG	SMARCD3	ENSG00000082014
7	151242553	151242575	+	CTTCGCAGGGTTAAAAGTGT	TGG	CTTCGCAGGGTTAAAAGTGTTGG	SMARCD3	ENSG00000082014
7	151242175	151242197	-	CAAGAGTTTGGTCATCGAGC	TGG	CCAGCTCGATGACCAAACTCTTG	SMARCD3	ENSG00000082014
7	151241928	151241950	-	CGGACGGCTTCCAGGTGAAA	CGG	CCGTTTCACCTGGAAGCCGTCCG	SMARCD3	ENSG00000082014
11	118015703	118015725	+	GTACCCGCGCTGGTACCACT	TGG	GTACCCGCGCTGGTACCACTTGG	SMIM35	ENSG00000255274
11	118015762	118015784	+	AGAGCCCCACGCCAAGGATC	AGG	AGAGCCCCACGCCAAGGATCAGG	SMIM35	ENSG00000255274
11	118013830	118013852	+	ATGTGACCACTGATGGTGAA	GGG	ATGTGACCACTGATGGTGAAGGG	SMIM35	ENSG00000255274
11	118014707	118014729	-	TCTTCAACTTATATCAAATC	CGG	CCGGATTTGATATAAGTTGAAGA	SMIM35	ENSG00000255274
11	118015706	118015728	-	TGGCCAAGTGGTACCAGCGC	GGG	CCCGCGCTGGTACCACTTGGCCA	SMIM35	ENSG00000255274
1	205114893	205114915	+	CAGTGTGCCCCACCTGTTAA	AGG	CAGTGTGCCCCACCTGTTAAAGG	RBBP5	ENSG00000117222
1	205114837	205114859	-	ATCTGGGATTTCTTGACAAG	AGG	CCTCTTGTCAAGAAATCCCAGAT	RBBP5	ENSG00000117222
1	205105108	205105130	-	CTGATAACATAGTGTCACAG	TGG	CCACTGTGACACTATGTTATCAG	RBBP5	ENSG00000117222
1	205105039	205105061	+	ATGATATTGGACTTTTAAGA	TGG	ATGATATTGGACTTTTAAGATGG	RBBP5	ENSG00000117222
1	205103861	205103883	-	ATTTATACGGGAAACGCAAA	AGG	CCTTTTGCGTTTCCCGTATAAAT	RBBP5	ENSG00000117222
22	31125803	31125825	-	AACACAGGGAGAGCGATTCG	GGG	CCCCGAATCGCTCTCCCTGTGTT	INPP5J	ENSG00000185133
22	31125773	31125795	-	TGGGGAACGGCTGGGTGATC	GGG	CCCGATCACCCAGCCGTTCCCCA	INPP5J	ENSG00000185133
22	31126467	31126489	+	GGCGCAGACATGATCGCCAT	AGG	GGCGCAGACATGATCGCCATAGG	INPP5J	ENSG00000185133
22	31126379	31126401	+	CACTGTGGTCACATGGAACG	TGG	CACTGTGGTCACATGGAACGTGG	INPP5J	ENSG00000185133
22	31126680	31126702	+	GAGCTGTTCATGGATGCGCT	AGG	GAGCTGTTCATGGATGCGCTAGG	INPP5J	ENSG00000185133
6	27807675	27807697	-	CTTCGAGCGCATCGCAAGCG	AGG	CCTCGCTTGCGATGCGCTCGAAG	HIST1H2BL	ENSG00000185130
6	27807595	27807617	+	CGGAAGCAGCAGGCGCACGG	CGG	CGGAAGCAGCAGGCGCACGGCGG	HIST1H2BL	ENSG00000185130
6	27807732	27807754	-	CGACACCGGCATCTCTTCTA	AGG	CCTTAGAAGAGATGCCGGTGTCG	HIST1H2BL	ENSG00000185130
6	27807819	27807841	+	GCTTCTTGCCATCCTTCTTC	TGG	GCTTCTTGCCATCCTTCTTCTGG	HIST1H2BL	ENSG00000185130
6	27807820	27807842	+	CTTCTTGCCATCCTTCTTCT	GGG	CTTCTTGCCATCCTTCTTCTGGG	HIST1H2BL	ENSG00000185130
1	89015306	89015328	-	TTAGTCCTGCTTGACACTGA	GGG	CCCTCAGTGTCAAGCAGGACTAA	GBP3	ENSG00000117226
1	89014100	89014122	+	GAATACTCCAGGTACTCATC	TGG	GAATACTCCAGGTACTCATCTGG	GBP3	ENSG00000117226
1	89013324	89013346	-	TCGATCTGCCCATTCACCGC	AGG	CCTGCGGTGAATGGGCAGATCGA	GBP3	ENSG00000117226
1	89013189	89013211	-	CAGGAGGCATCAAGGTCAAT	GGG	CCCATTGACCTTGATGCCTCCTG	GBP3	ENSG00000117226
1	89011995	89012017	+	CATTGATATAGGTCAGCACT	AGG	CATTGATATAGGTCAGCACTAGG	GBP3	ENSG00000117226
11	118468775	118468797	+	GATGAGCAATTCTTAGGTTT	TGG	GATGAGCAATTCTTAGGTTTTGG	KMT2A	ENSG00000118058
11	118472412	118472434	-	AGGGGTCTTAATGATCCGCG	AGG	CCTCGCGGATCATTAAGACCCCT	KMT2A	ENSG00000118058
11	118472428	118472450	+	GACCCCTCGGCGGTTTATAG	AGG	GACCCCTCGGCGGTTTATAGAGG	KMT2A	ENSG00000118058
11	118476881	118476903	-	CACAGCTCGTTTTCGGCCAA	GGG	CCCTTGGCCGAAAACGAGCTGTG	KMT2A	ENSG00000118058
11	118476830	118476852	-	AATCCGGGGTCCTCGCACAG	AGG	CCTCTGTGCGAGGACCCCGGATT	KMT2A	ENSG00000118058
Y	9357851	9357873	+	TGAGGGCTCGCTGACCTACT	GGG	TGAGGGCTCGCTGACCTACTGGG	TSPY8	ENSG00000229549
Y	9357862	9357884	+	TGACCTACTGGGTGCCAGAG	AGG	TGACCTACTGGGTGCCAGAGAGG	TSPY8	ENSG00000229549
10	124449777	124449799	-	AGTTTGGCGGAGGTCGAAGC	GGG	CCCGCTTCGACCTCCGCCAAACT	NKX1-2	ENSG00000229544
10	124449874	124449896	-	CAAGATTTCTTTCTCTGTCC	TGG	CCAGGACAGAGAAAGAAATCTTG	NKX1-2	ENSG00000229544
10	124447431	124447453	+	ATAGACGCGGGGCGTAGAAG	GGG	ATAGACGCGGGGCGTAGAAGGGG	NKX1-2	ENSG00000229544
10	124447467	124447489	+	GCCCAAGGAACGGCGCGAAA	GGG	GCCCAAGGAACGGCGCGAAAGGG	NKX1-2	ENSG00000229544
10	124448062	124448084	-	AGGATGCGGAGGATCCGAGG	AGG	CCTCCTCGGATCCTCCGCATCCT	NKX1-2	ENSG00000229544
5	80501849	80501871	+	AAGACGGTGCTGAGATCACC	TGG	AAGACGGTGCTGAGATCACCTGG	FAM151B	ENSG00000152380
5	80513697	80513719	+	GTGATAATACTCTACAGGAG	TGG	GTGATAATACTCTACAGGAGTGG	FAM151B	ENSG00000152380
5	80513662	80513684	-	GGGGATGGGCCATAATTGGC	TGG	CCAGCCAATTATGGCCCATCCCC	FAM151B	ENSG00000152380
5	80519850	80519872	-	CCCAGGGAAAACGTCACGTC	TGG	CCAGACGTGACGTTTTCCCTGGG	FAM151B	ENSG00000152380
5	80519740	80519762	+	GGCATCTGAAGCGTCCTGTA	TGG	GGCATCTGAAGCGTCCTGTATGG	FAM151B	ENSG00000152380
4	673921	673943	+	TGGCTCCGTAGGCCACACCG	AGG	TGGCTCCGTAGGCCACACCGAGG	ATP5I	ENSG00000169020
4	673927	673949	+	CGTAGGCCACACCGAGGAAC	AGG	CGTAGGCCACACCGAGGAACAGG	ATP5I	ENSG00000169020
4	673933	673955	-	CTCCGCCCTGTTCCTCGGTG	TGG	CCACACCGAGGAACAGGGCGGAG	ATP5I	ENSG00000169020
4	673375	673397	-	CCTAAAACCTCGGGCAGAAG	AGG	CCTCTTCTGCCCGAGGTTTTAGG	ATP5I	ENSG00000169020
4	673375	673397	+	CCTCTTCTGCCCGAGGTTTT	AGG	CCTCTTCTGCCCGAGGTTTTAGG	ATP5I	ENSG00000169020
7	139716778	139716800	+	AAGACGATGGTCTGCTCGTA	AGG	AAGACGATGGTCTGCTCGTAAGG	HIPK2	ENSG00000064393
7	139716626	139716648	-	TGGACTCAAGCGTAAGAGCG	AGG	CCTCGCTCTTACGCTTGAGTCCA	HIPK2	ENSG00000064393
7	139631622	139631644	+	CTGGATATAACGGCCAACCC	AGG	CTGGATATAACGGCCAACCCAGG	HIPK2	ENSG00000064393
7	139631688	139631710	-	CCTTGGTTTACCATTTTGTG	AGG	CCTCACAAAATGGTAAACCAAGG	HIPK2	ENSG00000064393
7	139631210	139631232	+	AAACCTAGTTGTCTTTGTCC	CGG	AAACCTAGTTGTCTTTGTCCCGG	HIPK2	ENSG00000064393
1	1263346	1263368	+	CTTCATAAGGGGTCATCTCT	GGG	CTTCATAAGGGGTCATCTCTGGG	UBE2J2	ENSG00000160087
1	1257213	1257235	+	GTTGCACTTAAACCTCCCGT	TGG	GTTGCACTTAAACCTCCCGTTGG	UBE2J2	ENSG00000160087
1	1257091	1257113	-	CGGATTTCCACCCGGACACG	TGG	CCACGTGTCCGGGTGGAAATCCG	UBE2J2	ENSG00000160087
1	1257000	1257022	+	CCGACGTCTCTATACTGCCC	AGG	CCGACGTCTCTATACTGCCCAGG	UBE2J2	ENSG00000160087
1	1255402	1255424	+	TCCCCGTCTGGAACCACGTC	TGG	TCCCCGTCTGGAACCACGTCTGG	UBE2J2	ENSG00000160087
3	100279652	100279674	+	AAAAGATCTTGAAGAAGCTC	TGG	AAAAGATCTTGAAGAAGCTCTGG	TBC1D23	ENSG00000036054
3	100283756	100283778	-	CAGTTGTATAAATCGCTGCG	TGG	CCACGCAGCGATTTATACAACTG	TBC1D23	ENSG00000036054
3	100283697	100283719	+	AATATAGCACATCCCTTAGC	TGG	AATATAGCACATCCCTTAGCTGG	TBC1D23	ENSG00000036054
3	100290679	100290701	+	CAGACTCCTATGCACTCAAC	TGG	CAGACTCCTATGCACTCAACTGG	TBC1D23	ENSG00000036054
3	100290626	100290648	-	AAAGCTCAGGCTCATGGTAT	TGG	CCAATACCATGAGCCTGAGCTTT	TBC1D23	ENSG00000036054
11	8988177	8988199	-	TAAGACGAACAAACTCAATC	AGG	CCTGATTGAGTTTGTTCGTCTTA	NRIP3	ENSG00000175352
11	8988219	8988241	+	GACCGCTTCGGAGCTTAGAC	AGG	GACCGCTTCGGAGCTTAGACAGG	NRIP3	ENSG00000175352
11	8987593	8987615	-	GTGAAAGCCTTGGTTGACAC	AGG	CCTGTGTCAACCAAGGCTTTCAC	NRIP3	ENSG00000175352
11	8984081	8984103	+	TCGGAGAGTCTGTAGACCAA	GGG	TCGGAGAGTCTGTAGACCAAGGG	NRIP3	ENSG00000175352
11	8983933	8983955	-	GGATAAGCACCGGCTGATCA	TGG	CCATGATCAGCCGGTGCTTATCC	NRIP3	ENSG00000175352
7	150720486	150720508	-	GTTGCTCACGTAATCGTGCA	GGG	CCCTGCACGATTACGTGAGCAAC	GIMAP1	ENSG00000213203
7	150720232	150720254	-	GAGTGTCCACGACTTCCACG	TGG	CCACGTGGAAGTCGTGGACACTC	GIMAP1	ENSG00000213203
7	150720563	150720585	+	GCCTTTGATAACCGGGCCAC	CGG	GCCTTTGATAACCGGGCCACCGG	GIMAP1	ENSG00000213203
7	150720664	150720686	+	CTCCAACGAGGTGTATGAGC	TGG	CTCCAACGAGGTGTATGAGCTGG	GIMAP1	ENSG00000213203
7	150720084	150720106	+	CGCGGAGGCTCATCCTTGTT	GGG	CGCGGAGGCTCATCCTTGTTGGG	GIMAP1	ENSG00000213203
2	39333546	39333568	-	AACATTCTATTAACGGATAA	TGG	CCATTATCCGTTAATAGAATGTT	MAP4K3	ENSG00000011566
2	39326152	39326174	+	GGGTGTAAGTCAAACATAGG	AGG	GGGTGTAAGTCAAACATAGGAGG	MAP4K3	ENSG00000011566
2	39325577	39325599	-	GTCTTTGGCAATCGAGCTGT	TGG	CCAACAGCTCGATTGCCAAAGAC	MAP4K3	ENSG00000011566
2	39325530	39325552	+	ATCATCGAAATCATGGTAAG	TGG	ATCATCGAAATCATGGTAAGTGG	MAP4K3	ENSG00000011566
2	39288198	39288220	-	ATCAAGAGATGTCCCATGTC	AGG	CCTGACATGGGACATCTCTTGAT	MAP4K3	ENSG00000011566
22	50507003	50507025	+	TTGCAGGTAGGATGCCCTCG	GGG	TTGCAGGTAGGATGCCCTCGGGG	LMF2	ENSG00000100258
22	50506918	50506940	-	CTGTGGGAAGCGCCGAGACT	GGG	CCCAGTCTCGGCGCTTCCCACAG	LMF2	ENSG00000100258
22	50506327	50506349	-	CCTCATGTTCGCCTCAGGCG	TGG	CCACGCCTGAGGCGAACATGAGG	LMF2	ENSG00000100258
22	50506359	50506381	+	AGCCATCGCACCAGCCAGAA	GGG	AGCCATCGCACCAGCCAGAAGGG	LMF2	ENSG00000100258
22	50506051	50506073	+	GCCAAGCGCAGGCGTCGAAT	GGG	GCCAAGCGCAGGCGTCGAATGGG	LMF2	ENSG00000100258
X	154379720	154379742	+	TCTTCGAGTACGAGACCCAG	AGG	TCTTCGAGTACGAGACCCAGAGG	EMD	ENSG00000102119
X	154379768	154379790	-	GAAGCTATAAGAGGAGGCGG	CGG	CCGCCGCCTCCTCTTATAGCTTC	EMD	ENSG00000102119
X	154380273	154380295	-	CTCGGGCTCCCCATAAGTCC	TGG	CCAGGACTTATGGGGAGCCCGAG	EMD	ENSG00000102119
X	154380340	154380362	-	GATGGAAAGCGTCAGCATCT	GGG	CCCAGATGCTGACGCTTTCCATC	EMD	ENSG00000102119
X	154380889	154380911	-	GCACTGTCCCGGCCGTACAT	GGG	CCCATGTACGGCCGGGACAGTGC	EMD	ENSG00000102119
7	158701860	158701882	-	GTTTGTACAAGCCGTGTCTA	AGG	CCTTAGACACGGCTTGTACAAAC	NCAPG2	ENSG00000146918
7	158693359	158693381	+	CTACCTGCCACCCATCCACT	GGG	CTACCTGCCACCCATCCACTGGG	NCAPG2	ENSG00000146918
7	158690586	158690608	-	CCTTTGTCATGTTACTAAGG	AGG	CCTCCTTAGTAACATGACAAAGG	NCAPG2	ENSG00000146918
7	158689930	158689952	-	GTGCAGACGTATGTCGGCTT	TGG	CCAAAGCCGACATACGTCTGCAC	NCAPG2	ENSG00000146918
7	158683330	158683352	-	TCCACGGGATACACCTTCCG	AGG	CCTCGGAAGGTGTATCCCGTGGA	NCAPG2	ENSG00000146918
19	48398547	48398569	+	ACGTGGCGCTCGTGTTCTCG	GGG	ACGTGGCGCTCGTGTTCTCGGGG	GRIN2D	ENSG00000105464
19	48398697	48398719	+	AGCTCTGCGACCTGCTGTCG	GGG	AGCTCTGCGACCTGCTGTCGGGG	GRIN2D	ENSG00000105464
19	48405329	48405351	-	ATGCAGACTCTCGCCGCGGT	GGG	CCCACCGCGGCGAGAGTCTGCAT	GRIN2D	ENSG00000105464
19	48405062	48405084	+	TCACTGGATCTGGCTACGTC	TGG	TCACTGGATCTGGCTACGTCTGG	GRIN2D	ENSG00000105464
19	48414045	48414067	+	CTTCCTAGTGAACCCCTCCC	TGG	CTTCCTAGTGAACCCCTCCCTGG	GRIN2D	ENSG00000105464
11	114530433	114530455	+	AGAGCCGACGCCCCTTCACT	GGG	AGAGCCGACGCCCCTTCACTGGG	NXPE1	ENSG00000095110
11	114530210	114530232	+	AGATACCTCTCTATTCCGGG	TGG	AGATACCTCTCTATTCCGGGTGG	NXPE1	ENSG00000095110
11	114527873	114527895	-	AGTGGGAGTTGAAATGATGA	AGG	CCTTCATCATTTCAACTCCCACT	NXPE1	ENSG00000095110
11	114522907	114522929	-	GAGACTCTACACTACGTCAG	TGG	CCACTGACGTAGTGTAGAGTCTC	NXPE1	ENSG00000095110
11	114523019	114523041	+	CCTTGTAAAGTATAACCACC	AGG	CCTTGTAAAGTATAACCACCAGG	NXPE1	ENSG00000095110
19	48365874	48365896	-	AAACTGCACGGCTTCGCTGT	TGG	CCAACAGCGAAGCCGTGCAGTTT	SYNGR4	ENSG00000105467
19	48373542	48373564	-	CTGGTAGCCGTCGGTCAGCA	GGG	CCCTGCTGACCGACGGCTACCAG	SYNGR4	ENSG00000105467
19	48373619	48373641	+	TGCAGCTTTGCCGTGGGAGC	CGG	TGCAGCTTTGCCGTGGGAGCCGG	SYNGR4	ENSG00000105467
19	48375655	48375677	-	CGGCGAATGCTGCCATTGGT	TGG	CCAACCAATGGCAGCATTCGCCG	SYNGR4	ENSG00000105467
19	48376288	48376310	-	CAGGCATCATAGCAAGCCGG	GGG	CCCCCGGCTTGCTATGATGCCTG	SYNGR4	ENSG00000105467
X	9760801	9760823	-	TGGTGATCCGGTCCACCGTG	TGG	CCACACGGTGGACCGGATCACCA	GPR143	ENSG00000101850
X	9760737	9760759	+	CAGCAGGCCAAATTTCCGTG	TGG	CAGCAGGCCAAATTTCCGTGTGG	GPR143	ENSG00000101850
X	9759338	9759360	-	CTGGTGATCCGGAGATCGGC	AGG	CCTGCCGATCTCCGGATCACCAG	GPR143	ENSG00000101850
X	9759396	9759418	+	AGCAGGCACTGTACAACAGC	TGG	AGCAGGCACTGTACAACAGCTGG	GPR143	ENSG00000101850
X	9748636	9748658	-	TGCTGTATCACATCATGGCG	TGG	CCACGCCATGATGTGATACAGCA	GPR143	ENSG00000101850
14	23533555	23533577	+	CAGAGGTCATATGGATGCGC	AGG	CAGAGGTCATATGGATGCGCAGG	ZFHX2	ENSG00000136367
14	23534057	23534079	+	ATCAGCTAGGCGATAGGGCT	GGG	ATCAGCTAGGCGATAGGGCTGGG	ZFHX2	ENSG00000136367
14	23532960	23532982	+	TAGGCAGCGGAACACCTTCA	GGG	TAGGCAGCGGAACACCTTCAGGG	ZFHX2	ENSG00000136367
14	23532834	23532856	+	GCAGCAAAGCTTGCAGCGGT	GGG	GCAGCAAAGCTTGCAGCGGTGGG	ZFHX2	ENSG00000136367
14	23531649	23531671	-	CCACTGCCTGTTGTGTGCGT	GGG	CCCACGCACACAACAGGCAGTGG	ZFHX2	ENSG00000136367
4	11399540	11399562	+	CAGATAGCACGCGCTCCGAC	GGG	CAGATAGCACGCGCTCCGACGGG	HS3ST1	ENSG00000002587
4	11399812	11399834	-	ATCATCATCGGCGTGCGCAA	GGG	CCCTTGCGCACGCCGATGATGAT	HS3ST1	ENSG00000002587
4	11399624	11399646	+	TGGGCGACGTGAAATACGCG	GGG	TGGGCGACGTGAAATACGCGGGG	HS3ST1	ENSG00000002587
4	11399476	11399498	+	AACTCCTCGATGGACGGGTA	GGG	AACTCCTCGATGGACGGGTAGGG	HS3ST1	ENSG00000002587
4	11399739	11399761	+	GAAGTGGACCTCGTTCTCCG	CGG	GAAGTGGACCTCGTTCTCCGCGG	HS3ST1	ENSG00000002587
11	9089773	9089795	+	TCTGACACAGGGCGTCGGCA	TGG	TCTGACACAGGGCGTCGGCATGG	SCUBE2	ENSG00000175356
11	9089741	9089763	+	CTTGCAGGAGCACTTGTAGG	AGG	CTTGCAGGAGCACTTGTAGGAGG	SCUBE2	ENSG00000175356
11	9079476	9079498	-	TGTGGAAATGAGCTCAATGG	AGG	CCTCCATTGAGCTCATTTCCACA	SCUBE2	ENSG00000175356
11	9074554	9074576	-	ATACCTGTGTCAACGTCATG	GGG	CCCCATGACGTTGACACAGGTAT	SCUBE2	ENSG00000175356
11	9066755	9066777	+	GCCATCGGCTGTATCGTCAC	AGG	GCCATCGGCTGTATCGTCACAGG	SCUBE2	ENSG00000175356
11	77747102	77747124	-	GCCAAGAGTTTAACAGTACC	TGG	CCAGGTACTGTTAAACTCTTGGC	RSF1	ENSG00000048649
11	77740830	77740852	+	CCATCTTTGTCTCGACCAAT	TGG	CCATCTTTGTCTCGACCAATTGG	RSF1	ENSG00000048649
11	77740792	77740814	+	CATTGTGATCTTGATCCAAT	TGG	CATTGTGATCTTGATCCAATTGG	RSF1	ENSG00000048649
11	77725602	77725624	-	CCAACAAGACAACTCTTCTC	GGG	CCCGAGAAGAGTTGTCTTGTTGG	RSF1	ENSG00000048649
11	77701534	77701556	+	TTTCATGGTACACGACTCGG	TGG	TTTCATGGTACACGACTCGGTGG	RSF1	ENSG00000048649
20	35632885	35632907	+	GGAAATGGACAGCTGAACCA	AGG	GGAAATGGACAGCTGAACCAAGG	CPNE1	ENSG00000214078
20	35632669	35632691	+	AGTTCCGCACCCGTTCAGTC	CGG	AGTTCCGCACCCGTTCAGTCCGG	CPNE1	ENSG00000214078
20	35632541	35632563	-	TGAGGGATGATGACTTCCTA	GGG	CCCTAGGAAGTCATCATCCCTCA	CPNE1	ENSG00000214078
20	35632183	35632205	-	TGTAGTAACCATGGAGGTAG	AGG	CCTCTACCTCCATGGTTACTACA	CPNE1	ENSG00000214078
20	35631973	35631995	-	GAGTTCTTCCGCCAGGGTGA	TGG	CCATCACCCTGGCGGAAGAACTC	CPNE1	ENSG00000214078
2	11143983	11144005	+	AGTTCCACGAACCAGGTTGT	GGG	AGTTCCACGAACCAGGTTGTGGG	C2orf50	ENSG00000150873
2	11144027	11144049	+	GGGACAGACTCTCATCCGCA	TGG	GGGACAGACTCTCATCCGCATGG	C2orf50	ENSG00000150873
2	11143976	11143998	+	AGTTCCCAGTTCCACGAACC	AGG	AGTTCCCAGTTCCACGAACCAGG	C2orf50	ENSG00000150873
2	11143980	11144002	-	ACAACCTGGTTCGTGGAACT	GGG	CCCAGTTCCACGAACCAGGTTGT	C2orf50	ENSG00000150873
2	11143981	11144003	-	CACAACCTGGTTCGTGGAAC	TGG	CCAGTTCCACGAACCAGGTTGTG	C2orf50	ENSG00000150873
6	79208553	79208575	+	CAATCTGGCAGACCGTCTTG	TGG	CAATCTGGCAGACCGTCTTGTGG	HMGN3	ENSG00000118418
6	79201695	79201717	-	ACTGAATCTGTAGATAACGA	GGG	CCCTCGTTATCTACAGATTCAGT	HMGN3	ENSG00000118418
6	79202131	79202153	+	TAACAGTTGAGCGAGAGATG	TGG	TAACAGTTGAGCGAGAGATGTGG	HMGN3	ENSG00000118418
6	79214971	79214993	-	ATCCAAAGTAACTAAACAGG	AGG	CCTCCTGTTTAGTTACTTTGGAT	HMGN3	ENSG00000118418
6	79208565	79208587	-	TCCCTTTGTAGCCCACAAGA	CGG	CCGTCTTGTGGGCTACAAAGGGA	HMGN3	ENSG00000118418
12	14978108	14978130	-	TTGGAGGTTTACTCTTGAAT	TGG	CCAATTCAAGAGTAAACCTCCAA	PDE6H	ENSG00000139053
12	14978066	14978088	-	ACTTGGGAGGGCCTTTGCGT	GGG	CCCACGCAAAGGCCCTCCCAAGT	PDE6H	ENSG00000139053
12	14981444	14981466	+	TTGCATGAGCTCGCTCAGTT	TGG	TTGCATGAGCTCGCTCAGTTTGG	PDE6H	ENSG00000139053
12	14981437	14981459	-	GAGCGAGCTCATGCAATTCC	AGG	CCTGGAATTGCATGAGCTCGCTC	PDE6H	ENSG00000139053
12	14978065	14978087	-	CTTGGGAGGGCCTTTGCGTG	GGG	CCCCACGCAAAGGCCCTCCCAAG	PDE6H	ENSG00000139053
1	30878636	30878658	-	AACTGGATGACCTCTACTCG	GGG	CCCCGAGTAGAGGTCATCCAGTT	SDC3	ENSG00000162512
1	30878717	30878739	+	GTTCTCACTGCGCCAGCGCT	GGG	GTTCTCACTGCGCCAGCGCTGGG	SDC3	ENSG00000162512
1	30877100	30877122	+	ACACCGCCAGGGCTACATCT	GGG	ACACCGCCAGGGCTACATCTGGG	SDC3	ENSG00000162512
1	30877053	30877075	+	GCCCACAGGCTGGATGTTCG	TGG	GCCCACAGGCTGGATGTTCGTGG	SDC3	ENSG00000162512
1	30874356	30874378	-	CTGGACAATGCCATCGACTC	GGG	CCCGAGTCGATGGCATTGTCCAG	SDC3	ENSG00000162512
6	89853193	89853215	+	GCTCACTGGACATATACGCT	GGG	GCTCACTGGACATATACGCTGGG	CASP8AP2	ENSG00000118412
6	89863640	89863662	-	GGTTTCTGAGATACCGATCC	TGG	CCAGGATCGGTATCTCAGAAACC	CASP8AP2	ENSG00000118412
6	89862396	89862418	+	TTCTCATTATCAGGTTGGCG	AGG	TTCTCATTATCAGGTTGGCGAGG	CASP8AP2	ENSG00000118412
6	89866187	89866209	+	CAAAGACTATCCCACGACGT	GGG	CAAAGACTATCCCACGACGTGGG	CASP8AP2	ENSG00000118412
6	89868668	89868690	-	TTCTGTGGTCAAGTCGATAT	AGG	CCTATATCGACTTGACCACAGAA	CASP8AP2	ENSG00000118412
1	53069978	53070000	+	AGAGAACGAATTTGCGGAGG	AGG	AGAGAACGAATTTGCGGAGGAGG	PODN	ENSG00000174348
1	53069937	53069959	+	CCAGGATTTGGCCGAAGTGG	CGG	CCAGGATTTGGCCGAAGTGGCGG	PODN	ENSG00000174348
1	53077735	53077757	-	TCTGCAGGTATAGCTCGCGC	AGG	CCTGCGCGAGCTATACCTGCAGA	PODN	ENSG00000174348
1	53077757	53077779	+	AACAACTACCTGACTGACGA	GGG	AACAACTACCTGACTGACGAGGG	PODN	ENSG00000174348
1	53078473	53078495	-	GCACATTCGCGTCCACGCTC	CGG	CCGGAGCGTGGACGCGAATGTGC	PODN	ENSG00000174348
5	176896137	176896159	-	ATGGACTCCATTGGGTCTTC	AGG	CCTGAAGACCCAATGGAGTCCAT	HK3	ENSG00000160883
5	176891418	176891440	+	TAGGCAGCATCCGGACCGCA	GGG	TAGGCAGCATCCGGACCGCAGGG	HK3	ENSG00000160883
5	176891108	176891130	-	GGTGACTCTAACTGGCATTG	AGG	CCTCAATGCCAGTTAGAGTCACC	HK3	ENSG00000160883
5	176891060	176891082	-	GGAGTTTGTGATCCCCCAAG	AGG	CCTCTTGGGGGATCACAAACTCC	HK3	ENSG00000160883
5	176890832	176890854	-	TCTTTCCCTTGTCACCAGAC	GGG	CCCGTCTGGTGACAAGGGAAAGA	HK3	ENSG00000160883
8	142877144	142877166	+	GAGGAACCTCTGCACAGCGT	TGG	GAGGAACCTCTGCACAGCGTTGG	CYP11B1	ENSG00000160882
8	142876324	142876346	-	TCAACAGTACACCAGCATCG	TGG	CCACGATGCTGGTGTACTGTTGA	CYP11B1	ENSG00000160882
8	142875071	142875093	-	AGCGCTATAACCCCCAGCGC	TGG	CCAGCGCTGGGGGTTATAGCGCT	CYP11B1	ENSG00000160882
8	142874999	142875021	-	TTGGCATGCGCCAGTGCCTT	GGG	CCCAAGGCACTGGCGCATGCCAA	CYP11B1	ENSG00000160882
8	142875124	142875146	-	GCGCGTGTTCCTCTACTCTC	TGG	CCAGAGAGTAGAGGAACACGCGC	CYP11B1	ENSG00000160882
9	90613636	90613658	-	TGCAGATCACCGACACGACG	GGG	CCCCGTCGTGTCGGTGATCTGCA	DIRAS2	ENSG00000165023
9	90613707	90613729	-	GGAGAGCTACATCCCGACGG	TGG	CCACCGTCGGGATGTAGCTCTCC	DIRAS2	ENSG00000165023
9	90613801	90613823	-	CTGAGCAGAGTAACGATTAC	CGG	CCGGTAATCGTTACTCTGCTCAG	DIRAS2	ENSG00000165023
9	90613351	90613373	+	CTTCACGTTATGGTTGAGCT	TGG	CTTCACGTTATGGTTGAGCTTGG	DIRAS2	ENSG00000165023
9	90613288	90613310	-	CCGTGAGTCTCCAGATCGAC	GGG	CCCGTCGATCTGGAGACTCACGG	DIRAS2	ENSG00000165023
15	41669481	41669503	+	CTATGCATCGTTACCTGCCG	AGG	CTATGCATCGTTACCTGCCGAGG	MGA	ENSG00000174197
15	41669128	41669150	-	TCCACATACTATTGTTATCG	AGG	CCTCGATAACAATAGTATGTGGA	MGA	ENSG00000174197
15	41696699	41696721	+	AAGAATACTCGACGATTCAA	AGG	AAGAATACTCGACGATTCAAAGG	MGA	ENSG00000174197
15	41696104	41696126	-	GTCTAACGGTGAGGCTACAC	GGG	CCCGTGTAGCCTCACCGTTAGAC	MGA	ENSG00000174197
15	41707754	41707776	-	TTAAGATCAATGCTCATTGT	TGG	CCAACAATGAGCATTGATCTTAA	MGA	ENSG00000174197
8	142701685	142701707	+	AGAGCCATACTGCGTTATAG	CGG	AGAGCCATACTGCGTTATAGCGG	LY6K	ENSG00000160886
8	142701665	142701687	-	TCTGTCCATTTGCACCTCCT	TGG	CCAAGGAGGTGCAAATGGACAGA	LY6K	ENSG00000160886
8	142703114	142703136	+	GTTGCGAAGCAGTGCTCCGC	TGG	GTTGCGAAGCAGTGCTCCGCTGG	LY6K	ENSG00000160886
8	142703162	142703184	-	AGGAGAAACCGCTTCTCCTC	TGG	CCAGAGGAGAAGCGGTTTCTCCT	LY6K	ENSG00000160886
8	142703226	142703248	+	TTCGCTACTGCAATTTAGAG	GGG	TTCGCTACTGCAATTTAGAGGGG	LY6K	ENSG00000160886
11	6440701	6440723	-	GCCCATGGGAATGTTGCTGA	AGG	CCTTCAGCAACATTCCCATGGGC	HPX	ENSG00000110169
11	6440190	6440212	-	GTGGATGCTGCATTCCGTCA	AGG	CCTTGACGGAATGCAGCATCCAC	HPX	ENSG00000110169
11	6438391	6438413	-	GCAGCTGTGGAATGTCACCG	TGG	CCACGGTGACATTCCACAGCTGC	HPX	ENSG00000110169
11	6438440	6438462	+	ATTCATCTTGGAGCAACTTT	GGG	ATTCATCTTGGAGCAACTTTGGG	HPX	ENSG00000110169
11	6437504	6437526	-	TCCTGCGCTTCGACCCTGTC	AGG	CCTGACAGGGTCGAAGCGCAGGA	HPX	ENSG00000110169
1	27945341	27945363	-	CACAGAGGTAGTCACCCCAG	GGG	CCCCTGGGGTGACTACCTCTGTG	SMPDL3B	ENSG00000130768
1	27945423	27945445	+	CCAGACTTCATTCTCTGGAC	TGG	CCAGACTTCATTCTCTGGACTGG	SMPDL3B	ENSG00000130768
1	27949077	27949099	+	TCATGTGCCCGATGAGAAAC	TGG	TCATGTGCCCGATGAGAAACTGG	SMPDL3B	ENSG00000130768
1	27949136	27949158	-	AAAGACCTCTCTGATGAGCT	TGG	CCAAGCTCATCAGAGAGGTCTTT	SMPDL3B	ENSG00000130768
1	27954497	27954519	+	CTGACCGATGCATCCAAAGC	TGG	CTGACCGATGCATCCAAAGCTGG	SMPDL3B	ENSG00000130768
19	13153647	13153669	-	CTGCAGGCGATCGGCGACTT	CGG	CCGAAGTCGCCGATCGCCTGCAG	IER2	ENSG00000160888
19	13153441	13153463	-	GAAACGGGTGCTCACCGTCG	GGG	CCCCGACGGTGAGCACCCGTTTC	IER2	ENSG00000160888
19	13153528	13153550	-	GTTTGCGGCTGACTTTGGCG	GGG	CCCCGCCAAAGTCAGCCGCAAAC	IER2	ENSG00000160888
19	13153241	13153263	+	TATCACTCCCGCATGCAGCG	CGG	TATCACTCCCGCATGCAGCGCGG	IER2	ENSG00000160888
19	13153347	13153369	-	CAACGACACCTCGGGCTCGA	GGG	CCCTCGAGCCCGAGGTGTCGTTG	IER2	ENSG00000160888
7	155509016	155509038	-	AATGAACGACTACAAGCTTG	AGG	CCTCAAGCTTGTAGTCGTTCATT	CNPY1	ENSG00000146910
7	155508964	155508986	-	AAGAGATTCGCTCCTAGGAA	AGG	CCTTTCCTAGGAGCGAATCTCTT	CNPY1	ENSG00000146910
7	155507057	155507079	+	TGTCTCCTGGGCGATAAGTG	AGG	TGTCTCCTGGGCGATAAGTGAGG	CNPY1	ENSG00000146910
7	155508998	155509020	-	TGAGGAAGACCCTGTGACGA	AGG	CCTTCGTCACAGGGTCTTCCTCA	CNPY1	ENSG00000146910
7	155508969	155508991	-	CTTTCAAGAGATTCGCTCCT	AGG	CCTAGGAGCGAATCTCTTGAAAG	CNPY1	ENSG00000146910
7	101200466	101200488	-	TCCTCCTCTTCACGTCACTC	TGG	CCAGAGTGACGTGAAGAGGAGGA	MOGAT3	ENSG00000106384
7	101198787	101198809	+	AGCACGTAGTTCCGATCCGG	GGG	AGCACGTAGTTCCGATCCGGGGG	MOGAT3	ENSG00000106384
7	101198638	101198660	+	TGTAGTCGCGATAGACCGGG	AGG	TGTAGTCGCGATAGACCGGGAGG	MOGAT3	ENSG00000106384
7	101198219	101198241	+	CTTTGCGCTTCTGGAGCGTA	AGG	CTTTGCGCTTCTGGAGCGTAAGG	MOGAT3	ENSG00000106384
7	101198285	101198307	-	GCAGGCCGTGGTCATCATGG	TGG	CCACCATGATGACCACGGCCTGC	MOGAT3	ENSG00000106384
19	52800720	52800742	-	CAACCCTTGCACGCCATCGT	AGG	CCTACGATGGCGTGCAAGGGTTG	ZNF28	ENSG00000198538
19	52801043	52801065	+	CATCAATGTGAGATCTACGA	TGG	CATCAATGTGAGATCTACGATGG	ZNF28	ENSG00000198538
19	52799876	52799898	+	GAAGCCTATGATGGTATACG	AGG	GAAGCCTATGATGGTATACGAGG	ZNF28	ENSG00000198538
19	52808046	52808068	-	TGCTCAGAGGACTCTTTACA	GGG	CCCTGTAAAGAGTCCTCTGAGCA	ZNF28	ENSG00000198538
19	52808047	52808069	-	CTGCTCAGAGGACTCTTTAC	AGG	CCTGTAAAGAGTCCTCTGAGCAG	ZNF28	ENSG00000198538
1	235830393	235830415	-	GAGCACCGACAGTAACTCAC	TGG	CCAGTGAGTTACTGTCGGTGCTC	LYST	ENSG00000143669
1	235830266	235830288	-	CAGTACCTTGTCCATGGTCG	AGG	CCTCGACCATGGACAAGGTACTG	LYST	ENSG00000143669
1	235809857	235809879	-	AGGTTGGACCGAAGAACCGG	TGG	CCACCGGTTCTTCGGTCCAACCT	LYST	ENSG00000143669
1	235809083	235809105	+	TATGAACACCCGATAGGATC	TGG	TATGAACACCCGATAGGATCTGG	LYST	ENSG00000143669
1	235806605	235806627	+	ATGTCTATCCCATCAATATC	TGG	ATGTCTATCCCATCAATATCTGG	LYST	ENSG00000143669
13	76995185	76995207	-	ATATTTAAATTCCCATACTG	GGG	CCCCAGTATGGGAATTTAAATAT	CLN5	ENSG00000102805
13	76995138	76995160	-	CATCATCACCCTCCATAACT	GGG	CCCAGTTATGGAGGGTGATGATG	CLN5	ENSG00000102805
13	76996028	76996050	-	GCGCCTTGATTACACCAGAA	AGG	CCTTTCTGGTGTAATCAAGGCGC	CLN5	ENSG00000102805
13	77000678	77000700	+	CAGTGGAGAACCTACTTATC	TGG	CAGTGGAGAACCTACTTATCTGG	CLN5	ENSG00000102805
13	77000575	77000597	-	CACAAATTTGGAACAGTCGT	AGG	CCTACGACTGTTCCAAATTTGTG	CLN5	ENSG00000102805
17	28722891	28722913	-	GAGGCCCAACTCACCGAATC	AGG	CCTGATTCGGTGAGTTGGGCCTC	RPL23A	ENSG00000198242
17	28722890	28722912	-	AGGCCCAACTCACCGAATCA	GGG	CCCTGATTCGGTGAGTTGGGCCT	RPL23A	ENSG00000198242
17	28723633	28723655	-	AGGAAGGAAACTTACTTTGT	TGG	CCAACAAAGTAAGTTTCCTTCCT	RPL23A	ENSG00000198242
17	28720009	28720031	+	GCGCCGAAAGCGAAGAAGGA	AGG	GCGCCGAAAGCGAAGAAGGAAGG	RPL23A	ENSG00000198242
17	28720878	28720900	-	CAGTACTGACTTGTTTCTCC	TGG	CCAGGAGAAACAAGTCAGTACTG	RPL23A	ENSG00000198242
9	86282377	86282399	-	CACCCGGGCAGCCCTCACCC	TGG	CCAGGGTGAGGGCTGCCCGGGTG	ISCA1	ENSG00000135070
9	86272096	86272118	-	TTTCAGGTAGGTGTAAAAGT	TGG	CCAACTTTTACACCTACCTGAAA	ISCA1	ENSG00000135070
9	86282419	86282441	+	TCACAGCCCGGACAGTTGCC	CGG	TCACAGCCCGGACAGTTGCCCGG	ISCA1	ENSG00000135070
1	204112950	204112972	-	CATGGTGCCAACGCCATCCA	GGG	CCCTGGATGGCGTTGGCACCATG	SOX13	ENSG00000143842
1	204112983	204113005	-	TTTCTTCTCCTCTGACTTGA	TGG	CCATCAAGTCAGAGGAGAAGAAA	SOX13	ENSG00000143842
1	204114333	204114355	-	TCTGGGGACCCATTACCCTC	TGG	CCAGAGGGTAATGGGTCCCCAGA	SOX13	ENSG00000143842
1	204114359	204114381	+	CAAGAGACCAGGAGTGTCGG	AGG	CAAGAGACCAGGAGTGTCGGAGG	SOX13	ENSG00000143842
1	204114534	204114556	+	AGAAGCTGTTGTCCAGTGAC	TGG	AGAAGCTGTTGTCCAGTGACTGG	SOX13	ENSG00000143842
10	71322931	71322953	-	GCAGTAGACTGCCAATGCCC	AGG	CCTGGGCATTGGCAGTCTACTGC	SLC29A3	ENSG00000198246
10	71322891	71322913	-	TGTGCCACAGAAGCGGTCCT	CGG	CCGAGGACCGCTTCTGTGGCACA	SLC29A3	ENSG00000198246
10	71351661	71351683	-	TGGTGACCGCAAAAAAGCCA	CGG	CCGTGGCTTTTTTGCGGTCACCA	SLC29A3	ENSG00000198246
10	71351586	71351608	+	GGCCTCACTGACGGTCATCC	TGG	GGCCTCACTGACGGTCATCCTGG	SLC29A3	ENSG00000198246
10	71356108	71356130	-	CAAGTCCACCAATGAGGCCA	CGG	CCGTGGCCTCATTGGTGGACTTG	SLC29A3	ENSG00000198246
1	204149875	204149897	-	CGTGCTGGTCCGGGTGTATG	GGG	CCCCATACACCCGGACCAGCACG	ETNK2	ENSG00000143845
1	204149711	204149733	-	CTGAGCACATCCGTGAGCCC	CGG	CCGGGGCTCACGGATGTGCTCAG	ETNK2	ENSG00000143845
1	204146717	204146739	-	ATTCATACTATCCACGCCAA	CGG	CCGTTGGCGTGGATAGTATGAAT	ETNK2	ENSG00000143845
1	204141429	204141451	-	TGCAGATGTCCCTAAGGTAG	AGG	CCTCTACCTTAGGGACATCTGCA	ETNK2	ENSG00000143845
1	204141354	204141376	+	CATTGTGACAAAACACCACA	GGG	CATTGTGACAAAACACCACAGGG	ETNK2	ENSG00000143845
1	203053818	203053840	-	CATCCACGTCGGAGATCTCA	GGG	CCCTGAGATCTCCGACGTGGATG	PPFIA4	ENSG00000143847
1	203055465	203055487	-	GCGTCTCAATCTCCTCCGCG	CGG	CCGCGCGGAGGAGATTGAGACGC	PPFIA4	ENSG00000143847
1	203055520	203055542	+	CTGAAGCAGCTGCGCAAGCG	TGG	CTGAAGCAGCTGCGCAAGCGTGG	PPFIA4	ENSG00000143847
1	203056121	203056143	-	CCTATGCTTTCTTAAGTCAC	TGG	CCAGTGACTTAAGAAAGCATAGG	PPFIA4	ENSG00000143847
1	203056914	203056936	+	CTGATCCAGCTGAGTCGGGA	TGG	CTGATCCAGCTGAGTCGGGATGG	PPFIA4	ENSG00000143847
4	139072003	139072025	+	TCTGGAGTTGATACACAAGG	AGG	TCTGGAGTTGATACACAAGGAGG	ELF2	ENSG00000109381
4	139071906	139071928	+	TGGAATAGGAGAGGTATCCA	TGG	TGGAATAGGAGAGGTATCCATGG	ELF2	ENSG00000109381
4	139060462	139060484	-	GCAGCATCCTCTGTTCGCAG	TGG	CCACTGCGAACAGAGGATGCTGC	ELF2	ENSG00000109381
4	139060368	139060390	-	CTGGGCACGATGCTTCATCC	AGG	CCTGGATGAAGCATCGTGCCCAG	ELF2	ENSG00000109381
4	139059585	139059607	-	GACAGTTCGTGTGGCAATGC	AGG	CCTGCATTGCCACACGAACTGTC	ELF2	ENSG00000109381
4	173391329	173391351	+	TAGCAAGAGAGGCGATTTGC	AGG	TAGCAAGAGAGGCGATTTGCAGG	SCRG1	ENSG00000164106
4	173391235	173391257	-	TCAATGTCCAGGATCATTTC	TGG	CCAGAAATGATCCTGGACATTGA	SCRG1	ENSG00000164106
4	173388357	173388379	+	GGAATCACGAAAGAGATCTT	TGG	GGAATCACGAAAGAGATCTTTGG	SCRG1	ENSG00000164106
4	173391273	173391295	+	GGTCAGCTACTCCTTCCGGA	AGG	GGTCAGCTACTCCTTCCGGAAGG	SCRG1	ENSG00000164106
4	173391383	173391405	-	ATGGTACTTGTTTTCACCAT	TGG	CCAATGGTGAAAACAAGTACCAT	SCRG1	ENSG00000164106
2	231123575	231123597	-	GGCAGCTCTTCTGATACTCA	TGG	CCATGAGTATCAGAAGAGCTGCC	HTR2B	ENSG00000135914
2	231123533	231123555	-	TGGAAATACCCTTGTTATTC	TGG	CCAGAATAACAAGGGTATTTCCA	HTR2B	ENSG00000135914
2	231113895	231113917	+	AGGACATAGAACAAGTGGGA	GGG	AGGACATAGAACAAGTGGGAGGG	HTR2B	ENSG00000135914
2	231113795	231113817	-	AGCCATCAAAAAGCCAATCC	AGG	CCTGGATTGGCTTTTTGATGGCT	HTR2B	ENSG00000135914
2	231109180	231109202	-	AGCCACCTCAACGCCTAACA	TGG	CCATGTTAGGCGTTGAGGTGGCT	HTR2B	ENSG00000135914
2	218558600	218558622	-	GAATTCGAAGTATGCAGACT	GGG	CCCAGTCTGCATACTTCGAATTC	USP37	ENSG00000135913
2	218558625	218558647	+	ATAGGACCATGTATCTTCAG	AGG	ATAGGACCATGTATCTTCAGAGG	USP37	ENSG00000135913
2	218553684	218553706	-	AATGTGGTGCTTCGACCCAG	TGG	CCACTGGGTCGAAGCACCACATT	USP37	ENSG00000135913
2	218549887	218549909	+	AGACCCCTGAGACGGTTTCA	TGG	AGACCCCTGAGACGGTTTCATGG	USP37	ENSG00000135913
2	218547003	218547025	+	GTCTTAATCGATCCTCTACC	CGG	GTCTTAATCGATCCTCTACCCGG	USP37	ENSG00000135913
19	53912897	53912919	-	TGCTGACCGCGATGCCTACC	AGG	CCTGGTAGGCATCGCGGTCAGCA	CACNG7	ENSG00000105605
19	53912971	53912993	-	CAGGGCCATCTTGACCTCGG	TGG	CCACCGAGGTCAAGATGGCCCTG	CACNG7	ENSG00000105605
19	53914537	53914559	+	TCTTGAACCGGAGATCAATT	TGG	TCTTGAACCGGAGATCAATTTGG	CACNG7	ENSG00000105605
19	53915450	53915472	-	CCAGAATGGTCCTCTGCGGG	CGG	CCGCCCGCAGAGGACCATTCTGG	CACNG7	ENSG00000105605
19	53915408	53915430	-	TGACGAAGGCCGTGAACACG	AGG	CCTCGTGTTCACGGCCTTCGTCA	CACNG7	ENSG00000105605
5	6632723	6632745	-	AGGCTACCCCGAGATCGTCA	AGG	CCTTGACGATCTCGGGGTAGCCT	NSUN2	ENSG00000037474
5	6632671	6632693	-	GAGCTCAAGATCGTGCCCGA	GGG	CCCTCGGGCACGATCTTGAGCTC	NSUN2	ENSG00000037474
5	6625630	6625652	+	TCGACTTAAATTTGTGTGCC	AGG	TCGACTTAAATTTGTGTGCCAGG	NSUN2	ENSG00000037474
5	6623216	6623238	+	TATGATGAGGCCGCACGTTG	AGG	TATGATGAGGCCGCACGTTGAGG	NSUN2	ENSG00000037474
5	6620153	6620175	-	TCCAGATAGATGTGGACGGC	AGG	CCTGCCGTCCACATCTATCTGGA	NSUN2	ENSG00000037474
11	6608446	6608468	+	CCCTGCACTATGCCTGTTTT	TGG	CCCTGCACTATGCCTGTTTTTGG	ILK	ENSG00000166333
11	6609319	6609341	+	GGGCAATGACATTGTCGTGA	AGG	GGGCAATGACATTGTCGTGAAGG	ILK	ENSG00000166333
11	6609537	6609559	-	GACTGGCAGGCACCTAGCAC	TGG	CCAGTGCTAGGTGCCTGCCAGTC	ILK	ENSG00000166333
11	6609806	6609828	-	TGAGTGCATGTCGTGGGATG	AGG	CCTCATCCCACGACATGCACTCA	ILK	ENSG00000166333
11	6609947	6609969	+	CATGACTGCCCGAATTAGCA	TGG	CATGACTGCCCGAATTAGCATGG	ILK	ENSG00000166333
19	54256663	54256685	-	GGAGACTGAGGAGTACCGTC	TGG	CCAGACGGTACTCCTCAGTCTCC	LILRB5	ENSG00000105609
19	54256715	54256737	+	CTTCCCCCGAGCTATCACAG	AGG	CTTCCCCCGAGCTATCACAGAGG	LILRB5	ENSG00000105609
19	54255008	54255030	-	CCCTGACATACCCGCCCTCT	CGG	CCGAGAGGGCGGGTATGTCAGGG	LILRB5	ENSG00000105609
19	54254881	54254903	+	TTTGACTTTAGACACAGCGG	GGG	TTTGACTTTAGACACAGCGGGGG	LILRB5	ENSG00000105609
19	54254028	54254050	+	ATCCAACCCCGTGGGGGTGA	GGG	ATCCAACCCCGTGGGGGTGAGGG	LILRB5	ENSG00000105609
17	64005161	64005183	+	GGCATTGGAGGACCGTGTCA	TGG	GGCATTGGAGGACCGTGTCATGG	ICAM2	ENSG00000108622
17	64005316	64005338	+	GGCTCAACCGCCAGCTTCTT	TGG	GGCTCAACCGCCAGCTTCTTTGG	ICAM2	ENSG00000108622
17	64003691	64003713	-	CTGGACTTGATGTCTCGCGG	TGG	CCACCGCGAGACATCAAGTCCAG	ICAM2	ENSG00000108622
17	64003920	64003942	-	GACACTGCAACCCACTTTGG	TGG	CCACCAAAGTGGGTTGCAGTGTC	ICAM2	ENSG00000108622
17	64002884	64002906	-	GATGGTCATCATAGTCACGG	TGG	CCACCGTGACTATGATGACCATC	ICAM2	ENSG00000108622
6	143459161	143459183	-	AATGATATTGTCGTCGTGCT	TGG	CCAAGCACGACGACAATATCATT	PEX3	ENSG00000034693
6	143471052	143471074	-	TGCCAACTGCTGCATTATCC	AGG	CCTGGATAATGCAGCAGTTGGCA	PEX3	ENSG00000034693
6	143470983	143471005	+	TGTATACAGTACCTGTATGC	TGG	TGTATACAGTACCTGTATGCTGG	PEX3	ENSG00000034693
6	143472183	143472205	-	TTTTTGCTCCAAGTCCAAAA	GGG	CCCTTTTGGACTTGGAGCAAAAA	PEX3	ENSG00000034693
6	143474801	143474823	-	TTAATAGTGGTAATGTCTCG	AGG	CCTCGAGACATTACCACTATTAA	PEX3	ENSG00000034693
11	6611757	6611779	+	TACGTAAACCCCGTTAGATA	TGG	TACGTAAACCCCGTTAGATATGG	TAF10	ENSG00000166337
11	6611694	6611716	+	GAAGTCCACCAAAGGCGTGC	TGG	GAAGTCCACCAAAGGCGTGCTGG	TAF10	ENSG00000166337
11	6611412	6611434	-	GGTTACTACCTGAACCGTGC	TGG	CCAGCACGGTTCAGGTAGTAACC	TAF10	ENSG00000166337
11	6611428	6611450	+	AGTAACCAGTCACTGCATCT	GGG	AGTAACCAGTCACTGCATCTGGG	TAF10	ENSG00000166337
11	6610948	6610970	+	CATTGATGCCATACTCGCTG	AGG	CATTGATGCCATACTCGCTGAGG	TAF10	ENSG00000166337
4	173333587	173333609	+	CTGCACGAAGAAGGCGTACG	AGG	CTGCACGAAGAAGGCGTACGAGG	HMGB2	ENSG00000164104
4	173333524	173333546	+	GGAGAATTCCGCGAAATTGA	CGG	GGAGAATTCCGCGAAATTGACGG	HMGB2	ENSG00000164104
4	173333175	173333197	-	GAAGTCGAAGTTTGAAGATA	TGG	CCATATCTTCAAACTTCGACTTC	HMGB2	ENSG00000164104
4	173332923	173332945	-	AACACCCTGGCCTATCCATT	GGG	CCCAATGGATAGGCCAGGGTGTT	HMGB2	ENSG00000164104
4	173333645	173333667	-	GGACGCGGATCTGTCAACAT	GGG	CCCATGTTGACAGATCCGCGTCC	HMGB2	ENSG00000164104
2	224001715	224001737	+	CAGGACCGACGCAATCCCAT	GGG	CAGGACCGACGCAATCCCATGGG	SERPINE2	ENSG00000135919
2	224001796	224001818	-	AGGAACTAGGCTCCAACACG	GGG	CCCCGTGTTGGAGCCTAGTTCCT	SERPINE2	ENSG00000135919
2	223991837	223991859	+	CACTTGATAGGATTTCCCGT	CGG	CACTTGATAGGATTTCCCGTCGG	SERPINE2	ENSG00000135919
2	223991804	223991826	+	ACACCGGAACACGGAGAGCT	GGG	ACACCGGAACACGGAGAGCTGGG	SERPINE2	ENSG00000135919
2	223984876	223984898	+	GCATGCTGATGCTTTCCCCG	TGG	GCATGCTGATGCTTTCCCCGTGG	SERPINE2	ENSG00000135919
19	39539543	39539565	-	AAGAGCTTGAAGAACGCCGC	AGG	CCTGCGGCGTTCTTCAAGCTCTT	EID2	ENSG00000176396
19	39539712	39539734	-	GTGGACGAAGAGGGTCCCGA	GGG	CCCTCGGGACCCTCTTCGTCCAC	EID2	ENSG00000176396
19	39539631	39539653	-	CGCCACCCACTTAGCGTTTT	AGG	CCTAAAACGCTAAGTGGGTGGCG	EID2	ENSG00000176396
19	39539477	39539499	+	GTGAGGATTTCGCTGATATT	CGG	GTGAGGATTTCGCTGATATTCGG	EID2	ENSG00000176396
19	39539659	39539681	+	GGAGATAGGGCAACGCAGCC	AGG	GGAGATAGGGCAACGCAGCCAGG	EID2	ENSG00000176396
1	223393660	223393682	+	CGCACTGTTCGTTCACCCCG	CGG	CGCACTGTTCGTTCACCCCGCGG	CCDC185	ENSG00000178395
1	223394032	223394054	-	AGACCGCTCCGAGGGAACTG	AGG	CCTCAGTTCCCTCGGAGCGGTCT	CCDC185	ENSG00000178395
1	223393537	223393559	-	CGTGGACTCTCGTTCTCCGC	CGG	CCGGCGGAGAACGAGAGTCCACG	CCDC185	ENSG00000178395
1	223394623	223394645	+	AGAAGATGCTACGGAACCTC	CGG	AGAAGATGCTACGGAACCTCCGG	CCDC185	ENSG00000178395
1	223394333	223394355	+	GCTGAAGCGCTCGGATCAGA	AGG	GCTGAAGCGCTCGGATCAGAAGG	CCDC185	ENSG00000178395
17	30803979	30804001	-	AGAGGTGGACACCATTGAAC	AGG	CCTGTTCAATGGTGTCCACCTCT	CRLF3	ENSG00000176390
17	30797315	30797337	-	AAAGGCCTCGCACATTCAGT	TGG	CCAACTGAATGTGCGAGGCCTTT	CRLF3	ENSG00000176390
17	30796166	30796188	-	CTGGAGGCATCATTGTACGA	TGG	CCATCGTACAATGATGCCTCCAG	CRLF3	ENSG00000176390
17	30793532	30793554	+	TCTGAACTGGTAATCAACGT	TGG	TCTGAACTGGTAATCAACGTTGG	CRLF3	ENSG00000176390
17	30793499	30793521	-	GAGGAGATGGCCGACAGGAG	TGG	CCACTCCTGTCGGCCATCTCCTC	CRLF3	ENSG00000176390
1	201988993	201989015	-	CAGCAGGCGTGTCGAAGCAA	GGG	CCCTTGCTTCGACACGCCTGCTG	RNPEP	ENSG00000176393
1	201988947	201988969	-	CTGGCCCTGGGTGTACACGA	AGG	CCTTCGTGTACACCCAGGGCCAG	RNPEP	ENSG00000176393
1	201989503	201989525	+	GATCTGGTTTCGGCTGAAGT	TGG	GATCTGGTTTCGGCTGAAGTTGG	RNPEP	ENSG00000176393
1	201989454	201989476	-	AGGGGATGGGCTGACACATC	TGG	CCAGATGTGTCAGCCCATCCCCT	RNPEP	ENSG00000176393
1	201996185	201996207	-	CACCCCGTTGTACTCCTCCT	TGG	CCAAGGAGGAGTACAACGGGGTG	RNPEP	ENSG00000176393
9	22447685	22447707	-	CTGGAAAACTTCGAAAGCGG	GGG	CCCCCGCTTTCGAAGTTTTCCAG	DMRTA1	ENSG00000176399
9	22447087	22447109	+	AGCAGAGACCGAGGCGTTAG	CGG	AGCAGAGACCGAGGCGTTAGCGG	DMRTA1	ENSG00000176399
9	22451323	22451345	+	CAAAGACTTGACTGCGACCA	AGG	CAAAGACTTGACTGCGACCAAGG	DMRTA1	ENSG00000176399
9	22451414	22451436	+	TACAGGCGCAGCCGGCTAGA	AGG	TACAGGCGCAGCCGGCTAGAAGG	DMRTA1	ENSG00000176399
9	22447359	22447381	+	CCGCTGTCGTAACCATGGTG	TGG	CCGCTGTCGTAACCATGGTGTGG	DMRTA1	ENSG00000176399
19	1127684	1127706	+	GCGTGTCCACGATGTCCGAC	AGG	GCGTGTCCACGATGTCCGACAGG	SBNO2	ENSG00000064932
19	1127622	1127644	+	GGCAGGGTTATCGTCCCAGA	TGG	GGCAGGGTTATCGTCCCAGATGG	SBNO2	ENSG00000064932
19	1123986	1124008	-	CAGGCCGTTTGCAGGCTTCG	AGG	CCTCGAAGCCTGCAAACGGCCTG	SBNO2	ENSG00000064932
19	1123942	1123964	+	CTGGTAGCTGACGAGAAGCG	GGG	CTGGTAGCTGACGAGAAGCGGGG	SBNO2	ENSG00000064932
[truncated: 90,480 more rows]
