# Supplementary material for: Genome-wide CRISPR/Cas9 screen shows that loss of GET4 increases mitochondria-endoplasmic reticulum contact sites and is neuroprotective
Source: Cell Death Dis. 2024 Mar 11;15(3):203. doi: 10.1038/s41419-024-06568-y (PMC10928201; doi:10.1038/s41419-024-06568-y)
Supplement: Supplementary file 2 — Supplementary Table 2 [file 41419_2024_6568_MOESM2_ESM.xlsx]

## Sheet: Supplementary Table 2
Supplemetary Table 2: Genome Wide pooled Screening data. This table is related to Figure 2
(a) gRNA Identifier
(b) Gene name
(c) Total number of gRNA's per Gene (5 gRNA's per Gene per replica = 5x6=30 total)
(d) Score for gRNA's enriched in the low population (population with a decrease in mVenus MedFI)
(e) p-value for gRNA's enriched in the low population (population with a decrease in mVenus MedFI)
(f) False discovery rate for gRNA's enriched in the low population (population with a decrease in mVenus MedFI)
(g) Rank of gRNA's enriched in the low population (population with a decrease in mVenus MedFI)
(h) Number of different gRNA's that were found to be enriched (out of 30)
i) Log fold change of enriched gRNA's enriched in the low population (population with a decrease in mVenus MedFI)
(j) Score for gRNA's enriched in the high population (population with a decrease in mVenus MedFI)
(k) p-value for gRNA's enriched in the high population (population with a decrease in mVenus MedFI)
(l) False discovery rate for gRNA's enriched in the high population (population with a decrease in mVenus MedFI)
(m) Rank of gRNA's enriched in the high population (population with a decrease in mVenus MedFI)
(n) Number of different gRNA's that were found to be enriched (out of 30)
o) Log fold change of enriched gRNA's enriched in the high population (population with a decrease in mVenus MedFI)

## Sheet: High_vs_Low_Gene_Summary
ID (a)	Genes (b)	num (c)	neg|score (d)	neg|p-value (e)	neg|fdr (f)	neg|rank (g)	neg|goodsgrna (h)	neg|lfc (i)	pos|score (j)	pos|p-value (k)	pos|fdr (l)	pos|rank (m)	pos|goodsgrna (n)	pos|lfc (o)
ENSG00000239857	GET4	30	1	1	1	18459	0	2.2828	3.7091e-39	2.6242e-07	1.4e-05	1	24	2.2828
ENSG00000204463	BAG6	30	0.99993	1	1	18421	2	2.0335	1.4619e-33	2.6242e-07	1.4e-05	2	27	2.0335
ENSG00000109332	UBE2D3	30	0.31678	0.80206	1	10537	4	1.7924	3.9919e-28	2.6242e-07	1.4e-05	3	22	1.7924
ENSG00000100104	SRRD	30	1	1	1	18463	0	1.8228	1.5269e-25	2.6242e-07	1.4e-05	4	24	1.8228
ENSG00000154813	DPH3	30	0.30575	0.79314	1	10346	4	2.02	3.911e-25	2.6242e-07	1.4e-05	5	22	2.02
ENSG00000204120	GIGYF2	30	0.99998	1	1	18433	1	1.5587	5.6806e-25	2.6242e-07	1.4e-05	6	26	1.5587
ENSG00000198925	ATG9A	30	0.99585	0.99991	1	18255	2	1.4537	1.6302e-24	2.6242e-07	1.4e-05	7	26	1.4537
ENSG00000145912	NHP2	30	0.98061	0.99951	1	18011	3	1.3362	4.0213e-24	2.6242e-07	1.4e-05	8	26	1.3362
ENSG00000163659	TIPARP	30	1	1	1	18464	0	1.338	5.8737e-24	2.6242e-07	1.4e-05	9	27	1.338
ENSG00000135930	EIF4E2	30	0.079448	0.41137	1	5302	5	1.5094	9.5419e-24	2.6242e-07	1.4e-05	10	24	1.5094
ENSG00000138231	DBR1	30	0.99986	0.99999	1	18407	2	1.8668	9.3391e-23	2.6242e-07	1.4e-05	11	25	1.8668
ENSG00000184787	UBE2G2	30	0.99364	0.99986	1	18205	3	1.5382	2.0518e-22	2.6242e-07	1.4e-05	12	25	1.5382
ENSG00000132773	TOE1	30	0.99995	1	1	18425	1	1.3663	3.2994e-21	2.6242e-07	1.4e-05	13	23	1.3663
ENSG00000152684	PELO	30	1	1	1	18447	0	1.5957	4.7569e-21	2.6242e-07	1.4e-05	14	26	1.5957
ENSG00000115307	AUP1	30	0.38902	0.85175	1	11649	7	1.3379	1.5002e-20	2.6242e-07	1.4e-05	15	21	1.3379
ENSG00000149547	EI24	30	1	1	1	18451	0	1.3555	2.5903e-19	2.6242e-07	1.4e-05	16	26	1.3555
ENSG00000162298	SYVN1	30	1	1	1	18449	0	1.6006	9.2921e-19	2.6242e-07	1.4e-05	17	26	1.6006
ENSG00000145782	ATG12	30	0.99973	0.99999	1	18385	2	1.164	5.0188e-18	2.6242e-07	1.4e-05	18	25	1.164
ENSG00000033030	ZCCHC8	30	1	1	1	18445	1	1.1262	8.6118e-18	2.6242e-07	1.4e-05	19	26	1.1262
ENSG00000106009	BRAT1	30	0.94131	0.99801	1	17590	2	1.2204	9.4499e-18	2.6242e-07	1.4e-05	20	21	1.2204
ENSG00000077549	CAPZB	30	0.74862	0.97872	1	15822	3	1.5006	1.0901e-17	2.6242e-07	1.4e-05	21	20	1.5006
ENSG00000139719	VPS33A	30	0.48275	0.90157	1	12898	4	1.5082	1.1e-17	2.6242e-07	1.4e-05	22	23	1.5082
ENSG00000144848	ATG3	30	0.99975	0.99999	1	18390	2	1.4007	1.3167e-17	2.6242e-07	1.4e-05	23	25	1.4007
ENSG00000075624	ACTB	30	0.98475	0.99962	1	18070	1	1.214	1.9672e-17	2.6242e-07	1.4e-05	24	23	1.214
ENSG00000204628	RACK1	30	0.97392	0.99932	1	17947	3	1.366	3.6836e-17	2.6242e-07	1.4e-05	25	22	1.366
ENSG00000185359	HGS	30	0.79359	0.98501	1	16219	3	1.1613	1.9898e-16	2.6242e-07	1.4e-05	26	25	1.1613
ENSG00000023287	RB1CC1	30	1	1	1	18452	0	1.1866	5.5578e-16	2.6242e-07	1.4e-05	27	24	1.1866
ENSG00000123200	ZC3H13	30	0.99987	0.99999	1	18408	2	1.0231	6.1171e-16	2.6242e-07	1.4e-05	28	26	1.0231
ENSG00000171720	HDAC3	30	0.93582	0.99782	1	17540	3	1.6581	6.5356e-16	2.6242e-07	1.4e-05	29	21	1.6581
ENSG00000104613	INTS10	30	0.99993	1	1	18422	1	1.0866	8.2974e-16	2.6242e-07	1.4e-05	30	25	1.0866
ENSG00000215305	VPS16	30	0.99974	0.99999	1	18387	2	1.1721	1.3765e-15	2.6242e-07	1.4e-05	31	27	1.1721
ENSG00000165819	METTL3	30	0.67093	0.96209	1	15095	5	1.0988	2.0793e-15	2.6242e-07	1.4e-05	32	21	1.0988
ENSG00000146576	C7orf26	30	1	1	1	18456	0	1.1289	2.2148e-15	2.6242e-07	1.4e-05	33	26	1.1289
ENSG00000095059	DHPS	30	0.97067	0.99923	1	17926	3	0.98348	2.5019e-15	2.6242e-07	1.4e-05	34	24	0.98348
ENSG00000162521	RBBP4	30	0.99684	0.99993	1	18280	1	0.9321	3.709e-15	2.6242e-07	1.4e-05	35	24	0.9321
ENSG00000051108	HERPUD1	30	1	1	1	18465	0	0.98309	4.0469e-15	2.6242e-07	1.4e-05	36	28	0.98309
ENSG00000164885	CDK5	30	0.99126	0.99981	1	18169	4	0.91265	4.3772e-15	2.6242e-07	1.4e-05	37	22	0.91265
ENSG00000007545	CRAMP1	30	1	1	1	18450	0	0.94476	4.4382e-15	2.6242e-07	1.4e-05	38	23	0.94476
ENSG00000108963	DPH1	30	0.89438	0.99511	1	17157	7	0.91997	9.5901e-15	2.6242e-07	1.4e-05	39	20	0.91997
ENSG00000145388	METTL14	30	0.99979	0.99999	1	18400	2	1.1937	1.008e-14	2.6242e-07	1.4e-05	40	24	1.1937
ENSG00000118181	RPS25	30	0.99999	1	1	18438	1	1.021	1.349e-14	2.6242e-07	1.4e-05	41	24	1.021
ENSG00000089280	FUS	30	0.98244	0.99955	1	18032	3	1.1298	1.4834e-14	2.6242e-07	1.4e-05	42	25	1.1298
ENSG00000198408	MGEA5	30	0.99994	1	1	18423	1	1.0582	1.5053e-14	2.6242e-07	1.4e-05	43	27	1.0582
ENSG00000177169	ULK1	30	0.99974	0.99999	1	18388	1	0.85806	1.526e-14	2.6242e-07	1.4e-05	44	26	0.85806
ENSG00000111605	CPSF6	30	1	1	1	18460	0	1.1018	1.5424e-14	2.6242e-07	1.4e-05	45	23	1.1018
ENSG00000139726	DENR	30	0.98757	0.99972	1	18108	2	1.0667	2.3338e-14	2.6242e-07	1.4e-05	46	22	1.0667
ENSG00000169762	TAPT1	30	0.95098	0.99838	1	17699	5	0.9732	2.3472e-14	2.6242e-07	1.4e-05	47	21	0.9732
ENSG00000104824	HNRNPL	30	0.99991	0.99999	1	18415	1	0.92725	2.3768e-14	2.6242e-07	1.4e-05	48	23	0.92725
ENSG00000086232	EIF2AK1	30	0.99849	0.99997	1	18327	3	0.92608	5.5439e-14	2.6242e-07	1.4e-05	49	24	0.92608
ENSG00000123395	ATG101	30	1	1	1	18446	0	1.1632	5.583e-14	2.6242e-07	1.4e-05	50	25	1.1632
ENSG00000187522	HSPA14	30	0.94138	0.99802	1	17591	2	0.87497	7.1021e-14	2.6242e-07	1.4e-05	51	25	0.87497
ENSG00000107223	EDF1	30	0.97692	0.99941	1	17974	3	0.79871	7.2986e-14	2.6242e-07	1.4e-05	52	23	0.79871
ENSG00000101752	MIB1	30	0.99902	0.99998	1	18349	1	0.89187	1.0042e-13	2.6242e-07	1.4e-05	53	23	0.89187
ENSG00000205423	CNEP1R1	30	0.99845	0.99997	1	18323	3	0.85979	1.029e-13	2.6242e-07	1.4e-05	54	24	0.85979
ENSG00000083520	DIS3	30	0.81625	0.98801	1	16457	6	0.91679	1.0829e-13	2.6242e-07	1.4e-05	55	19	0.91679
ENSG00000149474	KAT14	30	0.88084	0.99417	1	17027	3	0.96674	1.1687e-13	2.6242e-07	1.4e-05	56	22	0.96674
ENSG00000089154	GCN1	30	0.81755	0.98814	1	16471	7	0.80395	1.71e-13	2.6242e-07	1.4e-05	57	21	0.80395
ENSG00000198356	ASNA1	30	1	1	1	18461	0	0.99962	1.7183e-13	2.6242e-07	1.4e-05	58	28	0.99962
ENSG00000160584	SIK3	30	0.98995	0.9998	1	18150	3	0.85433	1.7893e-13	2.6242e-07	1.4e-05	59	24	0.85433
ENSG00000136231	IGF2BP3	30	0.99848	0.99997	1	18326	1	0.65445	1.8642e-13	2.6242e-07	1.4e-05	60	27	0.65445
ENSG00000088930	XRN2	30	0.99436	0.99987	1	18220	4	1.2662	2.0096e-13	2.6242e-07	1.4e-05	61	24	1.2662
ENSG00000175826	CTDNEP1	30	0.98322	0.99957	1	18049	2	0.79295	2.3058e-13	2.6242e-07	1.4e-05	62	24	0.79295
ENSG00000136045	PWP1	30	0.99224	0.99983	1	18180	3	0.93466	3.7778e-13	2.6242e-07	1.4e-05	63	20	0.93466
ENSG00000175224	ATG13	30	0.99054	0.99981	1	18159	2	0.94842	4.4245e-13	2.6242e-07	1.4e-05	64	21	0.94842
ENSG00000197548	ATG7	30	0.99992	1	1	18418	2	0.97811	4.7859e-13	2.6242e-07	1.4e-05	65	21	0.97811
ENSG00000172809	RPL38	29	0.8574	0.9917	1	16825	5	1.3145	5.3986e-13	2.6242e-07	1.4e-05	66	21	1.3145
ENSG00000170946	DNAJC24	30	0.91073	0.99625	1	17295	1	1.042	5.8657e-13	2.6242e-07	1.4e-05	67	22	1.042
ENSG00000174917	C19orf70	30	1	1	1	18458	0	0.78281	6.3862e-13	2.6242e-07	1.4e-05	68	26	0.78281
ENSG00000070761	CFAP20	30	1	1	1	18454	0	0.79536	7.1066e-13	2.6242e-07	1.4e-05	69	23	0.79536
ENSG00000104969	SGTA	30	1	1	1	18448	0	0.7822	1.0262e-12	2.6242e-07	1.4e-05	70	24	0.7822
ENSG00000132768	DPH2	30	0.99998	1	1	18434	1	0.99487	1.2719e-12	2.6242e-07	1.4e-05	71	24	0.99487
ENSG00000132507	EIF5A	30	0.98274	0.99956	1	18038	3	0.91784	1.2748e-12	2.6242e-07	1.4e-05	72	23	0.91784
ENSG00000171862	PTEN	30	0.99865	0.99997	1	18331	3	0.76111	1.8489e-12	2.6242e-07	1.4e-05	73	23	0.76111
ENSG00000037897	METTL1	30	0.99995	1	1	18424	1	0.9863	1.8703e-12	2.6242e-07	1.4e-05	74	23	0.9863
ENSG00000148153	INIP	30	0.99548	0.9999	1	18244	3	0.75192	1.9051e-12	2.6242e-07	1.4e-05	75	19	0.75192
ENSG00000133112	TPT1	30	0.9496	0.99833	1	17681	1	0.92813	1.9476e-12	2.6242e-07	1.4e-05	76	20	0.92813
ENSG00000001497	LAS1L	30	0.9983	0.99996	1	18319	3	1.0204	3.0683e-12	2.6242e-07	1.4e-05	77	23	1.0204
ENSG00000126775	ATG14	30	0.88265	0.99429	1	17046	6	0.76221	3.1861e-12	2.6242e-07	1.4e-05	78	18	0.76221
ENSG00000088832	FKBP1A	30	0.99989	0.99999	1	18410	1	0.93171	3.2215e-12	2.6242e-07	1.4e-05	79	25	0.93171
ENSG00000114127	XRN1	30	0.99507	0.99989	1	18234	2	0.8947	4.0941e-12	2.6242e-07	1.4e-05	80	22	0.8947
ENSG00000196470	SIAH1	30	1	1	1	18453	0	0.86408	4.4373e-12	2.6242e-07	1.4e-05	81	24	0.86408
ENSG00000105726	ATP13A1	30	0.96733	0.9991	1	17883	2	1.0605	4.7095e-12	2.6242e-07	1.4e-05	82	24	1.0605
ENSG00000116455	WDR77	30	0.99983	0.99999	1	18403	2	0.87778	4.837e-12	2.6242e-07	1.4e-05	83	25	0.87778
ENSG00000135387	CAPRIN1	30	0.99971	0.99999	1	18382	1	0.96296	4.8451e-12	2.6242e-07	1.4e-05	84	25	0.96296
ENSG00000148840	PPRC1	30	0.99736	0.99995	1	18300	2	0.9338	6.9028e-12	2.6242e-07	1.4e-05	85	20	0.9338
ENSG00000078142	PIK3C3	30	0.061283	0.34939	1	4682	4	0.68274	7.5774e-12	2.6242e-07	1.4e-05	86	19	0.68274
ENSG00000157954	WIPI2	30	0.99991	0.99999	1	18416	1	0.8288	1.4919e-11	2.6242e-07	1.4e-05	87	25	0.8288
ENSG00000168439	STIP1	30	0.84007	0.99104	1	16686	3	1.0199	1.5155e-11	2.6242e-07	1.4e-05	88	23	1.0199
ENSG00000144580	CNOT9	30	0.96668	0.99908	1	17878	4	0.91412	1.5602e-11	2.6242e-07	1.4e-05	89	25	0.91412
ENSG00000099381	SETD1A	26	0.91783	0.9961	1	17365	4	1.2104	1.6523e-11	2.6242e-07	1.4e-05	90	18	1.2104
ENSG00000070423	RNF126	30	0.24132	0.72285	1	9156	4	0.78183	3.2919e-11	2.6242e-07	1.4e-05	91	21	0.78183
ENSG00000168564	CDKN2AIP	30	0.99667	0.99993	1	18276	1	0.73769	3.4292e-11	2.6242e-07	1.4e-05	92	26	0.73769
ENSG00000077348	EXOSC5	30	0.95247	0.99845	1	17715	4	0.84074	4.0754e-11	2.6242e-07	1.4e-05	93	22	0.84074
ENSG00000076053	RBM7	30	0.67469	0.96269	1	15131	5	0.49368	6.0483e-11	2.6242e-07	1.4e-05	94	20	0.49368
ENSG00000105197	TIMM50	30	0.9997	0.99999	1	18381	1	0.79839	7.3252e-11	2.6242e-07	1.4e-05	95	22	0.79839
ENSG00000144736	SHQ1	30	0.98648	0.99967	1	18096	2	0.6955	7.9546e-11	2.6242e-07	1.4e-05	96	24	0.6955
ENSG00000223496	EXOSC6	30	0.80546	0.98656	1	16346	4	0.94722	9.2856e-11	2.6242e-07	1.4e-05	97	19	0.94722
ENSG00000117543	DPH5	30	0.93982	0.99794	1	17579	5	0.81428	1.0348e-10	2.6242e-07	1.4e-05	98	23	0.81428
ENSG00000065526	SPEN	30	0.97343	0.99931	1	17941	4	0.6709	1.3238e-10	2.6242e-07	1.4e-05	99	21	0.6709
ENSG00000072849	DERL2	30	0.99977	0.99999	1	18397	2	0.82152	1.5386e-10	2.6242e-07	1.4e-05	100	20	0.82152
ENSG00000198887	SMC5	30	0.99973	0.99999	1	18384	1	0.68523	2.8084e-10	2.6242e-07	1.4e-05	101	27	0.68523
ENSG00000205250	E2F4	30	0.99966	0.99999	1	18377	1	0.59752	3.3927e-10	2.6242e-07	1.4e-05	102	24	0.59752
ENSG00000079999	KEAP1	30	0.98418	0.99959	1	18059	2	0.65872	3.4268e-10	2.6242e-07	1.4e-05	103	24	0.65872
ENSG00000149187	CELF1	30	0.79698	0.98542	1	16247	2	0.70644	3.5737e-10	2.6242e-07	1.4e-05	104	24	0.70644
ENSG00000129696	TTI2	30	0.99998	1	1	18437	1	0.59355	4.0448e-10	2.6242e-07	1.4e-05	105	22	0.59355
ENSG00000177600	RPLP2	25	0.99876	0.99993	1	18335	2	1.1197	4.6604e-10	2.6242e-07	1.4e-05	106	18	1.1197
ENSG00000114867	EIF4G1	30	0.94165	0.99804	1	17595	3	0.85379	5.083e-10	2.6242e-07	1.4e-05	107	20	0.85379
ENSG00000011304	PTBP1	30	0.96436	0.99898	1	17847	4	0.71767	5.1641e-10	2.6242e-07	1.4e-05	108	23	0.71767
ENSG00000164500	SPATA48	30	0.9542	0.99855	1	17732	4	0.65818	5.3804e-10	2.6242e-07	1.4e-05	109	21	0.65818
ENSG00000177542	SLC25A22	30	0.97857	0.99946	1	17991	2	0.71424	6.2866e-10	2.6242e-07	1.4e-05	110	23	0.71424
ENSG00000167264	DUS2	30	0.99997	1	1	18428	1	0.68658	7.1353e-10	2.6242e-07	1.4e-05	111	26	0.68658
ENSG00000080802	CNOT4	30	0.98752	0.99972	1	18107	3	0.76075	7.6619e-10	2.6242e-07	1.4e-05	112	23	0.76075
ENSG00000100216	TOMM22	30	0.99784	0.99996	1	18303	2	0.70424	7.8956e-10	2.6242e-07	1.4e-05	113	22	0.70424
ENSG00000113194	FAF2	30	0.52652	0.9213	1	13440	3	0.84722	8.0638e-10	2.6242e-07	1.4e-05	114	21	0.84722
ENSG00000165699	TSC1	30	0.99998	1	1	18431	1	0.5154	8.8727e-10	2.6242e-07	1.4e-05	115	25	0.5154
ENSG00000167522	ANKRD11	30	0.83846	0.99081	1	16672	5	0.6188	8.8831e-10	2.6242e-07	1.4e-05	116	19	0.6188
ENSG00000117360	PRPF3	30	0.99888	0.99997	1	18343	3	0.68505	9.3209e-10	2.6242e-07	1.4e-05	117	21	0.68505
ENSG00000166595	FAM96B	30	0.98676	0.99968	1	18099	3	0.95501	9.6251e-10	2.6242e-07	1.4e-05	118	23	0.95501
ENSG00000152223	EPG5	30	0.96246	0.99889	1	17823	3	0.61904	1.0093e-09	2.6242e-07	1.4e-05	119	23	0.61904
ENSG00000163872	YEATS2	30	0.2253	0.70599	1	8835	6	0.55236	1.2257e-09	2.6242e-07	1.4e-05	120	17	0.55236
ENSG00000171109	MFN1	30	0.80466	0.98646	1	16337	2	0.62439	1.3221e-09	2.6242e-07	1.4e-05	121	25	0.62439
ENSG00000107290	SETX	30	0.94513	0.99814	1	17637	6	0.88254	1.3415e-09	2.6242e-07	1.4e-05	122	22	0.88254
ENSG00000104852	SNRNP70	30	0.99998	1	1	18435	1	0.715	1.5376e-09	2.6242e-07	1.4e-05	123	22	0.715
ENSG00000107882	SUFU	30	0.99259	0.99984	1	18186	2	0.57718	1.6806e-09	2.6242e-07	1.4e-05	124	25	0.57718
ENSG00000038219	BOD1L1	30	0.96371	0.99895	1	17838	4	0.81444	2.3273e-09	2.6242e-07	1.4e-05	125	20	0.81444
ENSG00000054267	ARID4B	30	0.99972	0.99999	1	18383	1	0.69332	2.3767e-09	2.6242e-07	1.4e-05	126	21	0.69332
ENSG00000168397	ATG4B	30	0.98075	0.99951	1	18012	2	0.51191	3.1339e-09	2.6242e-07	1.4e-05	127	22	0.51191
ENSG00000198833	UBE2J1	28	0.99025	0.99972	1	18156	2	0.70722	3.7052e-09	2.6242e-07	1.4e-05	128	17	0.70722
ENSG00000196455	PIK3R4	30	0.61815	0.95099	1	14558	5	0.27443	3.9619e-09	2.6242e-07	1.4e-05	129	15	0.27443
ENSG00000116922	C1orf109	30	0.91549	0.99663	1	17340	3	0.70685	4.2964e-09	2.6242e-07	1.4e-05	130	23	0.70685
ENSG00000100749	VRK1	30	0.99944	0.99999	1	18370	3	0.87344	4.6714e-09	2.6242e-07	1.4e-05	131	25	0.87344
ENSG00000171311	EXOSC1	30	0.76011	0.98036	1	15913	4	0.71826	4.9801e-09	2.6242e-07	1.4e-05	132	21	0.71826
ENSG00000108883	EFTUD2	30	0.19784	0.67206	1	8275	9	0.12017	5.2191e-09	2.6242e-07	1.4e-05	133	12	0.12017
ENSG00000166164	BRD7	30	0.99977	0.99999	1	18395	2	0.68791	5.6724e-09	2.6242e-07	1.4e-05	134	20	0.68791
ENSG00000111530	CAND1	30	0.93144	0.99767	1	17488	3	0.76242	5.7242e-09	2.6242e-07	1.4e-05	135	23	0.76242
ENSG00000160193	WDR4	30	0.93739	0.99789	1	17559	4	0.77915	5.7673e-09	2.6242e-07	1.4e-05	136	21	0.77915
ENSG00000100462	PRMT5	30	0.93455	0.99778	1	17521	3	1.0244	5.9689e-09	2.6242e-07	1.4e-05	137	23	1.0244
ENSG00000168303	MPLKIP	30	0.87861	0.99408	1	17010	5	0.71871	6.5165e-09	2.6242e-07	1.4e-05	138	22	0.71871
ENSG00000181817	LSM10	30	0.99864	0.99997	1	18330	2	0.46571	6.7021e-09	2.6242e-07	1.4e-05	139	20	0.46571
ENSG00000239900	ADSL	30	0.99522	0.99989	1	18236	2	0.79318	7.2701e-09	2.6242e-07	1.4e-05	140	22	0.79318
ENSG00000125107	CNOT1	30	0.94664	0.99819	1	17649	5	0.56399	7.3523e-09	2.6242e-07	1.4e-05	141	17	0.56399
ENSG00000105656	ELL	30	0.67286	0.96218	1	15113	3	0.52261	7.5989e-09	2.6242e-07	1.4e-05	142	20	0.52261
ENSG00000105447	GRWD1	30	0.99302	0.99985	1	18193	2	0.65309	9.0354e-09	2.6242e-07	1.4e-05	143	24	0.65309
ENSG00000169189	NSMCE1	30	0.99456	0.99988	1	18222	2	0.66241	9.8877e-09	2.6242e-07	1.4e-05	144	22	0.66241
ENSG00000164091	WDR82	30	0.8605	0.99274	1	16854	5	1.1096	1.0556e-08	2.6242e-07	1.4e-05	145	21	1.1096
ENSG00000174444	RPL4	30	0.60624	0.94805	1	14446	9	0.61697	1.2738e-08	2.6242e-07	1.4e-05	146	17	0.61697
ENSG00000135698	MPHOSPH6	30	0.94619	0.99818	1	17645	4	0.47838	1.5638e-08	2.6242e-07	1.4e-05	147	25	0.47838
ENSG00000106554	CHCHD3	24	0.99977	0.99996	1	18396	1	0.55128	1.6207e-08	2.6242e-07	1.4e-05	148	21	0.55128
ENSG00000115053	NCL	30	0.99824	0.99996	1	18316	1	0.78988	1.7379e-08	2.6242e-07	1.4e-05	149	22	0.78988
ENSG00000182093	WRB	30	0.90325	0.99571	1	17230	2	0.59262	1.9844e-08	2.6242e-07	1.4e-05	150	21	0.59262
ENSG00000137200	CMTR1	30	0.96655	0.99907	1	17876	5	0.88398	2.3202e-08	2.6242e-07	1.4e-05	151	20	0.88398
ENSG00000172273	HINFP	30	0.96804	0.99916	1	17889	3	0.91658	2.3962e-08	2.6242e-07	1.4e-05	152	25	0.91658
ENSG00000107341	UBE2R2	30	0.99721	0.99995	1	18297	2	0.55461	2.4703e-08	2.6242e-07	1.4e-05	153	24	0.55461
ENSG00000263001	GTF2I	30	0.99992	1	1	18417	1	0.40888	2.4771e-08	2.6242e-07	1.4e-05	154	25	0.40888
ENSG00000122687	MRM2	30	1	1	1	18466	0	0.47104	2.4997e-08	2.6242e-07	1.4e-05	155	25	0.47104
ENSG00000090447	TFAP4	30	0.99999	1	1	18443	1	0.67486	2.5537e-08	2.6242e-07	1.4e-05	156	23	0.67486
ENSG00000185650	ZFP36L1	30	0.90708	0.99597	1	17259	4	0.75008	2.6466e-08	2.6242e-07	1.4e-05	157	20	0.75008
ENSG00000139645	ANKRD52	30	0.54068	0.92699	1	13634	3	0.72961	2.8028e-08	2.6242e-07	1.4e-05	158	19	0.72961
ENSG00000106415	GLCCI1	30	0.99551	0.9999	1	18245	2	0.49444	3.1487e-08	2.6242e-07	1.4e-05	159	20	0.49444
ENSG00000119383	PTPA	30	0.99885	0.99997	1	18342	3	0.75326	3.6905e-08	2.6242e-07	1.4e-05	160	21	0.75326
ENSG00000086475	SEPHS1	30	0.96651	0.99907	1	17875	2	0.65177	3.7349e-08	2.6242e-07	1.4e-05	161	22	0.65177
ENSG00000087302	RTRAF	30	0.99837	0.99997	1	18322	3	0.56731	3.748e-08	2.6242e-07	1.4e-05	162	22	0.56731
ENSG00000143190	POU2F1	30	0.45165	0.89013	1	12517	5	0.75443	4.2515e-08	2.6242e-07	1.4e-05	163	23	0.75443
ENSG00000124160	NCOA5	30	0.99612	0.99991	1	18262	3	0.72727	4.318e-08	2.6242e-07	1.4e-05	164	22	0.72727
ENSG00000046647	GEMIN8	30	0.83308	0.99007	1	16623	8	0.52101	4.4363e-08	2.6242e-07	1.4e-05	165	18	0.52101
ENSG00000104904	OAZ1	30	0.74314	0.97811	1	15795	2	0.54001	4.4647e-08	2.6242e-07	1.4e-05	166	23	0.54001
ENSG00000122550	KLHL7	30	0.9429	0.99807	1	17615	3	0.60539	5.1984e-08	2.6242e-07	1.4e-05	167	25	0.60539
ENSG00000180817	PPA1	30	0.89417	0.99511	1	17154	3	0.56978	5.4492e-08	2.6242e-07	1.4e-05	168	20	0.56978
ENSG00000198728	LDB1	30	0.99928	0.99998	1	18364	2	0.61179	5.8518e-08	2.6242e-07	1.4e-05	169	25	0.61179
ENSG00000126524	SBDS	30	0.99978	0.99999	1	18399	2	0.50449	6.2321e-08	2.6242e-07	1.4e-05	170	25	0.50449
ENSG00000118816	CCNI	30	0.56554	0.93682	1	13965	7	0.3681	6.5579e-08	2.6242e-07	1.4e-05	171	18	0.3681
ENSG00000129103	SUMF2	30	0.98627	0.99966	1	18095	4	0.58747	6.5822e-08	2.6242e-07	1.4e-05	172	20	0.58747
ENSG00000153790	C7orf31	30	0.99999	1	1	18440	1	0.55787	6.7829e-08	2.6242e-07	1.4e-05	173	23	0.55787
ENSG00000048162	NOP16	30	0.99882	0.99997	1	18339	3	0.63171	7.116e-08	2.6242e-07	1.4e-05	174	24	0.63171
ENSG00000062716	VMP1	30	0.64204	0.95603	1	14800	4	0.48617	7.3226e-08	2.6242e-07	1.4e-05	175	17	0.48617
ENSG00000065883	CDK13	30	0.99889	0.99997	1	18344	2	0.62999	7.7725e-08	2.6242e-07	1.4e-05	176	22	0.62999
ENSG00000065268	WDR18	30	0.93534	0.99781	1	17529	6	0.76171	8.2527e-08	2.6242e-07	1.4e-05	177	21	0.76171
ENSG00000005889	ZFX	30	0.73348	0.97685	1	15716	3	0.6417	8.353e-08	2.6242e-07	1.4e-05	178	21	0.6417
ENSG00000137054	POLR1E	30	0.29678	0.78831	1	10220	3	0.53122	9.8882e-08	2.6242e-07	1.4e-05	179	21	0.53122
ENSG00000155393	HEATR3	30	0.99976	0.99999	1	18391	2	0.66148	1.034e-07	2.6242e-07	1.4e-05	180	24	0.66148
ENSG00000143569	UBAP2L	30	0.995	0.99989	1	18233	3	0.59263	1.0815e-07	2.6242e-07	1.4e-05	181	24	0.59263
ENSG00000185290	NUPR2	30	0.96	0.99877	1	17799	3	0.49556	1.155e-07	2.6242e-07	1.4e-05	182	22	0.49556
ENSG00000166471	TMEM41B	30	0.99551	0.9999	1	18246	3	0.56238	1.1645e-07	2.6242e-07	1.4e-05	183	19	0.56238
ENSG00000177732	SOX12	30	0.88224	0.99429	1	17040	2	0.44272	1.194e-07	2.6242e-07	1.4e-05	184	24	0.44272
ENSG00000104859	CLASRP	30	0.99675	0.99993	1	18278	2	0.64772	1.274e-07	2.6242e-07	1.4e-05	185	22	0.64772
ENSG00000111845	PAK1IP1	30	0.31563	0.80168	1	10521	7	0.52894	1.3181e-07	2.6242e-07	1.4e-05	186	18	0.52894
ENSG00000214736	TOMM6	30	0.96243	0.99889	1	17822	3	0.67136	1.3403e-07	2.6242e-07	1.4e-05	187	21	0.67136
ENSG00000172775	FAM192A	30	0.89916	0.99541	1	17197	2	0.57794	1.4646e-07	2.6242e-07	1.4e-05	188	21	0.57794
ENSG00000119414	PPP6C	30	0.95731	0.99869	1	17761	4	0.67755	1.4837e-07	2.6242e-07	1.4e-05	189	19	0.67755
ENSG00000107672	NSMCE4A	30	0.88717	0.9946	1	17085	4	0.40017	1.4938e-07	2.6242e-07	1.4e-05	190	19	0.40017
ENSG00000142168	SOD1	30	0.90862	0.99606	1	17273	4	0.75423	1.543e-07	2.6242e-07	1.4e-05	191	18	0.75423
ENSG00000178950	GAK	30	0.49329	0.90591	1	13022	5	0.45829	1.8434e-07	2.6242e-07	1.4e-05	192	19	0.45829
ENSG00000092208	GEMIN2	30	0.99813	0.99996	1	18310	2	0.75017	1.9033e-07	2.6242e-07	1.4e-05	193	21	0.75017
ENSG00000116670	MAD2L2	30	0.32409	0.80644	1	10675	9	0.43691	1.9668e-07	2.6242e-07	1.4e-05	194	15	0.43691
ENSG00000162408	NOL9	30	0.99695	0.99993	1	18287	2	0.60617	2.2317e-07	2.6242e-07	1.4e-05	195	24	0.60617
ENSG00000101665	SMAD7	30	0.99996	1	1	18426	1	0.52116	2.3524e-07	2.6242e-07	1.4e-05	196	22	0.52116
ENSG00000006327	TNFRSF12A	30	0.998	0.99996	1	18309	2	0.71638	2.409e-07	2.6242e-07	1.4e-05	197	21	0.71638
ENSG00000148572	NRBF2	30	0.97016	0.99921	1	17918	3	0.66778	2.6947e-07	2.6242e-07	1.4e-05	198	19	0.66778
ENSG00000132600	PRMT7	30	0.7802	0.98328	1	16090	6	0.60769	2.7781e-07	2.6242e-07	1.4e-05	199	20	0.60769
ENSG00000196998	WDR45	30	0.99188	0.99983	1	18177	2	0.53589	2.8203e-07	2.6242e-07	1.4e-05	200	21	0.53589
ENSG00000076201	PTPN23	30	0.80531	0.98656	1	16344	4	0.69602	2.8769e-07	2.6242e-07	1.4e-05	201	18	0.69602
ENSG00000167770	OTUB1	30	0.84096	0.99111	1	16693	2	0.47852	2.9733e-07	2.6242e-07	1.4e-05	202	24	0.47852
ENSG00000075914	EXOSC7	30	0.99923	0.99998	1	18361	2	0.48473	3.089e-07	2.6242e-07	1.4e-05	203	19	0.48473
ENSG00000103197	TSC2	30	0.27053	0.75835	1	9714	6	0.41928	3.0981e-07	2.6242e-07	1.4e-05	204	18	0.41928
ENSG00000143570	SLC39A1	30	0.89806	0.99532	1	17191	3	0.60867	3.2305e-07	2.6242e-07	1.4e-05	205	19	0.60867
ENSG00000105821	DNAJC2	30	0.36054	0.83357	1	11216	4	0.66046	3.5678e-07	2.6242e-07	1.4e-05	206	19	0.66046
ENSG00000177030	DEAF1	30	1	1	1	18455	0	0.43809	3.6483e-07	2.6242e-07	1.4e-05	207	24	0.43809
ENSG00000070061	ELP1	30	0.93426	0.99777	1	17519	6	0.37285	3.7933e-07	2.6242e-07	1.4e-05	208	17	0.37285
ENSG00000114857	NKTR	30	0.9991	0.99998	1	18356	3	0.4185	3.9036e-07	2.6242e-07	1.4e-05	209	17	0.4185
ENSG00000011638	TMEM159	30	0.44799	0.88803	1	12472	2	0.48105	4.0139e-07	2.6242e-07	1.4e-05	210	23	0.48105
ENSG00000130749	ZC3H4	30	0.99905	0.99998	1	18351	3	0.50474	4.0288e-07	2.6242e-07	1.4e-05	211	22	0.50474
ENSG00000149532	CPSF7	30	0.91987	0.99703	1	17386	3	0.72063	4.135e-07	2.6242e-07	1.4e-05	212	21	0.72063
ENSG00000242372	EIF6	30	0.99967	0.99999	1	18379	2	0.87219	4.2223e-07	2.6242e-07	1.4e-05	213	18	0.87219
ENSG00000167005	NUDT21	30	0.99424	0.99987	1	18217	2	0.74763	4.2301e-07	2.6242e-07	1.4e-05	214	18	0.74763
ENSG00000121897	LIAS	30	0.92211	0.99712	1	17406	4	0.66371	4.3142e-07	2.6242e-07	1.4e-05	215	22	0.66371
ENSG00000172943	PHF8	30	0.80999	0.98712	1	16401	4	0.48515	4.4241e-07	2.6242e-07	1.4e-05	216	22	0.48515
ENSG00000166783	MARF1	30	0.98274	0.99956	1	18039	3	0.67392	4.5641e-07	2.6242e-07	1.4e-05	217	21	0.67392
ENSG00000156030	ELMSAN1	30	0.86391	0.99303	1	16886	4	0.54473	4.6481e-07	2.6242e-07	1.4e-05	218	21	0.54473
ENSG00000198218	QRICH1	30	0.97838	0.99945	1	17987	2	0.47382	4.7103e-07	2.6242e-07	1.4e-05	219	19	0.47382
ENSG00000112983	BRD8	30	0.91149	0.99636	1	17303	6	0.54811	4.796e-07	2.6242e-07	1.4e-05	220	19	0.54811
ENSG00000172757	CFL1	30	0.9788	0.99947	1	17995	4	0.66442	4.8792e-07	2.6242e-07	1.4e-05	221	23	0.66442
ENSG00000126261	UBA2	30	0.82043	0.98844	1	16494	5	0.80665	5.1483e-07	2.6242e-07	1.4e-05	222	17	0.80665
ENSG00000015676	NUDCD3	30	0.9426	0.99806	1	17611	4	0.36532	5.3205e-07	2.6242e-07	1.4e-05	223	18	0.36532
ENSG00000087263	OGFOD1	30	0.96389	0.99896	1	17842	4	0.5289	5.3502e-07	2.6242e-07	1.4e-05	224	20	0.5289
ENSG00000140836	ZFHX3	30	0.9953	0.99989	1	18240	2	0.38348	5.4703e-07	2.6242e-07	1.4e-05	225	22	0.38348
ENSG00000153391	INO80C	30	0.98541	0.99964	1	18080	3	0.418	5.5482e-07	2.6242e-07	1.4e-05	226	24	0.418
ENSG00000141867	BRD4	30	0.88926	0.99479	1	17107	3	0.73452	5.8162e-07	2.6242e-07	1.4e-05	227	22	0.73452
ENSG00000189007	ADAT2	30	0.98796	0.99973	1	18116	5	0.40415	5.8462e-07	2.6242e-07	1.4e-05	228	22	0.40415
ENSG00000198836	OPA1	30	0.96246	0.99889	1	17824	4	0.35152	5.9189e-07	2.6242e-07	1.4e-05	229	17	0.35152
ENSG00000137073	UBAP2	30	0.97456	0.99933	1	17954	4	0.59158	6.0986e-07	2.6242e-07	1.4e-05	230	20	0.59158
ENSG00000087237	CETP	30	0.96803	0.99915	1	17888	4	0.44718	6.9774e-07	2.6242e-07	1.4e-05	231	21	0.44718
ENSG00000055044	NOP58	29	0.27778	0.75993	1	9855	8	0.11195	7.488e-07	2.6242e-07	1.4e-05	232	13	0.11195
ENSG00000166669	ATF7IP2	30	0.96993	0.99921	1	17916	4	0.5422	7.5491e-07	2.6242e-07	1.4e-05	233	23	0.5422
ENSG00000161981	SNRNP25	30	0.73268	0.97666	1	15708	5	0.44184	7.6357e-07	2.6242e-07	1.4e-05	234	17	0.44184
ENSG00000123154	WDR83	30	0.913	0.99645	1	17317	4	0.49342	7.7251e-07	2.6242e-07	1.4e-05	235	19	0.49342
ENSG00000010072	SPRTN	29	0.70266	0.96952	1	15403	8	0.4796	8.2437e-07	2.6242e-07	1.4e-05	236	15	0.4796
ENSG00000172795	DCP2	30	0.98467	0.99961	1	18066	3	0.53808	8.2669e-07	2.6242e-07	1.4e-05	237	20	0.53808
ENSG00000171148	TADA3	30	0.61832	0.95099	1	14559	7	0.55541	8.9953e-07	2.6242e-07	1.4e-05	238	18	0.55541
ENSG00000103353	UBFD1	30	0.9044	0.99578	1	17242	5	0.49184	9.2803e-07	2.6242e-07	1.4e-05	239	18	0.49184
ENSG00000164169	PRMT9	30	0.99275	0.99984	1	18188	4	0.42126	9.3635e-07	2.6242e-07	1.4e-05	240	22	0.42126
ENSG00000149084	HSD17B12	30	0.79699	0.98542	1	16248	4	0.69487	9.4495e-07	2.6242e-07	1.4e-05	241	22	0.69487
ENSG00000144713	RPL32	18	0.77907	0.96864	1	16075	4	1.1863	9.5491e-07	2.6242e-07	1.4e-05	242	12	1.1863
ENSG00000109475	RPL34	11	0.2211	0.55574	1	8748	3	1.0704	9.8849e-07	2.6242e-07	1.4e-05	243	7	1.0704
ENSG00000075856	SART3	30	0.99974	0.99999	1	18389	2	0.52049	1.0126e-06	2.6242e-07	1.4e-05	244	17	0.52049
ENSG00000160714	UBE2Q1	30	0.67785	0.96364	1	15157	4	0.33252	1.0324e-06	2.6242e-07	1.4e-05	245	17	0.33252
ENSG00000176986	SEC24C	30	0.97782	0.99944	1	17979	5	0.37156	1.1535e-06	2.6242e-07	1.4e-05	246	19	0.37156
ENSG00000155975	VPS37A	30	0.45219	0.89013	1	12524	4	0.49369	1.1634e-06	2.6242e-07	1.4e-05	247	20	0.49369
ENSG00000031823	RANBP3	30	0.9991	0.99998	1	18355	2	0.59172	1.2318e-06	2.6242e-07	1.4e-05	248	23	0.59172
ENSG00000131100	ATP6V1E1	30	0.79448	0.98514	1	16225	6	0.44107	1.2472e-06	2.6242e-07	1.4e-05	249	15	0.44107
ENSG00000205858	LRRC72	30	0.69588	0.96758	1	15335	5	0.37388	1.2679e-06	2.6242e-07	1.4e-05	250	16	0.37388
ENSG00000198492	YTHDF2	30	0.99571	0.9999	1	18251	4	0.44752	1.2744e-06	2.6242e-07	1.4e-05	251	21	0.44752
ENSG00000106113	CRHR2	30	0.6324	0.95349	1	14703	6	0.37179	1.2886e-06	2.6242e-07	1.4e-05	252	19	0.37179
ENSG00000174276	ZNHIT2	30	0.97674	0.9994	1	17971	4	0.50616	1.3375e-06	2.6242e-07	1.4e-05	253	18	0.50616
ENSG00000091127	PUS7	30	0.93702	0.99787	1	17555	4	0.61213	1.3393e-06	2.6242e-07	1.4e-05	254	20	0.61213
ENSG00000119547	ONECUT2	30	0.79355	0.98501	1	16218	5	0.4863	1.3755e-06	2.6242e-07	1.4e-05	255	22	0.4863
ENSG00000144840	RABL3	30	0.99945	0.99999	1	18372	2	0.42865	1.4242e-06	2.6242e-07	1.4e-05	256	23	0.42865
ENSG00000180354	MTURN	30	0.80845	0.9869	1	16388	5	0.47778	1.4921e-06	2.6242e-07	1.4e-05	257	23	0.47778
ENSG00000105254	TBCB	30	0.86377	0.99303	1	16884	5	0.36159	1.4941e-06	2.6242e-07	1.4e-05	258	19	0.36159
ENSG00000143774	GUK1	30	0.74114	0.97766	1	15776	6	0.55326	1.5063e-06	2.6242e-07	1.4e-05	259	22	0.55326
ENSG00000142676	RPL11	30	0.29373	0.78592	1	10155	8	0.18619	1.5861e-06	2.6242e-07	1.4e-05	260	11	0.18619
ENSG00000089234	BRAP	30	0.98954	0.99979	1	18144	4	0.22306	1.5874e-06	2.6242e-07	1.4e-05	261	18	0.22306
ENSG00000156928	MALSU1	30	0.97351	0.99931	1	17944	2	0.48571	1.588e-06	2.6242e-07	1.4e-05	262	22	0.48571
ENSG00000140990	NDUFB10	30	0.89504	0.99516	1	17163	6	0.26976	1.6112e-06	2.6242e-07	1.4e-05	263	16	0.26976
ENSG00000156831	NSMCE2	30	0.9262	0.99746	1	17443	4	0.52098	1.6333e-06	2.6242e-07	1.4e-05	264	21	0.52098
ENSG00000122507	BBS9	30	0.9947	0.99988	1	18224	3	0.60482	1.6407e-06	2.6242e-07	1.4e-05	265	19	0.60482
ENSG00000153774	CFDP1	30	0.94973	0.99834	1	17683	3	0.40168	1.6681e-06	2.6242e-07	1.4e-05	266	20	0.40168
ENSG00000152348	ATG10	30	0.86154	0.99282	1	16860	4	0.48365	1.7338e-06	2.6242e-07	1.4e-05	267	20	0.48365
ENSG00000243725	TTC4	30	0.72946	0.97602	1	15682	4	0.27255	1.8002e-06	2.6242e-07	1.4e-05	268	16	0.27255
ENSG00000189079	ARID2	30	0.99579	0.99991	1	18253	1	0.48492	1.8026e-06	2.6242e-07	1.4e-05	269	20	0.48492
ENSG00000155858	LSM11	30	0.96377	0.99896	1	17839	2	0.63681	1.8469e-06	2.6242e-07	1.4e-05	270	19	0.63681
ENSG00000106346	USP42	30	0.52705	0.92136	1	13447	5	0.48452	1.9043e-06	2.6242e-07	1.4e-05	271	19	0.48452
ENSG00000116809	ZBTB17	30	0.99618	0.99991	1	18264	3	0.43121	1.9271e-06	2.6242e-07	1.4e-05	272	22	0.43121
ENSG00000105954	NPVF	30	0.99999	1	1	18444	1	0.55105	1.9592e-06	2.6242e-07	1.4e-05	273	18	0.55105
ENSG00000064102	INTS13	30	0.84899	0.99196	1	16757	5	0.34664	2.018e-06	2.6242e-07	1.4e-05	274	17	0.34664
ENSG00000185651	UBE2L3	30	0.85783	0.99264	1	16829	3	0.60204	2.0676e-06	2.6242e-07	1.4e-05	275	23	0.60204
ENSG00000157216	SSBP3	30	0.90101	0.99557	1	17211	4	0.51068	2.0737e-06	2.6242e-07	1.4e-05	276	22	0.51068
ENSG00000148303	RPL7A	30	0.85819	0.99267	1	16833	5	1.0731	2.0924e-06	2.6242e-07	1.4e-05	277	18	1.0731
ENSG00000153815	CMIP	24	0.99727	0.99985	1	18299	2	0.58009	2.0934e-06	2.6242e-07	1.4e-05	278	19	0.58009
ENSG00000164151	ICE1	30	0.99883	0.99997	1	18341	3	0.57948	2.1543e-06	2.6242e-07	1.4e-05	279	20	0.57948
ENSG00000159377	PSMB4	30	0.20158	0.67874	1	8360	11	0.21399	2.1615e-06	2.6242e-07	1.4e-05	280	14	0.21399
ENSG00000103266	STUB1	30	0.46412	0.89456	1	12664	5	0.63759	2.1998e-06	2.6242e-07	1.4e-05	281	17	0.63759
ENSG00000102967	DHODH	30	0.99319	0.99985	1	18198	4	0.43787	2.2103e-06	2.6242e-07	1.4e-05	282	23	0.43787
ENSG00000023608	SNAPC1	30	0.69054	0.96627	1	15293	4	0.30157	2.2506e-06	2.6242e-07	1.4e-05	283	18	0.30157
ENSG00000108107	RPL28	30	0.99651	0.99992	1	18270	3	0.62012	2.2682e-06	2.6242e-07	1.4e-05	284	21	0.62012
ENSG00000167964	RAB26	30	0.99306	0.99985	1	18195	3	0.31627	2.4469e-06	2.6242e-07	1.4e-05	285	22	0.31627
ENSG00000135999	EPC2	30	0.98925	0.99979	1	18140	4	0.51444	2.5099e-06	2.6242e-07	1.4e-05	286	20	0.51444
ENSG00000164051	CCDC51	30	0.95199	0.99844	1	17707	5	0.57201	2.5286e-06	2.6242e-07	1.4e-05	287	19	0.57201
ENSG00000101464	PIGU	30	0.99813	0.99996	1	18311	3	0.49411	2.7289e-06	2.6242e-07	1.4e-05	288	17	0.49411
ENSG00000197774	EME2	30	0.82986	0.98971	1	16581	4	0.52403	2.7376e-06	2.6242e-07	1.4e-05	289	21	0.52403
ENSG00000273899	NOL12	30	0.99715	0.99994	1	18294	1	0.48824	2.7544e-06	2.6242e-07	1.4e-05	290	17	0.48824
ENSG00000196363	WDR5	30	0.96321	0.99892	1	17831	5	0.63597	2.8039e-06	2.6242e-07	1.4e-05	291	18	0.63597
ENSG00000116754	SRSF11	30	0.98321	0.99957	1	18048	1	0.5729	2.852e-06	2.6242e-07	1.4e-05	292	20	0.5729
ENSG00000232119	MCTS1	30	0.99607	0.99991	1	18257	3	0.49848	2.8733e-06	2.6242e-07	1.4e-05	293	21	0.49848
ENSG00000162607	USP1	30	0.88346	0.99438	1	17051	3	0.50797	2.9671e-06	2.6242e-07	1.4e-05	294	23	0.50797
ENSG00000128915	ICE2	30	0.4589	0.89245	1	12597	4	0.65246	2.9944e-06	2.6242e-07	1.4e-05	295	18	0.65246
ENSG00000188846	RPL14	30	0.92137	0.99711	1	17399	6	0.71166	3.0116e-06	2.6242e-07	1.4e-05	296	17	0.71166
ENSG00000164850	GPER1	30	0.9138	0.99651	1	17324	3	0.45486	3.1701e-06	2.6242e-07	1.4e-05	297	23	0.45486
ENSG00000164346	NSA2	30	0.12752	0.54163	1	6629	9	-0.10322	3.1747e-06	2.6242e-07	1.4e-05	298	8	-0.10322
ENSG00000155330	C16orf87	30	0.86408	0.99303	1	16887	1	0.45505	3.1959e-06	2.6242e-07	1.4e-05	299	22	0.45505
ENSG00000197461	PDGFA	30	0.15036	0.592	1	7193	3	0.42518	3.2212e-06	2.6242e-07	1.4e-05	300	19	0.42518
ENSG00000152147	GEMIN6	30	0.050636	0.31637	1	4322	8	0.39117	3.4523e-06	2.6242e-07	1.4e-05	301	17	0.39117
ENSG00000160087	UBE2J2	30	0.92945	0.99759	1	17472	3	0.39149	3.4912e-06	2.6242e-07	1.4e-05	302	22	0.39149
ENSG00000160695	VPS11	30	0.99152	0.99982	1	18173	3	0.4146	3.5605e-06	2.6242e-07	1.4e-05	303	17	0.4146
ENSG00000121210	TMEM131L	30	0.99997	1	1	18429	1	0.43599	3.5978e-06	2.6242e-07	1.4e-05	304	20	0.43599
ENSG00000159055	MIS18A	30	0.96029	0.99879	1	17802	5	0.61712	3.6804e-06	2.6242e-07	1.4e-05	305	19	0.61712
ENSG00000102554	KLF5	30	0.98348	0.99957	1	18053	2	0.65043	3.7139e-06	2.6242e-07	1.4e-05	306	20	0.65043
ENSG00000164975	SNAPC3	30	0.98021	0.9995	1	18006	4	0.36228	3.7614e-06	2.6242e-07	1.4e-05	307	19	0.36228
ENSG00000112081	SRSF3	27	0.30613	0.781	1	10353	10	0.49999	3.8585e-06	7.8725e-07	4.1e-05	308	14	0.49999
ENSG00000166246	C16orf71	30	0.40439	0.86082	1	11893	6	0.53335	3.883e-06	2.6242e-07	1.4e-05	309	18	0.53335
ENSG00000161016	RPL8	26	0.24487	0.71461	1	9233	7	0.46441	3.9265e-06	1.3121e-06	6.5e-05	310	14	0.46441
ENSG00000198042	MAK16	30	0.52692	0.92136	1	13445	5	0.93487	3.9281e-06	2.6242e-07	1.4e-05	311	17	0.93487
ENSG00000176142	TMEM39A	30	0.99476	0.99988	1	18225	3	0.5683	4.2217e-06	2.6242e-07	1.4e-05	312	19	0.5683
ENSG00000101557	USP14	30	0.77988	0.98328	1	16087	6	0.45716	4.2272e-06	2.6242e-07	1.4e-05	313	21	0.45716
ENSG00000170419	VSTM2A	30	0.99412	0.99987	1	18213	4	0.46827	4.2351e-06	2.6242e-07	1.4e-05	314	22	0.46827
ENSG00000169180	XPO6	30	0.99685	0.99993	1	18281	2	0.43248	4.3349e-06	2.6242e-07	1.4e-05	315	21	0.43248
ENSG00000070770	CSNK2A2	30	0.362	0.83449	1	11243	4	0.52258	4.3487e-06	2.6242e-07	1.4e-05	316	18	0.52258
ENSG00000158604	TMED4	30	0.32302	0.80589	1	10660	6	0.48673	4.3792e-06	2.6242e-07	1.4e-05	317	19	0.48673
ENSG00000015520	NPC1L1	30	0.95329	0.99849	1	17725	5	0.30767	4.4431e-06	2.6242e-07	1.4e-05	318	16	0.30767
ENSG00000138376	BARD1	30	0.9739	0.99932	1	17946	3	0.48111	4.4519e-06	2.6242e-07	1.4e-05	319	22	0.48111
ENSG00000081791	KIAA0141	30	0.16728	0.6337	1	7567	7	0.29913	4.4816e-06	2.6242e-07	1.4e-05	320	16	0.29913
ENSG00000149262	INTS4	29	0.95043	0.99825	1	17692	5	0.6148	4.5379e-06	2.6242e-07	1.4e-05	321	21	0.6148
ENSG00000156508	EEF1A1	24	0.93199	0.99594	1	17494	5	0.83481	4.5469e-06	7.8725e-07	4.1e-05	322	16	0.83481
ENSG00000155366	RHOC	30	0.58926	0.94387	1	14266	5	0.42096	4.7327e-06	2.6242e-07	1.4e-05	323	22	0.42096
ENSG00000110107	PRPF19	26	0.34937	0.80893	1	11044	9	-0.12743	4.7366e-06	1.3121e-06	6.5e-05	324	8	-0.12743
ENSG00000145592	RPL37	30	0.89777	0.9953	1	17187	7	0.20058	4.7563e-06	2.6242e-07	1.4e-05	325	14	0.20058
ENSG00000174106	LEMD3	30	0.88102	0.99419	1	17030	5	0.49107	4.8173e-06	2.6242e-07	1.4e-05	326	20	0.49107
ENSG00000167977	KCTD5	30	0.64627	0.95694	1	14840	5	0.43421	4.8307e-06	2.6242e-07	1.4e-05	327	21	0.43421
ENSG00000101407	TTI1	30	0.90587	0.99588	1	17254	7	0.24629	4.9283e-06	2.6242e-07	1.4e-05	328	16	0.24629
ENSG00000134759	ELP2	30	0.7767	0.98282	1	16050	7	0.29616	4.9854e-06	2.6242e-07	1.4e-05	329	17	0.29616
ENSG00000156886	ITGAD	30	0.94283	0.99807	1	17614	4	0.34288	5.0886e-06	2.6242e-07	1.4e-05	330	18	0.34288
ENSG00000162613	FUBP1	30	0.97392	0.99932	1	17948	5	0.5245	5.3658e-06	2.6242e-07	1.4e-05	331	17	0.5245
ENSG00000038358	EDC4	24	0.9171	0.9948	1	17360	3	0.54244	5.651e-06	1.3121e-06	6.5e-05	332	16	0.54244
ENSG00000104976	SNAPC2	30	0.65843	0.95916	1	14973	7	0.2946	5.7433e-06	2.6242e-07	1.4e-05	333	17	0.2946
ENSG00000136271	DDX56	28	0.86026	0.99172	1	16852	6	0.7916	5.7953e-06	2.3618e-06	0.000108	334	18	0.7916
ENSG00000095906	NUBP2	30	0.63632	0.95421	1	14740	2	0.34036	5.8113e-06	2.6242e-07	1.4e-05	335	20	0.34036
ENSG00000115677	HDLBP	30	0.88022	0.99414	1	17024	6	0.42158	6.0634e-06	2.6242e-07	1.4e-05	336	20	0.42158
ENSG00000181852	RNF41	30	0.94745	0.99822	1	17659	3	0.47302	6.1495e-06	2.6242e-07	1.4e-05	337	20	0.47302
ENSG00000188730	VWC2	30	0.97814	0.99945	1	17983	5	0.44382	6.1923e-06	2.6242e-07	1.4e-05	338	22	0.44382
ENSG00000169714	CNBP	30	0.78355	0.98378	1	16134	7	0.34248	6.3717e-06	2.6242e-07	1.4e-05	339	18	0.34248
ENSG00000167792	NDUFV1	29	0.73302	0.9748	1	15710	5	0.30476	6.4698e-06	2.6242e-07	1.4e-05	340	15	0.30476
ENSG00000142544	CTU1	30	0.79137	0.9848	1	16197	8	0.49968	6.5428e-06	2.6242e-07	1.4e-05	341	17	0.49968
ENSG00000162069	BICDL2	30	0.99652	0.99992	1	18274	3	0.34827	6.5504e-06	2.6242e-07	1.4e-05	342	16	0.34827
ENSG00000161888	SPC24	28	0.45873	0.88559	1	12593	8	0.42628	6.748e-06	2.3618e-06	0.000108	343	14	0.42628
ENSG00000122674	CCZ1	6	0.92766	0.95186	1	17454	0	0.82004	6.8367e-06	2.8866e-06	0.000131	344	5	0.82004
ENSG00000164442	CITED2	30	0.70654	0.97061	1	15443	6	0.38284	6.8787e-06	2.6242e-07	1.4e-05	345	16	0.38284
ENSG00000184162	NR2C2AP	30	0.78379	0.98382	1	16136	2	0.39599	7.1048e-06	2.6242e-07	1.4e-05	346	22	0.39599
ENSG00000162757	C1orf74	30	0.99976	0.99999	1	18394	2	0.49457	7.2174e-06	2.6242e-07	1.4e-05	347	19	0.49457
ENSG00000258947	TUBB3	30	0.17993	0.65319	1	7889	8	0.48127	7.2526e-06	2.6242e-07	1.4e-05	348	18	0.48127
ENSG00000144744	UBA3	30	0.80954	0.98712	1	16395	6	0.56934	7.6012e-06	2.6242e-07	1.4e-05	349	19	0.56934
ENSG00000120699	EXOSC8	30	0.87152	0.99348	1	16945	6	0.4144	7.6828e-06	2.6242e-07	1.4e-05	350	20	0.4144
ENSG00000106608	URGCP	24	0.99272	0.99965	1	18187	1	0.39561	7.9359e-06	1.3121e-06	6.5e-05	351	18	0.39561
ENSG00000166592	RRAD	30	0.59801	0.94592	1	14361	2	0.41945	8.5712e-06	2.6242e-07	1.4e-05	352	21	0.41945
ENSG00000155714	PDZD9	30	0.99717	0.99994	1	18296	3	0.38617	8.8039e-06	2.6242e-07	1.4e-05	353	19	0.38617
ENSG00000232258	TMEM114	30	0.99999	1	1	18439	1	0.48275	8.9413e-06	2.6242e-07	1.4e-05	354	19	0.48275
ENSG00000138614	INTS14	24	0.62315	0.94018	1	14605	2	0.5618	9.0369e-06	1.8369e-06	8.8e-05	355	16	0.5618
ENSG00000053372	MRTO4	30	0.95948	0.99876	1	17791	5	0.5632	9.1143e-06	2.6242e-07	1.4e-05	356	17	0.5632
ENSG00000107949	BCCIP	30	0.99624	0.99991	1	18267	4	0.53894	9.1223e-06	2.6242e-07	1.4e-05	357	18	0.53894
ENSG00000172366	MCRIP2	30	0.74218	0.97794	1	15786	3	0.4438	9.2897e-06	2.6242e-07	1.4e-05	358	20	0.4438
ENSG00000104979	C19orf53	29	0.87464	0.99325	1	16972	5	0.61247	9.3335e-06	7.8725e-07	4.1e-05	359	21	0.61247
ENSG00000167523	SPATA33	30	0.76342	0.98083	1	15946	3	0.63409	9.3757e-06	2.6242e-07	1.4e-05	360	19	0.63409
ENSG00000071537	SEL1L	30	0.79704	0.98542	1	16249	6	0.19368	9.5194e-06	2.6242e-07	1.4e-05	361	15	0.19368
ENSG00000135486	HNRNPA1	30	0.99846	0.99997	1	18324	2	0.33751	9.8473e-06	2.6242e-07	1.4e-05	362	21	0.33751
ENSG00000100162	CENPM	28	0.10379	0.47305	1	6051	12	0.066123	9.951e-06	2.3618e-06	0.000108	363	10	0.066123
ENSG00000126698	DNAJC8	25	0.31927	0.78436	1	10586	5	0.59874	1.005e-05	2.6242e-07	1.4e-05	364	18	0.59874
ENSG00000099377	HSD3B7	30	0.28951	0.77824	1	10072	5	0.34492	1.0216e-05	2.6242e-07	1.4e-05	365	22	0.34492
ENSG00000143379	SETDB1	30	0.85974	0.99272	1	16845	6	0.65034	1.0274e-05	2.6242e-07	1.4e-05	366	18	0.65034
ENSG00000072518	MARK2	30	0.8887	0.99477	1	17096	2	0.36275	1.0317e-05	2.6242e-07	1.4e-05	367	19	0.36275
ENSG00000156482	RPL30	29	0.72735	0.97395	1	15661	5	0.35646	1.0454e-05	7.8725e-07	4.1e-05	368	16	0.35646
ENSG00000277957	SENP3-EIF4A1	18	0.97813	0.99778	1	17982	1	0.49227	1.0756e-05	1.8369e-06	8.8e-05	369	14	0.49227
ENSG00000257365	FNTB	6	0.6732	0.84115	1	15117	1	1.2387	1.0767e-05	2.8866e-06	0.000131	370	5	1.2387
ENSG00000130713	EXOSC2	30	0.62732	0.95286	1	14653	6	0.44814	1.0794e-05	2.6242e-07	1.4e-05	371	16	0.44814
ENSG00000122641	INHBA	30	0.66974	0.96192	1	15087	3	0.44439	1.0959e-05	2.6242e-07	1.4e-05	372	21	0.44439
ENSG00000115866	DARS	23	0.13181	0.53202	1	6736	10	-0.040449	1.1453e-05	1.3121e-06	6.5e-05	373	9	-0.040449
ENSG00000115163	CENPA	30	0.86573	0.99308	1	16899	6	0.44815	1.1565e-05	7.8725e-07	4.1e-05	374	18	0.44815
ENSG00000144021	CIAO1	30	0.99999	1	1	18441	1	0.68146	1.1863e-05	7.8725e-07	4.1e-05	375	19	0.68146
ENSG00000109917	ZPR1	30	0.77381	0.98258	1	16023	4	0.65454	1.1925e-05	7.8725e-07	4.1e-05	376	18	0.65454
ENSG00000082898	XPO1	30	0.55955	0.93472	1	13891	5	0.85383	1.2052e-05	7.8725e-07	4.1e-05	377	18	0.85383
ENSG00000110060	PUS3	30	0.92469	0.99739	1	17433	4	0.30594	1.2868e-05	1.3121e-06	6.5e-05	378	16	0.30594
ENSG00000101442	ACTR5	30	0.9878	0.99973	1	18113	3	0.44109	1.3137e-05	1.3121e-06	6.5e-05	379	20	0.44109
ENSG00000170100	ZNF778	30	0.71577	0.97266	1	15538	4	0.46585	1.3336e-05	1.3121e-06	6.5e-05	380	19	0.46585
ENSG00000134717	BTF3L4	30	0.98258	0.99956	1	18033	5	0.29694	1.3552e-05	1.3121e-06	6.5e-05	381	19	0.29694
ENSG00000066044	ELAVL1	30	0.93922	0.99793	1	17573	5	0.48298	1.3645e-05	1.3121e-06	6.5e-05	382	20	0.48298
ENSG00000130227	XPO7	30	0.99942	0.99999	1	18368	2	0.36496	1.3771e-05	1.3121e-06	6.5e-05	383	21	0.36496
ENSG00000137038	DMAC1	30	0.030164	0.2269	1	3438	5	0.4083	1.3947e-05	1.3121e-06	6.5e-05	384	22	0.4083
ENSG00000130204	TOMM40	30	0.69024	0.96622	1	15291	4	0.47311	1.3982e-05	1.3121e-06	6.5e-05	385	19	0.47311
ENSG00000106052	TAX1BP1	30	0.64833	0.9573	1	14863	3	0.31905	1.3996e-05	1.3121e-06	6.5e-05	386	17	0.31905
ENSG00000115649	CNPPD1	30	0.62576	0.95261	1	14635	6	0.47944	1.4136e-05	1.3121e-06	6.5e-05	387	22	0.47944
ENSG00000172500	FIBP	30	0.99974	0.99999	1	18386	1	0.44151	1.4548e-05	1.8369e-06	8.8e-05	388	20	0.44151
ENSG00000116729	WLS	30	0.86161	0.99284	1	16862	6	0.53037	1.4553e-05	1.8369e-06	8.8e-05	389	21	0.53037
ENSG00000224470	ATXN1L	30	0.94902	0.9983	1	17676	3	0.38398	1.4573e-05	1.8369e-06	8.8e-05	390	21	0.38398
ENSG00000168872	DDX19A	30	0.99988	0.99999	1	18409	2	0.33505	1.4983e-05	1.8369e-06	8.8e-05	391	22	0.33505
ENSG00000197136	PCNX3	30	0.79633	0.98536	1	16242	4	0.44903	1.508e-05	1.8369e-06	8.8e-05	392	19	0.44903
ENSG00000167984	NLRC3	30	0.96863	0.99917	1	17896	3	0.31635	1.5438e-05	1.8369e-06	8.8e-05	393	18	0.31635
ENSG00000186174	BCL9L	30	0.94974	0.99834	1	17684	3	0.44353	1.6153e-05	1.8369e-06	8.8e-05	394	19	0.44353
ENSG00000136518	ACTL6A	30	0.79711	0.98542	1	16250	6	0.77845	1.6241e-05	1.8369e-06	8.8e-05	395	20	0.77845
ENSG00000106080	FKBP14	30	0.99543	0.9999	1	18243	2	0.4041	1.631e-05	1.8369e-06	8.8e-05	396	19	0.4041
ENSG00000111364	DDX55	30	0.99946	0.99999	1	18373	1	0.77069	1.635e-05	1.8369e-06	8.8e-05	397	21	0.77069
ENSG00000109919	MTCH2	30	0.99426	0.99987	1	18219	3	0.40751	1.7003e-05	2.3618e-06	0.000108	398	22	0.40751
ENSG00000154099	DNAAF1	30	0.32258	0.80562	1	10652	5	0.32706	1.7014e-05	2.3618e-06	0.000108	399	21	0.32706
ENSG00000131475	VPS25	30	0.60983	0.9491	1	14489	7	0.39189	1.7027e-05	2.3618e-06	0.000108	400	16	0.39189
ENSG00000119953	SMNDC1	30	0.94451	0.99811	1	17631	4	0.48195	1.7075e-05	2.3618e-06	0.000108	401	18	0.48195
ENSG00000146574	CCZ1B	24	0.99514	0.99976	1	18235	1	0.45305	1.7172e-05	2.3618e-06	0.000108	402	17	0.45305
ENSG00000107937	GTPBP4	29	0.84522	0.9908	1	16737	5	0.54258	1.7248e-05	1.3121e-06	6.5e-05	403	16	0.54258
ENSG00000185883	ATP6V0C	30	0.85984	0.99272	1	16847	6	0.79107	1.7317e-05	2.3618e-06	0.000108	404	22	0.79107
ENSG00000106049	HIBADH	30	0.99882	0.99997	1	18340	2	0.37986	1.7567e-05	2.3618e-06	0.000108	405	21	0.37986
ENSG00000198498	TMA16	30	0.99486	0.99989	1	18228	4	0.66295	1.8098e-05	2.3618e-06	0.000108	406	20	0.66295
ENSG00000110046	ATG2A	30	0.96345	0.99894	1	17834	5	0.48445	1.8221e-05	2.3618e-06	0.000108	407	17	0.48445
ENSG00000118518	RNF146	30	0.99499	0.99989	1	18232	3	0.36213	1.8406e-05	2.3618e-06	0.000108	408	22	0.36213
ENSG00000177082	WDR73	30	0.99004	0.9998	1	18152	2	0.49619	1.9037e-05	2.3618e-06	0.000108	409	18	0.49619
ENSG00000100836	PABPN1	18	0.83987	0.97951	1	16684	1	0.79301	1.9064e-05	2.3618e-06	0.000108	410	14	0.79301
ENSG00000168404	MLKL	30	0.57103	0.93804	1	14038	3	0.38926	1.9412e-05	2.8866e-06	0.000131	411	20	0.38926
ENSG00000185739	SRL	30	0.96953	0.9992	1	17910	5	0.39168	2.0186e-05	2.8866e-06	0.000131	412	20	0.39168
ENSG00000122585	NPY	30	0.80003	0.9859	1	16283	4	0.43787	2.074e-05	2.8866e-06	0.000131	413	20	0.43787
ENSG00000084090	STARD7	30	0.9603	0.99879	1	17804	6	0.26772	2.1159e-05	3.4114e-06	0.000153	414	16	0.26772
ENSG00000179918	SEPHS2	30	0.83029	0.98974	1	16589	6	0.31948	2.1419e-05	3.4114e-06	0.000153	415	17	0.31948
ENSG00000184925	LCN12	30	0.82549	0.98917	1	16539	7	0.2503	2.1488e-05	3.4114e-06	0.000153	416	16	0.2503
ENSG00000213937	CLDN9	30	0.97714	0.99942	1	17976	4	0.37713	2.3357e-05	3.9363e-06	0.00017	417	17	0.37713
ENSG00000178028	DMAP1	30	0.58364	0.94154	1	14194	1	0.52402	2.3439e-05	3.9363e-06	0.00017	418	21	0.52402
ENSG00000149503	INCENP	30	0.36921	0.84087	1	11359	9	0.3853	2.3564e-05	3.9363e-06	0.00017	419	19	0.3853
ENSG00000109618	SEPSECS	30	0.98778	0.99973	1	18112	3	0.41172	2.3682e-05	3.9363e-06	0.00017	420	19	0.41172
ENSG00000175938	ORAI3	30	0.88847	0.99475	1	17093	3	0.42107	2.38e-05	3.9363e-06	0.00017	421	19	0.42107
ENSG00000106344	RBM28	30	0.96455	0.99899	1	17853	4	0.55587	2.3947e-05	3.9363e-06	0.00017	422	19	0.55587
ENSG00000115419	GLS	30	0.3336	0.81358	1	10801	6	0.48651	2.3964e-05	3.9363e-06	0.00017	423	18	0.48651
ENSG00000105866	SP4	30	0.8676	0.99321	1	16911	3	0.39535	2.3976e-05	3.9363e-06	0.00017	424	21	0.39535
ENSG00000067955	CBFB	30	0.79308	0.98499	1	16213	4	0.32057	2.536e-05	3.9363e-06	0.00017	425	19	0.32057
ENSG00000154727	GABPA	30	0.32634	0.80826	1	10705	8	0.46833	2.5469e-05	3.9363e-06	0.00017	426	17	0.46833
ENSG00000091157	WDR7	30	0.93414	0.99776	1	17517	4	0.45818	2.5502e-05	3.9363e-06	0.00017	427	19	0.45818
ENSG00000131236	CAP1	30	0.88704	0.99459	1	17083	2	0.44757	2.5681e-05	3.9363e-06	0.00017	428	21	0.44757
ENSG00000184857	TMEM186	30	0.38834	0.85145	1	11641	4	0.51907	2.608e-05	3.9363e-06	0.00017	429	20	0.51907
ENSG00000100201	DDX17	30	0.95741	0.9987	1	17763	5	0.62538	2.6438e-05	3.9363e-06	0.00017	430	21	0.62538
ENSG00000120837	NFYB	30	0.49989	0.90758	1	13104	3	0.4819	2.6885e-05	3.9363e-06	0.00017	431	18	0.4819
ENSG00000102858	MGRN1	30	0.81186	0.98743	1	16422	7	0.28074	2.7474e-05	3.9363e-06	0.00017	432	18	0.28074
ENSG00000153048	CARHSP1	30	0.99612	0.99991	1	18261	2	0.41783	2.7971e-05	3.9363e-06	0.00017	433	19	0.41783
ENSG00000167945	PRR25	30	0.98623	0.99966	1	18093	4	0.48641	2.8715e-05	4.4611e-06	0.000187	434	20	0.48641
ENSG00000160949	TONSL	30	0.11972	0.51611	1	6458	12	0.081745	2.9199e-05	4.4611e-06	0.000187	435	12	0.081745
ENSG00000135829	DHX9	29	0.9513	0.99829	1	17702	1	0.46111	3.0723e-05	1.8369e-06	8.8e-05	436	21	0.46111
ENSG00000119906	SLF2	30	0.96514	0.99902	1	17859	1	0.39288	3.1276e-05	4.4611e-06	0.000187	437	21	0.39288
ENSG00000166152	C16orf78	30	0.99378	0.99986	1	18207	3	0.40373	3.2083e-05	4.4611e-06	0.000187	438	20	0.40373
ENSG00000123485	HJURP	24	0.98967	0.99953	1	18146	1	0.39362	3.2102e-05	4.4611e-06	0.000187	439	13	0.39362
ENSG00000217555	CKLF	24	0.93279	0.99601	1	17504	2	0.57916	3.325e-05	4.4611e-06	0.000187	440	16	0.57916
ENSG00000197756	RPL37A	23	0.9857	0.99925	1	18084	3	0.98596	3.4059e-05	5.5108e-06	0.000215	441	15	0.98596
ENSG00000205678	TECRL	30	0.99966	0.99999	1	18378	2	0.45108	3.4302e-05	4.4611e-06	0.000187	442	18	0.45108
ENSG00000154978	VOPP1	24	0.97904	0.99903	1	17997	2	0.39793	3.4318e-05	4.4611e-06	0.000187	443	17	0.39793
ENSG00000146676	PURB	30	0.8097	0.98712	1	16396	4	0.35212	3.4397e-05	4.4611e-06	0.000187	444	18	0.35212
ENSG00000130826	DKC1	29	0.44083	0.87877	1	12395	4	0.57786	3.4968e-05	2.3618e-06	0.000108	445	19	0.57786
ENSG00000129757	CDKN1C	30	0.93548	0.99782	1	17533	3	0.202	3.5002e-05	4.4611e-06	0.000187	446	15	0.202
ENSG00000103021	CCDC113	30	0.99557	0.9999	1	18248	4	0.36368	3.5283e-05	4.4611e-06	0.000187	447	21	0.36368
ENSG00000106803	SEC61B	30	0.85888	0.9927	1	16837	4	0.41675	3.5614e-05	4.4611e-06	0.000187	448	21	0.41675
ENSG00000143614	GATAD2B	30	0.93786	0.99789	1	17565	4	0.60076	3.5901e-05	4.4611e-06	0.000187	449	19	0.60076
ENSG00000163938	GNL3	30	0.33168	0.81232	1	10776	6	0.31112	3.6705e-05	4.9859e-06	0.000205	450	17	0.31112
ENSG00000198755	RPL10A	29	0.93329	0.99733	1	17508	4	0.8846	3.7085e-05	2.3618e-06	0.000108	451	20	0.8846
ENSG00000242802	AP5Z1	30	0.58697	0.94326	1	14237	7	0.53347	3.7713e-05	4.9859e-06	0.000205	452	16	0.53347
ENSG00000100554	ATP6V1D	30	0.93363	0.99774	1	17513	5	0.48893	3.7981e-05	4.9859e-06	0.000205	453	20	0.48893
ENSG00000167967	E4F1	30	0.96276	0.9989	1	17828	2	0.47628	3.8241e-05	4.9859e-06	0.000205	454	19	0.47628
ENSG00000167962	ZNF598	30	0.35175	0.82681	1	11074	5	0.2327	3.9409e-05	4.9859e-06	0.000205	455	16	0.2327
ENSG00000065978	YBX1	30	0.86064	0.99277	1	16855	5	0.63653	3.9675e-05	4.9859e-06	0.000205	456	20	0.63653
ENSG00000171806	METTL18	30	0.97475	0.99934	1	17957	5	0.43854	3.9776e-05	4.9859e-06	0.000205	457	19	0.43854
ENSG00000150459	SAP18	29	0.98187	0.99947	1	18027	3	0.68134	4.009e-05	2.3618e-06	0.000108	458	15	0.68134
ENSG00000181404	WASHC1	18	0.024015	0.15647	1	3166	9	-0.17142	4.0261e-05	4.9859e-06	0.000205	459	6	-0.17142
ENSG00000134398	ERN2	30	0.88496	0.99447	1	17067	6	0.46011	4.051e-05	4.9859e-06	0.000205	460	20	0.46011
ENSG00000105983	LMBR1	30	0.86102	0.99282	1	16857	6	0.22472	4.1348e-05	5.5108e-06	0.000215	461	15	0.22472
ENSG00000184292	TACSTD2	30	0.15409	0.59892	1	7274	5	0.071874	4.1798e-05	5.5108e-06	0.000215	462	14	0.071874
ENSG00000139168	ZCRB1	30	0.98276	0.99956	1	18040	3	0.41389	4.2772e-05	5.5108e-06	0.000215	463	19	0.41389
ENSG00000107164	FUBP3	30	0.86838	0.99324	1	16919	4	0.44712	4.3032e-05	5.5108e-06	0.000215	464	20	0.44712
ENSG00000102904	TSNAXIP1	30	0.67982	0.96413	1	15186	6	0.31581	4.316e-05	5.5108e-06	0.000215	465	16	0.31581
ENSG00000124391	IL17C	30	0.98183	0.99954	1	18026	5	0.48996	4.3577e-05	5.5108e-06	0.000215	466	16	0.48996
ENSG00000258839	MC1R	30	0.99976	0.99999	1	18392	1	0.39126	4.4041e-05	5.5108e-06	0.000215	467	21	0.39126
ENSG00000058404	CAMK2B	30	0.97476	0.99934	1	17958	5	0.4073	4.4815e-05	5.5108e-06	0.000215	468	20	0.4073
ENSG00000106069	CHN2	30	0.96442	0.99899	1	17848	2	0.33313	4.5019e-05	5.5108e-06	0.000215	469	21	0.33313
ENSG00000188976	NOC2L	30	0.40992	0.86388	1	11968	6	0.35511	4.5136e-05	5.5108e-06	0.000215	470	15	0.35511
ENSG00000242028	HYPK	30	0.43543	0.88171	1	12328	7	0.41757	4.5422e-05	5.5108e-06	0.000215	471	18	0.41757
ENSG00000162006	MSLNL	30	0.99799	0.99996	1	18308	2	0.53816	4.6178e-05	5.5108e-06	0.000215	472	19	0.53816
ENSG00000004487	KDM1A	30	0.89721	0.99524	1	17181	7	0.3778	4.6531e-05	5.5108e-06	0.000215	473	19	0.3778
ENSG00000184697	CLDN6	30	0.99978	0.99999	1	18398	2	0.41551	4.6802e-05	5.5108e-06	0.000215	474	20	0.41551
ENSG00000197498	RPF2	30	0.26107	0.74622	1	9551	9	0.22453	4.744e-05	5.5108e-06	0.000215	475	14	0.22453
ENSG00000125149	C16orf70	30	0.98943	0.99979	1	18143	5	0.37748	4.8393e-05	5.5108e-06	0.000215	476	19	0.37748
ENSG00000166455	C16orf46	30	0.70221	0.96969	1	15399	5	0.40021	4.9189e-05	5.5108e-06	0.000215	477	17	0.40021
ENSG00000112339	HBS1L	30	0.31263	0.79836	1	10454	7	0.26391	4.9301e-05	5.5108e-06	0.000215	478	15	0.26391
ENSG00000188827	SLX4	30	0.96884	0.99917	1	17902	5	0.43908	4.9512e-05	5.5108e-06	0.000215	479	19	0.43908
ENSG00000094916	CBX5	30	0.98786	0.99973	1	18114	4	0.42848	4.9545e-05	5.5108e-06	0.000215	480	19	0.42848
ENSG00000110514	MADD	30	0.99651	0.99992	1	18271	4	0.35767	5.021e-05	5.5108e-06	0.000215	481	16	0.35767
ENSG00000163029	SMC6	30	0.93459	0.99778	1	17522	3	0.48382	5.0557e-05	5.5108e-06	0.000215	482	18	0.48382
ENSG00000118260	CREB1	24	0.7056	0.96178	1	15433	3	0.3925	5.0736e-05	7.6101e-06	0.000262	483	17	0.3925
ENSG00000167130	DOLPP1	30	0.9949	0.99989	1	18229	4	0.42747	5.1334e-05	6.0356e-06	0.000224	484	21	0.42747
ENSG00000237515	SHISA9	30	0.90258	0.9957	1	17224	4	0.2873	5.1908e-05	6.0356e-06	0.000224	485	18	0.2873
ENSG00000071553	ATP6AP1	30	0.34734	0.82338	1	11014	8	0.45848	5.1966e-05	6.0356e-06	0.000224	486	18	0.45848
ENSG00000103066	PLA2G15	30	0.24021	0.72123	1	9132	3	0.38053	5.252e-05	6.0356e-06	0.000224	487	19	0.38053
ENSG00000146618	FERD3L	30	0.043929	0.28722	1	4062	3	0.36235	5.2697e-05	6.0356e-06	0.000224	488	20	0.36235
ENSG00000153147	SMARCA5	24	0.93559	0.99617	1	17535	5	0.58809	5.3011e-05	7.6101e-06	0.000262	489	14	0.58809
ENSG00000132436	FIGNL1	30	0.74015	0.97756	1	15765	5	0.48492	5.3083e-05	6.0356e-06	0.000224	490	17	0.48492
ENSG00000113460	BRIX1	30	0.60063	0.94682	1	14392	6	0.46613	5.3617e-05	6.0356e-06	0.000224	491	17	0.46613
ENSG00000154174	TOMM70	30	0.99932	0.99998	1	18366	2	0.50407	5.3704e-05	6.0356e-06	0.000224	492	19	0.50407
ENSG00000106605	BLVRA	30	0.87355	0.99368	1	16961	6	0.39099	5.4026e-05	6.0356e-06	0.000224	493	19	0.39099
ENSG00000237452	BHMG1	30	0.72798	0.97549	1	15669	5	0.41812	5.4321e-05	6.0356e-06	0.000224	494	19	0.41812
ENSG00000197006	METTL9	30	0.69311	0.96689	1	15312	2	0.32703	5.4453e-05	6.0356e-06	0.000224	495	21	0.32703
ENSG00000145386	CCNA2	30	0.84939	0.99199	1	16759	7	0.38262	5.6338e-05	6.0356e-06	0.000224	496	17	0.38262
ENSG00000132603	NIP7	30	0.86036	0.99273	1	16853	4	0.52493	5.6372e-05	6.0356e-06	0.000224	497	17	0.52493
ENSG00000171490	RSL1D1	30	0.95068	0.99837	1	17695	3	0.60497	5.6543e-05	6.0356e-06	0.000224	498	20	0.60497
ENSG00000145384	FABP2	30	0.99296	0.99984	1	18190	4	0.46664	5.6658e-05	6.0356e-06	0.000224	499	20	0.46664
ENSG00000239789	MRPS17	30	0.73815	0.97734	1	15751	4	0.49784	5.6689e-05	6.0356e-06	0.000224	500	20	0.49784
ENSG00000132466	ANKRD17	30	0.56582	0.93699	1	13969	9	0.36216	5.7008e-05	6.0356e-06	0.000224	501	16	0.36216
ENSG00000105778	AVL9	30	0.17943	0.65319	1	7875	2	0.45359	5.7055e-05	6.0356e-06	0.000224	502	19	0.45359
ENSG00000198060	38412	30	0.27822	0.7672	1	9868	4	0.52087	5.7355e-05	6.0356e-06	0.000224	503	18	0.52087
ENSG00000276234	TADA2A	30	0.79427	0.98512	1	16223	6	0.26135	5.7608e-05	6.0356e-06	0.000224	504	17	0.26135
ENSG00000113575	PPP2CA	30	0.84868	0.99193	1	16754	7	0.27994	5.7694e-05	6.0356e-06	0.000224	505	15	0.27994
ENSG00000139351	SYCP3	30	0.27023	0.75825	1	9706	6	0.23755	5.8308e-05	6.0356e-06	0.000224	506	18	0.23755
ENSG00000167508	MVD	30	0.99993	1	1	18419	2	0.42319	5.8866e-05	6.0356e-06	0.000224	507	20	0.42319
ENSG00000122679	RAMP3	30	0.99813	0.99996	1	18312	1	0.40043	5.9087e-05	6.0356e-06	0.000224	508	19	0.40043
ENSG00000167971	CASKIN1	30	0.29089	0.77994	1	10095	6	0.30986	5.9802e-05	6.0356e-06	0.000224	509	20	0.30986
ENSG00000172247	C1QTNF4	30	0.73166	0.97638	1	15703	8	0.34767	5.9956e-05	6.5604e-06	0.000232	510	17	0.34767
ENSG00000116014	KISS1R	30	0.99943	0.99999	1	18369	1	0.3049	6.0353e-05	6.5604e-06	0.000232	511	21	0.3049
ENSG00000121931	LRIF1	30	0.90936	0.9961	1	17279	2	0.361	6.0459e-05	6.5604e-06	0.000232	512	21	0.361
ENSG00000100865	CINP	30	0.99784	0.99996	1	18304	2	0.46451	6.0794e-05	6.5604e-06	0.000232	513	16	0.46451
ENSG00000184557	SOCS3	30	0.15489	0.59991	1	7293	8	0.1215	6.0831e-05	6.5604e-06	0.000232	514	15	0.1215
ENSG00000100982	PCIF1	30	0.99983	0.99999	1	18402	2	0.43412	6.093e-05	6.5604e-06	0.000232	515	17	0.43412
ENSG00000103174	NAGPA	30	0.37895	0.84601	1	11503	3	0.38296	6.1351e-05	6.5604e-06	0.000232	516	20	0.38296
ENSG00000077312	SNRPA	30	1	1	1	18457	0	0.46094	6.1418e-05	6.5604e-06	0.000232	517	20	0.46094
ENSG00000219545	UMAD1	30	0.66472	0.96064	1	15041	6	0.3998	6.1511e-05	6.5604e-06	0.000232	518	19	0.3998
ENSG00000254901	BORCS8	30	0.95682	0.99867	1	17758	2	0.3459	6.1634e-05	6.5604e-06	0.000232	519	17	0.3459
ENSG00000123737	EXOSC9	30	0.64537	0.95677	1	14828	5	0.63451	6.2206e-05	6.5604e-06	0.000232	520	20	0.63451
ENSG00000183826	BTBD9	30	0.70726	0.97082	1	15453	9	0.3933	6.2226e-05	6.5604e-06	0.000232	521	17	0.3933
ENSG00000185813	PCYT2	30	0.93017	0.99764	1	17479	5	0.2982	6.2444e-05	6.5604e-06	0.000232	522	18	0.2982
ENSG00000130307	USHBP1	30	0.97862	0.99947	1	17992	5	0.331	6.2747e-05	6.5604e-06	0.000232	523	20	0.331
ENSG00000169344	UMOD	30	0.87372	0.99371	1	16963	6	0.43102	6.2972e-05	6.5604e-06	0.000232	524	19	0.43102
ENSG00000073067	CYP2W1	30	0.99623	0.99991	1	18266	3	0.37615	6.3367e-05	6.5604e-06	0.000232	525	18	0.37615
ENSG00000242173	ARHGDIG	30	0.99652	0.99992	1	18273	4	0.36224	6.4349e-05	6.5604e-06	0.000232	526	18	0.36224
ENSG00000184983	NDUFA6	30	0.52489	0.92035	1	13423	5	0.42956	6.4579e-05	6.5604e-06	0.000232	527	17	0.42956
ENSG00000103415	HMOX2	30	0.9685	0.99917	1	17893	3	0.48131	6.4937e-05	6.5604e-06	0.000232	528	19	0.48131
ENSG00000117000	RLF	30	0.84701	0.99178	1	16746	5	0.14543	6.6357e-05	6.5604e-06	0.000232	529	15	0.14543
ENSG00000172232	AZU1	30	0.61798	0.95099	1	14556	3	0.30726	6.7322e-05	6.5604e-06	0.000232	530	20	0.30726
ENSG00000239306	RBM14	28	0.98939	0.9997	1	18142	4	0.31862	6.7471e-05	9.7094e-06	0.000318	531	15	0.31862
ENSG00000134014	ELP3	30	0.97495	0.99935	1	17959	4	0.40078	6.7561e-05	6.5604e-06	0.000232	532	20	0.40078
ENSG00000164855	TMEM184A	30	0.90808	0.99604	1	17269	6	0.41519	6.7769e-05	6.5604e-06	0.000232	533	18	0.41519
ENSG00000176842	IRX5	30	0.9625	0.99889	1	17825	5	0.44065	6.7877e-05	6.5604e-06	0.000232	534	20	0.44065
ENSG00000105618	PRPF31	29	0.99354	0.99985	1	18203	1	0.5785	6.7936e-05	5.5108e-06	0.000215	535	19	0.5785
ENSG00000105011	ASF1B	30	0.96631	0.99906	1	17869	4	0.44591	6.8051e-05	6.5604e-06	0.000232	536	17	0.44591
ENSG00000122543	OCM	30	0.79367	0.98501	1	16220	6	0.29503	6.842e-05	7.0853e-06	0.000246	537	18	0.29503
ENSG00000100519	PSMC6	29	0.55151	0.93078	1	13790	6	0.4128	7.0748e-05	5.5108e-06	0.000215	538	15	0.4128
ENSG00000106546	AHR	30	0.94224	0.99805	1	17604	6	0.25805	7.2065e-05	7.0853e-06	0.000246	539	17	0.25805
ENSG00000135363	LMO2	30	0.99955	0.99999	1	18375	2	0.42095	7.247e-05	7.0853e-06	0.000246	540	19	0.42095
ENSG00000103423	DNAJA3	30	0.912	0.9964	1	17308	7	0.50595	7.287e-05	7.0853e-06	0.000246	541	16	0.50595
ENSG00000155876	RRAGA	30	0.48154	0.90111	1	12883	3	0.30015	7.3102e-05	7.0853e-06	0.000246	542	21	0.30015
ENSG00000205213	LGR4	30	0.93354	0.99774	1	17511	5	0.4073	7.3256e-05	7.0853e-06	0.000246	543	20	0.4073
ENSG00000106631	MYL7	30	0.79327	0.98499	1	16216	3	0.39064	7.3417e-05	7.0853e-06	0.000246	544	21	0.39064
ENSG00000136197	C7orf25	30	0.62709	0.95286	1	14648	3	0.34814	7.4572e-05	7.0853e-06	0.000246	545	19	0.34814
ENSG00000149596	JPH2	30	0.85436	0.99236	1	16802	6	0.39513	7.483e-05	7.0853e-06	0.000246	546	17	0.39513
ENSG00000122574	WIPF3	30	0.84663	0.99176	1	16744	3	0.46833	7.5369e-05	7.6101e-06	0.000262	547	18	0.46833
ENSG00000130182	ZSCAN10	30	0.68786	0.96567	1	15267	7	0.42863	7.5888e-05	7.6101e-06	0.000262	548	17	0.42863
ENSG00000125691	RPL23	24	0.19296	0.6316	1	8176	8	0.16005	7.7226e-05	6.3767e-05	0.001969	549	12	0.16005
ENSG00000185347	TEDC1	30	0.651	0.95788	1	14896	4	0.36096	7.7538e-05	8.1349e-06	0.000277	550	17	0.36096
ENSG00000147416	ATP6V1B2	30	0.70059	0.96926	1	15388	6	0.50722	7.8025e-05	8.1349e-06	0.000277	551	18	0.50722
ENSG00000115816	CEBPZ	30	0.26228	0.74852	1	9577	12	0.0083367	7.8046e-05	8.1349e-06	0.000277	552	12	0.0083367
ENSG00000156304	SCAF4	30	0.94785	0.99824	1	17661	5	0.31738	7.8048e-05	8.1349e-06	0.000277	553	17	0.31738
ENSG00000101224	CDC25B	30	0.97115	0.99923	1	17932	4	0.43417	7.8158e-05	8.1349e-06	0.000277	554	21	0.43417
ENSG00000117523	PRRC2C	30	0.83786	0.99066	1	16665	6	0.41396	7.8355e-05	8.1349e-06	0.000277	555	19	0.41396
ENSG00000198853	RUSC2	30	0.56474	0.93649	1	13957	7	0.21361	7.8547e-05	8.1349e-06	0.000277	556	15	0.21361
ENSG00000182899	RPL35A	30	0.44448	0.88645	1	12435	10	0.045049	7.8627e-05	8.1349e-06	0.000277	557	13	0.045049
ENSG00000167670	CHAF1A	30	0.9397	0.99794	1	17578	5	0.53904	7.9805e-05	8.6598e-06	0.000292	558	19	0.53904
ENSG00000166199	ALKBH3	30	0.59284	0.94471	1	14318	8	0.24041	8.0271e-05	8.6598e-06	0.000292	559	17	0.24041
ENSG00000173153	ESRRA	30	0.95808	0.99872	1	17772	6	0.29673	8.041e-05	8.6598e-06	0.000292	560	17	0.29673
ENSG00000143155	TIPRL	30	0.94688	0.99821	1	17654	5	0.52248	8.091e-05	8.6598e-06	0.000292	561	19	0.52248
ENSG00000166478	ZNF143	30	0.94866	0.99827	1	17670	5	0.41758	8.1553e-05	8.6598e-06	0.000292	562	17	0.41758
ENSG00000136261	BZW2	30	0.82295	0.98884	1	16522	1	0.35703	8.2069e-05	9.1846e-06	0.000308	563	18	0.35703
ENSG00000106633	GCK	30	0.83205	0.99	1	16610	5	0.18114	8.2345e-05	9.1846e-06	0.000308	564	17	0.18114
ENSG00000018189	RUFY3	30	0.85474	0.99241	1	16807	6	0.26522	8.4463e-05	9.7094e-06	0.000318	565	16	0.26522
ENSG00000164776	PHKG1	30	0.39239	0.85407	1	11704	5	0.38159	8.5112e-05	9.7094e-06	0.000318	566	19	0.38159
ENSG00000160014	CALM3	30	0.032294	0.23799	1	3550	5	0.29511	8.5279e-05	9.7094e-06	0.000318	567	19	0.29511
ENSG00000181163	NPM1	30	0.79287	0.98493	1	16211	7	0.3831	8.6599e-05	9.7094e-06	0.000318	568	17	0.3831
ENSG00000164651	SP8	30	0.94621	0.99818	1	17646	5	0.27523	8.728e-05	9.7094e-06	0.000318	569	16	0.27523
ENSG00000170677	SOCS6	30	0.99879	0.99997	1	18338	1	0.29151	8.7568e-05	9.7094e-06	0.000318	570	21	0.29151
ENSG00000173726	TOMM20	30	0.37635	0.84403	1	11456	5	0.5164	8.7966e-05	9.7094e-06	0.000318	571	18	0.5164
ENSG00000103024	NME3	30	0.9999	0.99999	1	18411	1	0.42109	8.8233e-05	9.7094e-06	0.000318	572	21	0.42109
ENSG00000085644	ZNF213	30	0.78077	0.98347	1	16097	8	0.42268	8.8519e-05	9.7094e-06	0.000318	573	18	0.42268
ENSG00000083896	YTHDC1	28	0.35228	0.82214	1	11088	6	0.2902	8.9116e-05	1.1809e-05	0.000367	574	15	0.2902
ENSG00000107371	EXOSC3	30	0.90799	0.99602	1	17267	5	0.17889	8.9373e-05	9.7094e-06	0.000318	575	14	0.17889
ENSG00000188215	DCUN1D3	30	0.99985	0.99999	1	18404	1	0.36505	8.9549e-05	9.7094e-06	0.000318	576	20	0.36505
ENSG00000122390	NAA60	30	0.98901	0.99977	1	18135	5	0.37714	8.9833e-05	9.7094e-06	0.000318	577	20	0.37714
ENSG00000167515	TRAPPC2L	30	0.31017	0.79677	1	10416	7	0.3235	9.0038e-05	9.7094e-06	0.000318	578	18	0.3235
ENSG00000070444	MNT	30	0.76267	0.98073	1	15936	8	0.32575	9.0922e-05	1.0234e-05	0.000331	579	17	0.32575
ENSG00000141086	CTRL	30	0.99921	0.99998	1	18358	2	0.43953	9.206e-05	1.0234e-05	0.000331	580	19	0.43953
ENSG00000167526	RPL13	30	0.93794	0.99789	1	17567	6	0.4964	9.2064e-05	1.0234e-05	0.000331	581	17	0.4964
ENSG00000114573	ATP6V1A	30	0.55362	0.93205	1	13824	4	0.42283	9.2489e-05	1.0234e-05	0.000331	582	20	0.42283
ENSG00000054965	FAM168A	30	0.95287	0.99847	1	17719	6	0.27925	9.3084e-05	1.0234e-05	0.000331	583	16	0.27925
ENSG00000120129	DUSP1	30	0.94674	0.9982	1	17652	5	0.28987	9.3548e-05	1.0234e-05	0.000331	584	16	0.28987
ENSG00000165006	UBAP1	30	0.7087	0.97118	1	15465	6	0.4176	9.3809e-05	1.0234e-05	0.000331	585	18	0.4176
ENSG00000188505	NCCRP1	30	0.62712	0.95286	1	14649	9	0.060977	9.6596e-05	1.1284e-05	0.00036	586	14	0.060977
ENSG00000179889	PDXDC1	30	0.72679	0.97531	1	15657	5	0.44852	9.6986e-05	1.1284e-05	0.00036	587	19	0.44852
ENSG00000063244	U2AF2	30	0.86743	0.99318	1	16909	4	0.56993	9.7153e-05	1.1284e-05	0.00036	588	20	0.56993
ENSG00000146592	CREB5	30	0.92243	0.99713	1	17408	2	0.36819	9.7683e-05	1.1284e-05	0.00036	589	18	0.36819
ENSG00000011275	RNF216	30	0.98832	0.99975	1	18120	5	0.38981	9.8197e-05	1.1284e-05	0.00036	590	19	0.38981
ENSG00000115289	PCGF1	30	0.53016	0.92289	1	13486	2	0.45435	0.00010084	1.1284e-05	0.00036	591	20	0.45435
ENSG00000106268	NUDT1	30	0.44242	0.88572	1	12415	6	0.37398	0.00010103	1.1284e-05	0.00036	592	16	0.37398
ENSG00000140795	MYLK3	30	0.4921	0.90535	1	12999	8	0.17054	0.0001016	1.1284e-05	0.00036	593	15	0.17054
ENSG00000066230	SLC9A3	30	0.98606	0.99965	1	18090	1	0.32175	0.00010249	1.1809e-05	0.000367	594	20	0.32175
ENSG00000121680	PEX16	30	0.67381	0.96243	1	15124	4	0.40719	0.00010329	1.1809e-05	0.000367	595	20	0.40719
ENSG00000196408	NOXO1	30	0.97617	0.99938	1	17968	5	0.39674	0.00010405	1.1809e-05	0.000367	596	19	0.39674
ENSG00000140623	41153	30	0.98716	0.9997	1	18103	5	0.39926	0.00010418	1.1809e-05	0.000367	597	19	0.39926
ENSG00000169813	HNRNPF	30	0.93875	0.99791	1	17571	6	0.42998	0.00010459	1.1809e-05	0.000367	598	17	0.42998
ENSG00000181588	MEX3D	30	0.76391	0.98086	1	15953	3	0.31487	0.00010486	1.1809e-05	0.000367	599	19	0.31487
ENSG00000122591	FAM126A	30	0.14082	0.57273	1	6963	8	0.43037	0.00010508	1.1809e-05	0.000367	600	17	0.43037
ENSG00000251692	PTX4	30	0.94703	0.99821	1	17656	5	0.3975	0.00010527	1.1809e-05	0.000367	601	20	0.3975
ENSG00000005108	THSD7A	30	0.68367	0.96475	1	15226	6	0.32024	0.00010572	1.1809e-05	0.000367	602	19	0.32024
ENSG00000013725	CD6	30	0.76077	0.98045	1	15922	6	0.40786	0.00010801	1.1809e-05	0.000367	603	20	0.40786
ENSG00000007520	TSR3	30	0.99922	0.99998	1	18360	2	0.29726	0.00010848	1.1809e-05	0.000367	604	20	0.29726
ENSG00000178896	EXOSC4	30	0.99255	0.99984	1	18185	4	0.37178	0.00011089	1.1809e-05	0.000367	605	19	0.37178
ENSG00000135070	ISCA1	18	0.10035	0.43157	1	5958	8	-0.20462	0.00011196	4.2774e-05	0.001323	606	8	-0.20462
ENSG00000178397	FAM220A	30	0.37465	0.84342	1	11427	10	0.15871	0.00011215	1.1809e-05	0.000367	607	14	0.15871
ENSG00000126267	COX6B1	30	0.16448	0.62951	1	7516	11	-0.18135	0.00011241	1.1809e-05	0.000367	608	10	-0.18135
ENSG00000103056	SMPD3	30	0.99349	0.99986	1	18202	4	0.41736	0.00011281	1.1809e-05	0.000367	609	19	0.41736
ENSG00000140678	ITGAX	30	0.68826	0.96578	1	15273	5	0.45146	0.00011397	1.2334e-05	0.000382	610	20	0.45146
ENSG00000168883	USP39	30	0.55433	0.93236	1	13832	10	0.28653	0.00011704	1.2334e-05	0.000382	611	14	0.28653
ENSG00000189308	LIN54	30	0.96505	0.99902	1	17856	3	0.41603	0.00011768	8.8959e-05	0.002642	612	17	0.41603
ENSG00000182919	C11orf54	30	0.57886	0.94039	1	14125	4	0.41805	0.00011918	8.9484e-05	0.002642	613	19	0.41805
ENSG00000140931	CMTM3	30	0.98526	0.99963	1	18078	2	0.47656	0.00012093	8.9484e-05	0.002642	614	19	0.47656
ENSG00000101363	MANBAL	30	0.75052	0.9791	1	15835	2	0.42056	0.00012116	8.9484e-05	0.002642	615	20	0.42056
ENSG00000136918	WDR38	30	0.94029	0.99795	1	17583	5	0.23505	0.0001219	8.9484e-05	0.002642	616	16	0.23505
ENSG00000198176	TFDP1	30	0.49238	0.90558	1	13002	6	0.29873	0.00012252	8.9484e-05	0.002642	617	16	0.29873
ENSG00000126215	XRCC3	30	0.9999	0.99999	1	18412	2	0.35029	0.00012377	8.9484e-05	0.002642	618	19	0.35029
ENSG00000091651	ORC6	30	0.31052	0.79694	1	10421	6	0.36122	0.00012579	9.0009e-05	0.002642	619	16	0.36122
ENSG00000164744	SUN3	30	0.73985	0.97753	1	15762	7	0.34819	0.00012748	9.0009e-05	0.002642	620	17	0.34819
ENSG00000187266	EPOR	30	0.82257	0.98877	1	16516	8	0.30174	0.0001283	9.0009e-05	0.002642	621	20	0.30174
ENSG00000130382	MLLT1	30	0.99675	0.99993	1	18279	3	0.22526	0.00012966	9.0009e-05	0.002642	622	16	0.22526
ENSG00000117133	RPF1	30	0.97913	0.99947	1	17998	4	0.72057	0.00012999	9.0009e-05	0.002642	623	20	0.72057
ENSG00000105953	OGDH	30	0.71713	0.97282	1	15549	5	0.42785	0.00013216	9.0009e-05	0.002642	624	19	0.42785
ENSG00000166266	CUL5	30	0.98841	0.99975	1	18124	5	0.25944	0.00013275	9.0009e-05	0.002642	625	16	0.25944
ENSG00000142959	BEST4	30	0.70584	0.97045	1	15435	4	0.44761	0.00013327	9.0009e-05	0.002642	626	19	0.44761
ENSG00000113810	SMC4	27	0.14696	0.58618	1	7104	11	0.048512	0.0001342	7.7938e-05	0.002395	627	12	0.048512
ENSG00000102935	ZNF423	30	0.9034	0.99571	1	17232	5	0.33433	0.00013514	9.0534e-05	0.002642	628	19	0.33433
ENSG00000132432	SEC61G	30	0.38941	0.85193	1	11659	9	0.034583	0.00013637	9.0534e-05	0.002642	629	13	0.034583
ENSG00000148337	CIZ1	30	0.94335	0.99808	1	17619	5	0.48537	0.00013676	9.0534e-05	0.002642	630	19	0.48537
ENSG00000140853	NLRC5	30	0.80192	0.98627	1	16301	8	0.25588	0.00013689	9.0534e-05	0.002642	631	16	0.25588
ENSG00000160050	CCDC28B	30	0.99916	0.99998	1	18357	3	0.23082	0.00013818	9.0534e-05	0.002642	632	19	0.23082
ENSG00000079616	KIF22	30	0.93421	0.99776	1	17518	2	0.3791	0.00013818	9.0534e-05	0.002642	633	18	0.3791
ENSG00000198758	EPS8L3	30	0.13956	0.56868	1	6931	7	0.51451	0.00013939	9.0534e-05	0.002642	634	18	0.51451
ENSG00000171262	FAM98B	30	0.99795	0.99996	1	18307	3	0.41619	0.00013959	9.0534e-05	0.002642	635	19	0.41619
ENSG00000079332	SAR1A	30	0.98106	0.99952	1	18016	3	0.26065	0.00014166	9.1059e-05	0.002642	636	20	0.26065
ENSG00000168101	NUDT16L1	30	0.62097	0.95168	1	14584	5	0.29191	0.00014413	9.1059e-05	0.002642	637	19	0.29191
ENSG00000086300	SNX10	30	1	1	1	18462	0	0.38459	0.00014657	9.1059e-05	0.002642	638	20	0.38459
ENSG00000139343	SNRPF	27	0.26041	0.73464	1	9538	9	0.046457	0.00014711	8.0562e-05	0.002463	639	13	0.046457
ENSG00000004779	NDUFAB1	29	0.14819	0.5873	1	7139	8	0.30067	0.00014724	7.6888e-05	0.002366	640	13	0.30067
ENSG00000127837	AAMP	30	0.88101	0.99419	1	17029	5	0.4252	0.00014831	9.1584e-05	0.002642	641	16	0.4252
ENSG00000103540	CCP110	30	0.9709	0.99923	1	17928	2	0.38482	0.00014974	9.1584e-05	0.002642	642	18	0.38482
ENSG00000219481	NBPF1	30	0.90485	0.99578	1	17248	5	0.3584	0.00015057	9.1584e-05	0.002642	643	17	0.3584
ENSG00000115568	ZNF142	30	0.84422	0.99149	1	16725	3	0.3739	0.00015116	9.1584e-05	0.002642	644	19	0.3739
ENSG00000164742	ADCY1	30	0.95306	0.99848	1	17723	5	0.31384	0.00015213	9.2633e-05	0.002642	645	18	0.31384
ENSG00000167972	ABCA3	30	0.92173	0.99711	1	17402	4	0.35324	0.00015253	9.2633e-05	0.002642	646	18	0.35324
ENSG00000127585	FBXL16	30	0.41305	0.8655	1	12017	7	0.24947	0.0001531	9.3158e-05	0.002642	647	15	0.24947
ENSG00000174903	RAB1B	24	0.65593	0.95015	1	14947	5	0.35269	0.0001556	7.3739e-05	0.002273	648	13	0.35269
ENSG00000172382	PRSS27	30	0.65951	0.95942	1	14985	6	0.40752	0.0001557	9.3158e-05	0.002642	649	18	0.40752
ENSG00000162104	ADCY9	30	0.8676	0.99321	1	16910	6	0.37936	0.00015598	9.3158e-05	0.002642	650	18	0.37936
ENSG00000234906	APOC2	30	0.57188	0.93812	1	14049	6	0.38475	0.00015657	9.3683e-05	0.002642	651	18	0.38475
ENSG00000014138	POLA2	26	0.54152	0.91883	1	13642	7	0.091177	0.0001587	8.0562e-05	0.002463	652	12	0.091177
ENSG00000157349	DDX19B	30	0.28989	0.77824	1	10079	8	0.26802	0.00015906	9.3683e-05	0.002642	653	14	0.26802
ENSG00000103005	USB1	30	0.36655	0.83946	1	11319	6	0.26787	0.00015984	9.3683e-05	0.002642	654	17	0.26787
ENSG00000006634	DBF4	30	0.93542	0.99781	1	17531	4	0.47791	0.00016269	9.4208e-05	0.002642	655	20	0.47791
ENSG00000162600	OMA1	30	0.72035	0.97357	1	15583	6	0.31047	0.00016314	9.4733e-05	0.002642	656	18	0.31047
ENSG00000109911	ELP4	30	0.89425	0.99511	1	17155	3	0.25513	0.00016402	9.4733e-05	0.002642	657	16	0.25513
ENSG00000103089	FA2H	30	0.92138	0.99711	1	17400	5	0.38849	0.00016437	9.4733e-05	0.002642	658	18	0.38849
ENSG00000163071	SPATA18	30	0.47722	0.89939	1	12840	8	0.21485	0.00016564	9.4733e-05	0.002642	659	16	0.21485
ENSG00000129993	CBFA2T3	30	0.88193	0.99426	1	17035	7	0.45609	0.00016599	9.4733e-05	0.002642	660	20	0.45609
ENSG00000108671	PSMD11	27	0.030846	0.22495	1	3470	13	-0.11456	0.00016609	8.5285e-05	0.002595	661	9	-0.11456
ENSG00000112992	NNT	30	0.9989	0.99997	1	18346	3	0.26328	0.00016639	9.4733e-05	0.002642	662	16	0.26328
ENSG00000113119	TMCO6	30	0.67353	0.96232	1	15120	3	0.35808	0.0001673	9.4733e-05	0.002642	663	19	0.35808
ENSG00000039987	BEST2	30	0.28357	0.7716	1	9967	7	0.20577	0.00016793	9.5257e-05	0.002642	664	17	0.20577
ENSG00000134851	TMEM165	30	0.99991	0.99999	1	18414	1	0.41294	0.00016809	9.5257e-05	0.002642	665	19	0.41294
ENSG00000106397	PLOD3	30	0.64151	0.95592	1	14790	8	0.473	0.00016896	9.5257e-05	0.002642	666	16	0.473
ENSG00000125823	CSTL1	30	0.9768	0.9994	1	17973	4	0.32249	0.00017006	9.5257e-05	0.002642	667	19	0.32249
ENSG00000155097	ATP6V1C1	30	0.79549	0.98517	1	16234	3	0.53111	0.00017067	9.5782e-05	0.002642	668	20	0.53111
ENSG00000162775	RBM15	30	0.60267	0.94731	1	14404	9	0.60346	0.00017353	9.6832e-05	0.002642	669	18	0.60346
ENSG00000078399	HOXA9	30	0.79682	0.98538	1	16245	6	0.14922	0.0001739	9.6832e-05	0.002642	670	14	0.14922
ENSG00000163468	CCT3	30	0.54823	0.93015	1	13741	10	0.62082	0.0001759	9.7357e-05	0.002642	671	17	0.62082
ENSG00000119285	HEATR1	30	0.43834	0.8831	1	12360	9	0.12464	0.0001759	9.7357e-05	0.002642	672	13	0.12464
ENSG00000146072	TNFRSF21	30	0.70875	0.97118	1	15466	4	0.38661	0.00017612	9.7357e-05	0.002642	673	17	0.38661
ENSG00000138834	MAPK8IP3	30	0.66699	0.96109	1	15062	4	0.34468	0.00017684	9.7357e-05	0.002642	674	20	0.34468
ENSG00000109381	ELF2	30	0.86849	0.99327	1	16920	3	0.3889	0.00017972	9.7882e-05	0.002642	675	18	0.3889
ENSG00000148358	GPR107	30	0.14155	0.57479	1	6979	6	0.37286	0.00018078	9.7882e-05	0.002642	676	20	0.37286
ENSG00000161904	LEMD2	30	0.243	0.7258	1	9195	6	0.27106	0.00018305	9.7882e-05	0.002642	677	16	0.27106
ENSG00000141101	NOB1	30	0.97057	0.99922	1	17925	5	0.33886	0.00018356	9.7882e-05	0.002642	678	18	0.33886
ENSG00000106723	SPIN1	30	0.97271	0.99929	1	17940	4	0.20525	0.00018361	9.7882e-05	0.002642	679	15	0.20525
ENSG00000155034	FBXL18	30	0.93	0.99762	1	17477	6	0.3442	0.00018409	9.7882e-05	0.002642	680	19	0.3442
ENSG00000110497	AMBRA1	30	0.34481	0.82195	1	10970	10	0.34119	0.00018451	9.7882e-05	0.002642	681	17	0.34119
ENSG00000272968	RBAK-RBAKDN	30	0.46866	0.89566	1	12735	6	0.3413	0.00018571	9.7882e-05	0.002642	682	18	0.3413
ENSG00000197020	ZNF100	30	0.85894	0.9927	1	16839	7	0.17135	0.00018628	9.7882e-05	0.002642	683	14	0.17135
ENSG00000133392	MYH11	30	0.42459	0.87389	1	12177	4	0.25483	0.00018728	9.8406e-05	0.002642	684	19	0.25483
ENSG00000158435	CNOT11	30	0.70775	0.97088	1	15457	4	0.16653	0.00018827	9.8406e-05	0.002642	685	12	0.16653
ENSG00000153406	NMRAL1	24	0.86463	0.98999	1	16892	5	0.10355	0.00019023	7.8987e-05	0.002423	686	10	0.10355
ENSG00000154678	PDE1C	30	0.27816	0.76708	1	9866	5	0.40618	0.00019099	9.8406e-05	0.002642	687	20	0.40618
ENSG00000100983	GSS	30	0.93234	0.99771	1	17498	4	0.38987	0.00019179	9.8406e-05	0.002642	688	19	0.38987
ENSG00000101197	BIRC7	30	0.33287	0.81309	1	10794	11	-0.097865	0.00019217	9.8406e-05	0.002642	689	11	-0.097865
ENSG00000174231	PRPF8	29	0.24151	0.72296	1	9160	11	0.23998	0.00019292	8.581e-05	0.002603	690	14	0.23998
ENSG00000185133	INPP5J	30	0.61187	0.94973	1	14508	7	0.28694	0.00019374	9.8406e-05	0.002642	691	15	0.28694
ENSG00000205336	ADGRG1	30	0.95947	0.99876	1	17790	4	0.35563	0.00019416	9.8406e-05	0.002642	692	15	0.35563
ENSG00000146701	MDH2	30	0.989	0.99977	1	18134	4	0.38618	0.00019545	9.8931e-05	0.002642	693	18	0.38618
ENSG00000153531	ADPRHL1	30	0.31419	0.79967	1	10492	9	0.29086	0.0001959	9.8931e-05	0.002642	694	16	0.29086
ENSG00000104626	ERI1	30	0.91923	0.99699	1	17378	5	0.35183	0.00019759	9.8931e-05	0.002642	695	19	0.35183
ENSG00000187980	PLA2G2C	30	0.38219	0.84761	1	11551	8	0.13624	0.00019779	9.9456e-05	0.002642	696	12	0.13624
ENSG00000103351	CLUAP1	30	0.65972	0.95942	1	14990	6	0.26348	0.00019845	9.9456e-05	0.002642	697	15	0.26348
ENSG00000110171	TRIM3	30	0.78201	0.98358	1	16114	7	0.36646	0.00019941	9.9456e-05	0.002642	698	16	0.36646
ENSG00000179772	FOXS1	30	0.76532	0.98119	1	15960	6	0.32904	0.00020034	9.9456e-05	0.002642	699	20	0.32904
ENSG00000177706	FAM20C	30	0.90258	0.9957	1	17223	5	0.39157	0.0002011	9.9456e-05	0.002642	700	18	0.39157
ENSG00000062582	MRPS24	24	0.94958	0.99744	1	17680	4	0.50998	0.00020182	8.2136e-05	0.002507	701	14	0.50998
ENSG00000056291	NPFFR2	30	0.45821	0.89236	1	12587	3	0.27067	0.00020263	9.9456e-05	0.002642	702	20	0.27067
ENSG00000144579	CTDSP1	30	0.91926	0.997	1	17380	5	0.25046	0.00020275	9.9456e-05	0.002642	703	17	0.25046
ENSG00000166311	SMPD1	30	0.95146	0.99841	1	17704	2	0.24634	0.00020603	9.9456e-05	0.002642	704	16	0.24634
ENSG00000178922	HYI	30	0.88404	0.99441	1	17056	5	0.43814	0.00020692	9.9981e-05	0.002642	705	17	0.43814
ENSG00000136861	CDK5RAP2	30	0.88201	0.99429	1	17036	7	0.32739	0.00020962	9.9981e-05	0.002642	706	17	0.32739
ENSG00000254550	OMP	30	0.55441	0.93236	1	13834	5	0.3224	0.00021132	9.9981e-05	0.002642	707	17	0.3224
ENSG00000103546	SLC6A2	30	0.51084	0.91132	1	13255	9	0.074373	0.0002124	9.9981e-05	0.002642	708	14	0.074373
ENSG00000066379	ZNRD1	30	0.97048	0.99922	1	17923	3	0.3668	0.00021383	0.00010051	0.002652	709	17	0.3668
ENSG00000152620	NADK2	30	0.9529	0.99847	1	17720	3	0.46116	0.00021491	0.00010103	0.002662	710	18	0.46116
ENSG00000141456	PELP1	30	0.33956	0.81694	1	10888	7	0.21813	0.00021567	0.00010156	0.002665	711	16	0.21813
ENSG00000011422	PLAUR	30	0.99525	0.99989	1	18238	4	0.35132	0.00021633	0.00010156	0.002665	712	19	0.35132
ENSG00000185163	DDX51	30	0.72247	0.97407	1	15611	4	0.41771	0.00021641	0.00010156	0.002665	713	19	0.41771
ENSG00000065357	DGKA	30	0.071831	0.38776	1	5028	8	0.2661	0.00021894	0.00010261	0.002685	714	19	0.2661
ENSG00000167207	NOD2	30	0.90215	0.99567	1	17218	4	0.32433	0.00021898	0.00010261	0.002685	715	17	0.32433
ENSG00000173599	PC	30	0.55666	0.9336	1	13862	6	0.18912	0.00021922	0.00010313	0.002691	716	14	0.18912
ENSG00000110906	KCTD10	30	0.40099	0.8581	1	11842	9	0.2421	0.00022157	0.00010418	0.002715	717	14	0.2421
ENSG00000173653	RCE1	30	0.73207	0.97652	1	15705	1	0.32347	0.00022302	0.00010523	0.002724	718	20	0.32347
ENSG00000204351	SKIV2L	30	0.63969	0.95516	1	14778	7	0.22738	0.00022591	0.00010575	0.002724	719	14	0.22738
ENSG00000169715	MT1E	24	0.53796	0.90679	1	13589	3	0.29886	0.00022592	8.581e-05	0.002603	720	15	0.29886
ENSG00000116874	WARS2	30	0.61355	0.95001	1	14524	6	0.3265	0.00022593	0.00010575	0.002724	721	18	0.3265
ENSG00000175467	SART1	30	0.84308	0.99119	1	16706	7	0.30389	0.00022716	0.00010575	0.002724	722	15	0.30389
ENSG00000177238	TRIM72	30	0.81022	0.98716	1	16404	6	0.40693	0.00022952	0.00010575	0.002724	723	19	0.40693
ENSG00000133328	HRASLS2	30	0.78183	0.98357	1	16112	6	0.23901	0.00022959	0.00010575	0.002724	724	16	0.23901
ENSG00000100387	RBX1	28	0.42386	0.86583	1	12166	10	0.13104	0.00023098	0.00010313	0.002691	725	12	0.13104
ENSG00000142039	CCDC97	30	0.96253	0.99889	1	17826	6	0.30067	0.00023126	0.00010575	0.002724	726	17	0.30067
ENSG00000146457	WTAP	27	0.68225	0.96162	1	15208	4	0.31756	0.00023139	9.4733e-05	0.002642	727	17	0.31756
ENSG00000081052	COL4A4	30	0.50699	0.91027	1	13201	3	0.2993	0.00023303	0.00010575	0.002724	728	20	0.2993
ENSG00000198841	KTI12	30	0.81038	0.98719	1	16407	6	0.3817	0.00023322	0.00010628	0.002724	729	16	0.3817
ENSG00000114796	KLHL24	30	0.87925	0.99409	1	17013	4	0.32902	0.00023402	0.00010628	0.002724	730	18	0.32902
ENSG00000162378	ZYG11B	30	0.50355	0.90868	1	13153	5	0.39355	0.00023475	0.00010628	0.002724	731	18	0.39355
ENSG00000161956	SENP3	18	0.97115	0.99741	1	17933	2	0.4747	0.00024006	8.4761e-05	0.002583	732	13	0.4747
ENSG00000143028	SYPL2	30	0.51258	0.91246	1	13267	6	0.15587	0.00024047	0.0001068	0.002726	733	14	0.15587
ENSG00000102178	UBL4A	30	0.97958	0.99948	1	18001	3	0.48195	0.0002412	0.0001068	0.002726	734	19	0.48195
ENSG00000135686	KLHL36	30	0.85668	0.99256	1	16818	6	0.38687	0.00024184	0.00010733	0.002729	735	18	0.38687
ENSG00000091009	RBM27	30	0.96146	0.99884	1	17817	3	0.29101	0.00024233	0.00010733	0.002729	736	19	0.29101
ENSG00000133884	DPF2	30	0.1172	0.51234	1	6377	4	0.38955	0.00024237	0.00010733	0.002729	737	19	0.38955
ENSG00000168676	KCTD19	30	0.71218	0.97196	1	15496	6	0.21237	0.0002441	0.00010785	0.002738	738	16	0.21237
ENSG00000164708	PGAM2	30	0.97004	0.99921	1	17917	5	0.4177	0.00024501	0.00010943	0.002771	739	18	0.4177
ENSG00000124795	DEK	30	0.99998	1	1	18436	1	0.38028	0.00024688	0.000111	0.002802	740	20	0.38028
ENSG00000171476	HOPX	30	0.89796	0.99531	1	17190	3	0.26578	0.00024794	0.00011205	0.002802	741	17	0.26578
ENSG00000168237	GLYCTK	30	0.11992	0.51664	1	6467	9	0.16228	0.00024842	0.00011205	0.002802	742	15	0.16228
ENSG00000158792	SPATA2L	30	0.53877	0.92644	1	13604	2	0.34682	0.0002488	0.00011205	0.002802	743	18	0.34682
ENSG00000101247	NDUFAF5	30	0.62474	0.95254	1	14624	8	0.4039	0.00025103	0.00011258	0.002802	744	18	0.4039
ENSG00000064932	SBNO2	30	0.89388	0.99509	1	17147	4	0.3623	0.00025273	0.00011258	0.002802	745	18	0.3623
ENSG00000122515	ZMIZ2	30	0.97109	0.99923	1	17930	4	0.34404	0.0002534	0.00011258	0.002802	746	18	0.34404
ENSG00000148362	PAXX	30	0.32496	0.80732	1	10691	5	0.28144	0.00025555	0.0001131	0.002802	747	16	0.28144
ENSG00000143398	PIP5K1A	29	0.50085	0.90707	1	13116	7	0.28535	0.00025801	9.5257e-05	0.002642	748	18	0.28535
ENSG00000173327	MAP3K11	30	0.76334	0.98083	1	15944	4	0.31413	0.00025838	0.00011363	0.002802	749	17	0.31413
ENSG00000090554	FLT3LG	30	0.87928	0.99409	1	17014	4	0.34328	0.00025851	0.00011363	0.002802	750	20	0.34328
ENSG00000064205	WISP2	30	0.40605	0.86179	1	11920	7	0.31423	0.00025904	0.00011363	0.002802	751	17	0.31423
ENSG00000185873	TMPRSS11B	30	0.73293	0.97669	1	15709	3	0.35517	0.00026002	0.00011363	0.002802	752	18	0.35517
ENSG00000015153	YAF2	29	0.39364	0.8549	1	11721	9	0.36815	0.00026052	9.5782e-05	0.002642	753	16	0.36815
ENSG00000149499	EML3	30	0.9007	0.99554	1	17208	5	0.3032	0.00026192	0.00011415	0.002802	754	16	0.3032
ENSG00000213918	DNASE1	30	0.14806	0.58939	1	7134	10	0.27218	0.00026449	0.00011415	0.002802	755	17	0.27218
ENSG00000172977	KAT5	30	0.21636	0.69496	1	8648	10	-0.024593	0.00026508	0.00011415	0.002802	756	12	-0.024593
ENSG00000057252	SOAT1	30	0.60482	0.94762	1	14436	8	0.12636	0.00026539	0.00011415	0.002802	757	14	0.12636
ENSG00000123815	COQ8B	30	0.8052	0.98656	1	16343	6	0.38764	0.00026556	0.00011415	0.002802	758	16	0.38764
ENSG00000177889	UBE2N	30	0.98079	0.99951	1	18013	3	0.28645	0.00026568	0.00011415	0.002802	759	17	0.28645
ENSG00000138592	USP8	30	0.71362	0.97227	1	15510	3	0.43257	0.00026737	0.00011415	0.002802	760	20	0.43257
ENSG00000113643	RARS	30	0.41439	0.8663	1	12039	3	0.37823	0.00026968	0.00011415	0.002802	761	19	0.37823
ENSG00000125741	OPA3	30	0.99393	0.99986	1	18210	2	0.25154	0.00027081	0.00011468	0.002802	762	17	0.25154
ENSG00000129235	TXNDC17	30	0.98971	0.9998	1	18148	4	0.36433	0.00027256	0.00011468	0.002802	763	20	0.36433
ENSG00000101412	E2F1	30	0.94267	0.99806	1	17612	6	0.4372	0.0002728	0.00011468	0.002802	764	18	0.4372
ENSG00000184384	MAML2	30	0.46583	0.89504	1	12692	3	0.24659	0.00027282	0.00011468	0.002802	765	20	0.24659
ENSG00000136875	PRPF4	29	0.76288	0.98001	1	15942	5	0.43767	0.00027311	9.8931e-05	0.002642	766	17	0.43767
ENSG00000139218	SCAF11	30	0.83377	0.99016	1	16629	8	0.12773	0.00027443	0.00011468	0.002802	767	14	0.12773
ENSG00000176387	HSD11B2	30	0.90696	0.99595	1	17258	4	0.42276	0.00027447	0.00011468	0.002802	768	17	0.42276
ENSG00000106588	PSMA2	25	0.11879	0.50092	1	6422	10	-0.1801	0.0002763	0.0001068	0.002726	769	9	-0.1801
ENSG00000146648	EGFR	30	0.75943	0.98029	1	15908	6	0.2187	0.00027985	0.00011573	0.002821	770	20	0.2187
ENSG00000156875	MFSD14A	30	0.5624	0.9356	1	13922	8	0.41051	0.00028065	0.00011625	0.002821	771	18	0.41051
ENSG00000100906	NFKBIA	30	0.78248	0.98371	1	16121	5	0.29462	0.00028344	0.00011625	0.002821	772	19	0.29462
ENSG00000130711	PRDM12	30	0.46587	0.89504	1	12693	9	0.25758	0.0002844	0.00011625	0.002821	773	16	0.25758
ENSG00000095261	PSMD5	30	0.98298	0.99956	1	18042	4	0.22031	0.00028577	0.00011625	0.002821	774	20	0.22031
ENSG00000127947	PTPN12	30	0.9931	0.99985	1	18196	2	0.30388	0.00028926	0.00011678	0.002821	775	20	0.30388
ENSG00000088305	DNMT3B	30	0.84498	0.99164	1	16732	6	0.16714	0.00028996	0.00011678	0.002821	776	14	0.16714
ENSG00000187258	NPSR1	30	0.84331	0.99121	1	16710	5	0.26388	0.00029009	0.00011678	0.002821	777	17	0.26388
ENSG00000196935	SRGAP1	30	0.93167	0.99768	1	17490	4	0.29915	0.00029198	0.00011678	0.002821	778	18	0.29915
ENSG00000170540	ARL6IP1	30	0.090333	0.44575	1	5624	7	0.29696	0.00029572	0.0001173	0.002823	779	17	0.29696
ENSG00000065150	IPO5	30	0.46797	0.89559	1	12725	8	0.28951	0.00029656	0.0001173	0.002823	780	17	0.28951
ENSG00000164535	DAGLB	30	0.94869	0.99827	1	17671	5	0.31646	0.00029775	0.0001173	0.002823	781	19	0.31646
ENSG00000122592	HOXA7	30	0.98837	0.99975	1	18122	5	0.40215	0.00030169	0.00011783	0.002832	782	17	0.40215
ENSG00000128191	DGCR8	30	0.60845	0.94881	1	14475	7	0.16071	0.00030209	0.00011835	0.002833	783	14	0.16071
ENSG00000101695	RNF125	30	0.52633	0.9213	1	13437	3	0.38017	0.00030345	0.0001194	0.002833	784	20	0.38017
ENSG00000102854	MSLN	30	0.9395	0.99793	1	17575	5	0.34667	0.00030358	0.0001194	0.002833	785	18	0.34667
ENSG00000163481	RNF25	30	0.68607	0.96529	1	15247	3	0.26956	0.00030564	0.0001194	0.002833	786	20	0.26956
ENSG00000142513	ACP4	30	0.71548	0.97266	1	15533	5	0.33762	0.00030681	0.00011992	0.002833	787	17	0.33762
ENSG00000109670	FBXW7	30	0.87331	0.99366	1	16959	5	0.30965	0.00030719	0.00011992	0.002833	788	17	0.30965
ENSG00000162086	ZNF75A	30	0.85908	0.9927	1	16840	7	0.19494	0.00030721	0.00011992	0.002833	789	15	0.19494
ENSG00000176055	MBLAC2	30	0.30724	0.79353	1	10371	10	0.049387	0.00031014	0.00011992	0.002833	790	8	0.049387
ENSG00000132330	SCLY	30	0.92969	0.99761	1	17473	3	0.3488	0.00031038	0.00011992	0.002833	791	19	0.3488
ENSG00000171940	ZNF217	30	0.11124	0.49992	1	6237	3	0.28398	0.00031139	0.00011992	0.002833	792	20	0.28398
ENSG00000170471	RALGAPB	30	0.90462	0.99578	1	17245	5	0.33509	0.00031204	0.00011992	0.002833	793	18	0.33509
ENSG00000036549	ZZZ3	30	0.48789	0.90329	1	12958	2	0.37503	0.00031236	0.00011992	0.002833	794	19	0.37503
ENSG00000106624	AEBP1	30	0.97115	0.99923	1	17931	4	0.44623	0.00031356	0.00012045	0.002833	795	18	0.44623
ENSG00000169877	AHSP	30	0.93683	0.99787	1	17554	4	0.30453	0.0003147	0.00012045	0.002833	796	16	0.30453
ENSG00000105612	DNASE2	30	0.97784	0.99944	1	17980	4	0.33334	0.00031503	0.00012045	0.002833	797	20	0.33334
ENSG00000102882	MAPK3	30	0.77311	0.98246	1	16015	7	0.26378	0.00031538	0.00012045	0.002833	798	17	0.26378
ENSG00000069329	VPS35	30	0.93779	0.99789	1	17564	5	0.32866	0.00031571	0.00012045	0.002833	799	19	0.32866
ENSG00000166313	APBB1	30	0.99254	0.99984	1	18183	2	0.33916	0.00031816	0.0001215	0.002851	800	19	0.33916
ENSG00000101596	SMCHD1	30	0.99255	0.99984	1	18184	4	0.36054	0.00032166	0.00012307	0.002881	801	19	0.36054
ENSG00000126003	PLAGL2	30	0.95594	0.99863	1	17749	6	0.318	0.00032263	0.00012307	0.002881	802	19	0.318
ENSG00000173699	SPATA3	30	0.9999	0.99999	1	18413	2	0.26354	0.00032528	0.00012412	0.002898	803	20	0.26354
ENSG00000260903	XKR7	30	0.82853	0.98961	1	16569	8	0.40036	0.00032542	0.00012412	0.002898	804	19	0.40036
ENSG00000253710	ALG11	29	0.76343	0.98014	1	15947	8	0.36543	0.00032549	0.00010628	0.002724	805	14	0.36543
ENSG00000146223	RPL7L1	30	0.1981	0.67248	1	8279	7	0.41968	0.00033039	0.00012517	0.002915	806	16	0.41968
ENSG00000185019	UBOX5	30	0.88048	0.99416	1	17025	6	0.24245	0.00033131	0.00012517	0.002915	807	17	0.24245
ENSG00000175264	CHST1	30	0.69119	0.9665	1	15295	9	0.18756	0.00033513	0.0001257	0.002917	808	15	0.18756
ENSG00000136813	KIAA0368	30	0.41376	0.866	1	12028	9	0.26534	0.00033583	0.0001257	0.002917	809	16	0.26534
ENSG00000127561	SYNGR3	30	0.94215	0.99805	1	17603	6	0.32606	0.00033725	0.0001257	0.002917	810	19	0.32606
ENSG00000136878	USP20	30	0.85162	0.99217	1	16778	6	0.26229	0.00033839	0.00012622	0.002925	811	18	0.26229
ENSG00000138778	CENPE	29	0.20156	0.67179	1	8359	12	-0.058217	0.00033868	0.00010838	0.002748	812	14	-0.058217
ENSG00000189433	GJB4	30	0.66725	0.96117	1	15065	7	0.16234	0.00033957	0.00012675	0.002934	813	14	0.16234
ENSG00000138760	SCARB2	30	0.75254	0.97933	1	15850	7	0.30684	0.00034117	0.00012727	0.002939	814	18	0.30684
ENSG00000136206	SPDYE1	24	0.88594	0.9923	1	17073	2	0.58955	0.00034126	0.00011415	0.002802	815	16	0.58955
ENSG00000111667	USP5	30	0.52777	0.9218	1	13453	7	0.17804	0.00034175	0.00012727	0.002939	816	14	0.17804
ENSG00000058262	SEC61A1	30	0.067303	0.36657	1	4881	13	-0.015045	0.00034351	0.0001278	0.002944	817	14	-0.015045
ENSG00000041802	LSG1	30	0.23862	0.71966	1	9094	6	0.31408	0.00034469	0.0001278	0.002944	818	18	0.31408
ENSG00000104901	DKKL1	30	0.85998	0.99272	1	16849	5	0.3365	0.00034682	0.00012832	0.002952	819	16	0.3365
ENSG00000182512	GLRX5	30	0.77454	0.98273	1	16032	6	0.18557	0.00034751	0.00012885	0.002961	820	12	0.18557
ENSG00000123144	TRIR	30	0.77662	0.98277	1	16048	5	0.4113	0.00034847	0.00012937	0.002969	821	19	0.4113
ENSG00000130147	SH3BP4	30	0.92099	0.99709	1	17393	7	0.12263	0.00035112	0.0001299	0.00297	822	13	0.12263
ENSG00000106006	HOXA6	30	0.96442	0.99899	1	17849	6	0.34211	0.00035175	0.0001299	0.00297	823	19	0.34211
ENSG00000160999	SH2B2	30	0.97266	0.99929	1	17939	3	0.11291	0.00035205	0.0001299	0.00297	824	13	0.11291
ENSG00000051128	HOMER3	30	0.48518	0.90255	1	12927	7	0.3674	0.00035288	0.00013042	0.002979	825	19	0.3674
ENSG00000064270	ATP2C2	30	0.99608	0.99991	1	18258	4	0.33407	0.00035311	0.000132	0.002987	826	20	0.33407
ENSG00000130313	PGLS	30	0.91366	0.99651	1	17322	4	0.42652	0.00035604	0.000132	0.002987	827	17	0.42652
ENSG00000047249	ATP6V1H	30	0.2603	0.74604	1	9533	8	0.081746	0.00035685	0.000132	0.002987	828	10	0.081746
ENSG00000134571	MYBPC3	30	0.54462	0.92851	1	13694	5	0.37905	0.00035703	0.000132	0.002987	829	19	0.37905
ENSG00000099783	HNRNPM	30	0.60293	0.94731	1	14411	5	0.36408	0.00035825	0.000132	0.002987	830	19	0.36408
ENSG00000008438	PGLYRP1	30	0.70024	0.96913	1	15385	8	0.20033	0.00035958	0.000132	0.002987	831	14	0.20033
ENSG00000079785	DDX1	30	0.86208	0.99285	1	16869	3	0.40203	0.00036014	0.000132	0.002987	832	19	0.40203
ENSG00000087253	LPCAT2	30	0.98139	0.99953	1	18021	3	0.29599	0.00036438	0.00013252	0.002987	833	20	0.29599
ENSG00000168772	CXXC4	30	0.98037	0.9995	1	18010	4	0.29153	0.00036648	0.00013252	0.002987	834	20	0.29153
ENSG00000135226	UGT2B28	30	0.15004	0.59187	1	7185	5	0.44559	0.00037124	0.00013252	0.002987	835	16	0.44559
ENSG00000113430	IRX4	30	0.68523	0.96499	1	15239	8	0.13947	0.00037311	0.0001341	0.003004	836	13	0.13947
ENSG00000237700	PRAMEF33	24	0.21065	0.65334	1	8531	9	-0.036847	0.00037332	0.00012097	0.002842	837	7	-0.036847
ENSG00000122386	ZNF205	30	0.9165	0.99675	1	17353	4	0.35188	0.00037548	0.0001341	0.003004	838	19	0.35188
ENSG00000067836	ROGDI	30	0.042518	0.28098	1	4001	8	0.29542	0.00037584	0.0001341	0.003004	839	17	0.29542
ENSG00000002746	HECW1	30	0.72888	0.97574	1	15675	6	0.29014	0.00037638	0.0001341	0.003004	840	18	0.29014
ENSG00000114650	SCAP	19	0.99695	0.99961	1	18288	1	0.34923	0.0003782	0.00013462	0.00301	841	13	0.34923
ENSG00000197323	TRIM33	30	0.88311	0.99436	1	17049	4	0.32394	0.00038095	0.00013514	0.00301	842	17	0.32394
ENSG00000051523	CYBA	30	0.95916	0.99874	1	17787	3	0.29307	0.00038117	0.00013514	0.00301	843	18	0.29307
ENSG00000184434	LRRC19	30	0.70425	0.9702	1	15420	9	0.3142	0.00038328	0.00013514	0.00301	844	18	0.3142
ENSG00000102900	NUP93	28	0.23501	0.70796	1	9026	10	0.1129	0.00038482	0.00014407	0.003074	845	12	0.1129
ENSG00000124243	BCAS4	30	0.80369	0.98639	1	16326	8	0.20894	0.00038503	0.00013514	0.00301	846	15	0.20894
ENSG00000165280	VCP	28	0.45189	0.88117	1	12519	8	0.47134	0.00038909	0.00014617	0.003105	847	14	0.47134
ENSG00000145241	CENPC	30	0.14202	0.57542	1	6988	6	0.22136	0.00038923	0.00013567	0.003015	848	15	0.22136
ENSG00000160716	CHRNB2	30	0.90627	0.99592	1	17255	5	0.1254	0.00039147	0.00013567	0.003015	849	12	0.1254
ENSG00000160326	SLC2A6	30	0.32179	0.80452	1	10633	8	0.16288	0.0003924	0.00013619	0.003018	850	15	0.16288
ENSG00000173452	TMEM196	30	0.91372	0.99651	1	17323	2	0.26869	0.00039252	0.00013619	0.003018	851	19	0.26869
ENSG00000103549	RNF40	27	0.87599	0.99281	1	16989	4	0.23428	0.00039277	0.00013252	0.002987	852	14	0.23428
ENSG00000122678	POLM	30	0.55249	0.93193	1	13805	6	0.20541	0.00039363	0.00013672	0.003018	853	15	0.20541
ENSG00000138640	FAM13A	30	0.94366	0.9981	1	17624	4	0.23895	0.00039422	0.00013672	0.003018	854	16	0.23895
ENSG00000010322	NISCH	30	0.73083	0.97629	1	15692	7	0.30677	0.00039666	0.00013672	0.003018	855	16	0.30677
ENSG00000151006	PRSS53	30	0.93045	0.99765	1	17483	5	0.31875	0.00039713	0.00013724	0.003018	856	17	0.31875
ENSG00000100483	VCPKMT	30	0.77882	0.98314	1	16073	6	0.40677	0.00039772	0.00013724	0.003018	857	18	0.40677
ENSG00000236609	ZNF853	30	0.09926	0.47428	1	5926	5	0.33301	0.00039838	0.00013724	0.003018	858	19	0.33301
ENSG00000177710	SLC35G5	30	0.06242	0.35249	1	4725	11	0.20663	0.00039977	0.00013724	0.003018	859	14	0.20663
ENSG00000086544	ITPKC	30	0.49816	0.90708	1	13076	6	0.24717	0.00040436	0.00013829	0.003034	860	16	0.24717
ENSG00000087586	AURKA	27	0.47361	0.88922	1	12795	7	0.27638	0.0004051	0.0001341	0.003004	861	14	0.27638
ENSG00000142252	GEMIN7	30	0.39497	0.85557	1	11743	4	0.44838	0.00040591	0.00013829	0.003034	862	18	0.44838
ENSG00000151611	MMAA	30	0.95879	0.99874	1	17780	4	0.30262	0.00040884	0.00013882	0.003036	863	18	0.30262
ENSG00000096996	IL12RB1	30	0.54863	0.93024	1	13748	5	0.054544	0.00041038	0.00013882	0.003036	864	13	0.054544
ENSG00000110344	UBE4A	30	0.94689	0.99821	1	17655	4	0.1637	0.00041393	0.00013934	0.003036	865	14	0.1637
ENSG00000179950	PUF60	28	0.010424	0.11449	0.920292	2359	14	-0.73296	0.00041539	0.00015246	0.003232	866	7	-0.73296
ENSG00000125971	DYNLRB1	30	0.12871	0.54299	1	6665	6	0.32983	0.00041968	0.00013987	0.003036	867	16	0.32983
ENSG00000155229	MMS19	30	0.98729	0.99971	1	18105	3	0.31865	0.00042035	0.00013987	0.003036	868	18	0.31865
ENSG00000149609	C20orf144	30	0.49687	0.90659	1	13062	5	0.29517	0.00042124	0.00013987	0.003036	869	18	0.29517
ENSG00000130733	YIPF2	30	0.99568	0.9999	1	18250	3	0.24532	0.00042257	0.00013987	0.003036	870	20	0.24532
ENSG00000144028	SNRNP200	30	0.44271	0.8858	1	12418	10	0.1506	0.000426	0.00014039	0.003036	871	13	0.1506
ENSG00000175115	PACS1	30	0.92604	0.99746	1	17441	5	0.43472	0.00042621	0.00014039	0.003036	872	17	0.43472
ENSG00000125482	TTF1	30	0.34508	0.82224	1	10974	9	0.24719	0.00042984	0.00014039	0.003036	873	16	0.24719
ENSG00000149313	AASDHPPT	30	0.50475	0.90924	1	13176	6	0.53686	0.00043051	0.00014039	0.003036	874	18	0.53686
ENSG00000166398	KIAA0355	30	0.079853	0.41209	1	5313	6	0.39908	0.00043241	0.00014092	0.003036	875	18	0.39908
ENSG00000173436	MINOS1	30	0.9624	0.99889	1	17821	4	0.22403	0.00043402	0.00014092	0.003036	876	16	0.22403
ENSG00000103150	MLYCD	30	0.77007	0.98213	1	15996	6	0.27266	0.00043822	0.00014144	0.003036	877	16	0.27266
ENSG00000149639	SOGA1	30	0.89407	0.99511	1	17152	7	0.44063	0.00044039	0.00014144	0.003036	878	16	0.44063
ENSG00000221838	AP4M1	30	0.60845	0.94881	1	14474	9	0.38997	0.00044101	0.00014144	0.003036	879	16	0.38997
ENSG00000254806	SYS1-DBNDD2	30	0.73852	0.9774	1	15752	5	0.42938	0.0004411	0.00014144	0.003036	880	17	0.42938
ENSG00000060339	CCAR1	30	0.9694	0.9992	1	17909	4	0.34556	0.00044263	0.00014144	0.003036	881	19	0.34556
ENSG00000134574	DDB2	30	0.58987	0.94396	1	14280	9	0.39047	0.00044676	0.00014197	0.003043	882	16	0.39047
ENSG00000151893	CACUL1	30	0.96889	0.99917	1	17903	5	0.36465	0.00044887	0.00014249	0.003044	883	18	0.36465
ENSG00000109220	CHIC2	30	0.41447	0.86645	1	12040	6	0.33349	0.00044906	0.00014249	0.003044	884	18	0.33349
ENSG00000155026	RSPH10B	18	0.94139	0.99382	1	17592	3	0.47868	0.00045613	0.00014459	0.003082	885	10	0.47868
ENSG00000256812	CAPNS2	30	0.97601	0.99938	1	17967	2	0.28886	0.0004563	0.00014564	0.003098	886	16	0.28886
ENSG00000168090	COPS6	30	0.20767	0.68423	1	8470	7	0.44425	0.00045689	0.00014564	0.003098	887	17	0.44425
ENSG00000219200	RNASEK	24	0.15163	0.57471	1	7216	5	0.42375	0.00046077	0.00014039	0.003036	888	14	0.42375
ENSG00000181019	NQO1	30	0.96382	0.99896	1	17840	6	0.36157	0.00047042	0.00015404	0.003254	889	18	0.36157
ENSG00000112306	RPS12	30	0.26205	0.74852	1	9570	9	0.18146	0.00047257	0.00015404	0.003254	890	14	0.18146
ENSG00000166869	CHP2	30	0.40304	0.85923	1	11873	10	0.15141	0.00047563	0.00015404	0.003254	891	14	0.15141
ENSG00000266028	SRGAP2	30	0.75	0.97902	1	15833	4	0.19919	0.00047757	0.00015456	0.003254	892	16	0.19919
ENSG00000117262	GPR89A	12	0.99903	0.99967	1	18350	0	0.31984	0.00047948	0.00021544	0.004143	893	10	0.31984
ENSG00000185761	ADAMTSL5	30	0.68985	0.96605	1	15283	7	0.28658	0.00047992	0.00015456	0.003254	894	16	0.28658
ENSG00000131051	RBM39	26	0.35947	0.81752	1	11194	9	0.32912	0.00048027	0.00015141	0.003213	895	13	0.32912
ENSG00000007516	BAIAP3	30	0.55539	0.93255	1	13843	6	0.50189	0.00048172	0.00015456	0.003254	896	17	0.50189
ENSG00000164074	ABHD18	30	0.89921	0.99541	1	17198	5	0.39275	0.00048275	0.00015509	0.003254	897	17	0.39275
ENSG00000168393	DTYMK	30	0.90208	0.99567	1	17217	6	0.40991	0.00048454	0.00015509	0.003254	898	18	0.40991
ENSG00000003147	ICA1	30	0.85998	0.99272	1	16848	6	0.26891	0.00048535	0.00015509	0.003254	899	16	0.26891
ENSG00000106305	AIMP2	30	0.82678	0.98937	1	16549	7	0.2994	0.00048902	0.00015561	0.003255	900	16	0.2994
ENSG00000169688	MT1B	30	0.99692	0.99993	1	18284	3	0.26033	0.00048997	0.00015561	0.003255	901	19	0.26033
ENSG00000164649	CDCA7L	30	0.92634	0.99747	1	17445	5	0.37697	0.00049172	0.00015561	0.003255	902	18	0.37697
ENSG00000140718	FTO	30	0.88461	0.99443	1	17064	4	0.35508	0.00049246	0.00015614	0.003255	903	17	0.35508
ENSG00000170426	SDR9C7	30	0.90797	0.99602	1	17266	5	0.27759	0.00049263	0.00015614	0.003255	904	16	0.27759
ENSG00000170421	KRT8	30	0.79458	0.98514	1	16230	8	0.33884	0.00049369	0.00015614	0.003255	905	17	0.33884
ENSG00000138018	SELENOI	30	0.87779	0.99404	1	17000	6	0.31647	0.00049736	0.00015719	0.003273	906	18	0.31647
ENSG00000156968	MPV17L	30	0.66017	0.95942	1	14995	7	0.18316	0.00050083	0.00015771	0.00328	907	15	0.18316
ENSG00000132294	EFR3A	30	0.0052269	0.063994	0.631073	1908	10	0.009504	0.0005053	0.00015876	0.003299	908	8	0.009504
ENSG00000161992	PRR35	29	0.98345	0.99954	1	18052	3	0.25545	0.00051153	0.00014249	0.003044	909	15	0.25545
ENSG00000103313	MEFV	30	0.20756	0.68407	1	8466	5	0.27487	0.00051162	0.00015929	0.003306	910	15	0.27487
ENSG00000132313	MRPL35	30	0.10502	0.48559	1	6089	10	0.022819	0.00051258	0.00015981	0.003306	911	12	0.022819
ENSG00000134686	PHC2	30	0.8403	0.99107	1	16688	4	0.21044	0.00051273	0.00015981	0.003306	912	15	0.21044
ENSG00000163348	PYGO2	30	0.81105	0.98733	1	16413	4	0.45822	0.00051418	0.00015981	0.003306	913	19	0.45822
ENSG00000185339	TCN2	30	0.88619	0.99455	1	17074	3	0.28603	0.00052406	0.00016086	0.003324	914	17	0.28603
ENSG00000167208	SNX20	30	0.90727	0.99598	1	17260	3	0.32215	0.00052574	0.00016191	0.003342	915	19	0.32215
ENSG00000186204	CYP4F12	30	0.99148	0.99982	1	18171	3	0.38537	0.00052714	0.00016296	0.003356	916	18	0.38537
ENSG00000164542	KIAA0895	30	0.89971	0.99544	1	17201	5	0.31352	0.00052828	0.00016296	0.003356	917	17	0.31352
ENSG00000136193	SCRN1	30	0.98586	0.99965	1	18087	4	0.21006	0.00052912	0.00016349	0.003363	918	15	0.21006
ENSG00000143319	ISG20L2	30	0.47417	0.89781	1	12801	7	-0.0010123	0.00053631	0.00016401	0.003367	919	13	-0.0010123
ENSG00000166816	LDHD	30	0.62205	0.95181	1	14595	7	0.26518	0.00053715	0.00016401	0.003367	920	17	0.26518
ENSG00000148832	PAOX	30	0.29459	0.78609	1	10173	8	0.068349	0.00054077	0.00016454	0.00337	921	10	0.068349
ENSG00000179409	GEMIN4	30	0.81129	0.98737	1	16418	5	0.34916	0.00054592	0.00016454	0.00337	922	18	0.34916
ENSG00000149930	TAOK2	30	0.83953	0.99093	1	16679	5	0.14272	0.00054744	0.00016506	0.003374	923	15	0.14272
ENSG00000066336	SPI1	30	0.82876	0.98961	1	16573	7	0.37183	0.00054771	0.00016506	0.003374	924	17	0.37183
ENSG00000159899	NPR2	30	0.50247	0.90821	1	13136	9	0.32	0.00054881	0.00016559	0.003381	925	17	0.32
ENSG00000130309	COLGALT1	30	0.79211	0.98491	1	16204	6	0.44374	0.00055267	0.00016716	0.003402	926	16	0.44374
ENSG00000090054	SPTLC1	30	0.9923	0.99983	1	18182	4	0.25912	0.00055718	0.00016873	0.00343	927	19	0.25912
ENSG00000071994	PDCD2	30	0.93771	0.99789	1	17563	6	0.35956	0.00056059	0.00016926	0.003437	928	18	0.35956
ENSG00000254470	AP5B1	30	0.48399	0.90205	1	12914	6	0.40215	0.00056287	0.00016978	0.003444	929	19	0.40215
ENSG00000106524	ANKMY2	30	0.33471	0.81394	1	10813	7	0.28779	0.00056441	0.00017031	0.003451	930	19	0.28779
ENSG00000189067	LITAF	30	0.98502	0.99963	1	18076	4	0.27168	0.00057142	0.00017136	0.003469	931	19	0.27168
ENSG00000166589	CDH16	30	0.05194	0.32043	1	4374	2	0.35311	0.00057255	0.00017188	0.003475	932	17	0.35311
ENSG00000175065	DSG4	30	0.93559	0.99782	1	17534	5	0.40292	0.00057961	0.00017398	0.003514	933	18	0.40292
ENSG00000166959	MS4A8	24	0.72583	0.96651	1	15648	7	0.24969	0.00058016	0.00016716	0.003402	934	13	0.24969
ENSG00000172732	MUS81	30	0.59319	0.94497	1	14320	7	0.1786	0.0005814	0.00017451	0.003521	935	14	0.1786
ENSG00000125733	TRIP10	30	0.87306	0.99363	1	16956	6	0.25378	0.0005841	0.00017661	0.003555	936	15	0.25378
ENSG00000183508	FAM46C	30	0.74287	0.97811	1	15792	5	0.31044	0.00058429	0.00017661	0.003555	937	17	0.31044
ENSG00000075618	FSCN1	30	0.59705	0.9457	1	14348	6	0.15588	0.000588	0.00017713	0.003555	938	14	0.15588
ENSG00000122643	NT5C3A	30	0.81581	0.98793	1	16451	3	0.28108	0.00059062	0.00017713	0.003555	939	19	0.28108
ENSG00000134825	TMEM258	30	0.9097	0.99613	1	17285	3	0.36919	0.00059138	0.00017713	0.003555	940	19	0.36919
ENSG00000172456	FGGY	30	0.42264	0.87258	1	12146	7	0.39178	0.00059466	0.00017766	0.003558	941	18	0.39178
ENSG00000182685	BRICD5	30	0.9521	0.99844	1	17709	4	0.30096	0.0005954	0.00017766	0.003558	942	19	0.30096
ENSG00000187537	POTEG	29	0.71568	0.97213	1	15536	3	0.12246	0.00059825	0.00016716	0.003402	943	13	0.12246
ENSG00000197562	RAB40C	30	0.55056	0.93101	1	13775	5	0.27298	0.00059922	0.00017923	0.003586	944	16	0.27298
ENSG00000100365	NCF4	28	0.71425	0.97008	1	15519	6	0.14447	0.00059978	0.00018815	0.003701	945	14	0.14447
ENSG00000182973	CNOT10	30	0.98906	0.99977	1	18136	4	0.29178	0.00060095	0.00017976	0.003592	946	17	0.29178
ENSG00000249242	TMEM150C	30	0.66497	0.9607	1	15046	4	0.36226	0.00060492	0.00018028	0.003597	947	19	0.36226
ENSG00000004846	ABCB5	30	0.56252	0.9356	1	13925	5	0.27731	0.00060819	0.00018081	0.003597	948	19	0.27731
ENSG00000105851	PIK3CG	30	0.90056	0.99553	1	17206	5	0.45148	0.00060844	0.00018081	0.003597	949	18	0.45148
ENSG00000106330	MOSPD3	28	0.64244	0.95432	1	14804	5	0.42247	0.00060906	0.00019025	0.003731	950	15	0.42247
ENSG00000103184	SEC14L5	30	0.8396	0.99095	1	16681	5	0.27621	0.00060982	0.00018081	0.003597	951	16	0.27621
ENSG00000170892	TSEN34	30	0.56052	0.93514	1	13902	7	0.1472	0.00061029	0.00018133	0.003597	952	13	0.1472
ENSG00000198832	SELENOM	30	0.72275	0.97434	1	15615	5	0.26192	0.0006115	0.00018133	0.003597	953	19	0.26192
ENSG00000159352	PSMD4	30	0.75395	0.9795	1	15862	7	0.2246	0.00061445	0.00018133	0.003597	954	15	0.2246
ENSG00000104687	GSR	30	0.99008	0.9998	1	18153	4	0.27358	0.00061735	0.00018238	0.003614	955	19	0.27358
ENSG00000166851	PLK1	26	0.44031	0.86739	1	12390	8	0.012612	0.0006186	0.00019445	0.003801	956	11	0.012612
ENSG00000128346	C22orf23	30	0.57629	0.9392	1	14099	8	0.16074	0.00061925	0.0001829	0.003621	957	13	0.16074
ENSG00000151503	NCAPD3	30	0.45273	0.89042	1	12525	9	0.30925	0.00062296	0.00018343	0.003627	958	17	0.30925
ENSG00000136848	DAB2IP	30	0.88699	0.99459	1	17082	3	0.3822	0.00062864	0.000185	0.003653	959	18	0.3822
ENSG00000168509	HFE2	30	0.31749	0.80286	1	10551	8	0.2081	0.00062943	0.00018553	0.003653	960	15	0.2081
ENSG00000180347	CCDC129	30	0.74062	0.97756	1	15772	7	0.022727	0.00063032	0.00018553	0.003653	961	13	0.022727
ENSG00000197265	GTF2E2	30	0.061592	0.34989	1	4698	12	0.099244	0.00063127	0.00018553	0.003653	962	13	0.099244
ENSG00000100902	PSMA6	23	0.5445	0.91013	1	13691	4	0.33303	0.00063438	0.00019655	0.003823	963	10	0.33303
ENSG00000105808	RASA4	12	0.5672	0.86041	1	13993	3	0.92449	0.00063695	0.00029417	0.005124	964	6	0.92449
ENSG00000105443	CYTH2	30	0.75567	0.97983	1	15878	4	0.33172	0.00063936	0.0001892	0.003714	965	19	0.33172
ENSG00000163811	WDR43	30	0.16548	0.631	1	7537	11	0.32345	0.00064231	0.0001892	0.003714	966	15	0.32345
ENSG00000100138	SNU13	28	0.15204	0.59814	1	7226	4	0.5311	0.00064499	0.00020075	0.003896	967	17	0.5311
ENSG00000103023	PRSS54	30	0.5044	0.90895	1	13173	6	0.40509	0.00065105	0.00019445	0.003801	968	19	0.40509
ENSG00000103111	MON1B	30	0.74698	0.97852	1	15813	4	0.3171	0.00065106	0.00019445	0.003801	969	17	0.3171
ENSG00000254093	PINX1	30	0.95714	0.99867	1	17759	6	0.35116	0.00065465	0.00019603	0.00382	970	19	0.35116
ENSG00000117751	PPP1R8	30	0.93344	0.99774	1	17510	2	0.48037	0.00065518	0.00019603	0.00382	971	19	0.48037
ENSG00000089157	RPLP0	27	0.20936	0.67152	1	8508	9	0.1566	0.00065528	0.00020075	0.003896	972	10	0.1566
ENSG00000100029	PES1	30	0.6783	0.96377	1	15160	6	0.081016	0.000659	0.00019655	0.003823	973	12	0.081016
ENSG00000155438	NIFK	28	0.61623	0.94636	1	14546	6	0.3289	0.00066769	0.00020337	0.003939	974	14	0.3289
ENSG00000176399	DMRTA1	30	0.79107	0.98478	1	16196	6	0.31564	0.00066858	0.00021177	0.004093	975	16	0.31564
ENSG00000099797	TECR	30	0.27457	0.76454	1	9799	3	0.27429	0.00067343	0.00021387	0.00413	976	17	0.27429
ENSG00000132646	PCNA	29	0.18373	0.64779	1	7981	10	0.39223	0.00067385	0.00019603	0.00382	977	12	0.39223
ENSG00000255690	TRIL	30	0.75379	0.97946	1	15859	4	0.43858	0.0006804	0.00021544	0.004143	978	19	0.43858
ENSG00000196196	HRCT1	30	0.85386	0.99232	1	16796	7	0.39175	0.00068115	0.00021544	0.004143	979	16	0.39175
ENSG00000116032	GRIN3B	30	0.9852	0.99963	1	18077	5	0.24686	0.00068167	0.00021544	0.004143	980	19	0.24686
ENSG00000167676	PLIN4	30	0.87826	0.99406	1	17005	7	0.33404	0.00068308	0.00021597	0.004145	981	17	0.33404
ENSG00000009413	REV3L	30	0.56663	0.93711	1	13982	9	-0.050291	0.00068615	0.00021597	0.004145	982	10	-0.050291
ENSG00000162073	PAQR4	30	0.99876	0.99997	1	18334	3	0.33927	0.0006868	0.00021807	0.004181	983	19	0.33927
ENSG00000160111	CPAMD8	30	0.75192	0.97927	1	15848	5	0.36591	0.00069044	0.00021912	0.004197	984	17	0.36591
ENSG00000154839	SKA1	29	0.52198	0.91841	1	13388	5	0.071882	0.00069107	0.00020127	0.003902	985	12	0.071882
ENSG00000010292	NCAPD2	30	0.23328	0.71487	1	9000	8	-0.0039068	0.00069231	0.00022069	0.004222	986	11	-0.0039068
ENSG00000157426	AASDH	30	0.71103	0.97169	1	15483	8	0.36636	0.00069511	0.00022227	0.00423	987	16	0.36636
ENSG00000179869	ABCA13	30	0.85888	0.9927	1	16838	4	0.41699	0.00070448	0.00022279	0.00423	988	19	0.41699
ENSG00000154764	WNT7A	30	0.24355	0.72799	1	9208	6	0.30109	0.00071095	0.00022332	0.00423	989	17	0.30109
ENSG00000122136	OBP2A	30	0.93191	0.99769	1	17493	4	0.2668	0.00071201	0.00022332	0.00423	990	17	0.2668
ENSG00000103404	USP31	30	0.40891	0.86326	1	11952	5	0.36892	0.00071256	0.00022332	0.00423	991	18	0.36892
ENSG00000108094	CUL2	30	0.4642	0.89466	1	12666	6	0.46953	0.00071437	0.00022332	0.00423	992	19	0.46953
ENSG00000181938	GINS3	30	0.63376	0.95368	1	14713	8	0.022087	0.00071448	0.00022332	0.00423	993	13	0.022087
ENSG00000205730	ITPRIPL2	30	0.60234	0.94728	1	14403	5	0.30745	0.00071902	0.00022384	0.004233	994	17	0.30745
ENSG00000159259	CHAF1B	30	0.2647	0.75148	1	9614	11	0.086714	0.00072104	0.00022437	0.004233	995	12	0.086714
ENSG00000137876	RSL24D1	29	0.43481	0.876	1	12313	9	-0.013218	0.00072112	0.00020757	0.004016	996	12	-0.013218
ENSG00000175592	FOSL1	30	0.51696	0.91621	1	13325	5	0.30743	0.00072119	0.00022437	0.004233	997	17	0.30743
ENSG00000127054	INTS11	30	0.80233	0.98627	1	16306	5	0.27921	0.00072249	0.00022437	0.004233	998	14	0.27921
ENSG00000176953	NFATC2IP	30	0.31136	0.79725	1	10435	10	-0.028515	0.0007243	0.00022489	0.004238	999	13	-0.028515
ENSG00000100316	RPL3	27	0.71676	0.96912	1	15545	8	0.33923	0.00072583	0.00022279	0.00423	1000	12	0.33923
ENSG00000132434	LANCL2	30	0.76408	0.98086	1	15955	3	0.31292	0.00072835	0.00022542	0.004244	1001	18	0.31292
ENSG00000157368	IL34	30	0.85167	0.99217	1	16779	4	0.24282	0.00073029	0.00022594	0.00425	1002	16	0.24282
ENSG00000076984	MAP2K7	30	0.26281	0.74935	1	9588	9	0.0075363	0.00073695	0.00022699	0.004261	1003	11	0.0075363
ENSG00000186326	RGS9BP	30	0.55189	0.93141	1	13795	5	0.29537	0.00073866	0.00022699	0.004261	1004	18	0.29537
ENSG00000196199	MPHOSPH8	30	0.91573	0.99667	1	17343	7	0.42038	0.00074273	0.00022752	0.004266	1005	16	0.42038
ENSG00000122218	COPA	28	0.016926	0.15553	1	2786	12	-0.12794	0.00075354	0.00023119	0.004331	1006	10	-0.12794
ENSG00000135763	URB2	30	0.98299	0.99956	1	18044	3	0.45982	0.000761	0.00023381	0.00436	1007	17	0.45982
ENSG00000168724	DNAJC21	30	0.99109	0.99981	1	18168	3	0.18846	0.00076525	0.00023381	0.00436	1008	15	0.18846
ENSG00000084070	SMAP2	30	0.92638	0.99747	1	17446	5	0.23304	0.00076579	0.00023381	0.00436	1009	19	0.23304
ENSG00000173992	CCS	30	0.94214	0.99805	1	17602	6	0.38415	0.00076779	0.00023381	0.00436	1010	19	0.38415
ENSG00000048052	HDAC9	30	0.83095	0.98981	1	16596	5	0.30901	0.00076798	0.00023434	0.00436	1011	18	0.30901
ENSG00000008516	MMP25	30	0.98359	0.99958	1	18054	3	0.29748	0.00077046	0.00023434	0.00436	1012	18	0.29748
ENSG00000008710	PKD1	30	0.85461	0.99241	1	16805	6	0.32576	0.00077579	0.00023434	0.00436	1013	19	0.32576
ENSG00000169951	ZNF764	30	0.45598	0.89133	1	12557	5	0.31448	0.0007759	0.00023539	0.004375	1014	17	0.31448
ENSG00000116752	BCAS2	29	0.43517	0.87621	1	12322	8	0.52168	0.00078334	0.00022227	0.00423	1015	16	0.52168
ENSG00000146143	PRIM2	29	0.96398	0.99892	1	17845	5	0.57651	0.00078525	0.00022332	0.00423	1016	16	0.57651
ENSG00000153786	ZDHHC7	30	0.99945	0.99999	1	18371	2	0.28133	0.00078828	0.00023644	0.00439	1017	19	0.28133
ENSG00000142002	DPP9	30	0.85346	0.99227	1	16794	4	0.35723	0.00080265	0.00024011	0.004439	1018	19	0.35723
ENSG00000142459	EVI5L	30	0.32711	0.80917	1	10716	7	0.17445	0.00080845	0.00024169	0.004439	1019	12	0.17445
ENSG00000125841	NRSN2	30	0.15135	0.5928	1	7212	11	0.083648	0.00080937	0.00024169	0.004439	1020	12	0.083648
ENSG00000148200	NR6A1	30	0.76383	0.98085	1	15952	5	0.20493	0.00081346	0.00024221	0.004439	1021	16	0.20493
ENSG00000133805	AMPD3	30	0.20581	0.68225	1	8424	6	0.29794	0.00081526	0.00024221	0.004439	1022	19	0.29794
ENSG00000168159	RNF187	30	0.77263	0.98241	1	16011	8	0.3071	0.00081775	0.00024221	0.004439	1023	16	0.3071
ENSG00000242265	PEG10	30	0.48228	0.90138	1	12890	8	0.22334	0.00081998	0.00024221	0.004439	1024	17	0.22334
ENSG00000185615	PDIA2	30	0.79453	0.98514	1	16228	5	0.35277	0.00082094	0.00024221	0.004439	1025	18	0.35277
ENSG00000175643	RMI2	30	0.93916	0.99793	1	17572	4	0.3027	0.00082573	0.00024221	0.004439	1026	18	0.3027
ENSG00000253293	HOXA10	30	0.97945	0.99947	1	18000	3	0.40286	0.0008264	0.00024274	0.004439	1027	19	0.40286
ENSG00000160445	ZER1	30	0.55847	0.93396	1	13880	6	0.5469	0.00082865	0.00024274	0.004439	1028	19	0.5469
ENSG00000147465	STAR	30	0.81367	0.98761	1	16436	6	0.11004	0.00083205	0.00024274	0.004439	1029	14	0.11004
ENSG00000104064	GABPB1	30	0.11689	0.51119	1	6366	10	0.072775	0.00083367	0.00024326	0.004439	1030	13	0.072775
ENSG00000147403	RPL10	30	0.33386	0.81358	1	10805	8	0.36876	0.00083479	0.00024326	0.004439	1031	16	0.36876
ENSG00000103316	CRYM	30	0.99708	0.99994	1	18290	4	0.30394	0.00083544	0.00024379	0.004439	1032	18	0.30394
ENSG00000187801	ZFP69B	30	0.57985	0.94069	1	14138	6	0.32517	0.00083778	0.00024379	0.004439	1033	17	0.32517
ENSG00000109320	NFKB1	30	0.35196	0.82681	1	11083	2	0.30186	0.00083881	0.00024379	0.004439	1034	17	0.30186
ENSG00000167394	ZNF668	30	0.32211	0.80534	1	10639	4	0.31712	0.00084098	0.00024431	0.004444	1035	18	0.31712
ENSG00000135018	UBQLN1	30	0.8304	0.98974	1	16590	7	0.21571	0.00084445	0.00024588	0.004469	1036	16	0.21571
ENSG00000106038	EVX1	30	0.42342	0.8731	1	12158	4	0.34328	0.00084771	0.00024798	0.004495	1037	18	0.34328
ENSG00000130775	THEMIS2	30	0.778	0.983	1	16064	5	0.17681	0.00084775	0.00024798	0.004495	1038	14	0.17681
ENSG00000137818	RPLP1	24	0.3308	0.78365	1	10759	8	0.023019	0.00084956	0.00023959	0.004439	1039	10	0.023019
ENSG00000074266	EED	30	0.9696	0.9992	1	17911	5	0.37531	0.00085018	0.00024851	0.004495	1040	18	0.37531
ENSG00000149231	CCDC82	30	0.9915	0.99982	1	18172	2	0.31393	0.00085226	0.00024851	0.004495	1041	19	0.31393
ENSG00000183258	DDX41	30	0.25596	0.74091	1	9456	9	-0.06779	0.00085374	0.00024851	0.004495	1042	11	-0.06779
ENSG00000153814	JAZF1	30	0.73935	0.97753	1	15760	6	0.29854	0.00085515	0.00024903	0.004496	1043	17	0.29854
ENSG00000138801	PAPSS1	30	0.561	0.93526	1	13907	5	0.15497	0.00085625	0.00024903	0.004496	1044	13	0.15497
ENSG00000114354	TFG	30	0.99713	0.99994	1	18293	4	0.28127	0.00085848	0.00025113	0.004525	1045	19	0.28127
ENSG00000131828	PDHA1	30	0.65974	0.95942	1	14991	2	0.37221	0.0008603	0.00025113	0.004525	1046	18	0.37221
ENSG00000100023	PPIL2	27	0.3993	0.8483	1	11822	8	0.25509	0.00086033	0.00025796	0.004621	1047	13	0.25509
ENSG00000187741	FANCA	30	0.58454	0.94171	1	14202	8	0.25701	0.00086425	0.00025166	0.004526	1048	16	0.25701
ENSG00000138758	40787	24	0.99998	1	1	18430	0	0.32563	0.00086687	0.00024221	0.004439	1049	15	0.32563
ENSG00000106538	RARRES2	30	0.95119	0.99839	1	17700	6	0.27134	0.00087321	0.00025166	0.004526	1050	18	0.27134
ENSG00000167981	ZNF597	30	0.63402	0.95377	1	14715	8	0.26085	0.00087572	0.00025218	0.004527	1051	16	0.26085
ENSG00000182504	CEP97	30	0.7544	0.97963	1	15865	7	0.32754	0.00087766	0.00025218	0.004527	1052	17	0.32754
ENSG00000141543	EIF4A3	25	0.034431	0.22801	1	3650	13	-0.49042	0.00087863	0.00026268	0.004697	1053	8	-0.49042
ENSG00000148346	LCN2	30	0.79821	0.98562	1	16264	6	0.27	0.00087941	0.00025271	0.004532	1054	16	0.27
ENSG00000137714	FDX1	24	0.94311	0.99691	1	17618	5	0.26598	0.00088026	0.00024274	0.004439	1055	14	0.26598
ENSG00000138668	HNRNPD	30	0.3285	0.80966	1	10728	9	0.43868	0.00088614	0.00027842	0.00496	1056	16	0.43868
ENSG00000104825	NFKBIB	30	0.60415	0.94754	1	14428	6	0.29528	0.00089071	0.00028157	0.004997	1057	15	0.29528
ENSG00000261236	BOP1	30	0.96476	0.99901	1	17854	5	0.42945	0.00089224	0.00028157	0.004997	1058	17	0.42945
ENSG00000176225	RTTN	30	0.22182	0.70203	1	8760	7	0.30253	0.00089772	0.00028262	0.004997	1059	17	0.30253
ENSG00000125977	EIF2S2	28	0.072087	0.37961	1	5039	12	-0.13479	0.00090363	0.00026688	0.004763	1060	10	-0.13479
ENSG00000168291	PDHB	30	0.79156	0.98481	1	16199	5	0.25094	0.00090378	0.00028315	0.004997	1061	16	0.25094
ENSG00000172663	TMEM134	30	0.50205	0.90805	1	13132	7	0.13523	0.00090548	0.00028315	0.004997	1062	14	0.13523
ENSG00000102921	N4BP1	30	0.64935	0.95736	1	14878	4	0.061816	0.00090686	0.00028315	0.004997	1063	14	0.061816
ENSG00000006747	SCIN	30	0.65255	0.95825	1	14911	8	0.27952	0.00090703	0.00028315	0.004997	1064	17	0.27952
ENSG00000174177	CTU2	30	0.9755	0.99937	1	17963	5	0.25192	0.00090713	0.00028315	0.004997	1065	16	0.25192
ENSG00000092201	SUPT16H	30	0.23949	0.72077	1	9110	11	0.041073	0.00090785	0.00028315	0.004997	1066	10	0.041073
ENSG00000147955	SIGMAR1	30	0.98802	0.99974	1	18117	4	0.39011	0.00091155	0.00028367	0.005001	1067	18	0.39011
ENSG00000167414	GNG8	30	0.85094	0.99213	1	16772	7	0.29157	0.00091407	0.00028577	0.005034	1068	18	0.29157
ENSG00000083168	KAT6A	30	0.98401	0.99959	1	18058	4	0.3618	0.0009165	0.0002884	0.005066	1069	16	0.3618
ENSG00000204644	ZFP57	30	0.40807	0.86316	1	11943	9	0.18301	0.00091763	0.0002884	0.005066	1070	15	0.18301
ENSG00000247315	ZCCHC3	30	0.92347	0.99732	1	17418	3	0.30475	0.0009183	0.0002884	0.005066	1071	18	0.30475
ENSG00000149743	TRPT1	30	0.99997	1	1	18427	1	0.3013	0.00092082	0.00028892	0.00507	1072	18	0.3013
ENSG00000160211	G6PD	30	0.81215	0.98743	1	16424	4	0.3126	0.00092272	0.00028945	0.00507	1073	18	0.3126
ENSG00000147604	RPL7	30	0.18204	0.65434	1	7948	9	0.15165	0.00092283	0.00028945	0.00507	1074	11	0.15165
ENSG00000170312	CDK1	29	0.71716	0.97243	1	15551	6	0.33818	0.00092651	0.00026006	0.004655	1075	17	0.33818
ENSG00000152611	CAPSL	30	0.81069	0.98726	1	16410	4	0.31888	0.00092663	0.00028997	0.005074	1076	17	0.31888
ENSG00000131495	NDUFA2	30	0.58321	0.94147	1	14188	7	0.25591	0.00092894	0.0002905	0.005074	1077	14	0.25591
ENSG00000109189	USP46	30	0.17202	0.64215	1	7693	6	0.32118	0.00093069	0.0002905	0.005074	1078	17	0.32118
ENSG00000130956	HABP4	30	0.99159	0.99982	1	18174	3	0.2618	0.00093888	0.00029417	0.005124	1079	17	0.2618
ENSG00000187533	PRR27	30	0.9289	0.99755	1	17464	6	0.35707	0.00093898	0.00029417	0.005124	1080	17	0.35707
ENSG00000130731	METTL26	30	0.6875	0.96555	1	15265	5	0.17061	0.00094693	0.00029627	0.005151	1081	15	0.17061
ENSG00000104899	AMH	30	0.85934	0.99272	1	16844	6	0.31303	0.00094784	0.00029627	0.005151	1082	17	0.31303
ENSG00000101347	SAMHD1	30	0.91938	0.997	1	17382	6	0.31354	0.00095274	0.00029784	0.005174	1083	17	0.31354
ENSG00000133393	FOPNL	30	0.10534	0.48662	1	6097	8	0.10906	0.00095463	0.00029889	0.005187	1084	14	0.10906
ENSG00000151882	CCL28	30	0.74348	0.97811	1	15796	6	0.21206	0.00095942	0.00029994	0.0052	1085	17	0.21206
ENSG00000213639	PPP1CB	29	0.5269	0.92045	1	13444	10	-0.178	0.00096116	0.00026373	0.004711	1086	10	-0.178
ENSG00000114204	SERPINI2	30	0.56462	0.93638	1	13956	7	0.28445	0.00096325	0.00030047	0.0052	1087	17	0.28445
ENSG00000127540	UQCR11	30	0.73928	0.97751	1	15756	3	0.30182	0.0009654	0.00030047	0.0052	1088	17	0.30182
ENSG00000135406	PRPH	30	0.2043	0.68054	1	8405	9	0.10281	0.00097438	0.00030257	0.005227	1089	13	0.10281
ENSG00000102924	CBLN1	30	0.96876	0.99917	1	17900	4	0.24794	0.00097516	0.00030257	0.005227	1090	19	0.24794
ENSG00000103154	NECAB2	30	0.15425	0.59913	1	7278	9	0.10655	0.00097734	0.00030414	0.005234	1091	13	0.10655
ENSG00000105698	USF2	30	0.28617	0.77594	1	10022	10	0.069697	0.00097899	0.00030467	0.005234	1092	13	0.069697
ENSG00000159579	RSPRY1	30	0.70575	0.97045	1	15434	9	0.082848	0.00098057	0.00030467	0.005234	1093	14	0.082848
ENSG00000099995	SF3A1	29	0.58689	0.9402	1	14233	8	0.21285	0.00098151	0.0002737	0.00488	1094	12	0.21285
ENSG00000180423	HARBI1	30	0.91245	0.99642	1	17310	6	0.34101	0.00098209	0.00030467	0.005234	1095	16	0.34101
ENSG00000131050	BPIFA2	30	0.66278	0.96014	1	15023	9	0.026377	0.00098436	0.00030467	0.005234	1096	13	0.026377
ENSG00000105640	RPL18A	16	0.84868	0.97797	1	16755	3	0.95958	0.00098661	0.00040176	0.006305	1097	10	0.95958
ENSG00000204178	TMEM57	30	0.99968	0.99999	1	18380	2	0.31276	0.00099101	0.00030519	0.005234	1098	17	0.31276
ENSG00000136122	BORA	30	0.796	0.98532	1	16237	6	0.38995	0.00099258	0.00030519	0.005234	1099	16	0.38995
ENSG00000075142	SRI	30	0.48607	0.90272	1	12943	8	0.26493	0.00099374	0.00030572	0.005234	1100	16	0.26493
ENSG00000177479	ARIH2	30	0.41021	0.86406	1	11977	5	0.33899	0.00099897	0.00030572	0.005234	1101	18	0.33899
ENSG00000156650	KAT6B	30	0.83552	0.99041	1	16645	3	0.22616	0.0010035	0.00030729	0.005256	1102	19	0.22616
ENSG00000152795	HNRNPDL	30	0.79966	0.9858	1	16279	5	0.17626	0.001005	0.00030782	0.00526	1103	15	0.17626
ENSG00000089685	BIRC5	29	0.05968	0.33785	1	4611	14	-0.32139	0.0010073	0.00028262	0.004997	1104	11	-0.32139
ENSG00000006715	VPS41	30	0.9651	0.99902	1	17857	3	0.30739	0.0010086	0.00030886	0.005273	1105	18	0.30739
ENSG00000128039	SRD5A3	30	0.32626	0.80826	1	10704	10	0.3553	0.0010145	0.00031201	0.005321	1106	17	0.3553
ENSG00000196620	UGT2B15	30	0.73801	0.97734	1	15749	8	0.21219	0.0010177	0.00031254	0.005321	1107	15	0.21219
ENSG00000125952	MAX	30	0.82544	0.98917	1	16537	5	0.17768	0.0010224	0.00031306	0.005321	1108	15	0.17768
ENSG00000186020	ZNF529	30	0.81709	0.98812	1	16467	7	0.33552	0.0010237	0.00031306	0.005321	1109	18	0.33552
ENSG00000165215	CLDN3	30	0.90669	0.99595	1	17256	6	0.30926	0.0010266	0.00031306	0.005321	1110	18	0.30926
ENSG00000145242	EPHA5	30	0.80147	0.98623	1	16297	5	0.13731	0.001029	0.00031359	0.005325	1111	13	0.13731
ENSG00000188937	NYX	30	0.92412	0.99734	1	17427	6	0.23943	0.0010396	0.00031621	0.00536	1112	17	0.23943
ENSG00000007384	RHBDF1	30	0.24937	0.73272	1	9328	11	0.33375	0.0010413	0.00031621	0.00536	1113	17	0.33375
ENSG00000114854	TNNC1	30	0.19472	0.6684	1	8212	7	0.23758	0.0010475	0.00031936	0.005408	1114	19	0.23758
ENSG00000101082	SLA2	26	0.90375	0.99454	1	17234	3	0.39771	0.0010545	0.00030467	0.005234	1115	16	0.39771
ENSG00000186111	PIP5K1C	30	0.91923	0.99699	1	17379	4	0.30725	0.0010683	0.00032566	0.005497	1116	15	0.30725
ENSG00000146707	POMZP3	30	0.9721	0.99926	1	17937	5	0.29706	0.0010691	0.00032566	0.005497	1117	18	0.29706
ENSG00000105373	NOP53	30	0.77344	0.98252	1	16019	6	0.19541	0.0010738	0.00032618	0.005497	1118	15	0.19541
ENSG00000204361	NXPE2	30	0.33956	0.81694	1	10889	6	0.1073	0.001076	0.00032618	0.005497	1119	13	0.1073
ENSG00000089902	RCOR1	30	0.80874	0.98698	1	16390	7	0.34131	0.001082	0.00032723	0.005497	1120	18	0.34131
ENSG00000198931	APRT	30	0.97978	0.99948	1	18003	4	0.24924	0.0010867	0.00032723	0.005497	1121	17	0.24924
ENSG00000249693	THEGL	30	0.94498	0.99813	1	17636	6	0.1259	0.0010873	0.00032723	0.005497	1122	14	0.1259
ENSG00000204673	AKT1S1	30	0.32183	0.80452	1	10635	6	0.20118	0.0010889	0.00032723	0.005497	1123	15	0.20118
ENSG00000055955	ITIH4	30	0.66107	0.95959	1	15003	5	0.32369	0.001093	0.00032776	0.005501	1124	17	0.32369
ENSG00000075336	TIMM21	30	0.97115	0.99923	1	17934	2	0.30367	0.0010974	0.00032828	0.005505	1125	16	0.30367
ENSG00000184517	ZFP1	30	0.53808	0.9261	1	13591	5	0.30824	0.0011032	0.00033301	0.005579	1126	18	0.30824
ENSG00000157103	SLC6A1	30	0.89315	0.99506	1	17136	7	0.30197	0.0011072	0.00033406	0.005592	1127	17	0.30197
ENSG00000161204	ABCF3	30	0.99787	0.99996	1	18305	3	0.25645	0.0011089	0.00033458	0.005596	1128	17	0.25645
ENSG00000134644	PUM1	30	0.99293	0.99984	1	18189	4	0.33432	0.0011205	0.00033616	0.005607	1129	18	0.33432
ENSG00000185022	MAFF	30	0.877	0.99395	1	16996	5	0.25224	0.0011205	0.00033616	0.005607	1130	17	0.25224
ENSG00000166971	AKTIP	30	0.77771	0.98292	1	16063	7	0.36787	0.0011211	0.00033616	0.005607	1131	17	0.36787
ENSG00000104299	INTS9	25	0.47535	0.88862	1	12820	8	0.25142	0.0011218	0.00032671	0.005497	1132	11	0.25142
ENSG00000048462	TNFRSF17	30	0.40366	0.8602	1	11881	9	0.26253	0.0011313	0.00033826	0.005627	1133	15	0.26253
ENSG00000134569	LRP4	30	0.91851	0.99692	1	17373	7	0.30774	0.0011327	0.00033826	0.005627	1134	18	0.30774
ENSG00000145431	PDGFC	30	0.92279	0.99724	1	17412	5	0.28961	0.0011425	0.00033878	0.005631	1135	19	0.28961
ENSG00000070915	SLC12A3	30	0.95094	0.99838	1	17698	6	0.27545	0.001145	0.00034035	0.005652	1136	17	0.27545
ENSG00000187546	AGMO	28	0.64801	0.95547	1	14859	6	0.056206	0.0011558	0.00033773	0.005627	1137	13	0.056206
ENSG00000123739	PLA2G12A	30	0.85074	0.9921	1	16769	4	0.40849	0.0011569	0.00034298	0.005691	1138	18	0.40849
ENSG00000106462	EZH2	30	0.39046	0.85279	1	11673	6	0.26637	0.0011573	0.0003435	0.005694	1139	17	0.26637
ENSG00000118197	DDX59	30	0.56602	0.93699	1	13972	9	0.42034	0.0011651	0.00034455	0.005697	1140	17	0.42034
ENSG00000117410	ATP6V0B	30	0.80436	0.98641	1	16332	8	0.35043	0.0011669	0.00034455	0.005697	1141	17	0.35043
ENSG00000163743	RCHY1	30	0.83786	0.99066	1	16666	4	0.30628	0.0011686	0.00034455	0.005697	1142	18	0.30628
ENSG00000171863	RPS7	23	0.41989	0.84482	1	12104	7	0.055146	0.0011693	0.00034875	0.005756	1143	11	0.055146
ENSG00000180720	CHRM4	30	0.49684	0.90659	1	13061	9	0.51445	0.0011707	0.00034718	0.005735	1144	17	0.51445
ENSG00000141994	DUS3L	30	0.7242	0.97475	1	15630	4	0.2928	0.0011904	0.0003498	0.005763	1145	18	0.2928
ENSG00000109654	TRIM2	30	0.99303	0.99985	1	18194	2	0.23872	0.0011914	0.0003498	0.005763	1146	19	0.23872
ENSG00000205126	ACCSL	30	0.46663	0.89517	1	12707	9	0.21281	0.0011941	0.00035085	0.005776	1147	15	0.21281
ENSG00000184305	CCSER1	24	0.25383	0.71204	1	9418	7	0.15872	0.0011971	0.00036082	0.005899	1148	12	0.15872
ENSG00000103363	ELOB	30	0.55459	0.93248	1	13836	9	0.27176	0.0012025	0.00035295	0.005799	1149	16	0.27176
ENSG00000121940	CLCC1	30	0.88784	0.99469	1	17088	5	0.30598	0.0012029	0.00035295	0.005799	1150	17	0.30598
ENSG00000124486	USP9X	30	0.32031	0.80381	1	10607	10	0.14767	0.0012052	0.00035348	0.005799	1151	14	0.14767
ENSG00000214960	ISPD	30	0.92806	0.99753	1	17456	4	0.30939	0.0012053	0.00035348	0.005799	1152	18	0.30939
ENSG00000104147	OIP5	30	0.4423	0.88572	1	12411	8	0.37298	0.0012113	0.000354	0.005802	1153	16	0.37298
ENSG00000124074	ENKD1	30	0.30824	0.79418	1	10389	4	0.35996	0.0012244	0.00035662	0.00584	1154	16	0.35996
ENSG00000104731	KLHDC4	30	0.83367	0.99016	1	16628	5	0.32882	0.0012253	0.00035715	0.005844	1155	18	0.32882
ENSG00000173933	RBM4	18	0.051824	0.27161	1	4368	5	0.27525	0.0012359	0.00044427	0.006737	1156	9	0.27525
ENSG00000237412	PRSS56	30	0.98546	0.99964	1	18081	4	0.27685	0.001238	0.0003624	0.005914	1157	18	0.27685
ENSG00000218823	PAPOLB	30	0.8943	0.99511	1	17156	4	0.25913	0.0012416	0.00036502	0.005941	1158	17	0.25913
ENSG00000119946	CNNM1	30	0.87551	0.99387	1	16984	6	0.11394	0.0012456	0.00036555	0.005945	1159	15	0.11394
ENSG00000114942	EEF1B2	24	0.57927	0.92479	1	14130	7	0.17199	0.0012512	0.00037762	0.006094	1160	11	0.17199
ENSG00000166197	NOLC1	30	0.70003	0.969	1	15379	7	0.27899	0.0012556	0.00037027	0.006009	1161	16	0.27899
ENSG00000163877	SNIP1	30	0.11097	0.49895	1	6231	12	-0.053543	0.0012588	0.0003708	0.006009	1162	10	-0.053543
ENSG00000159713	TPPP3	30	0.95286	0.99847	1	17718	2	0.30614	0.0012591	0.0003708	0.006009	1163	19	0.30614
ENSG00000182158	CREB3L2	29	0.11452	0.50251	1	6310	8	0.29922	0.0012594	0.00036187	0.005911	1164	15	0.29922
ENSG00000136286	MYO1G	30	0.81759	0.98814	1	16472	4	0.20638	0.0012612	0.0003708	0.006009	1165	16	0.20638
ENSG00000102962	CCL22	30	0.99725	0.99995	1	18298	3	0.32994	0.0012632	0.00037289	0.006038	1166	18	0.32994
ENSG00000175166	PSMD2	29	0.37271	0.83928	1	11407	7	0.19392	0.0012659	0.00036397	0.005935	1167	13	0.19392
ENSG00000130332	LSM7	29	0.61708	0.94773	1	14551	9	0.37975	0.0012674	0.0003645	0.005938	1168	16	0.37975
ENSG00000103148	NPRL3	30	0.94876	0.99828	1	17672	5	0.34872	0.0012681	0.00037709	0.006094	1169	17	0.34872
ENSG00000162065	TBC1D24	30	0.99879	0.99997	1	18337	3	0.24065	0.0012718	0.00037762	0.006094	1170	16	0.24065
ENSG00000136267	DGKB	30	0.981	0.99952	1	18015	4	0.21491	0.0012736	0.00037814	0.006097	1171	15	0.21491
ENSG00000114391	RPL24	24	0.97431	0.99878	1	17950	2	0.36795	0.0012758	0.00038497	0.006197	1172	15	0.36795
ENSG00000134575	ACP2	30	0.5206	0.91739	1	13376	8	0.078205	0.0012792	0.00038129	0.006143	1173	13	0.078205
ENSG00000176029	C11orf16	30	0.93232	0.99771	1	17497	5	0.19317	0.0012882	0.00038602	0.006208	1174	15	0.19317
ENSG00000130638	ATXN10	30	0.79886	0.98568	1	16272	6	0.26376	0.0012894	0.00038654	0.006211	1175	19	0.26376
ENSG00000180185	FAHD1	30	0.99426	0.99987	1	18218	2	0.23305	0.0012931	0.00038811	0.006231	1176	18	0.23305
ENSG00000145555	MYO10	30	0.75957	0.98029	1	15910	5	0.30722	0.0013003	0.00039021	0.006248	1177	19	0.30722
ENSG00000163817	SLC6A20	30	0.26827	0.75511	1	9682	6	0.27002	0.0013004	0.00039021	0.006248	1178	17	0.27002
ENSG00000162066	AMDHD2	30	0.98181	0.99953	1	18025	2	0.18178	0.0013016	0.00039021	0.006248	1179	15	0.18178
ENSG00000215148	PRSS41	30	0.95015	0.99835	1	17689	3	0.23107	0.0013055	0.00039126	0.006248	1180	19	0.23107
ENSG00000132793	LPIN3	30	0.13383	0.55375	1	6795	7	0.17243	0.0013079	0.00039126	0.006248	1181	15	0.17243
ENSG00000157224	CLDN12	30	0.72379	0.97464	1	15624	6	0.27789	0.0013137	0.00039179	0.006248	1182	18	0.27789
ENSG00000172009	THOP1	30	0.75392	0.9795	1	15860	5	0.27344	0.0013173	0.00039179	0.006248	1183	17	0.27344
ENSG00000168140	VASN	30	0.21507	0.69333	1	8623	7	0.18965	0.0013177	0.00039179	0.006248	1184	15	0.18965
ENSG00000149932	TMEM219	30	0.064267	0.35873	1	4787	13	-0.10174	0.0013285	0.00039284	0.006254	1185	11	-0.10174
ENSG00000177565	TBL1XR1	30	0.44775	0.88803	1	12470	5	0.26314	0.001329	0.00039284	0.006254	1186	18	0.26314
ENSG00000122705	CLTA	30	0.74978	0.97897	1	15830	8	0.34445	0.0013324	0.00039336	0.006257	1187	16	0.34445
ENSG00000111731	C2CD5	30	0.97024	0.99921	1	17920	2	0.29078	0.001333	0.00039389	0.00626	1188	18	0.29078
ENSG00000099331	MYO9B	30	0.60996	0.9491	1	14490	9	0.22506	0.0013391	0.00039494	0.006271	1189	18	0.22506
ENSG00000148229	POLE3	30	0.76597	0.98132	1	15966	4	0.25246	0.0013451	0.00039546	0.006272	1190	17	0.25246
ENSG00000131634	TMEM204	30	0.33836	0.81665	1	10872	5	0.090884	0.0013456	0.00039599	0.006272	1191	14	0.090884
ENSG00000196123	KIAA0895L	30	0.89056	0.99487	1	17123	5	0.33053	0.0013457	0.00039599	0.006272	1192	19	0.33053
ENSG00000123407	HOXC12	30	0.9263	0.99747	1	17444	6	0.31961	0.0013505	0.00039756	0.006287	1193	17	0.31961
ENSG00000127580	WDR24	30	0.87735	0.99399	1	16997	7	0.28983	0.0013509	0.00039756	0.006287	1194	18	0.28983
ENSG00000249115	HAUS5	29	0.66203	0.95927	1	15013	9	0.04704	0.0013527	0.00037762	0.006094	1195	8	0.04704
ENSG00000103253	HAGHL	30	0.84321	0.99121	1	16709	3	0.27946	0.0013556	0.00040071	0.006305	1196	19	0.27946
ENSG00000023228	NDUFS1	30	0.5828	0.94147	1	14183	7	0.182	0.0013563	0.00040071	0.006305	1197	14	0.182
ENSG00000154473	BUB3	30	0.24973	0.73283	1	9335	11	-0.044042	0.0013581	0.00040071	0.006305	1198	13	-0.044042
ENSG00000198812	LRRC10	30	0.94197	0.99804	1	17598	5	0.32327	0.0013587	0.00040071	0.006305	1199	17	0.32327
ENSG00000158428	CATIP	30	0.9881	0.99974	1	18118	4	0.24338	0.001362	0.00040071	0.006305	1200	18	0.24338
ENSG00000095787	WAC	30	0.69906	0.96843	1	15367	2	0.38888	0.0013687	0.00040124	0.006305	1201	19	0.38888
ENSG00000182208	MOB2	30	0.95253	0.99846	1	17716	4	0.17697	0.0013695	0.00040124	0.006305	1202	14	0.17697
ENSG00000108654	DDX5	30	0.65529	0.95873	1	14940	8	0.30559	0.0013749	0.00040176	0.006305	1203	19	0.30559
ENSG00000156738	MS4A1	30	0.35747	0.83081	1	11155	5	0.32807	0.001377	0.00040281	0.006317	1204	18	0.32807
ENSG00000127564	PKMYT1	30	0.61202	0.94973	1	14509	6	0.20553	0.001385	0.00040333	0.006317	1205	13	0.20553
ENSG00000162636	FAM102B	30	0.46633	0.89504	1	12701	8	0.30858	0.001388	0.00040491	0.006329	1206	17	0.30858
ENSG00000167985	SDHAF2	30	0.35806	0.83206	1	11166	6	0.39707	0.0013905	0.00040543	0.006332	1207	18	0.39707
ENSG00000179632	MAF1	30	0.95906	0.99874	1	17785	5	0.25485	0.0013934	0.00040806	0.006367	1208	16	0.25485
ENSG00000105227	PRX	30	0.58083	0.94075	1	14157	8	0.13307	0.0013971	0.00041121	0.006401	1209	12	0.13307
ENSG00000068831	RASGRP2	30	0.53053	0.92305	1	13492	5	0.28253	0.0013975	0.00041121	0.006401	1210	18	0.28253
ENSG00000122545	39326	30	0.78512	0.98394	1	16146	5	0.34387	0.0013983	0.00041173	0.006401	1211	16	0.34387
ENSG00000148331	ASB6	30	0.8175	0.98812	1	16469	7	0.40195	0.0014033	0.00041226	0.006401	1212	16	0.40195
ENSG00000163440	PDCL2	30	0.97451	0.99932	1	17953	3	0.41827	0.0014046	0.00041226	0.006401	1213	18	0.41827
ENSG00000163931	TKT	30	0.81305	0.98753	1	16433	4	0.36335	0.0014047	0.00041226	0.006401	1214	18	0.36335
ENSG00000157106	SMG1	30	0.58617	0.94281	1	14222	9	0.30519	0.0014099	0.00041278	0.006404	1215	16	0.30519
ENSG00000089486	CDIP1	24	0.39863	0.83654	1	11811	6	0.17149	0.0014182	0.00043587	0.006637	1216	10	0.17149
ENSG00000242950	ERVW-1	30	0.88163	0.99424	1	17034	4	0.30149	0.0014208	0.00041908	0.006496	1217	18	0.30149
ENSG00000140694	PARN	30	0.98865	0.99976	1	18126	5	0.16418	0.0014251	0.0004217	0.006532	1218	14	0.16418
ENSG00000143384	MCL1	27	0.29695	0.77354	1	10224	10	0.14114	0.0014293	0.00040386	0.006317	1219	9	0.14114
ENSG00000142937	RPS8	27	0.50407	0.90516	1	13167	9	0.037568	0.0014334	0.00040386	0.006317	1220	10	0.037568
ENSG00000170581	STAT2	30	0.033981	0.24536	1	3624	9	0.20182	0.0014338	0.00042223	0.006534	1221	15	0.20182
ENSG00000102032	RENBP	28	0.07745	0.39351	1	5223	13	-0.057506	0.0014339	0.00042275	0.006537	1222	9	-0.057506
ENSG00000265681	RPL17	18	0.55012	0.8908	1	13770	5	0.5542	0.0014432	0.00055239	0.007765	1223	9	0.5542
ENSG00000197694	SPTAN1	30	0.8348	0.99027	1	16640	6	0.26297	0.0014448	0.00042433	0.006537	1224	18	0.26297
ENSG00000086504	MRPL28	30	0.88018	0.99414	1	17023	5	-0.10782	0.0014475	0.00042433	0.006537	1225	7	-0.10782
ENSG00000135914	HTR2B	30	0.54716	0.92967	1	13723	4	0.21906	0.0014501	0.00042433	0.006537	1226	19	0.21906
ENSG00000122707	RECK	30	0.96764	0.99911	1	17886	3	0.32354	0.0014512	0.00042433	0.006537	1227	18	0.32354
ENSG00000187634	SAMD11	30	0.80621	0.98665	1	16358	6	0.31161	0.0014514	0.00042485	0.006537	1228	19	0.31161
ENSG00000141627	DYM	30	0.80722	0.98678	1	16371	4	0.21257	0.0014518	0.00042485	0.006537	1229	19	0.21257
ENSG00000100344	PNPLA3	30	0.050226	0.31528	1	4303	8	0.0044109	0.001456	0.00042538	0.00654	1230	11	0.0044109
ENSG00000184471	C1QTNF8	30	0.68954	0.96602	1	15282	9	0.27829	0.0014588	0.00042643	0.006551	1231	18	0.27829
ENSG00000138767	CNOT6L	30	0.98034	0.9995	1	18009	3	0.26971	0.0014759	0.00043063	0.006599	1232	15	0.26971
ENSG00000167671	UBXN6	30	0.94236	0.99806	1	17607	6	0.16542	0.0014817	0.00043063	0.006599	1233	15	0.16542
ENSG00000189283	FHIT	30	0.43973	0.88454	1	12385	8	0.030135	0.0014875	0.00043168	0.00661	1234	14	0.030135
ENSG00000196407	THEM5	30	0.59185	0.94442	1	14302	4	0.21496	0.0014887	0.0004322	0.006613	1235	19	0.21496
ENSG00000150628	SPATA4	26	0.82779	0.98767	1	16564	5	0.31747	0.0014916	0.00044165	0.006703	1236	17	0.31747
ENSG00000187837	HIST1H1C	30	0.74863	0.97872	1	15823	3	0.35851	0.0014926	0.00043378	0.006629	1237	17	0.35851
ENSG00000146555	SDK1	24	0.99998	1	1	18432	0	0.29972	0.0014994	0.00046422	0.006928	1238	16	0.29972
ENSG00000214376	VSTM5	30	0.44874	0.88874	1	12483	8	0.33332	0.0015007	0.0004343	0.006629	1239	19	0.33332
ENSG00000205937	RNPS1	30	0.19342	0.66763	1	8186	9	0.38043	0.0015042	0.0004343	0.006629	1240	16	0.38043
ENSG00000123360	PDE1B	30	0.74402	0.97814	1	15801	7	0.027684	0.0015089	0.00043482	0.006631	1241	10	0.027684
ENSG00000114742	WDR48	30	0.99686	0.99993	1	18283	3	0.3795	0.0015131	0.00043535	0.006634	1242	18	0.3795
ENSG00000142507	PSMB6	30	0.642	0.95603	1	14799	5	0.46628	0.0015247	0.0004385	0.006668	1243	18	0.46628
ENSG00000172889	EGFL7	26	0.056969	0.31845	1	4529	8	0.30912	0.0015248	0.000449	0.006773	1244	14	0.30912
ENSG00000129084	PSMA1	30	0.082908	0.4182	1	5434	11	0.047383	0.0015283	0.00043902	0.006668	1245	10	0.047383
ENSG00000174990	CA5A	30	0.95301	0.99848	1	17722	5	0.11886	0.0015294	0.00043902	0.006668	1246	14	0.11886
ENSG00000103528	SYT17	30	0.99059	0.99981	1	18163	4	0.28394	0.0015583	0.00044742	0.006769	1247	18	0.28394
ENSG00000184178	SCFD2	30	0.69763	0.96795	1	15350	4	0.32475	0.0015585	0.00044742	0.006769	1248	17	0.32475
ENSG00000283980	GNG14	30	0.54363	0.92816	1	13674	5	0.30539	0.0015588	0.00044742	0.006769	1249	17	0.30539
ENSG00000101040	ZMYND8	30	0.45648	0.8916	1	12563	10	0.050646	0.0015647	0.000449	0.006773	1250	12	0.050646
ENSG00000118242	MREG	30	0.77048	0.98213	1	15999	6	0.15394	0.0015651	0.000449	0.006773	1251	14	0.15394
ENSG00000188529	SRSF10	30	0.77702	0.98289	1	16054	4	0.34078	0.0015674	0.00044952	0.006773	1252	18	0.34078
ENSG00000140598	EFL1	30	0.50351	0.90862	1	13151	6	0.10985	0.0015676	0.00044952	0.006773	1253	12	0.10985
ENSG00000125826	RBCK1	30	0.20846	0.68504	1	8485	4	0.28298	0.0015705	0.00045005	0.006773	1254	18	0.28298
ENSG00000119523	ALG2	29	0.25704	0.74487	1	9478	10	0.079038	0.0015718	0.000428	0.00657	1255	13	0.079038
ENSG00000167397	VKORC1	30	0.50921	0.911	1	13233	5	0.29725	0.001572	0.00045057	0.006773	1256	18	0.29725
ENSG00000130164	LDLR	30	0.5251	0.9204	1	13427	7	0.33157	0.0015728	0.00045057	0.006773	1257	17	0.33157
ENSG00000105968	H2AFV	30	0.5601	0.93488	1	13895	5	0.21736	0.0015792	0.00045109	0.006775	1258	15	0.21736
ENSG00000102996	MMP15	30	0.94549	0.99816	1	17639	5	0.17397	0.0015838	0.00045162	0.006778	1259	14	0.17397
ENSG00000143079	CTTNBP2NL	30	0.91646	0.99674	1	17350	5	0.40766	0.0015954	0.00045477	0.00682	1260	17	0.40766
ENSG00000157150	TIMP4	30	0.25441	0.73986	1	9432	9	0.11748	0.0016066	0.00045582	0.00683	1261	13	0.11748
ENSG00000099625	CBARP	30	0.38989	0.85231	1	11664	6	0.26583	0.0016214	0.00046002	0.006877	1262	17	0.26583
ENSG00000103274	NUBP1	30	0.21757	0.69665	1	8679	5	0.45208	0.0016218	0.00046002	0.006877	1263	17	0.45208
ENSG00000187726	DNAJB13	30	0.99062	0.99981	1	18165	3	0.36546	0.0016252	0.00046054	0.006879	1264	18	0.36546
ENSG00000170549	IRX1	30	0.25845	0.74394	1	9505	9	0.19892	0.0016328	0.00046579	0.006943	1265	16	0.19892
ENSG00000116815	CD58	30	0.31514	0.80142	1	10511	7	0.27963	0.0016378	0.00046631	0.006943	1266	16	0.27963
ENSG00000114850	SSR3	30	0.961	0.99881	1	17809	5	0.2096	0.0016389	0.00046631	0.006943	1267	15	0.2096
ENSG00000002822	MAD1L1	30	0.50703	0.91027	1	13202	6	0.24499	0.0016413	0.00046684	0.006946	1268	17	0.24499
ENSG00000196155	PLEKHG4	24	0.46243	0.87631	1	12646	3	0.28421	0.0016427	0.0005251	0.007487	1269	13	0.28421
ENSG00000169976	SF3B5	29	0.14324	0.57971	1	7024	12	0.17719	0.0016514	0.00045897	0.006872	1270	14	0.17719
ENSG00000127022	CANX	30	0.82663	0.98935	1	16547	5	0.29467	0.0016578	0.00046894	0.006971	1271	18	0.29467
ENSG00000168071	CCDC88B	30	0.72052	0.97357	1	15585	7	0.055271	0.0016613	0.00046999	0.006976	1272	10	0.055271
ENSG00000186806	VSIG10L	30	0.49866	0.90723	1	13082	7	0.18549	0.0016614	0.00046999	0.006976	1273	15	0.18549
ENSG00000103479	RBL2	30	0.54944	0.93065	1	13763	8	0.27683	0.0016662	0.00047156	0.006994	1274	16	0.27683
ENSG00000124935	SCGB1D2	30	0.97032	0.99921	1	17922	5	0.22325	0.0016734	0.00047314	0.007012	1275	15	0.22325
ENSG00000103319	EEF2K	27	0.82211	0.98688	1	16508	7	0.26111	0.0016738	0.00047471	0.007024	1276	14	0.26111
ENSG00000157193	LRP8	30	0.47959	0.9005	1	12866	6	0.3022	0.001678	0.00047419	0.007022	1277	17	0.3022
ENSG00000274252	GGTLC3	12	0.25363	0.6121	1	9413	3	0.0040246	0.001679	0.00085417	0.01045	1278	4	0.0040246
ENSG00000197162	ZNF785	30	0.62401	0.95236	1	14614	6	0.066837	0.0016843	0.00047839	0.007073	1279	12	0.066837
ENSG00000196475	GK2	30	0.53686	0.92567	1	13578	3	0.19154	0.0017021	0.00048363	0.007139	1280	16	0.19154
ENSG00000181924	COA4	30	0.2371	0.71836	1	9066	8	0.13347	0.0017026	0.00048363	0.007139	1281	14	0.13347
ENSG00000146530	VWDE	30	0.94593	0.99817	1	17641	6	0.28294	0.0017089	0.00048468	0.007143	1282	17	0.28294
ENSG00000241935	HOGA1	30	0.4336	0.88065	1	12294	7	0.17716	0.0017089	0.00048468	0.007143	1283	14	0.17716
ENSG00000215131	C16orf90	30	0.28639	0.77626	1	10025	6	0.25526	0.0017221	0.00048888	0.007196	1284	17	0.25526
ENSG00000142541	RPL13A	25	0.28192	0.74627	1	9939	9	0.21862	0.0017244	0.00052405	0.007478	1285	13	0.21862
ENSG00000157353	FUK	30	0.90968	0.99613	1	17284	7	0.31801	0.0017266	0.00048941	0.007196	1286	18	0.31801
ENSG00000082516	GEMIN5	30	0.94796	0.99824	1	17662	5	0.38933	0.0017282	0.00048941	0.007196	1287	17	0.38933
ENSG00000149798	CDC42EP2	30	0.45707	0.89194	1	12570	9	0.16039	0.0017395	0.00049098	0.007214	1288	15	0.16039
ENSG00000163116	STPG2	30	0.98116	0.99952	1	18018	3	0.29616	0.0017432	0.00049308	0.007233	1289	16	0.29616
ENSG00000187514	PTMA	23	0.80165	0.98022	1	16299	6	-0.055338	0.001748	0.0005802	0.008042	1290	8	-0.055338
ENSG00000110931	CAMKK2	30	0.94378	0.9981	1	17626	5	0.2369	0.001749	0.00049308	0.007233	1291	16	0.2369
ENSG00000164080	RAD54L2	24	0.62541	0.94093	1	14633	3	0.3362	0.0017506	0.00055081	0.007755	1292	15	0.3362
ENSG00000164100	NDST3	30	0.79146	0.98481	1	16198	5	0.17332	0.0017619	0.00049571	0.007266	1293	15	0.17332
ENSG00000111725	PRKAB1	30	0.055721	0.33467	1	4487	12	0.10367	0.0017642	0.00049676	0.007266	1294	11	0.10367
ENSG00000169900	PYDC1	24	0.91911	0.99494	1	17377	3	0.26665	0.0017661	0.00055134	0.007756	1295	13	0.26665
ENSG00000065534	MYLK	30	0.81088	0.98733	1	16412	6	0.32251	0.0017674	0.00049728	0.007266	1296	18	0.32251
ENSG00000167476	JSRP1	30	0.98277	0.99956	1	18041	4	0.2129	0.0017689	0.00049885	0.007266	1297	16	0.2129
ENSG00000172831	CES2	30	0.71427	0.97238	1	15520	5	0.37212	0.0017701	0.00049938	0.007266	1298	17	0.37212
ENSG00000145741	BTF3	30	0.92569	0.99744	1	17438	4	0.072861	0.001773	0.00049938	0.007266	1299	13	0.072861
ENSG00000144161	ZC3H8	30	0.16799	0.63461	1	7594	11	-0.10604	0.0017751	0.00049938	0.007266	1300	13	-0.10604
ENSG00000175877	TMEM270	30	0.27313	0.76254	1	9767	8	0.31911	0.0017778	0.0004999	0.007266	1301	17	0.31911
ENSG00000148296	SURF6	30	0.55951	0.93472	1	13890	10	0.26403	0.0017809	0.0004999	0.007266	1302	17	0.26403
ENSG00000165275	TRMT10B	30	0.17679	0.64837	1	7813	9	0.16497	0.0017828	0.0004999	0.007266	1303	15	0.16497
ENSG00000105610	KLF1	30	0.60513	0.94777	1	14438	9	0.28358	0.0017843	0.0004999	0.007266	1304	15	0.28358
ENSG00000185338	SOCS1	30	0.47927	0.9005	1	12863	5	0.32643	0.0017852	0.0004999	0.007266	1305	18	0.32643
ENSG00000183625	CCR3	30	0.99643	0.99992	1	18268	3	0.3163	0.0017918	0.00050253	0.007287	1306	18	0.3163
ENSG00000077080	ACTL6B	30	0.39473	0.85516	1	11740	7	0.16464	0.0017919	0.00050253	0.007287	1307	15	0.16464
ENSG00000016082	ISL1	30	0.76336	0.98083	1	15945	6	0.19912	0.0017931	0.00050253	0.007287	1308	14	0.19912
ENSG00000103494	RPGRIP1L	30	0.54782	0.92997	1	13735	7	0.3097	0.0017965	0.00050305	0.007289	1309	16	0.3097
ENSG00000171522	PTGER4	30	0.48186	0.9012	1	12885	7	0.28298	0.0017988	0.0005041	0.007293	1310	18	0.28298
ENSG00000175130	MARCKSL1	30	0.58355	0.94147	1	14193	9	0.35776	0.0018157	0.00050883	0.00735	1311	18	0.35776
ENSG00000163636	PSMD6	29	0.5932	0.94173	1	14321	8	0.5643	0.0018179	0.00050358	0.007291	1312	16	0.5643
ENSG00000088682	COQ9	30	0.81078	0.98731	1	16411	7	0.12359	0.0018181	0.00050935	0.007352	1313	14	0.12359
ENSG00000170153	RNF150	30	0.99009	0.9998	1	18154	4	0.30793	0.0018234	0.00051145	0.007371	1314	18	0.30793
ENSG00000159761	C16orf86	30	0.038583	0.26755	1	3844	9	0.010239	0.0018243	0.00051145	0.007371	1315	14	0.010239
ENSG00000165501	LRR1	28	0.26092	0.73665	1	9547	10	-0.084886	0.0018283	0.00053769	0.007621	1316	11	-0.084886
ENSG00000156140	ADAMTS3	30	0.50021	0.90765	1	13109	9	0.23777	0.0018324	0.00051407	0.007403	1317	17	0.23777
ENSG00000141759	TXNL4A	29	0.087689	0.43644	1	5556	13	-0.13087	0.0018351	0.00050515	0.007302	1318	12	-0.13087
ENSG00000103355	PRSS33	30	0.23753	0.7191	1	9075	6	0.29493	0.0018358	0.00051512	0.007413	1319	17	0.29493
ENSG00000122406	RPL5	30	0.83013	0.98974	1	16587	8	0.27846	0.0018379	0.00051565	0.007414	1320	14	0.27846
ENSG00000188322	SBK1	30	0.99927	0.99998	1	18362	3	0.2869	0.0018385	0.00051617	0.007416	1321	16	0.2869
ENSG00000160293	VAV2	30	0.66046	0.95953	1	14999	4	0.26295	0.0018396	0.00051932	0.00745	1322	18	0.26295
ENSG00000166848	TERF2IP	30	0.85799	0.99265	1	16832	4	0.17267	0.0018415	0.00051932	0.00745	1323	15	0.17267
ENSG00000174669	SLC29A2	30	0.081818	0.41627	1	5390	6	0.30296	0.0018633	0.00052247	0.007476	1324	17	0.30296
ENSG00000109685	NSD2	30	0.91584	0.99667	1	17345	6	0.26901	0.0018648	0.000523	0.007476	1325	17	0.26901
ENSG00000106511	MEOX2	30	0.99054	0.99981	1	18160	4	0.34037	0.0018696	0.000523	0.007476	1326	18	0.34037
ENSG00000215045	GRID2IP	30	0.9047	0.99578	1	17247	7	0.30878	0.0018707	0.00052352	0.007476	1327	18	0.30878
ENSG00000185838	GNB1L	30	0.98371	0.99958	1	18055	5	0.29277	0.0018731	0.00052352	0.007476	1328	18	0.29277
ENSG00000188372	ZP3	30	0.71499	0.97245	1	15528	6	0.29995	0.0018732	0.00052352	0.007476	1329	17	0.29995
ENSG00000123349	PFDN5	30	0.74059	0.97756	1	15771	7	0.16556	0.001886	0.00052772	0.007506	1330	14	0.16556
ENSG00000187609	EXD3	30	0.78024	0.98328	1	16091	5	0.18737	0.0018939	0.00052825	0.007506	1331	15	0.18737
ENSG00000130939	UBE4B	30	0.40932	0.86344	1	11959	3	0.21625	0.0018948	0.00052877	0.007506	1332	15	0.21625
ENSG00000011485	PPP5C	30	0.93199	0.9977	1	17495	5	0.35283	0.0018951	0.00052877	0.007506	1333	16	0.35283
ENSG00000189266	PNRC2	30	0.90431	0.99577	1	17239	7	0.13799	0.0019046	0.00052877	0.007506	1334	15	0.13799
ENSG00000169228	RAB24	30	0.40594	0.86179	1	11919	6	0.27745	0.0019059	0.00052877	0.007506	1335	16	0.27745
ENSG00000270617	URGCP-MRPS24	18	0.63797	0.92836	1	14757	3	0.024357	0.0019108	0.0007429	0.009495	1336	8	0.024357
ENSG00000146263	MMS22L	28	0.75294	0.9776	1	15853	8	0.39139	0.0019207	0.00056866	0.007917	1337	15	0.39139
ENSG00000185669	SNAI3	30	0.44008	0.88454	1	12386	9	0.25075	0.0019299	0.00053664	0.007612	1338	16	0.25075
ENSG00000113141	IK	30	0.92297	0.99727	1	17414	7	0.31664	0.0019336	0.00053874	0.007626	1339	17	0.31664
ENSG00000153446	C16orf89	30	0.98874	0.99976	1	18128	5	0.29683	0.001936	0.00053927	0.007626	1340	17	0.29683
ENSG00000185278	ZBTB37	30	0.70828	0.97107	1	15461	8	0.38966	0.0019386	0.00053927	0.007626	1341	16	0.38966
ENSG00000185627	PSMD13	30	0.54062	0.92699	1	13632	6	0.20066	0.0019475	0.00053979	0.007628	1342	13	0.20066
ENSG00000166123	GPT2	30	0.89392	0.9951	1	17148	4	0.2957	0.0019548	0.00054294	0.007667	1343	16	0.2957
ENSG00000087258	GNAO1	24	0.99393	0.99971	1	18209	1	0.33047	0.0019641	0.00064686	0.008692	1344	13	0.33047
ENSG00000266412	NCOA4	30	0.15507	0.60007	1	7298	7	0.24344	0.0019671	0.00054556	0.007692	1345	18	0.24344
ENSG00000110455	ACCS	30	0.99999	1	1	18442	1	0.2798	0.0019673	0.00054556	0.007692	1346	17	0.2798
ENSG00000124766	SOX4	30	0.92309	0.99729	1	17416	7	0.30655	0.001968	0.00054871	0.007731	1347	16	0.30655
ENSG00000113389	NPR3	30	0.88821	0.99471	1	17092	5	0.15066	0.0019844	0.00055554	0.007792	1348	14	0.15066
ENSG00000188352	FOCAD	30	0.9831	0.99956	1	18047	4	0.22638	0.0019868	0.00055554	0.007792	1349	16	0.22638
ENSG00000006194	ZNF263	30	0.27223	0.76	1	9746	12	0.058926	0.0019872	0.00055554	0.007792	1350	15	0.058926
ENSG00000130005	GAMT	30	0.86315	0.99296	1	16878	3	0.23766	0.0019925	0.00056078	0.007845	1351	18	0.23766
ENSG00000062194	GPBP1	30	0.17237	0.64239	1	7702	10	0.053576	0.001994	0.00056131	0.007845	1352	14	0.053576
ENSG00000175267	VWA3A	30	0.94885	0.99829	1	17674	5	0.25174	0.0019972	0.00056131	0.007845	1353	17	0.25174
ENSG00000138769	CDKL2	30	0.98974	0.9998	1	18149	4	0.3308	0.0019973	0.00056131	0.007845	1354	18	0.3308
ENSG00000147669	POLR2K	30	0.50958	0.911	1	13237	6	0.26294	0.0020023	0.00056183	0.007845	1355	13	0.26294
ENSG00000138107	ACTR1A	26	0.18485	0.63174	1	7996	10	0.10771	0.0020043	0.00058125	0.008051	1356	13	0.10771
ENSG00000230453	ANKRD18B	30	0.6749	0.96276	1	15137	7	0.22309	0.0020049	0.00056183	0.007845	1357	15	0.22309
ENSG00000125878	TCF15	30	0.87163	0.99349	1	16947	6	0.25932	0.0020051	0.00056236	0.007847	1358	18	0.25932
ENSG00000162194	LBHD1	30	0.74018	0.97756	1	15767	7	0.25312	0.0020186	0.00056761	0.007908	1359	17	0.25312
ENSG00000179044	EXOC3L1	30	0.96127	0.99882	1	17815	4	0.26471	0.0020193	0.00056761	0.007908	1360	17	0.26471
ENSG00000205923	CEMP1	30	0.90868	0.99606	1	17275	5	0.30521	0.0020228	0.00056918	0.007919	1361	18	0.30521
ENSG00000162391	FAM151A	30	0.54289	0.92789	1	13660	7	0.16205	0.0020292	0.00057076	0.007935	1362	15	0.16205
ENSG00000170748	RBMXL2	30	0.82685	0.98938	1	16552	5	0.30903	0.002031	0.00057128	0.007936	1363	17	0.30903
ENSG00000075399	VPS9D1	30	0.99609	0.99991	1	18259	4	0.24097	0.0020316	0.00057233	0.007945	1364	17	0.24097
ENSG00000110958	PTGES3	30	0.89758	0.99528	1	17186	7	0.3002	0.0020346	0.00057286	0.007946	1365	18	0.3002
ENSG00000138092	CENPO	30	0.40289	0.85923	1	11870	10	0.13452	0.0020403	0.00058388	0.008081	1366	14	0.13452
ENSG00000106688	SLC1A1	30	0.71114	0.97174	1	15485	7	0.31583	0.0020405	0.0005844	0.008083	1367	18	0.31583
ENSG00000072609	CHFR	30	0.91257	0.99643	1	17311	7	0.093172	0.0020421	0.0005865	0.008094	1368	15	0.093172
ENSG00000162664	ZNF326	30	0.6032	0.94731	1	14414	2	0.27933	0.0020446	0.0005865	0.008094	1369	18	0.27933
ENSG00000117724	CENPF	30	0.41921	0.86951	1	12096	4	0.25827	0.0020461	0.0005865	0.008094	1370	15	0.25827
ENSG00000181982	CCDC149	27	0.032949	0.23343	1	3578	9	0.27537	0.0020465	0.0005886	0.008117	1371	16	0.27537
ENSG00000102934	PLLP	30	0.42306	0.87283	1	12154	10	0.16914	0.0020718	0.00058965	0.008125	1372	13	0.16914
ENSG00000034713	GABARAPL2	30	0.64175	0.95597	1	14792	8	0.19819	0.0020752	0.00059123	0.008141	1373	15	0.19819
ENSG00000154511	FAM69A	30	0.93119	0.99766	1	17486	6	0.20066	0.0020796	0.00059175	0.008142	1374	15	0.20066
ENSG00000188732	FAM221A	30	0.94063	0.99798	1	17584	3	0.29219	0.0020932	0.00059437	0.008173	1375	18	0.29219
ENSG00000150471	ADGRL3	30	0.3402	0.81759	1	10900	10	0.26787	0.0021029	0.00059595	0.008182	1376	16	0.26787
ENSG00000163939	PBRM1	30	0.94656	0.99819	1	17647	5	0.29082	0.0021031	0.00059595	0.008182	1377	17	0.29082
ENSG00000140319	SRP14	30	0.62571	0.95261	1	14634	7	0.061666	0.0021041	0.00059647	0.008184	1378	14	0.061666
ENSG00000144231	POLR2D	30	0.37075	0.84129	1	11380	9	0.16153	0.0021045	0.000597	0.008185	1379	14	0.16153
ENSG00000005844	ITGAL	30	0.60728	0.94858	1	14461	5	0.25016	0.0021096	0.00059805	0.008187	1380	16	0.25016
ENSG00000178403	NEUROG2	30	0.68724	0.96544	1	15260	7	0.13951	0.00211	0.00059805	0.008187	1381	14	0.13951
ENSG00000175591	P2RY2	27	0.63561	0.94903	1	14735	3	0.30442	0.0021138	0.00060697	0.008282	1382	16	0.30442
ENSG00000162618	ADGRL4	30	0.32763	0.80917	1	10720	6	0.33153	0.0021164	0.0006033	0.008253	1383	17	0.33153
ENSG00000156171	DRAM2	30	0.67909	0.96396	1	15176	9	0.1132	0.0021183	0.00060382	0.008254	1384	13	0.1132
ENSG00000066136	NFYC	30	0.44876	0.88874	1	12484	9	0.098891	0.0021265	0.0006075	0.008282	1385	14	0.098891
ENSG00000166974	MAPRE2	30	0.79806	0.9856	1	16259	7	0.30016	0.002128	0.0006075	0.008282	1386	17	0.30016
ENSG00000096088	PGC	30	0.27473	0.76466	1	9803	10	-0.015301	0.0021341	0.00060802	0.008282	1387	13	-0.015301
ENSG00000129910	CDH15	30	0.99929	0.99998	1	18365	3	0.2992	0.002135	0.00060802	0.008282	1388	17	0.2992
ENSG00000163376	KBTBD8	30	0.47545	0.8988	1	12821	6	0.084846	0.0021406	0.00061117	0.008308	1389	14	0.084846
ENSG00000267795	SMIM22	30	0.99827	0.99996	1	18318	3	0.22144	0.002144	0.00061117	0.008308	1390	18	0.22144
ENSG00000121022	COPS5	30	0.80571	0.98661	1	16349	7	0.39139	0.00215	0.00061169	0.008308	1391	16	0.39139
ENSG00000070729	CNGB1	30	0.98461	0.99961	1	18065	2	0.32022	0.0021557	0.00061169	0.008308	1392	16	0.32022
ENSG00000198417	MT1F	24	0.44732	0.87067	1	12466	2	0.33997	0.0021577	0.00069829	0.009129	1393	15	0.33997
ENSG00000074842	MYDGF	30	0.54705	0.92958	1	13721	7	0.22819	0.0021665	0.00061484	0.008312	1394	15	0.22819
ENSG00000125967	NECAB3	30	0.37518	0.84352	1	11439	9	0.15052	0.0021667	0.00061484	0.008312	1395	14	0.15052
ENSG00000173227	SYT12	30	0.87846	0.99408	1	17006	6	0.23888	0.0021673	0.00061484	0.008312	1396	16	0.23888
ENSG00000138385	SSB	24	0.81227	0.98279	1	16426	4	0.38841	0.0021676	0.00070301	0.009153	1397	13	0.38841
ENSG00000140955	ADAD2	30	0.83598	0.99048	1	16649	6	0.3085	0.0021694	0.00061537	0.008312	1398	17	0.3085
ENSG00000134809	TIMM10	25	0.95958	0.99824	1	17793	4	0.41467	0.0021706	0.00069042	0.009104	1399	13	0.41467
ENSG00000171159	C9orf16	30	0.49243	0.90566	1	13004	4	0.30624	0.0021735	0.00061537	0.008312	1400	17	0.30624
ENSG00000185897	FFAR3	30	0.70443	0.97021	1	15421	3	0.2814	0.0021773	0.00061589	0.008312	1401	18	0.2814
ENSG00000075043	KCNQ2	30	0.35084	0.82575	1	11062	8	0.026638	0.0021901	0.00061642	0.008312	1402	13	0.026638
ENSG00000149541	B3GAT3	30	0.78178	0.98357	1	16111	5	0.27092	0.0021903	0.00061642	0.008312	1403	17	0.27092
ENSG00000214300	SPDYE3	30	0.16047	0.61986	1	7424	12	0.31932	0.0021908	0.00061642	0.008312	1404	17	0.31932
ENSG00000163453	IGFBP7	30	0.90423	0.99577	1	17237	6	0.34616	0.0022009	0.00061642	0.008312	1405	18	0.34616
ENSG00000070047	PHRF1	30	0.78156	0.98354	1	16107	6	0.093549	0.0022103	0.00061957	0.008349	1406	14	0.093549
ENSG00000071127	WDR1	30	0.4997	0.90758	1	13099	8	0.52824	0.0022138	0.00062114	0.008364	1407	18	0.52824
ENSG00000159625	DRC7	30	0.47854	0.90026	1	12854	10	0.24193	0.002218	0.00062167	0.008365	1408	16	0.24193
ENSG00000156966	B3GNT7	30	0.79616	0.98534	1	16238	7	0.18442	0.0022274	0.00062219	0.008366	1409	17	0.18442
ENSG00000229809	ZNF688	30	0.9735	0.99931	1	17943	4	0.33477	0.0022346	0.00065053	0.008735	1410	17	0.33477
ENSG00000276040	SPATA31A7	30	0.43425	0.88114	1	12305	5	0.29155	0.0022406	0.00065368	0.008771	1411	17	0.29155
ENSG00000100614	PPM1A	30	0.97414	0.99932	1	17949	4	0.19395	0.0022492	0.00065578	0.008786	1412	16	0.19395
ENSG00000136986	DERL1	30	0.63587	0.95416	1	14738	3	0.26361	0.0022511	0.00065578	0.008786	1413	17	0.26361
ENSG00000175595	ERCC4	30	0.23634	0.71784	1	9051	9	0.25927	0.0022529	0.0006563	0.008787	1414	15	0.25927
ENSG00000165072	MAMDC2	30	0.2939	0.78592	1	10162	9	0.1198	0.0022763	0.00066628	0.008914	1415	12	0.1198
ENSG00000014164	ZC3H3	30	0.060079	0.34616	1	4636	9	0.28513	0.002279	0.00066733	0.008922	1416	16	0.28513
ENSG00000183196	CHST6	30	0.86531	0.99306	1	16896	7	0.28928	0.0022827	0.00067048	0.008954	1417	15	0.28928
ENSG00000214517	PPME1	30	0.96914	0.99919	1	17908	3	0.3212	0.0022908	0.00067152	0.008954	1418	17	0.3212
ENSG00000171241	SHCBP1	30	0.75657	0.97999	1	15887	5	0.22313	0.0022954	0.00067205	0.008954	1419	15	0.22313
ENSG00000042813	ZPBP	30	0.77752	0.98292	1	16059	6	0.17831	0.0022986	0.00067205	0.008954	1420	14	0.17831
ENSG00000116560	SFPQ	30	0.30912	0.79548	1	10398	10	0.1807	0.0023006	0.00067257	0.008954	1421	12	0.1807
ENSG00000072840	EVC	30	0.56658	0.9371	1	13981	6	0.23468	0.0023031	0.00067257	0.008954	1422	18	0.23468
ENSG00000111802	TDP2	30	0.67861	0.9639	1	15168	6	0.3613	0.0023095	0.00067625	0.00899	1423	16	0.3613
ENSG00000032219	ARID4A	30	0.8545	0.99239	1	16804	6	0.19671	0.0023102	0.00067625	0.00899	1424	15	0.19671
ENSG00000099769	IGFALS	30	0.80149	0.98623	1	16298	7	0.00098705	0.0023155	0.0006773	0.008992	1425	11	0.00098705
ENSG00000242612	DECR2	30	0.79159	0.98484	1	16200	4	0.26629	0.0023159	0.0006773	0.008992	1426	18	0.26629
ENSG00000142207	URB1	24	0.8041	0.98174	1	16329	2	0.2013	0.002323	0.00075917	0.009605	1427	12	0.2013
ENSG00000159618	ADGRG5	30	0.57934	0.94065	1	14133	8	0.31193	0.0023278	0.00068097	0.009034	1428	17	0.31193
ENSG00000198483	ANKRD35	30	0.68992	0.96605	1	15284	6	0.10586	0.0023311	0.00068517	0.009083	1429	14	0.10586
ENSG00000089123	TASP1	30	0.88708	0.9946	1	17084	5	0.2903	0.0023344	0.0006857	0.009084	1430	17	0.2903
ENSG00000175646	PRM1	30	0.52907	0.92238	1	13472	7	0.36304	0.002336	0.00068884	0.009104	1431	18	0.36304
ENSG00000063854	HAGH	30	0.76248	0.98065	1	15934	6	0.30938	0.0023398	0.00068937	0.009104	1432	16	0.30938
ENSG00000141012	GALNS	30	0.5888	0.94382	1	14261	6	0.25122	0.0023419	0.00068937	0.009104	1433	17	0.25122
ENSG00000105767	CADM4	30	0.82542	0.98917	1	16535	7	0.26173	0.0023476	0.00068989	0.009104	1434	17	0.26173
ENSG00000176532	PRR15	30	0.99481	0.99989	1	18226	4	0.30151	0.0023513	0.00069147	0.009104	1435	17	0.30151
ENSG00000154719	MRPL39	30	0.76222	0.98064	1	15930	6	0.10825	0.0023522	0.00069147	0.009104	1436	12	0.10825
ENSG00000104237	RP1	30	0.022356	0.19218	1	3078	13	0.017234	0.0023581	0.00069199	0.009104	1437	9	0.017234
ENSG00000104142	VPS18	30	0.015967	0.15696	1	2729	9	0.27388	0.0023616	0.00069199	0.009104	1438	15	0.27388
ENSG00000135097	MSI1	30	0.54196	0.92777	1	13651	6	0.18597	0.0023771	0.00069357	0.009108	1439	14	0.18597
ENSG00000111206	FOXM1	30	0.94078	0.99799	1	17586	3	0.10486	0.0023826	0.00069409	0.009108	1440	14	0.10486
ENSG00000175600	SUGCT	30	0.71711	0.97282	1	15547	5	0.34342	0.0023858	0.00069567	0.009108	1441	17	0.34342
ENSG00000077684	JADE1	30	0.28401	0.7722	1	9973	6	0.2947	0.0023859	0.00069567	0.009108	1442	17	0.2947
ENSG00000134852	CLOCK	30	0.57092	0.93804	1	14037	5	0.24144	0.0023915	0.00069567	0.009108	1443	18	0.24144
ENSG00000050344	NFE2L3	30	0.18101	0.6539	1	7918	5	0.24971	0.0023942	0.00069619	0.009108	1444	16	0.24971
ENSG00000091140	DLD	30	0.90761	0.99602	1	17263	6	0.34212	0.0023961	0.00069619	0.009108	1445	17	0.34212
ENSG00000006606	CCL26	30	0.83908	0.99084	1	16676	6	0.29889	0.0023966	0.00069619	0.009108	1446	17	0.29889
ENSG00000112118	MCM3	30	0.36287	0.83511	1	11257	9	-0.11876	0.0024132	0.00069882	0.00913	1447	8	-0.11876
ENSG00000080608	PUM3	24	0.76063	0.97539	1	15918	6	0.22508	0.0024181	0.00080483	0.009996	1448	12	0.22508
ENSG00000115257	PCSK4	30	0.11327	0.5047	1	6288	9	0.31921	0.0024181	0.00069934	0.00913	1449	16	0.31921
ENSG00000059691	GATB	30	0.32027	0.80365	1	10606	9	0.051237	0.002427	0.00070039	0.009138	1450	13	0.051237
ENSG00000146834	MEPCE	24	0.92911	0.99571	1	17466	5	0.26943	0.0024338	0.00080798	0.010028	1451	12	0.26943
ENSG00000103275	UBE2I	29	0.36058	0.83147	1	11218	9	0.10618	0.0024351	0.00069199	0.009104	1452	11	0.10618
ENSG00000103269	RHBDL1	24	0.56019	0.91663	1	13896	2	0.32989	0.0024448	0.00081113	0.010047	1453	13	0.32989
ENSG00000235631	RNF148	30	0.50734	0.91039	1	13213	7	0.21188	0.0024455	0.00070301	0.009153	1454	16	0.21188
ENSG00000174945	AMZ1	30	0.71618	0.97268	1	15543	7	0.3003	0.0024459	0.00070301	0.009153	1455	17	0.3003
ENSG00000078967	UBE2D4	30	0.78288	0.98371	1	16123	6	0.34144	0.0024504	0.00070406	0.009154	1456	18	0.34144
ENSG00000104853	CLPTM1	30	0.27642	0.76612	1	9832	6	0.19599	0.0024535	0.00070406	0.009154	1457	15	0.19599
ENSG00000135164	DMTF1	30	0.87913	0.99408	1	17011	5	0.20371	0.0024633	0.00070459	0.009154	1458	16	0.20371
ENSG00000104897	SF3A2	30	0.11082	0.49895	1	6225	13	-0.1297	0.002469	0.00070984	0.009216	1459	10	-0.1297
ENSG00000103145	HCFC1R1	30	0.8798	0.99411	1	17020	7	0.22665	0.0024755	0.00071299	0.009232	1460	15	0.22665
ENSG00000125746	EML2	30	0.93838	0.99789	1	17569	1	0.30267	0.0024796	0.00071299	0.009232	1461	18	0.30267
ENSG00000135404	CD63	30	0.38672	0.85104	1	11619	9	0.16571	0.0024797	0.00071299	0.009232	1462	14	0.16571
ENSG00000260097	SPDYE6	30	0.5072	0.91039	1	13208	7	0.2765	0.0024803	0.00071299	0.009232	1463	17	0.2765
ENSG00000213638	ADAT3	30	0.55441	0.93236	1	13835	8	0.043121	0.002484	0.00071351	0.009232	1464	13	0.043121
ENSG00000137968	SLC44A5	30	0.6596	0.95942	1	14987	9	0.11826	0.0024846	0.00071404	0.009233	1465	14	0.11826
ENSG00000173467	AGR3	30	0.8279	0.98956	1	16565	7	0.32269	0.0024893	0.00071456	0.009233	1466	18	0.32269
ENSG00000172840	PDP2	30	0.77921	0.98321	1	16077	5	0.30455	0.0024954	0.00071614	0.009241	1467	15	0.30455
ENSG00000101191	DIDO1	30	0.86155	0.99282	1	16861	2	0.3221	0.0024957	0.00071614	0.009241	1468	17	0.3221
ENSG00000145284	SCD5	30	0.098968	0.47393	1	5913	9	0.11398	0.0024996	0.00071666	0.009241	1469	13	0.11398
ENSG00000145536	ADAMTS16	30	0.23905	0.7203	1	9099	7	0.36308	0.0025077	0.00072296	0.009316	1470	18	0.36308
ENSG00000088756	ARHGAP28	30	0.95807	0.99872	1	17771	4	0.2571	0.0025107	0.00072926	0.009391	1471	18	0.2571
ENSG00000171044	XKR6	30	0.83779	0.9906	1	16664	5	0.31838	0.0025147	0.00073188	0.009418	1472	16	0.31838
ENSG00000185697	MYBL1	30	0.68176	0.96452	1	15203	6	0.15761	0.0025185	0.00073241	0.009418	1473	12	0.15761
ENSG00000162461	SLC25A34	27	0.83567	0.98836	1	16648	4	0.042303	0.0025219	0.00077439	0.009752	1474	11	0.042303
ENSG00000170242	USP47	30	0.73429	0.97695	1	15721	7	0.095781	0.0025282	0.00073503	0.009446	1475	15	0.095781
ENSG00000110104	CCDC86	30	0.73543	0.97708	1	15728	6	0.27727	0.0025308	0.00073765	0.009473	1476	16	0.27727
ENSG00000182749	PAQR7	30	0.76378	0.98083	1	15951	8	0.21704	0.0025354	0.00073923	0.009481	1477	15	0.21704
ENSG00000182885	ADGRG3	30	0.93639	0.99786	1	17547	5	0.28667	0.0025367	0.00073975	0.009481	1478	17	0.28667
ENSG00000134748	PRPF38A	30	0.86794	0.99321	1	16915	5	0.35401	0.0025368	0.00073975	0.009481	1479	15	0.35401
ENSG00000060749	QSER1	30	0.4082	0.86317	1	11947	9	0.014475	0.0025452	0.0007408	0.009481	1480	11	0.014475
ENSG00000184350	MRGPRE	30	0.21571	0.69428	1	8638	6	0.14225	0.0025469	0.00074133	0.009481	1481	14	0.14225
ENSG00000154485	MMP21	30	0.17818	0.65115	1	7848	7	0.25511	0.0025517	0.00074133	0.009481	1482	17	0.25511
ENSG00000110711	AIP	30	0.99928	0.99998	1	18363	3	0.25966	0.0025569	0.00074395	0.009496	1483	18	0.25966
ENSG00000177045	SIX5	24	0.66845	0.95297	1	15080	5	0.04857	0.0025573	0.00084944	0.010412	1484	9	0.04857
ENSG00000164167	LSM6	30	0.57929	0.94065	1	14131	10	0.28723	0.0025594	0.00074395	0.009496	1485	14	0.28723
ENSG00000167468	GPX4	30	0.6392	0.95516	1	14771	8	0.5161	0.002579	0.00075025	0.009563	1486	18	0.5161
ENSG00000161203	AP2M1	30	0.61533	0.95022	1	14540	6	0.23636	0.002583	0.00075025	0.009563	1487	16	0.23636
ENSG00000177432	NAP1L5	30	0.75557	0.97983	1	15877	5	0.31564	0.0025953	0.00075182	0.00957	1488	18	0.31564
ENSG00000125170	DOK4	30	0.96511	0.99902	1	17858	6	0.24719	0.0025963	0.00075182	0.00957	1489	16	0.24719
ENSG00000232399	USP17L13	12	0.83169	0.96337	1	16605	2	0.30414	0.002605	0.001484	0.015121	1490	9	0.30414
ENSG00000111110	PPM1H	30	0.15579	0.60121	1	7315	9	0.099566	0.0026064	0.0007555	0.009585	1491	13	0.099566
ENSG00000175514	GPR152	30	0.1906	0.66388	1	8127	10	0.10246	0.0026129	0.00075655	0.009585	1492	15	0.10246
ENSG00000078549	ADCYAP1R1	30	0.4568	0.89175	1	12568	7	0.30554	0.0026145	0.00075655	0.009585	1493	17	0.30554
ENSG00000169429	CXCL8	30	0.13494	0.55537	1	6817	8	-0.0075917	0.0026154	0.00075655	0.009585	1494	11	-0.0075917
ENSG00000140675	SLC5A2	30	0.49894	0.90723	1	13089	7	0.21589	0.0026241	0.00075707	0.009585	1495	18	0.21589
ENSG00000178381	ZFAND2A	30	0.84416	0.99146	1	16723	3	0.29828	0.0026258	0.00075707	0.009585	1496	18	0.29828
ENSG00000171234	UGT2B7	30	0.12012	0.51695	1	6474	6	0.3054	0.0026269	0.00075707	0.009585	1497	16	0.3054
ENSG00000111361	EIF2B1	30	0.13358	0.55234	1	6786	10	0.087992	0.002632	0.00075707	0.009585	1498	15	0.087992
ENSG00000130811	EIF3G	30	0.54427	0.92836	1	13684	5	0.24879	0.0026425	0.00076495	0.009672	1499	15	0.24879
ENSG00000166233	ARIH1	30	0.27071	0.75835	1	9717	9	0.19211	0.0026494	0.00076547	0.009672	1500	15	0.19211
ENSG00000254726	MEX3A	30	0.28122	0.76926	1	9925	7	0.17683	0.0026564	0.00076914	0.009712	1501	16	0.17683
ENSG00000164746	C7orf57	30	0.51085	0.91132	1	13256	6	0.15235	0.002665	0.00077124	0.009732	1502	14	0.15235
ENSG00000138646	HERC5	30	0.38054	0.84676	1	11529	10	0.12346	0.0026715	0.00077387	0.009752	1503	15	0.12346
ENSG00000162377	COA7	30	0.42682	0.87529	1	12203	9	0.41463	0.0026738	0.00077439	0.009752	1504	16	0.41463
ENSG00000105357	MYH14	30	0.9099	0.99613	1	17287	6	0.13052	0.0026803	0.00077807	0.009792	1505	14	0.13052
ENSG00000179914	ITLN1	30	0.44366	0.88617	1	12428	7	0.31195	0.0026869	0.00077912	0.009792	1506	18	0.31195
ENSG00000020181	ADGRA2	30	0.7314	0.97638	1	15699	4	0.28638	0.0026937	0.00078017	0.009792	1507	18	0.28638
ENSG00000141429	GALNT1	30	0.79258	0.98491	1	16208	8	0.21563	0.002703	0.00078069	0.009792	1508	15	0.21563
ENSG00000147874	HAUS6	30	0.47022	0.89599	1	12756	10	0.090152	0.0027137	0.00078069	0.009792	1509	12	0.090152
ENSG00000083544	TDRD3	30	0.62425	0.95236	1	14617	9	0.023451	0.0027157	0.00078069	0.009792	1510	14	0.023451
ENSG00000124226	RNF114	30	0.89492	0.99515	1	17159	6	0.35583	0.0027168	0.00078122	0.009792	1511	16	0.35583
ENSG00000140941	MAP1LC3B	30	0.73462	0.97698	1	15726	5	0.30639	0.0027217	0.00078279	0.009806	1512	18	0.30639
ENSG00000186526	CYP4F8	30	0.96981	0.9992	1	17912	4	0.22316	0.0027275	0.00078646	0.009845	1513	18	0.22316
ENSG00000015413	DPEP1	30	0.9461	0.99817	1	17643	4	0.25845	0.002739	0.00079014	0.009885	1514	17	0.25845
ENSG00000132383	RPA1	30	0.4923	0.90535	1	13001	8	0.40463	0.0027453	0.00079434	0.009924	1515	16	0.40463
ENSG00000134186	PRPF38B	29	0.51822	0.91742	1	13343	8	-0.025192	0.0027644	0.00079434	0.009924	1516	10	-0.025192
ENSG00000261210	CLEC19A	30	0.89502	0.99516	1	17162	5	0.22938	0.0027653	0.00080168	0.009989	1517	15	0.22938
ENSG00000185164	NOMO2	30	0.9847	0.99961	1	18068	3	0.33572	0.0027671	0.00080168	0.009989	1518	18	0.33572
ENSG00000176971	FIBIN	30	0.81326	0.98755	1	16434	6	0.22015	0.0027692	0.00080168	0.009989	1519	15	0.22015
ENSG00000100813	ACIN1	30	0.72752	0.97545	1	15663	6	-0.056616	0.0027706	0.00080168	0.009989	1520	12	-0.056616
ENSG00000176979	TRIM60	30	0.9888	0.99977	1	18130	4	0.11694	0.0027805	0.00080326	0.009989	1521	12	0.11694
ENSG00000100575	TIMM9	30	0.58415	0.94167	1	14199	8	-0.013556	0.0027828	0.00080326	0.009989	1522	8	-0.013556
ENSG00000183560	IZUMO1R	30	0.9316	0.99767	1	17489	6	0.21994	0.0027913	0.00080378	0.009989	1523	15	0.21994
ENSG00000105722	ERF	30	0.67866	0.9639	1	15169	7	0.24643	0.0027971	0.00080378	0.009989	1524	16	0.24643
ENSG00000257103	LSM14A	30	0.90755	0.99602	1	17262	5	0.22237	0.0028029	0.00081113	0.010047	1525	18	0.22237
ENSG00000116824	CD2	30	0.79917	0.98573	1	16275	8	0.1852	0.0028041	0.00081113	0.010047	1526	13	0.1852
ENSG00000112110	MRPL18	30	0.215	0.69333	1	8621	10	-0.00090342	0.0028057	0.00081166	0.010047	1527	11	-0.00090342
ENSG00000155974	GRIP1	30	0.66208	0.96005	1	15014	9	0.14982	0.0028162	0.00081218	0.010047	1528	14	0.14982
ENSG00000111737	RAB35	30	0.86893	0.9933	1	16923	5	0.33478	0.0028267	0.00082425	0.01019	1529	17	0.33478
ENSG00000267673	FDX2	30	0.37131	0.84206	1	11387	11	-0.087958	0.0028327	0.00082635	0.010209	1530	11	-0.087958
ENSG00000241973	PI4KA	29	0.36529	0.83418	1	11300	7	-0.052954	0.0028471	0.00083527	0.010292	1531	9	-0.052954
ENSG00000171793	CTPS1	30	0.98181	0.99953	1	18024	3	0.24353	0.0028496	0.00082688	0.010209	1532	17	0.24353
ENSG00000204536	CCHCR1	30	0.56039	0.93514	1	13899	6	0.23939	0.0028624	0.00083055	0.010247	1533	18	0.23939
ENSG00000042753	AP2S1	30	0.97678	0.9994	1	17972	4	0.25283	0.0028674	0.0008337	0.01028	1534	17	0.25283
ENSG00000134146	DPH6	30	0.86112	0.99282	1	16859	7	0.29463	0.0028905	0.00084052	0.010343	1535	18	0.29463
ENSG00000162383	SLC1A7	30	0.98581	0.99965	1	18085	5	0.20254	0.0028915	0.00084105	0.010343	1536	18	0.20254
ENSG00000152642	GPD1L	30	0.52307	0.91941	1	13403	7	0.22308	0.0028944	0.00084105	0.010343	1537	15	0.22308
ENSG00000257108	NHLRC4	30	0.65058	0.95788	1	14893	3	0.22324	0.0029035	0.0008421	0.010349	1538	18	0.22324
ENSG00000205403	CFI	24	0.73031	0.96776	1	15689	2	0.26413	0.0029089	0.00096018	0.011417	1539	15	0.26413
ENSG00000166928	MS4A14	30	0.38786	0.85121	1	11632	2	0.22026	0.0029107	0.00084472	0.010374	1540	17	0.22026
ENSG00000221986	MYBPHL	30	0.6869	0.96541	1	15256	8	0.10021	0.0029169	0.00084577	0.010374	1541	11	0.10021
ENSG00000106682	EIF4H	30	0.80306	0.98633	1	16313	6	0.24068	0.0029181	0.00084577	0.010374	1542	16	0.24068
ENSG00000274523	RCC1L	30	0.016128	0.1577	1	2736	8	0.30673	0.0029252	0.00085049	0.010418	1543	16	0.30673
ENSG00000182901	RGS7	30	0.55535	0.93255	1	13842	10	0.054563	0.0029276	0.00085102	0.010418	1544	12	0.054563
ENSG00000216490	IFI30	25	0.61554	0.9383	1	14543	8	0.097119	0.0029338	0.00094864	0.011305	1545	12	0.097119
ENSG00000100150	DEPDC5	30	0.62753	0.95292	1	14656	9	0.082957	0.00294	0.00085574	0.010462	1546	12	0.082957
ENSG00000213889	PPM1N	30	0.45989	0.89308	1	12609	7	0.17109	0.002957	0.00085732	0.010468	1547	14	0.17109
ENSG00000197568	HHLA3	30	0.86583	0.99309	1	16902	4	0.26236	0.0029571	0.00085732	0.010468	1548	17	0.26236
ENSG00000069998	HDHD5	30	0.91647	0.99674	1	17351	6	0.30885	0.0029601	0.00085784	0.010468	1549	18	0.30885
ENSG00000178401	DNAJC22	30	0.41193	0.86463	1	12005	3	0.33095	0.0029677	0.00086047	0.010493	1550	17	0.33095
ENSG00000124496	TRERF1	30	0.091937	0.44942	1	5670	11	-0.15694	0.0029883	0.00087096	0.0106	1551	7	-0.15694
ENSG00000008197	TFAP2D	30	0.5549	0.93248	1	13840	8	0.16455	0.0029893	0.00087096	0.0106	1552	13	0.16455
ENSG00000205138	SDHAF1	30	0.98921	0.99979	1	18139	3	0.26015	0.0029922	0.00087096	0.0106	1553	18	0.26015
ENSG00000174938	SEZ6L2	30	0.99595	0.99991	1	18256	4	0.2993	0.0029935	0.00087149	0.0106	1554	16	0.2993
ENSG00000123908	AGO2	30	0.26608	0.75276	1	9638	11	-0.053727	0.0030011	0.00087254	0.010602	1555	13	-0.053727
ENSG00000118557	PMFBP1	30	0.92888	0.99755	1	17463	4	0.30727	0.0030071	0.00087516	0.010602	1556	17	0.30727
ENSG00000150456	EEF1AKMT1	30	0.21476	0.69321	1	8614	7	0.28592	0.0030137	0.00087516	0.010602	1557	17	0.28592
ENSG00000185177	ZNF479	12	0.78855	0.9465	1	16166	3	0.48736	0.0030168	0.0017007	0.016479	1558	8	0.48736
ENSG00000198612	COPS8	30	0.39364	0.85468	1	11722	5	0.1714	0.003019	0.00087569	0.010602	1559	16	0.1714
ENSG00000134256	CD101	30	0.99345	0.99986	1	18201	3	0.39238	0.0030268	0.00087621	0.010602	1560	18	0.39238
ENSG00000241127	YAE1D1	29	0.5494	0.93018	1	13761	8	0.42757	0.0030284	0.00087569	0.010602	1561	15	0.42757
ENSG00000014123	UFL1	30	0.4966	0.90659	1	13057	10	-0.0086244	0.0030286	0.00087621	0.010602	1562	9	-0.0086244
ENSG00000180035	ZNF48	30	0.68272	0.96456	1	15212	7	0.23252	0.0030299	0.00087621	0.010602	1563	18	0.23252
ENSG00000215277	RNF212B	30	0.71172	0.97186	1	15492	4	0.30149	0.0030323	0.00087673	0.010602	1564	17	0.30149
ENSG00000134294	SLC38A2	30	0.96019	0.99878	1	17801	6	0.29398	0.0030368	0.00088041	0.01064	1565	18	0.29398
ENSG00000175536	LIPT2	30	0.8086	0.9869	1	16389	8	0.28586	0.0030422	0.00088356	0.010671	1566	15	0.28586
ENSG00000188312	CENPP	30	0.5432	0.92794	1	13664	10	0.14211	0.0030554	0.00088723	0.010688	1567	14	0.14211
ENSG00000115255	REEP6	30	0.6291	0.95315	1	14672	6	0.22311	0.0030572	0.00088723	0.010688	1568	15	0.22311
ENSG00000187486	KCNJ11	30	0.94856	0.99827	1	17669	5	0.27858	0.0030572	0.00088723	0.010688	1569	18	0.27858
ENSG00000005194	CIAPIN1	30	0.56151	0.93549	1	13913	5	0.30224	0.003061	0.00088723	0.010688	1570	16	0.30224
ENSG00000112159	MDN1	30	0.28433	0.7727	1	9982	5	0.060189	0.0030631	0.00088828	0.010694	1571	11	0.060189
ENSG00000099622	CIRBP	30	0.52508	0.9204	1	13426	9	0.20511	0.0030726	0.0008993	0.010812	1572	15	0.20511
ENSG00000042304	C2orf83	30	0.98869	0.99976	1	18127	3	0.19589	0.003076	0.00089983	0.010812	1573	18	0.19589
ENSG00000140854	KATNB1	30	0.45857	0.89245	1	12592	5	0.1722	0.0030854	0.00090193	0.010824	1574	15	0.1722
ENSG00000158042	MRPL17	30	0.2122	0.68844	1	8570	8	0.25427	0.0030859	0.00090193	0.010824	1575	14	0.25427
ENSG00000101361	NOP56	29	0.16289	0.62138	1	7476	12	-0.012587	0.0030882	0.00088933	0.0107	1576	12	-0.012587
ENSG00000153266	FEZF2	23	0.038246	0.23404	1	3827	11	-0.20436	0.0030886	0.0010877	0.012381	1577	9	-0.20436
ENSG00000203760	CENPW	27	0.34357	0.80897	1	10949	9	0.16916	0.0030917	0.00098275	0.011609	1578	11	0.16916
ENSG00000176476	SGF29	30	0.53604	0.92556	1	13569	7	0.17463	0.0030935	0.00090298	0.010829	1579	14	0.17463
ENSG00000168925	CTRB1	30	0.77602	0.98275	1	16045	8	0.27603	0.0030973	0.00090455	0.010841	1580	17	0.27603
ENSG00000105278	ZFR2	30	0.61	0.9491	1	14492	7	0.30641	0.0031157	0.00090927	0.01089	1581	16	0.30641
ENSG00000183378	OVCH2	30	0.93571	0.99782	1	17538	6	0.18056	0.0031209	0.0009161	0.010959	1582	16	0.18056
ENSG00000132874	SLC14A2	30	0.45517	0.89116	1	12550	7	0.10739	0.003124	0.00094076	0.011245	1583	13	0.10739
ENSG00000205307	SAP25	30	0.64568	0.95682	1	14833	9	0.30732	0.003129	0.00094129	0.011245	1584	18	0.30732
ENSG00000112936	C7	30	0.40468	0.86099	1	11901	7	0.07224	0.0031376	0.00094181	0.011245	1585	14	0.07224
ENSG00000170956	CEACAM3	24	0.92189	0.99515	1	17404	3	0.28018	0.0031402	0.0010783	0.012336	1586	15	0.28018
ENSG00000176194	CIDEA	30	0.77668	0.9828	1	16049	5	-0.020704	0.00315	0.00094811	0.011305	1587	8	-0.020704
ENSG00000109424	UCP1	30	0.53358	0.92411	1	13526	5	0.25892	0.0031501	0.00094811	0.011305	1588	18	0.25892
ENSG00000135749	PCNX2	30	0.48743	0.90307	1	12950	8	0.2727	0.0031599	0.00095441	0.011367	1589	16	0.2727
ENSG00000136997	MYC	30	0.90802	0.99603	1	17268	3	0.42803	0.0031817	0.00095966	0.011417	1590	18	0.42803
ENSG00000120438	TCP1	29	0.0081732	0.088414	0.769171	2188	15	-0.26198	0.0031828	0.0009098	0.01089	1591	11	-0.26198
ENSG00000140153	WDR20	30	0.78265	0.98371	1	16122	6	0.32965	0.0031868	0.00096176	0.011417	1592	18	0.32965
ENSG00000117682	DHDDS	30	0.034568	0.25031	1	3655	13	-0.11674	0.0031888	0.00096176	0.011417	1593	7	-0.11674
ENSG00000183921	SDR42E2	30	0.37254	0.8425	1	11404	5	0.27593	0.0031915	0.00096228	0.011417	1594	16	0.27593
ENSG00000165886	UBTD1	30	0.49164	0.90524	1	12995	4	0.16916	0.0031941	0.00096228	0.011417	1595	15	0.16916
ENSG00000198865	CCDC152	30	0.74876	0.97876	1	15824	4	0.31052	0.0032014	0.00097173	0.011499	1596	18	0.31052
ENSG00000059122	FLYWCH1	30	0.8356	0.99041	1	16646	6	0.25907	0.003202	0.00097173	0.011499	1597	18	0.25907
ENSG00000069345	DNAJA2	26	0.98267	0.99937	1	18037	2	0.11268	0.0032025	0.00099692	0.011754	1598	10	0.11268
ENSG00000137500	CCDC90B	30	0.99941	0.99999	1	18367	1	0.28738	0.0032042	0.00097225	0.011499	1599	18	0.28738
ENSG00000104774	MAN2B1	30	0.99199	0.99983	1	18178	3	0.2799	0.0032089	0.00097225	0.011499	1600	18	0.2799
ENSG00000118217	ATF6	30	0.40967	0.86344	1	11966	8	0.17048	0.003211	0.00097225	0.011499	1601	15	0.17048
ENSG00000135766	EGLN1	24	0.12738	0.51798	1	6626	8	-0.094404	0.0032237	0.001104	0.012539	1602	8	-0.094404
ENSG00000188603	CLN3	30	0.89091	0.99489	1	17127	7	0.19354	0.0032351	0.0009817	0.011604	1603	14	0.19354
ENSG00000162676	GFI1	30	0.33616	0.815	1	10840	9	0.30109	0.0032391	0.00098643	0.011638	1604	17	0.30109
ENSG00000172819	RARG	30	0.98001	0.99949	1	18004	5	0.28872	0.0032402	0.00098643	0.011638	1605	18	0.28872
ENSG00000274744	ELOA3D	24	0.47041	0.87866	1	12759	7	0.0025443	0.0032571	0.0011092	0.012591	1606	9	0.0025443
ENSG00000165323	FAT3	30	0.75507	0.97978	1	15869	3	0.31562	0.0032629	0.0010037	0.011827	1607	18	0.31562
ENSG00000198830	HMGN2	24	0.15228	0.57527	1	7234	6	0.34794	0.0032727	0.0011155	0.012655	1608	14	0.34794
ENSG00000214046	SMIM7	30	0.79798	0.9856	1	16257	4	0.25083	0.0033025	0.0010174	0.01198	1609	18	0.25083
ENSG00000144893	MED12L	30	0.51938	0.91669	1	13356	8	0.14635	0.0033081	0.0010195	0.01198	1610	13	0.14635
ENSG00000172164	SNTB1	30	0.62932	0.95315	1	14676	9	0.096507	0.00331	0.00102	0.01198	1611	13	0.096507
ENSG00000168282	MGAT2	30	0.7808	0.98347	1	16098	3	0.17873	0.003318	0.00102	0.01198	1612	14	0.17873
ENSG00000169136	ATF5	30	0.99949	0.99999	1	18374	1	0.22311	0.0033215	0.0010205	0.01198	1613	17	0.22311
ENSG00000185324	CDK10	30	0.9691	0.99919	1	17907	3	0.26864	0.0033254	0.0010205	0.01198	1614	18	0.26864
ENSG00000058453	CROCC	30	0.3064	0.79342	1	10356	7	0.19206	0.0033412	0.00103	0.012084	1615	15	0.19206
ENSG00000134489	HRH4	30	0.57421	0.93885	1	14075	6	0.095199	0.0033497	0.0010358	0.012127	1616	14	0.095199
ENSG00000149476	TKFC	30	0.90982	0.99613	1	17286	5	0.34408	0.0033499	0.0010358	0.012127	1617	18	0.34408
ENSG00000105655	ISYNA1	30	0.96296	0.99891	1	17830	5	0.22735	0.0033506	0.0010363	0.012127	1618	18	0.22735
ENSG00000181786	ACTL9	30	0.69158	0.96654	1	15297	5	0.26736	0.0033543	0.0010389	0.012151	1619	15	0.26736
ENSG00000159461	AMFR	30	0.95654	0.99865	1	17756	2	0.25242	0.0033631	0.0010415	0.012174	1620	16	0.25242
ENSG00000123473	STIL	30	0.27907	0.76751	1	9887	11	0.1424	0.0033688	0.0010436	0.012183	1621	12	0.1424
ENSG00000188305	PEAK3	30	0.87694	0.99393	1	16995	6	0.24962	0.0033714	0.0010484	0.012214	1622	17	0.24962
ENSG00000138642	HERC6	30	0.72534	0.97488	1	15641	7	0.39998	0.0033714	0.0010484	0.012214	1623	17	0.39998
ENSG00000103460	TOX3	30	0.98618	0.99966	1	18092	5	0.25146	0.0033734	0.0010489	0.012214	1624	15	0.25146
ENSG00000139977	NAA30	30	0.37628	0.84403	1	11453	5	0.31677	0.0033763	0.0010489	0.012214	1625	18	0.31677
ENSG00000143476	DTL	28	0.37951	0.83809	1	11511	10	0.42453	0.0033872	0.0010672	0.012331	1626	15	0.42453
ENSG00000153046	CDYL	30	0.090614	0.44665	1	5636	10	0.074404	0.0033882	0.0010541	0.012259	1627	13	0.074404
ENSG00000068976	PYGM	30	0.99453	0.99988	1	18221	4	0.41953	0.0033944	0.0010547	0.012259	1628	17	0.41953
ENSG00000165898	ISCA2	25	0.30751	0.77108	1	10379	8	-0.1452	0.0033962	0.001104	0.012539	1629	10	-0.1452
ENSG00000159733	ZFYVE28	30	0.85679	0.99256	1	16819	5	0.34798	0.0033963	0.0010547	0.012259	1630	17	0.34798
ENSG00000116882	HAO2	30	0.34202	0.81964	1	10924	8	0.093854	0.0034043	0.0010594	0.012306	1631	14	0.093854
ENSG00000135116	HRK	30	0.12016	0.51695	1	6475	9	0.1093	0.0034201	0.0010641	0.012331	1632	14	0.1093
ENSG00000101457	DNTTIP1	30	0.79988	0.98585	1	16281	8	0.25018	0.0034217	0.0010652	0.012331	1633	16	0.25018
ENSG00000109339	MAPK10	30	0.67117	0.96214	1	15098	4	0.19305	0.0034266	0.0010683	0.012331	1634	15	0.19305
ENSG00000126804	ZBTB1	30	0.9394	0.99793	1	17574	4	0.26709	0.0034308	0.0010688	0.012331	1635	18	0.26709
ENSG00000101161	PRPF6	29	0.38325	0.84828	1	11567	7	0.4132	0.0034331	0.0010342	0.012125	1636	17	0.4132
ENSG00000074855	ANO8	30	0.53446	0.92484	1	13543	5	0.28429	0.0034406	0.0010704	0.012331	1637	16	0.28429
ENSG00000138660	AP1AR	30	0.71832	0.97314	1	15562	7	0.14129	0.0034442	0.0010704	0.012331	1638	13	0.14129
ENSG00000163781	TOPBP1	29	0.11295	0.49868	1	6271	11	0.16916	0.0034478	0.0010431	0.012183	1639	12	0.16916
ENSG00000007129	CEACAM21	30	0.43476	0.88164	1	12312	6	0.28467	0.0034508	0.0010709	0.012331	1640	17	0.28467
ENSG00000135241	PNPLA8	30	0.75137	0.97921	1	15842	8	0.28177	0.0034528	0.0010709	0.012331	1641	18	0.28177
ENSG00000156239	N6AMT1	30	0.63872	0.95511	1	14766	9	0.094421	0.0034562	0.0010709	0.012331	1642	13	0.094421
ENSG00000174943	KCTD13	30	0.93655	0.99786	1	17550	4	0.27092	0.0034645	0.0010709	0.012331	1643	18	0.27092
ENSG00000018280	SLC11A1	30	0.29145	0.78135	1	10109	7	0.32964	0.0034773	0.0010741	0.012331	1644	16	0.32964
ENSG00000126934	MAP2K2	30	0.12225	0.52291	1	6524	8	0.14071	0.0034829	0.0010746	0.012331	1645	14	0.14071
ENSG00000136247	ZDHHC4	30	0.76767	0.9817	1	15977	5	0.29393	0.0034844	0.0010746	0.012331	1646	18	0.29393
ENSG00000115266	APC2	30	0.83012	0.98974	1	16586	7	0.20126	0.0034844	0.0010746	0.012331	1647	16	0.20126
ENSG00000105700	KXD1	30	0.91278	0.99645	1	17313	6	0.2861	0.0034863	0.0010746	0.012331	1648	18	0.2861
ENSG00000109390	NDUFC1	30	0.83667	0.9905	1	16656	6	0.086129	0.003488	0.0010762	0.012331	1649	14	0.086129
ENSG00000155287	SLC25A28	30	0.43136	0.87882	1	12270	11	0.037333	0.0034923	0.0010762	0.012331	1650	12	0.037333
ENSG00000184524	CEND1	30	0.37888	0.84586	1	11502	5	0.3593	0.0034954	0.0010767	0.012331	1651	17	0.3593
ENSG00000018699	TTC27	30	0.93672	0.99787	1	17552	4	0.28151	0.0035013	0.0010767	0.012331	1652	16	0.28151
ENSG00000177679	SRRM3	30	0.85404	0.99233	1	16798	6	0.31014	0.0035018	0.0010767	0.012331	1653	17	0.31014
ENSG00000078898	BPIFB2	30	0.47389	0.89773	1	12799	4	0.27814	0.0035039	0.0010767	0.012331	1654	15	0.27814
ENSG00000168807	SNTB2	30	0.97735	0.99943	1	17978	3	0.28562	0.0035107	0.0010772	0.012331	1655	18	0.28562
ENSG00000144535	DIS3L2	30	0.9408	0.99799	1	17587	4	0.27772	0.0035115	0.0010793	0.01234	1656	16	0.27772
ENSG00000141098	GFOD2	30	0.81006	0.98715	1	16403	4	0.25398	0.0035199	0.001083	0.012373	1657	18	0.25398
ENSG00000136830	FAM129B	30	0.95053	0.99836	1	17694	3	0.29769	0.0035205	0.0010835	0.012373	1658	16	0.29769
ENSG00000221887	HMSD	30	0.41976	0.8699	1	12103	8	0.35258	0.0035241	0.0010846	0.012378	1659	17	0.35258
ENSG00000115484	CCT4	29	0.062293	0.34653	1	4722	13	0.04954	0.0035241	0.0010604	0.012311	1660	11	0.04954
ENSG00000205903	ZNF316	30	0.6374	0.95452	1	14750	6	0.21305	0.0035413	0.0010882	0.012381	1661	16	0.21305
ENSG00000140986	RPL3L	30	0.9982	0.99996	1	18314	2	0.20821	0.0035451	0.0010888	0.012381	1662	16	0.20821
ENSG00000167779	IGFBP6	30	0.77209	0.98233	1	16006	7	0.29575	0.0035454	0.0010888	0.012381	1663	15	0.29575
ENSG00000129353	SLC44A2	30	0.93717	0.99788	1	17558	6	0.17125	0.0035488	0.0010888	0.012381	1664	15	0.17125
ENSG00000139620	KANSL2	30	0.28515	0.77455	1	9995	8	0.046885	0.0035512	0.0010888	0.012381	1665	13	0.046885
ENSG00000103534	TMC5	30	0.94336	0.99808	1	17620	3	0.29973	0.0035847	0.0011386	0.012909	1666	16	0.29973
ENSG00000178623	GPR35	30	0.18709	0.65899	1	8044	12	0.26531	0.0035945	0.0011418	0.012937	1667	16	0.26531
ENSG00000160783	PMF1	6	0.94433	0.96619	1	17629	0	0.83898	0.0036114	0.004592	0.034066	1668	4	0.83898
ENSG00000135211	TMEM60	30	0.79167	0.98486	1	16202	6	0.26515	0.0036198	0.0011486	0.013006	1669	17	0.26515
ENSG00000239382	ALKBH6	30	0.82291	0.98884	1	16521	5	0.26688	0.0036318	0.001157	0.013093	1670	18	0.26688
ENSG00000188092	GPR89B	12	0.91687	0.98025	1	17358	1	0.35297	0.0036342	0.0021243	0.019304	1671	8	0.35297
ENSG00000137731	FXYD2	6	0.93589	0.95994	1	17542	0	0.57784	0.003635	0.0046303	0.034282	1672	5	0.57784
ENSG00000274183	H2AFB1	24	0.99867	0.9999	1	18332	2	0.32865	0.0036353	0.0012404	0.013645	1673	15	0.32865
ENSG00000180479	ZNF571	30	0.28695	0.77636	1	10037	6	0.30672	0.0036355	0.0011601	0.013121	1674	17	0.30672
ENSG00000183971	NPW	30	0.75327	0.97935	1	15857	8	0.18024	0.0036488	0.0011638	0.013147	1675	14	0.18024
ENSG00000116299	KIAA1324	30	0.7508	0.97918	1	15838	6	0.15495	0.0036521	0.001168	0.013177	1676	15	0.15495
ENSG00000118729	CASQ2	30	0.49789	0.90708	1	13072	7	0.18639	0.0036551	0.001168	0.013177	1677	15	0.18639
ENSG00000104872	PIH1D1	30	0.42623	0.87521	1	12196	7	0.27593	0.0036601	0.0011685	0.013177	1678	18	0.27593
ENSG00000126814	TRMT5	30	0.94841	0.99826	1	17666	5	0.15627	0.0036724	0.0011706	0.013185	1679	12	0.15627
ENSG00000105997	HOXA3	30	0.53315	0.92398	1	13515	6	0.19516	0.0036741	0.0011706	0.013185	1680	16	0.19516
ENSG00000161202	DVL3	30	0.96651	0.99907	1	17874	4	0.31433	0.0036855	0.0011727	0.013191	1681	17	0.31433
ENSG00000229859	PGA3	30	0.88404	0.99441	1	17055	4	0.30794	0.0036886	0.0011733	0.013191	1682	17	0.30794
ENSG00000204001	LCN8	30	0.91657	0.99678	1	17355	7	0.21636	0.0036921	0.0011748	0.013191	1683	18	0.21636
ENSG00000144485	HES6	30	0.96985	0.99921	1	17915	5	0.26422	0.0036933	0.0011748	0.013191	1684	18	0.26422
ENSG00000241644	INMT	12	0.93404	0.98363	1	17515	2	0.34502	0.0036979	0.0021489	0.01944	1685	8	0.34502
ENSG00000084234	APLP2	30	0.13794	0.56223	1	6893	5	0.27137	0.003701	0.0011754	0.013191	1686	17	0.27137
ENSG00000100012	SEC14L3	30	0.58067	0.94075	1	14155	4	0.30622	0.0037058	0.0011754	0.013191	1687	18	0.30622
ENSG00000189001	SBSN	30	0.50052	0.90773	1	13111	7	0.18796	0.0037206	0.0011874	0.013318	1688	16	0.18796
ENSG00000164123	C4orf45	30	0.09037	0.4459	1	5627	9	0.024626	0.0037282	0.001189	0.013328	1689	11	0.024626
ENSG00000161800	RACGAP1	30	0.41213	0.86463	1	12007	8	0.073208	0.0037395	0.0011927	0.013351	1690	11	0.073208
ENSG00000247595	SPTY2D1OS	30	0.04734	0.30459	1	4201	8	0.32599	0.0037431	0.0011927	0.013351	1691	16	0.32599
ENSG00000140943	MBTPS1	30	0.954	0.99855	1	17729	4	0.34742	0.0037477	0.0011932	0.013351	1692	17	0.34742
ENSG00000184574	LPAR5	30	0.49179	0.90524	1	12996	9	0.25848	0.0037511	0.0011985	0.01336	1693	18	0.25848
ENSG00000188191	PRKAR1B	30	0.53509	0.92511	1	13551	7	0.27642	0.0037512	0.0011985	0.01336	1694	15	0.27642
ENSG00000173156	RHOD	30	0.5982	0.94616	1	14363	7	0.33843	0.0037572	0.0011985	0.01336	1695	18	0.33843
ENSG00000011478	QPCTL	30	0.89417	0.99511	1	17153	5	0.26716	0.0037586	0.0011985	0.01336	1696	16	0.26716
ENSG00000110436	SLC1A2	30	0.18678	0.65887	1	8036	9	0.27143	0.0037598	0.0011985	0.01336	1697	17	0.27143
ENSG00000105255	FSD1	30	0.24327	0.72785	1	9201	6	0.23917	0.0037627	0.001199	0.01336	1698	18	0.23917
ENSG00000170909	OSCAR	30	0.081254	0.41521	1	5367	14	-0.13393	0.0037682	0.001199	0.01336	1699	12	-0.13393
ENSG00000100211	CBY1	30	0.82099	0.9885	1	16501	6	0.27622	0.003776	0.0012032	0.013388	1700	18	0.27622
ENSG00000127804	METTL16	30	0.58829	0.94372	1	14253	9	0.039897	0.0037768	0.0012032	0.013388	1701	11	0.039897
ENSG00000105085	MED26	30	0.51688	0.91621	1	13323	6	0.31256	0.0037835	0.0012037	0.013388	1702	18	0.31256
ENSG00000206177	HBM	30	0.99905	0.99998	1	18353	3	0.3562	0.0037843	0.0012074	0.013388	1703	16	0.3562
ENSG00000085978	ATG16L1	30	0.37435	0.84342	1	11422	11	0.077233	0.0037847	0.0012074	0.013388	1704	12	0.077233
ENSG00000103064	SLC7A6	30	0.97357	0.99931	1	17945	5	0.16681	0.0037852	0.0012074	0.013388	1705	13	0.16681
ENSG00000106541	AGR2	30	0.26996	0.75764	1	9701	9	0.047209	0.0037869	0.0012074	0.013388	1706	14	0.047209
ENSG00000149182	ARFGAP2	30	0.85208	0.99219	1	16781	7	0.37662	0.0037988	0.0012079	0.013388	1707	17	0.37662
ENSG00000171566	PLRG1	30	0.091585	0.44891	1	5656	10	0.10955	0.0038023	0.0012079	0.013388	1708	13	0.10955
ENSG00000106460	TMEM106B	30	0.86835	0.99324	1	16918	6	0.28263	0.0038102	0.0012121	0.013427	1709	17	0.28263
ENSG00000173559	NABP1	30	0.7846	0.98388	1	16142	7	0.2054	0.0038185	0.0012137	0.013435	1710	16	0.2054
ENSG00000185236	RAB11B	30	0.33772	0.81626	1	10865	7	0.26504	0.003824	0.0012142	0.013435	1711	17	0.26504
ENSG00000113838	TBCCD1	30	0.72312	0.97455	1	15618	8	0.052356	0.0038314	0.0012189	0.013471	1712	13	0.052356
ENSG00000155827	RNF20	29	0.91717	0.99661	1	17361	5	0.25958	0.0038401	0.0011612	0.013125	1713	16	0.25958
ENSG00000198467	TPM2	30	0.87254	0.99354	1	16951	7	0.29187	0.0038448	0.0012273	0.013546	1714	16	0.29187
ENSG00000255072	PIGY	30	0.95988	0.99877	1	17796	5	0.17989	0.0038526	0.0012278	0.013546	1715	15	0.17989
ENSG00000113360	DROSHA	30	0.94876	0.99828	1	17673	5	0.26135	0.0038528	0.0012278	0.013546	1716	16	0.26135
ENSG00000173404	INSM1	30	0.080171	0.41239	1	5328	11	-0.10907	0.0038639	0.0012299	0.013561	1717	7	-0.10907
ENSG00000103199	ZNF500	30	0.73149	0.97638	1	15702	6	0.29726	0.0038657	0.0012341	0.013599	1718	18	0.29726
ENSG00000215187	FAM166B	30	0.67544	0.96297	1	15142	6	0.2853	0.0038786	0.0012357	0.013609	1719	17	0.2853
ENSG00000131459	GFPT2	30	0.82645	0.98935	1	16545	6	0.080731	0.0038865	0.0012389	0.013636	1720	11	0.080731
ENSG00000148334	PTGES2	30	0.50524	0.90934	1	13182	9	0.31643	0.003889	0.0012467	0.013698	1721	17	0.31643
ENSG00000214102	WEE2	30	0.58723	0.94326	1	14240	8	0.16578	0.0038894	0.0012467	0.013698	1722	15	0.16578
ENSG00000148411	NACC2	30	0.93714	0.99788	1	17556	6	0.42822	0.0039013	0.0012494	0.013719	1723	17	0.42822
ENSG00000169217	CD2BP2	30	0.69162	0.96654	1	15299	7	0.28093	0.0039032	0.0012536	0.013739	1724	16	0.28093
ENSG00000197579	TOPORS	30	0.60136	0.94713	1	14396	8	0.29266	0.0039043	0.0012536	0.013739	1725	18	0.29266
ENSG00000100353	EIF3D	30	0.40496	0.86108	1	11905	10	0.12367	0.0039059	0.0012536	0.013739	1726	14	0.12367
ENSG00000146678	IGFBP1	30	0.91477	0.99658	1	17333	3	0.31139	0.0039119	0.0012541	0.013739	1727	17	0.31139
ENSG00000187699	C2orf88	30	0.86815	0.99324	1	16916	5	0.30209	0.0039141	0.0012562	0.013754	1728	17	0.30209
ENSG00000106266	SNX8	30	0.67957	0.96413	1	15184	7	0.20986	0.0039255	0.001263	0.01381	1729	18	0.20986
ENSG00000185721	DRG1	30	0.99582	0.99991	1	18254	4	0.2161	0.0039415	0.0012635	0.01381	1730	15	0.2161
ENSG00000155367	PPM1J	30	0.54652	0.92952	1	13714	6	0.23303	0.0039464	0.0012635	0.01381	1731	16	0.23303
ENSG00000101448	EPPIN	12	0.50418	0.82661	1	13168	3	0.21645	0.0039501	0.002298	0.020215	1732	6	0.21645
ENSG00000172399	MYOZ2	30	0.56188	0.93555	1	13916	4	0.23427	0.0039722	0.0012772	0.013951	1733	16	0.23427
ENSG00000186166	CCDC84	30	0.047198	0.3035	1	4197	12	0.021812	0.0039963	0.0012971	0.01415	1734	10	0.021812
ENSG00000166351	POTED	30	0.47645	0.89902	1	12831	8	0.068322	0.0039972	0.0012971	0.01415	1735	12	0.068322
ENSG00000059145	UNKL	30	0.35688	0.83015	1	11147	9	0.080666	0.0040084	0.0012977	0.01415	1736	12	0.080666
ENSG00000146700	SSC4D	30	0.14948	0.59142	1	7171	7	0.32602	0.0040415	0.001306	0.014234	1737	16	0.32602
ENSG00000142230	SAE1	30	0.58508	0.94202	1	14210	4	0.37772	0.0040437	0.0013092	0.014235	1738	18	0.37772
ENSG00000103356	EARS2	30	0.83252	0.99005	1	16616	8	0.12613	0.0040472	0.0013108	0.014235	1739	14	0.12613
ENSG00000141458	NPC1	30	0.15523	0.60041	1	7301	9	-0.0028016	0.0040498	0.0013139	0.014235	1740	12	-0.0028016
ENSG00000163485	ADORA1	30	0.18288	0.65513	1	7965	9	0.25378	0.0040519	0.0013139	0.014235	1741	18	0.25378
ENSG00000166326	TRIM44	30	0.95483	0.99856	1	17738	6	0.21881	0.0040587	0.0013139	0.014235	1742	18	0.21881
ENSG00000146731	CCT6A	29	0.1282	0.53749	1	6651	7	0.27162	0.0040589	0.0012189	0.013471	1743	13	0.27162
ENSG00000121486	TRMT1L	30	0.43447	0.88124	1	12309	6	0.32368	0.0040673	0.0013144	0.014235	1744	17	0.32368
ENSG00000163930	BAP1	30	0.68283	0.96456	1	15215	8	0.28032	0.0040744	0.0013144	0.014235	1745	18	0.28032
ENSG00000196218	RYR1	30	0.31285	0.79863	1	10463	4	0.199	0.0040771	0.0013144	0.014235	1746	15	0.199
ENSG00000129158	SERGEF	24	0.97021	0.99854	1	17919	3	0.11089	0.0040788	0.0014824	0.015121	1747	11	0.11089
ENSG00000130305	NSUN5	30	0.84353	0.99124	1	16714	6	0.24541	0.0040825	0.0013144	0.014235	1748	16	0.24541
ENSG00000147677	EIF3H	30	0.46956	0.89583	1	12745	6	0.28318	0.0040856	0.0013144	0.014235	1749	17	0.28318
ENSG00000176009	ASCL3	30	0.70225	0.96969	1	15400	7	0.27425	0.0040856	0.0013144	0.014235	1750	17	0.27425
ENSG00000179284	DAND5	30	0.071855	0.38802	1	5030	6	0.096929	0.0040962	0.0013176	0.014256	1751	12	0.096929
ENSG00000162004	CCDC78	30	0.82762	0.98951	1	16562	5	0.22367	0.0040965	0.0013181	0.014256	1752	18	0.22367
ENSG00000092621	PHGDH	30	0.65337	0.95836	1	14922	7	0.16323	0.0041028	0.0013186	0.014256	1753	15	0.16323
ENSG00000145375	SPATA5	30	0.98937	0.99979	1	18141	2	0.31669	0.0041074	0.0013276	0.014333	1754	16	0.31669
ENSG00000135441	BLOC1S1	30	0.20906	0.68531	1	8500	6	0.28894	0.0041093	0.0013281	0.014333	1755	17	0.28894
ENSG00000181754	AMIGO1	30	0.24712	0.73125	1	9287	7	0.4028	0.0041094	0.0013281	0.014333	1756	18	0.4028
ENSG00000185681	MORN5	30	0.33172	0.81232	1	10777	9	0.089315	0.0041144	0.0013312	0.014357	1757	13	0.089315
ENSG00000124449	IRGC	30	0.37426	0.84342	1	11419	9	0.10558	0.0041198	0.0013333	0.014357	1758	12	0.10558
ENSG00000197852	FAM212B	30	0.25211	0.73633	1	9383	6	0.21201	0.0041203	0.0013333	0.014357	1759	15	0.21201
ENSG00000108592	FTSJ3	30	0.87292	0.99363	1	16955	6	0.40582	0.0041219	0.0013333	0.014357	1760	17	0.40582
ENSG00000134030	CTIF	30	0.99416	0.99987	1	18215	3	0.26994	0.0041263	0.0013386	0.014399	1761	17	0.26994
ENSG00000261456	TUBB8	30	0.9833	0.99957	1	18050	3	0.25777	0.0041346	0.0013402	0.014399	1762	17	0.25777
ENSG00000158865	SLC5A11	30	0.99355	0.99986	1	18204	4	0.24345	0.0041431	0.0013407	0.014399	1763	18	0.24345
ENSG00000075420	FNDC3B	30	0.57691	0.93938	1	14105	7	0.23293	0.0041468	0.0013407	0.014399	1764	16	0.23293
ENSG00000118156	ZNF541	30	0.65714	0.95903	1	14958	7	0.25793	0.0041547	0.0013428	0.014399	1765	17	0.25793
ENSG00000102898	NUTF2	28	0.11295	0.49682	1	6272	11	-0.02487	0.0041652	0.001348	0.014436	1766	10	-0.02487
ENSG00000164081	TEX264	30	0.8713	0.99348	1	16942	7	0.18735	0.0041721	0.0013433	0.014399	1767	14	0.18735
ENSG00000164818	DNAAF5	30	0.98969	0.99979	1	18147	2	0.24053	0.0041803	0.0013433	0.014399	1768	17	0.24053
ENSG00000106976	DNM1	30	0.85575	0.99251	1	16815	7	0.20341	0.004183	0.0013433	0.014399	1769	16	0.20341
ENSG00000147684	NDUFB9	30	0.42087	0.87042	1	12118	9	0.37056	0.0041951	0.0013501	0.014436	1770	15	0.37056
ENSG00000151718	WWC2	30	0.80775	0.9868	1	16380	6	0.13261	0.004197	0.0013501	0.014436	1771	13	0.13261
ENSG00000099804	CDC34	30	0.92925	0.99757	1	17468	6	0.18792	0.004206	0.0013507	0.014436	1772	15	0.18792
ENSG00000126581	BECN1	30	0.89708	0.99523	1	17179	5	0.36556	0.0042067	0.0013507	0.014436	1773	16	0.36556
ENSG00000179051	RCC2	30	0.51976	0.91686	1	13364	8	0.20807	0.004211	0.0013522	0.014437	1774	17	0.20807
ENSG00000198768	APCDD1L	30	0.051718	0.31873	1	4363	7	0.3368	0.0042128	0.0013522	0.014437	1775	17	0.3368
ENSG00000172789	HOXC5	30	0.81253	0.9875	1	16429	8	-0.0021353	0.0042273	0.0013543	0.014451	1776	14	-0.0021353
ENSG00000117154	IGSF21	30	0.95439	0.99855	1	17735	5	0.088849	0.0042304	0.0013559	0.01446	1777	14	0.088849
ENSG00000174547	MRPL11	30	0.90997	0.99615	1	17288	6	0.14274	0.0042378	0.0013596	0.01447	1778	14	0.14274
ENSG00000130300	PLVAP	30	0.57006	0.93791	1	14023	10	0.19545	0.0042387	0.0013601	0.01447	1779	15	0.19545
ENSG00000163687	DNASE1L3	30	0.038929	0.26855	1	3857	15	-0.23286	0.0042418	0.0013617	0.01447	1780	7	-0.23286
ENSG00000099849	RASSF7	30	0.37885	0.84586	1	11500	3	0.24534	0.0042455	0.0013627	0.01447	1781	16	0.24534
ENSG00000125912	NCLN	30	0.9826	0.99956	1	18035	3	0.26195	0.0042473	0.0013627	0.01447	1782	17	0.26195
ENSG00000136942	RPL35	30	0.99861	0.99997	1	18329	3	0.2825	0.0042516	0.0013633	0.01447	1783	15	0.2825
ENSG00000205339	IPO7	30	0.72433	0.97475	1	15634	6	0.24526	0.0042588	0.0013643	0.01447	1784	17	0.24526
ENSG00000179580	RNF151	30	0.95209	0.99844	1	17708	5	0.20372	0.00426	0.0013648	0.01447	1785	15	0.20372
ENSG00000243335	KCTD7	30	0.88511	0.99448	1	17068	6	0.1352	0.0042638	0.0013648	0.01447	1786	15	0.1352
ENSG00000033327	GAB2	30	0.029028	0.22281	1	3404	11	-0.093139	0.0042655	0.0013648	0.01447	1787	11	-0.093139
ENSG00000142632	ARHGEF19	30	0.49263	0.90566	1	13008	8	0.26348	0.004268	0.0013654	0.01447	1788	16	0.26348
ENSG00000197943	PLCG2	30	0.25853	0.74418	1	9507	7	0.27543	0.0042811	0.0013717	0.014492	1789	16	0.27543
ENSG00000064545	TMEM161A	30	0.45926	0.89245	1	12600	7	0.070227	0.004296	0.0013727	0.014492	1790	11	0.070227
ENSG00000103222	ABCC1	30	0.49565	0.90647	1	13049	7	0.23198	0.0042962	0.0013727	0.014492	1791	16	0.23198
ENSG00000165795	NDRG2	30	0.18963	0.66252	1	8105	10	0.28336	0.0042988	0.0013727	0.014492	1792	16	0.28336
ENSG00000101104	PABPC1L	30	0.41515	0.86679	1	12048	7	0.15166	0.0043006	0.0013727	0.014492	1793	15	0.15166
ENSG00000145020	AMT	30	0.43083	0.87856	1	12260	7	0.27049	0.0043038	0.0013732	0.014492	1794	18	0.27049
ENSG00000213516	RBMXL1	30	0.78876	0.98441	1	16170	7	0.24521	0.0043038	0.0013732	0.014492	1795	18	0.24521
ENSG00000069399	BCL3	30	0.32153	0.80439	1	10626	5	0.23265	0.0043097	0.0013743	0.014492	1796	18	0.23265
ENSG00000105677	TMEM147	30	0.95857	0.99874	1	17779	3	0.12737	0.0043106	0.0013743	0.014492	1797	13	0.12737
ENSG00000159648	TEPP	30	0.88425	0.99442	1	17061	6	0.21225	0.0043264	0.0013785	0.014512	1798	14	0.21225
ENSG00000135932	CAB39	30	0.4213	0.87104	1	12121	4	0.17895	0.004327	0.0013785	0.014512	1799	15	0.17895
ENSG00000181220	ZNF746	30	0.12414	0.53036	1	6563	6	0.24145	0.0043273	0.0013785	0.014512	1800	15	0.24145
ENSG00000167110	GOLGA2	30	0.83175	0.98994	1	16608	7	0.25384	0.0043534	0.0013806	0.014518	1801	17	0.25384
ENSG00000143437	ARNT	30	0.45829	0.89236	1	12588	10	0.22504	0.0043612	0.0013816	0.014518	1802	15	0.22504
ENSG00000129128	SPCS3	30	0.53558	0.92532	1	13557	7	0.17696	0.0043614	0.0013816	0.014518	1803	13	0.17696
ENSG00000140740	UQCRC2	30	0.56583	0.93699	1	13970	9	0.18161	0.0043643	0.0013821	0.014518	1804	14	0.18161
ENSG00000224531	SMIM13	30	0.035427	0.25578	1	3678	7	0.29861	0.0043672	0.0013837	0.014526	1805	16	0.29861
ENSG00000162641	AKNAD1	30	0.30704	0.79353	1	10368	5	0.13863	0.0043748	0.0013895	0.014531	1806	14	0.13863
ENSG00000188157	AGRN	30	0.88004	0.99411	1	17022	4	0.23815	0.0043828	0.0013921	0.014531	1807	18	0.23815
ENSG00000105647	PIK3R2	30	0.95845	0.99873	1	17777	6	0.18845	0.0043901	0.0013921	0.014531	1808	15	0.18845
ENSG00000149100	EIF3M	30	0.69215	0.96674	1	15302	6	0.26045	0.0043917	0.0013921	0.014531	1809	18	0.26045
ENSG00000121653	MAPK8IP1	30	0.76508	0.98111	1	15958	5	0.22239	0.004394	0.0013921	0.014531	1810	16	0.22239
ENSG00000198650	TAT	27	0.11438	0.49255	1	6306	8	0.018408	0.0043947	0.0014315	0.014822	1811	11	0.018408
ENSG00000137166	FOXP4	30	0.942	0.99804	1	17599	6	0.17979	0.0043975	0.0013921	0.014531	1812	15	0.17979
ENSG00000197241	SLC2A7	30	0.43031	0.87747	1	12251	6	0.18596	0.0044051	0.0013926	0.014531	1813	13	0.18596
ENSG00000090989	EXOC1	30	0.54298	0.92794	1	13662	4	0.25309	0.0044094	0.0013926	0.014531	1814	16	0.25309
ENSG00000031691	CENPQ	30	0.25843	0.74379	1	9503	8	0.23708	0.0044108	0.0013926	0.014531	1815	17	0.23708
ENSG00000136274	NACAD	30	0.62276	0.95195	1	14600	8	0.12317	0.0044122	0.0013926	0.014531	1816	14	0.12317
ENSG00000134343	ANO3	30	0.96868	0.99917	1	17899	3	0.29452	0.0044145	0.0013926	0.014531	1817	18	0.29452
ENSG00000145390	USP53	30	0.77869	0.98312	1	16071	7	0.10383	0.0044241	0.0013968	0.014564	1818	12	0.10383
ENSG00000175538	KCNE3	30	0.66663	0.96103	1	15059	6	0.30988	0.0044264	0.0013974	0.014564	1819	16	0.30988
ENSG00000103496	STX4	30	0.70369	0.97008	1	15413	6	0.2665	0.0044364	0.0014021	0.014605	1820	16	0.2665
ENSG00000148356	LRSAM1	30	0.97503	0.99935	1	17960	4	0.16746	0.0044594	0.0014105	0.014685	1821	14	0.16746
ENSG00000106636	YKT6	30	0.10069	0.47671	1	5969	12	0.068436	0.0044648	0.0014142	0.014707	1822	13	0.068436
ENSG00000108946	PRKAR1A	24	0.30606	0.76529	1	10351	3	0.31543	0.0044756	0.0016493	0.016205	1823	14	0.31543
ENSG00000169031	COL4A3	30	0.30571	0.79314	1	10344	7	0.17898	0.004478	0.0014173	0.014731	1824	15	0.17898
ENSG00000128283	CDC42EP1	30	0.80456	0.98641	1	16334	7	0.22178	0.0044905	0.0014231	0.014781	1825	18	0.22178
ENSG00000198242	RPL23A	30	0.50089	0.90779	1	13117	9	0.35895	0.0044958	0.0014236	0.014781	1826	14	0.35895
ENSG00000186212	SOWAHB	30	0.23605	0.71757	1	9046	4	0.21079	0.0045132	0.0014247	0.014783	1827	18	0.21079
ENSG00000005513	SOX8	30	0.84387	0.9913	1	16719	3	0.21889	0.0045167	0.0014278	0.014792	1828	16	0.21889
ENSG00000009950	MLXIPL	30	0.15723	0.60758	1	7351	4	0.29863	0.0045191	0.0014278	0.014792	1829	18	0.29863
ENSG00000108064	TFAM	30	0.13451	0.55412	1	6810	13	-0.26573	0.0045202	0.0014278	0.014792	1830	10	-0.26573
ENSG00000158286	RNF207	30	0.95884	0.99874	1	17781	5	0.23228	0.0045306	0.0014346	0.014846	1831	17	0.23228
ENSG00000166002	SMCO4	30	0.76593	0.98132	1	15965	6	0.16392	0.004539	0.0014362	0.014854	1832	15	0.16392
ENSG00000197296	FITM2	27	0.75878	0.97827	1	15903	5	0.32824	0.0045591	0.0014887	0.015123	1833	16	0.32824
ENSG00000168566	SNRNP48	30	0.53885	0.92644	1	13606	7	-0.0012137	0.0045608	0.0014504	0.014984	1834	11	-0.0012137
ENSG00000164134	NAA15	30	0.74429	0.97814	1	15802	6	0.2545	0.0045957	0.0014583	0.015054	1835	17	0.2545
ENSG00000124217	MOCS3	30	0.45386	0.89077	1	12537	4	0.21331	0.0046089	0.0014604	0.015054	1836	16	0.21331
ENSG00000176723	ZNF843	30	0.99541	0.9999	1	18242	3	0.20511	0.0046106	0.0014604	0.015054	1837	18	0.20511
ENSG00000095303	PTGS1	30	0.94668	0.9982	1	17650	6	0.21148	0.0046141	0.0014604	0.015054	1838	15	0.21148
ENSG00000179058	C9orf50	30	0.23165	0.71312	1	8963	7	0.24807	0.0046406	0.001464	0.015084	1839	18	0.24807
ENSG00000188342	GTF2F2	26	0.22655	0.69196	1	8857	6	0.24431	0.0046455	0.0015595	0.0156	1840	14	0.24431
ENSG00000112208	BAG2	30	0.41954	0.8699	1	12101	7	0.18636	0.0046465	0.0014672	0.0151	1841	16	0.18636
ENSG00000149091	DGKZ	30	0.95905	0.99874	1	17784	6	0.14388	0.0046476	0.0014672	0.0151	1842	15	0.14388
ENSG00000105355	PLIN3	30	0.47289	0.8972	1	12783	6	0.29375	0.0046637	0.0014714	0.015121	1843	17	0.29375
ENSG00000086991	NOX4	30	0.026896	0.21194	1	3313	12	-0.0057876	0.0046688	0.0014777	0.015121	1844	11	-0.0057876
ENSG00000128000	ZNF780B	30	0.51881	0.91657	1	13352	6	0.28095	0.0046699	0.0014777	0.015121	1845	15	0.28095
ENSG00000172238	ATOH1	30	0.15486	0.59991	1	7291	7	0.17887	0.0046749	0.0014782	0.015121	1846	15	0.17887
ENSG00000174332	GLIS1	30	0.57694	0.93938	1	14106	6	0.22372	0.0046781	0.0014787	0.015121	1847	16	0.22372
ENSG00000095110	NXPE1	30	0.38914	0.85184	1	11652	6	0.24191	0.004685	0.0014819	0.015121	1848	18	0.24191
ENSG00000174748	RPL15	29	0.88116	0.99383	1	17031	3	0.36384	0.0046869	0.0014136	0.014707	1849	14	0.36384
ENSG00000196335	STK31	30	0.7464	0.9785	1	15811	7	0.31015	0.0046929	0.0014834	0.015121	1850	18	0.31015
ENSG00000183549	ACSM5	30	0.67128	0.96214	1	15100	9	0.21488	0.0046952	0.0014834	0.015121	1851	15	0.21488
ENSG00000165684	SNAPC4	30	0.66326	0.96031	1	15026	7	0.20993	0.0047001	0.001484	0.015121	1852	14	0.20993
ENSG00000151623	NR3C2	30	0.924	0.99734	1	17425	6	0.21931	0.0047032	0.001484	0.015121	1853	16	0.21931
ENSG00000074319	TSG101	30	0.57595	0.93914	1	14092	9	0.0082552	0.004704	0.001484	0.015121	1854	9	0.0082552
ENSG00000211452	DIO1	30	0.075024	0.39938	1	5146	14	-0.26004	0.0047149	0.0014871	0.015121	1855	11	-0.26004
ENSG00000105568	PPP2R1A	30	0.83662	0.9905	1	16654	5	0.25786	0.0047157	0.0014871	0.015121	1856	15	0.25786
ENSG00000157404	KIT	30	0.55879	0.93424	1	13884	9	0.080828	0.0047174	0.0014871	0.015121	1857	14	0.080828
ENSG00000133401	PDZD2	30	0.91004	0.99617	1	17289	7	0.24598	0.0047218	0.0014871	0.015121	1858	16	0.24598
ENSG00000185519	FAM131C	30	0.96268	0.9989	1	17827	6	0.28106	0.0047263	0.0014871	0.015121	1859	17	0.28106
ENSG00000244005	NFS1	28	0.080206	0.40674	1	5329	11	-0.13226	0.0047298	0.0016	0.015903	1860	7	-0.13226
ENSG00000173744	AGFG1	30	0.03536	0.2554	1	3675	10	0.14468	0.0047359	0.0014876	0.015121	1861	13	0.14468
ENSG00000178795	GDPD4	30	0.93534	0.99781	1	17530	6	0.27717	0.0047398	0.0014876	0.015121	1862	16	0.27717
ENSG00000135373	EHF	30	0.76285	0.98073	1	15941	8	0.23103	0.004743	0.0014876	0.015121	1863	14	0.23103
ENSG00000263002	ZNF234	29	0.93754	0.99752	1	17561	4	0.32148	0.004744	0.0014499	0.014984	1864	15	0.32148
ENSG00000168653	NDUFS5	30	0.33369	0.81358	1	10804	8	0.2037	0.0047499	0.0014876	0.015121	1865	15	0.2037
ENSG00000166780	C16orf45	30	0.88229	0.99429	1	17042	7	0.25064	0.0047517	0.0014876	0.015121	1866	17	0.25064
ENSG00000051180	RAD51	30	0.79386	0.98504	1	16221	8	0.086071	0.0047631	0.001495	0.015179	1867	11	0.086071
ENSG00000169291	SHE	30	0.80257	0.98627	1	16309	8	0.085183	0.0047776	0.0014976	0.01519	1868	14	0.085183
ENSG00000131558	EXOC4	30	0.10638	0.48877	1	6121	10	0.027363	0.0047813	0.0014976	0.01519	1869	11	0.027363
ENSG00000164109	MAD2L1	23	0.28605	0.73611	1	10016	8	0.09952	0.0047844	0.0019275	0.018027	1870	11	0.09952
ENSG00000105131	EPHX3	30	0.50354	0.90868	1	13152	6	0.10807	0.0047911	0.0015039	0.015236	1871	14	0.10807
ENSG00000188710	QRFP	30	0.63833	0.95494	1	14760	8	0.26797	0.0047952	0.0015044	0.015236	1872	16	0.26797
ENSG00000110696	C11orf58	30	0.13937	0.56829	1	6925	9	0.27146	0.0048028	0.0015065	0.015236	1873	16	0.27146
ENSG00000048471	SNX29	30	0.7798	0.98326	1	16085	4	0.22522	0.004805	0.0015065	0.015236	1874	15	0.22522
ENSG00000103043	VAC14	30	0.96168	0.99885	1	17818	5	0.23844	0.0048054	0.0015071	0.015236	1875	17	0.23844
ENSG00000189077	TMEM120A	30	0.10964	0.49698	1	6201	12	0.1657	0.0048071	0.0015071	0.015236	1876	14	0.1657
ENSG00000182053	TRIM49B	30	0.4747	0.89796	1	12809	8	0.25817	0.004821	0.0015118	0.015273	1877	17	0.25817
ENSG00000187535	IFT140	30	0.99909	0.99998	1	18354	3	0.25277	0.0048296	0.0015123	0.015273	1878	16	0.25277
ENSG00000121621	KIF18A	30	0.19894	0.67327	1	8304	9	0.13496	0.0048361	0.0015144	0.015286	1879	14	0.13496
ENSG00000162545	CAMK2N1	30	0.40496	0.86108	1	11904	8	0.15812	0.0048507	0.0015186	0.015317	1880	15	0.15812
ENSG00000188487	INSC	30	0.90135	0.9956	1	17212	7	0.21404	0.0048611	0.0015191	0.015317	1881	15	0.21404
ENSG00000204183	GDF5OS	18	0.96278	0.99622	1	17829	2	0.38931	0.004865	0.0024218	0.020986	1882	12	0.38931
ENSG00000169876	MUC17	30	0.18183	0.65417	1	7944	6	0.15698	0.0048707	0.0015233	0.015332	1883	13	0.15698
ENSG00000148408	CACNA1B	30	0.31197	0.79735	1	10441	9	0.12197	0.0048745	0.0015233	0.015332	1884	14	0.12197
ENSG00000204642	HLA-F	30	0.47777	0.89972	1	12847	7	0.18704	0.0048761	0.0015233	0.015332	1885	15	0.18704
ENSG00000180233	ZNRF2	30	0.94095	0.99799	1	17588	4	0.26933	0.0048857	0.0015239	0.015332	1886	17	0.26933
ENSG00000123064	DDX54	30	0.78842	0.98437	1	16165	5	0.19782	0.0048926	0.001538	0.015449	1887	15	0.19782
ENSG00000102078	SLC25A14	30	0.0027582	0.039384	0.458139	1612	18	-0.26435	0.0049028	0.0015406	0.015449	1888	6	-0.26435
ENSG00000136933	RABEPK	30	0.6124	0.94979	1	14512	9	0.27896	0.0049129	0.0015406	0.015449	1889	17	0.27896
ENSG00000162188	GNG3	30	0.25649	0.74126	1	9466	7	0.12146	0.0049178	0.0015412	0.015449	1890	14	0.12146
ENSG00000170484	KRT74	30	0.95792	0.99871	1	17769	5	0.23823	0.004923	0.0015412	0.015449	1891	17	0.23823
ENSG00000204590	GNL1	27	0.87426	0.99265	1	16969	5	0.26733	0.0049326	0.0016063	0.015957	1892	16	0.26733
ENSG00000170584	NUDCD2	30	0.66544	0.9607	1	15050	7	0.091759	0.0049406	0.0015454	0.015482	1893	12	0.091759
ENSG00000002745	WNT16	30	0.5294	0.92246	1	13475	7	0.09332	0.0049538	0.0015485	0.015506	1894	13	0.09332
ENSG00000078747	ITCH	30	0.46481	0.89474	1	12678	9	0.066487	0.0049636	0.0015496	0.015508	1895	10	0.066487
ENSG00000169230	PRELID1	27	0.013665	0.13386	0.994103	2587	15	-0.52171	0.0049888	0.001623	0.015985	1896	11	-0.52171
ENSG00000070785	EIF2B3	29	0.001437	0.023518	0.326459	1358	18	-0.66596	0.0049949	0.001527	0.015356	1897	6	-0.66596
ENSG00000180269	GPR139	30	0.71932	0.97344	1	15571	5	0.17851	0.0049971	0.0015669	0.015665	1898	16	0.17851
ENSG00000153898	MCOLN2	30	0.43551	0.88171	1	12330	9	0.11428	0.0050075	0.0015732	0.015683	1899	14	0.11428
ENSG00000175756	AURKAIP1	30	0.83736	0.9906	1	16661	8	0.0048737	0.0050121	0.0015732	0.015683	1900	10	0.0048737
ENSG00000158296	SLC13A3	30	0.22656	0.70792	1	8858	12	-0.14059	0.0050121	0.0015732	0.015683	1901	10	-0.14059
ENSG00000105855	ITGB8	30	0.51825	0.91643	1	13344	8	0.22388	0.0050163	0.0015737	0.015683	1902	15	0.22388
ENSG00000107331	ABCA2	30	0.68148	0.96442	1	15199	9	0.24222	0.0050195	0.0015737	0.015683	1903	15	0.24222
ENSG00000141933	TPGS1	30	0.85506	0.99247	1	16811	7	0.21892	0.0050202	0.0015737	0.015683	1904	16	0.21892
ENSG00000115524	SF3B1	29	0.69814	0.96879	1	15354	6	0.28729	0.0050283	0.0015312	0.01539	1905	17	0.28729
ENSG00000105486	LIG1	30	0.87938	0.99411	1	17016	6	0.11223	0.0050378	0.0015842	0.015768	1906	13	0.11223
ENSG00000254535	PABPC4L	30	0.52882	0.92238	1	13469	9	0.23573	0.0050463	0.0015847	0.015768	1907	16	0.23573
ENSG00000114026	OGG1	30	0.80894	0.98698	1	16394	8	0.057555	0.0050498	0.0015847	0.015768	1908	12	0.057555
ENSG00000275793	RIMBP3	30	0.015234	0.1536	1	2687	9	0.2529	0.005076	0.0015952	0.015864	1909	15	0.2529
ENSG00000211450	SELENOH	30	0.39982	0.85741	1	11828	6	0.029461	0.0050877	0.0016089	0.015971	1910	12	0.029461
ENSG00000110200	ANAPC15	30	0.49751	0.90695	1	13067	4	0.18141	0.0050942	0.0016094	0.015971	1911	15	0.18141
ENSG00000087250	MT3	24	0.96567	0.99827	1	17864	4	0.15758	0.0051116	0.0020818	0.019046	1912	12	0.15758
ENSG00000164088	PPM1M	30	0.83009	0.98974	1	16585	5	0.24071	0.005115	0.001612	0.01598	1913	17	0.24071
ENSG00000131650	KREMEN2	30	0.44447	0.88645	1	12433	7	0.14729	0.0051196	0.001612	0.01598	1914	12	0.14729
ENSG00000125166	GOT2	30	0.92448	0.99737	1	17432	5	0.29887	0.0051254	0.001616	0.015985	1915	17	0.29887
ENSG00000102977	ACD	30	0.16442	0.62951	1	7512	7	0.24832	0.0051258	0.0016162	0.015985	1916	16	0.24832
ENSG00000168148	HIST3H3	30	0.38491	0.84923	1	11591	7	0.27764	0.0051431	0.0016173	0.015985	1917	16	0.27764
ENSG00000162062	TEDC2	30	0.81791	0.98815	1	16476	3	0.20265	0.005154	0.0016178	0.015985	1918	17	0.20265
ENSG00000065621	GSTO2	30	0.059895	0.34582	1	4622	9	0.011244	0.0051544	0.0016178	0.015985	1919	8	0.011244
ENSG00000164970	FAM219A	30	0.97875	0.99947	1	17994	5	0.27627	0.0051652	0.0016194	0.015985	1920	17	0.27627
ENSG00000108298	RPL19	30	0.70637	0.97054	1	15439	8	0.20914	0.0051812	0.0016199	0.015985	1921	12	0.20914
ENSG00000185040	SPDYE16	30	0.16161	0.6248	1	7447	11	0.0045294	0.0051852	0.001622	0.015985	1922	11	0.0045294
ENSG00000001167	NFYA	30	0.7892	0.98452	1	16174	8	0.28789	0.0051896	0.0016225	0.015985	1923	16	0.28789
ENSG00000128228	SDF2L1	30	0.82682	0.98937	1	16551	3	0.20962	0.0051913	0.0016225	0.015985	1924	16	0.20962
ENSG00000163346	PBXIP1	30	0.58873	0.94382	1	14258	7	0.19092	0.0051962	0.0016246	0.015985	1925	17	0.19092
ENSG00000131043	AAR2	30	0.53635	0.92562	1	13573	9	0.16864	0.0052036	0.0016251	0.015985	1926	14	0.16864
ENSG00000183888	SRARP	30	0.25676	0.74126	1	9469	8	0.18404	0.0052069	0.0016251	0.015985	1927	15	0.18404
ENSG00000124299	PEPD	30	0.5135	0.91321	1	13282	10	-0.016326	0.0052073	0.0016251	0.015985	1928	13	-0.016326
ENSG00000179532	DNHD1	30	0.82996	0.98974	1	16582	6	0.22022	0.0052114	0.001633	0.016054	1929	15	0.22022
ENSG00000131143	COX4I1	30	0.011439	0.12577	0.964863	2434	13	-0.20371	0.0052307	0.0016524	0.016207	1930	7	-0.20371
ENSG00000197077	KIAA1671	30	0.36502	0.83756	1	11295	6	0.30407	0.0052468	0.001653	0.016207	1931	17	0.30407
ENSG00000136527	TRA2B	30	0.064382	0.35892	1	4791	9	-0.082089	0.0052476	0.001653	0.016207	1932	12	-0.082089
ENSG00000132703	APCS	30	0.19568	0.6701	1	8234	10	0.11583	0.0052546	0.001653	0.016207	1933	14	0.11583
ENSG00000160214	RRP1	30	0.92645	0.99747	1	17447	5	0.2801	0.0052583	0.0016545	0.016214	1934	15	0.2801
ENSG00000079739	PGM1	30	0.62263	0.9519	1	14599	6	0.27477	0.0052691	0.0016572	0.016216	1935	16	0.27477
ENSG00000073169	SELENOO	30	0.85826	0.99267	1	16834	5	0.28749	0.0052774	0.0016587	0.016216	1936	16	0.28749
ENSG00000148677	ANKRD1	30	0.14508	0.58218	1	7065	12	-0.023804	0.0052818	0.0016593	0.016216	1937	11	-0.023804
ENSG00000138663	COPS4	30	0.034526	0.25016	1	3654	10	0.088468	0.0052853	0.0016593	0.016216	1938	9	0.088468
ENSG00000105605	CACNG7	30	0.2772	0.76635	1	9844	8	0.29152	0.0052983	0.0016614	0.016216	1939	16	0.29152
ENSG00000038274	MAT2B	30	0.093065	0.45717	1	5705	11	0.17656	0.0053044	0.0016619	0.016216	1940	15	0.17656
ENSG00000149633	KIAA1755	30	0.34113	0.81892	1	10913	11	0.15151	0.0053061	0.0016619	0.016216	1941	15	0.15151
ENSG00000021776	AQR	28	0.66217	0.95866	1	15015	7	0.52128	0.0053102	0.0018193	0.017291	1942	15	0.52128
ENSG00000070190	DAPP1	30	0.4954	0.90637	1	13045	8	0.19901	0.0053199	0.0016624	0.016216	1943	15	0.19901
ENSG00000081721	DUSP12	30	0.63214	0.95349	1	14697	7	0.22624	0.0053203	0.0016624	0.016216	1944	16	0.22624
ENSG00000171827	ZNF570	30	0.5541	0.93231	1	13828	7	0.22244	0.0053559	0.0016787	0.016346	1945	17	0.22244
ENSG00000121270	ABCC11	30	0.99955	0.99999	1	18376	2	0.22354	0.0053606	0.0016813	0.016346	1946	17	0.22354
ENSG00000162174	ASRGL1	30	0.53361	0.92411	1	13527	9	-0.051668	0.0053705	0.0016813	0.016346	1947	12	-0.051668
ENSG00000172410	INSL5	30	0.65789	0.95908	1	14967	8	0.2225	0.0053774	0.0016813	0.016346	1948	17	0.2225
ENSG00000173145	NOC3L	30	0.3206	0.80408	1	10614	9	0.20258	0.005387	0.0016818	0.016346	1949	15	0.20258
ENSG00000158816	VWA5B1	30	0.62787	0.95295	1	14660	9	0.028805	0.0053945	0.0016818	0.016346	1950	9	0.028805
ENSG00000186073	C15orf41	30	0.0078245	0.087742	0.765966	2155	15	-0.28285	0.005396	0.0016818	0.016346	1951	8	-0.28285
ENSG00000164587	RPS14	28	0.17129	0.62623	1	7676	10	0.090283	0.0054218	0.0018372	0.017431	1952	10	0.090283
ENSG00000110811	P3H3	30	0.53592	0.92543	1	13564	10	0.0033632	0.0054369	0.0016887	0.016395	1953	13	0.0033632
ENSG00000181035	SLC25A42	30	0.50899	0.911	1	13231	4	0.21746	0.0054391	0.0016887	0.016395	1954	17	0.21746
ENSG00000125901	MRPS26	30	0.058914	0.34281	1	4583	11	-0.096391	0.0054492	0.0016918	0.016409	1955	9	-0.096391
ENSG00000213619	NDUFS3	30	0.25425	0.7396	1	9427	5	0.4021	0.0054501	0.0016918	0.016409	1956	16	0.4021
ENSG00000105135	ILVBL	30	0.15065	0.59212	1	7196	12	0.24987	0.0054602	0.0016971	0.016452	1957	16	0.24987
ENSG00000196600	SLC22A25	30	0.21212	0.68844	1	8569	4	0.29219	0.0054687	0.0017049	0.016511	1958	17	0.29219
ENSG00000167094	TTC16	30	0.73884	0.97746	1	15754	8	0.096015	0.0054878	0.0017133	0.016575	1959	13	0.096015
ENSG00000106591	MRPL32	30	0.8429	0.99119	1	16704	5	0.33206	0.0054916	0.0017138	0.016575	1960	17	0.33206
ENSG00000149305	HTR3B	30	0.55201	0.93141	1	13797	6	0.13636	0.005502	0.001718	0.016575	1961	15	0.13636
ENSG00000164040	PGRMC2	30	0.88994	0.99483	1	17116	7	0.30842	0.005503	0.001718	0.016575	1962	16	0.30842
ENSG00000140650	PMM2	30	0.078614	0.40957	1	5267	10	-0.0020635	0.0055038	0.001718	0.016575	1963	12	-0.0020635
ENSG00000168843	FSTL5	30	0.57084	0.93804	1	14036	6	0.26941	0.0055136	0.0017186	0.016575	1964	17	0.26941
ENSG00000161996	WDR90	30	0.99524	0.99989	1	18237	4	0.2905	0.0055157	0.0017186	0.016575	1965	17	0.2905
ENSG00000269067	ZNF728	30	0.96357	0.99894	1	17836	3	0.25824	0.0055163	0.0017186	0.016575	1966	16	0.25824
ENSG00000119912	IDE	30	0.058023	0.33997	1	4552	9	0.26698	0.0055266	0.001727	0.016605	1967	17	0.26698
ENSG00000168298	HIST1H1E	30	0.73381	0.97688	1	15719	7	0.21057	0.0055315	0.0017317	0.016605	1968	16	0.21057
ENSG00000205362	MT1A	30	0.80733	0.98678	1	16372	6	0.083116	0.005537	0.0017317	0.016605	1969	12	0.083116
ENSG00000176402	GJC3	30	0.76777	0.9817	1	15978	5	0.20873	0.0055382	0.0017317	0.016605	1970	17	0.20873
ENSG00000106355	LSM5	30	0.82635	0.98931	1	16544	6	0.37259	0.0055531	0.0017317	0.016605	1971	16	0.37259
ENSG00000100726	TELO2	30	0.25429	0.7396	1	9428	8	0.14727	0.0055575	0.0017317	0.016605	1972	15	0.14727
ENSG00000100345	MYH9	30	0.48967	0.90406	1	12979	10	-0.046092	0.0055584	0.0017317	0.016605	1973	10	-0.046092
ENSG00000185758	CLDN24	30	0.54796	0.92997	1	13737	8	0.22479	0.0055709	0.0017322	0.016605	1974	16	0.22479
ENSG00000123989	CHPF	30	0.87587	0.9939	1	16987	6	0.1108	0.0055798	0.0017322	0.016605	1975	13	0.1108
ENSG00000072736	NFATC3	30	0.76881	0.98192	1	15987	8	0.20908	0.0055799	0.0017322	0.016605	1976	16	0.20908
ENSG00000143258	USP21	30	0.095363	0.46286	1	5783	11	-0.091382	0.0055855	0.0017322	0.016605	1977	10	-0.091382
ENSG00000078804	TP53INP2	30	0.59253	0.94466	1	14315	7	0.30286	0.0055941	0.0017322	0.016605	1978	16	0.30286
ENSG00000183426	NPIPA1	6	0.62658	0.81063	1	14645	2	1.2354	0.0055964	0.0060673	0.041531	1979	4	1.2354
ENSG00000006210	CX3CL1	30	0.96225	0.99888	1	17820	3	0.17119	0.0055993	0.0017375	0.016647	1980	14	0.17119
ENSG00000101162	TUBB1	30	0.19345	0.66763	1	8187	10	0.1509	0.005613	0.0017406	0.01666	1981	14	0.1509
ENSG00000163319	MRPS18C	30	0.7898	0.9846	1	16180	5	0.071028	0.0056133	0.0017406	0.01666	1982	11	0.071028
ENSG00000166340	TPP1	30	0.12616	0.53441	1	6608	6	0.26679	0.0056473	0.0017632	0.016867	1983	16	0.26679
ENSG00000111641	NOP2	30	0.83144	0.98989	1	16601	6	0.33175	0.0056524	0.0017648	0.016874	1984	15	0.33175
ENSG00000103067	ESRP2	26	0.58481	0.93032	1	14206	6	0.35358	0.0056575	0.0019484	0.018197	1985	14	0.35358
ENSG00000101333	PLCB4	30	0.34793	0.82403	1	11021	6	0.15726	0.0056676	0.0017716	0.016922	1986	12	0.15726
ENSG00000180999	C1orf105	30	0.68999	0.96605	1	15287	7	0.20218	0.0056685	0.0017716	0.016922	1987	17	0.20218
ENSG00000112242	E2F3	30	0.84435	0.99152	1	16727	2	0.1938	0.005676	0.0017768	0.016949	1988	14	0.1938
ENSG00000149809	TM7SF2	30	0.25342	0.73693	1	9408	6	0.13061	0.0056769	0.0017773	0.016949	1989	13	0.13061
ENSG00000167384	ZNF180	30	0.30325	0.79189	1	10312	5	0.21869	0.0056786	0.00178	0.016949	1990	17	0.21869
ENSG00000166224	SGPL1	30	0.59765	0.94592	1	14355	8	0.12077	0.0056817	0.0017805	0.016949	1991	11	0.12077
ENSG00000187037	GPR141	30	0.049695	0.31427	1	4281	6	0.13515	0.0056837	0.0017805	0.016949	1992	13	0.13515
ENSG00000176978	DPP7	24	0.87968	0.99182	1	17019	5	0.21569	0.005684	0.002319	0.020275	1993	12	0.21569
ENSG00000167751	KLK2	30	0.27174	0.75942	1	9738	6	0.27869	0.0056941	0.001781	0.016949	1994	15	0.27869
ENSG00000162777	DENND2D	30	0.80139	0.98623	1	16295	5	0.25967	0.0057044	0.0017815	0.016949	1995	16	0.25967
ENSG00000140859	KIFC3	30	0.38553	0.85026	1	11602	7	0.20015	0.0057067	0.0017815	0.016949	1996	16	0.20015
ENSG00000095485	CWF19L1	30	0.87767	0.99402	1	16999	7	0.20934	0.0057372	0.0018382	0.017431	1997	15	0.20934
ENSG00000131876	SNRPA1	29	0.14928	0.59223	1	7165	9	0.092417	0.0057409	0.0017936	0.017055	1998	13	0.092417
ENSG00000167315	ACAA2	30	0.1965	0.67057	1	8252	9	0.14248	0.0057445	0.0018388	0.017431	1999	15	0.14248
[truncated: 16,467 more rows]

## Sheet: High_vs_Low_sgRNA_Summary
sgrna	Gene	Column1	control_count	treatment_count	control_mean	treat_mean	LFC	control_var	adj_var	score	p.low	p.high	p.twosided	FDR	high_in_treatment
hsLibV1FullV1Nik_23376_r0	ENSG00000239857	GET4	1.041	533.12	1.041	533.12	8.0317	142000	3.6042	280.27	1	0	0	0	TRUE
hsLibV1FullV1Nik_44294_r0	ENSG00000075624	ACTB	2.0821	368.19	2.0821	368.19	6.9043	67019	7.9647	129.73	1	0	0	0	TRUE
hsLibV1FullV1Nik_27153_r1	ENSG00000123395	ATG101	3.2307	346.88	3.2307	346.88	6.3616	59047	13.191	94.62	1	0	0	0	TRUE
hsLibV1FullV1Nik_82185_r0	ENSG00000101197	BIRC7	1.041	165.88	1.041	165.88	6.3534	13586	3.6042	86.827	1	0	0	0	TRUE
hsLibV1FullV1Nik_29702_r1	ENSG00000154813	DPH3	4.3076	369.19	4.3076	369.19	6.1241	66571	18.368	85.138	1	0	0	0	TRUE
hsLibV1FullV1Nik_23399_r0	ENSG00000204628	RACK1	0	145.74	0.88	145.74	6.2864	10621	2.9756	83.98	1	0	0	0	TRUE
hsLibV1FullV1Nik_31918_r0	ENSG00000047249	ATP6V1H	1.041	157.25	1.041	157.25	6.2768	12201	3.6042	82.282	1	0	0	0	TRUE
hsLibV1FullV1Nik_05225_r0	ENSG00000197498	RPF2	2.0821	219.57	2.0821	219.57	6.1612	23651	7.9647	77.065	1	0	0	0	TRUE
hsLibV1FullV1Nik_48477_r0	ENSG00000237700	PRAMEF33	0	123.69	0.88	123.69	6.0515	7649.7	2.9756	71.195	1	0	0	0	TRUE
hsLibV1FullV1Nik_23377_r0	ENSG00000239857	GET4	18.739	728.72	18.739	728.72	5.2082	252000	100.64	70.772	1	0	0	0	TRUE
hsLibV1FullV1Nik_20302_r0	ENSG00000115307	AUP1	9.3693	481.34	9.3693	481.34	5.5397	111000	45.055	70.314	1	0	0	0	TRUE
hsLibV1FullV1Nik_14643_r0	ENSG00000197265	GTF2E2	0	120.81	0.88	120.81	6.0178	7298	2.9756	69.528	1	0	0	0	TRUE
hsLibV1FullV1Nik_73369_r0	ENSG00000009413	REV3L	0	118.9	0.88	118.9	5.9949	7068.2	2.9756	68.416	1	0	0	0	TRUE
hsLibV1FullV1Nik_56350_r3	ENSG00000158435	CNOT11	1.0887	133.19	1.0887	133.19	6.0056	8725.9	3.7933	67.829	1	0	0	0	TRUE
hsLibV1FullV1Nik_37797_r1	ENSG00000204463	BAG6	5.3844	326.59	5.3844	326.59	5.6812	51588	23.756	65.902	1	0	0	0	TRUE
hsLibV1FullV1Nik_21090_r1	ENSG00000159055	MIS18A	0	113.6	0.88	113.6	5.9297	6452.3	2.9756	65.344	1	0	0	0	TRUE
hsLibV1FullV1Nik_73568_r0	ENSG00000146457	WTAP	0	113.14	0.88	113.14	5.924	6400.7	2.9756	65.081	1	0	0	0	TRUE
hsLibV1FullV1Nik_73959_r1	ENSG00000141101	NOB1	1.0769	125.77	1.0769	125.77	5.9316	7774.1	3.7462	64.424	1	0	0	0	TRUE
hsLibV1FullV1Nik_54738_r0	ENSG00000099995	SF3A1	0	109.31	0.88	109.31	5.8747	5974.1	2.9756	62.857	1	0	0	0	TRUE
hsLibV1FullV1Nik_09443_r0	ENSG00000157954	WIPI2	4.1641	266.56	4.1641	266.56	5.6952	34425	17.665	62.43	1	0	0	0	TRUE
hsLibV1FullV1Nik_44501_r1	ENSG00000177710	SLC35G5	135.69	2114.7	135.69	2114.7	3.9522	1960000	1014.3	62.139	1	0	0	0	TRUE
hsLibV1FullV1Nik_84378_r2	ENSG00000163872	YEATS2	0	107.91	0.88	107.91	5.8563	5822.6	2.9756	62.049	1	0	0	0	TRUE
hsLibV1FullV1Nik_73855_r1	ENSG00000188846	RPL14	0	106.5	0.88	106.5	5.8374	5670.9	2.9756	61.229	1	0	0	0	TRUE
hsLibV1FullV1Nik_51460_r0	ENSG00000204120	GIGYF2	8.3283	392.17	8.3283	392.17	5.3974	73666	39.315	61.216	1	0	0	0	TRUE
hsLibV1FullV1Nik_23378_r1	ENSG00000239857	GET4	3.2307	225.17	3.2307	225.17	5.7404	24628	13.191	61.108	1	0	0	0	TRUE
hsLibV1FullV1Nik_54400_r1	ENSG00000249115	HAUS5	1.0769	117.66	1.0769	117.66	5.8362	6795.2	3.7462	60.231	1	0	0	0	TRUE
hsLibV1FullV1Nik_15063_r3	ENSG00000099381	SETD1A	0	104.16	0.88	104.16	5.8058	5425.1	2.9756	59.876	1	0	0	0	TRUE
hsLibV1FullV1Nik_57314_r1	ENSG00000123360	PDE1B	1.0769	116.64	1.0769	116.64	5.8238	6677.5	3.7462	59.707	1	0	0	0	TRUE
hsLibV1FullV1Nik_17015_r0	ENSG00000114942	EEF1B2	0	102.6	0.88	102.6	5.7841	5263	2.9756	58.966	1	0	0	0	TRUE
hsLibV1FullV1Nik_70154_r0	ENSG00000075856	SART3	0	101.64	0.88	101.64	5.7707	5165	2.9756	58.411	1	0	0	0	TRUE
hsLibV1FullV1Nik_91118_r0	ENSG00000124935	SCGB1D2	1.041	111.23	1.041	111.23	5.781	6070.3	3.6042	58.039	1	0	0	0	TRUE
hsLibV1FullV1Nik_42681_r0	ENSG00000082516	GEMIN5	6.2462	305.87	6.2462	305.87	5.4043	44887	28.196	56.426	1	0	0	0	TRUE
hsLibV1FullV1Nik_87219_r1	ENSG00000130713	EXOSC2	0	97.37	0.88	97.37	5.7094	4740.4	2.9756	55.937	1	0	0	0	TRUE
hsLibV1FullV1Nik_30508_r1	ENSG00000122406	RPL5	0	95.341	0.88	95.341	5.6793	4545	2.9756	54.761	1	0	0	0	TRUE
hsLibV1FullV1Nik_32267_r0	ENSG00000113575	PPP2CA	0	94.925	0.88	94.925	5.6731	4505.4	2.9756	54.52	1	0	0	0	TRUE
hsLibV1FullV1Nik_73560_r0	ENSG00000185627	PSMD13	0	92.049	0.88	92.049	5.6292	4236.5	2.9756	52.852	1	0	0	0	TRUE
hsLibV1FullV1Nik_22471_r0	ENSG00000147669	POLR2K	0	91.09	0.88	91.09	5.6142	4148.7	2.9756	52.296	1	0	0	0	TRUE
hsLibV1FullV1Nik_66080_r0	ENSG00000196620	UGT2B15	1.041	98.761	1.041	98.761	5.6111	4774.6	3.6042	51.473	1	0	0	0	TRUE
hsLibV1FullV1Nik_69949_r0	ENSG00000175467	SART1	0	89.172	0.88	89.172	5.5839	3975.8	2.9756	51.184	1	0	0	0	TRUE
hsLibV1FullV1Nik_55898_r1	ENSG00000125967	NECAB3	1.0769	99.398	1.0769	99.398	5.5952	4833.5	3.7462	50.799	1	0	0	0	TRUE
hsLibV1FullV1Nik_72252_r0	ENSG00000101752	MIB1	4.1641	214.78	4.1641	214.78	5.3849	22180	17.665	50.111	1	0	0	0	TRUE
hsLibV1FullV1Nik_26936_r0	ENSG00000165072	MAMDC2	2.0821	140.95	2.0821	140.95	5.5253	9642.1	7.9647	49.206	1	0	0	0	TRUE
hsLibV1FullV1Nik_82701_r5	ENSG00000198483	ANKRD35	8.0073	309.27	8.0073	309.27	5.1063	45381	37.568	49.152	1	0	0	0	TRUE
hsLibV1FullV1Nik_30621_r0	ENSG00000100462	PRMT5	0	84.378	0.88	84.378	5.5051	3559.8	2.9756	48.405	1	0	0	0	TRUE
hsLibV1FullV1Nik_25657_r0	ENSG00000112118	MCM3	0	84.378	0.88	84.378	5.5051	3559.8	2.9756	48.405	1	0	0	0	TRUE
hsLibV1FullV1Nik_88950_r1	ENSG00000172840	PDP2	1.0769	94.327	1.0769	94.327	5.5204	4347.8	3.7462	48.179	1	0	0	0	TRUE
hsLibV1FullV1Nik_44313_r0	ENSG00000088930	XRN2	1.041	92.049	1.041	92.049	5.5106	4141.2	3.6042	47.937	1	0	0	0	TRUE
hsLibV1FullV1Nik_37800_r0	ENSG00000204463	BAG6	14.574	419.01	14.574	419.01	4.7532	81785	75.175	46.646	1	0	0	0	TRUE
hsLibV1FullV1Nik_84739_r1	ENSG00000163938	GNL3	0	79.113	0.88	79.113	5.4132	3129.4	2.9756	45.353	1	0	0	0	TRUE
hsLibV1FullV1Nik_25902_r1	ENSG00000154727	GABPA	4.3076	194.74	4.3076	194.74	5.2047	18132	18.368	44.433	1	0	0	0	TRUE
hsLibV1FullV1Nik_47222_r0	ENSG00000176971	FIBIN	118.68	1423.9	118.68	1423.9	3.5736	852000	867.01	44.327	1	0	0	0	TRUE
hsLibV1FullV1Nik_67983_r0	ENSG00000113194	FAF2	18.739	463.12	18.739	463.12	4.5554	98737	100.64	44.297	1	0	0	0	TRUE
hsLibV1FullV1Nik_20933_r0	ENSG00000145388	METTL14	1.041	84.378	1.041	84.378	5.3865	3472.5	3.6042	43.897	1	0	0	0	TRUE
hsLibV1FullV1Nik_84378_r1	ENSG00000163872	YEATS2	3.2307	162.28	3.2307	162.28	5.2703	12649	13.191	43.793	1	0	0	0	TRUE
hsLibV1FullV1Nik_44743_r1	ENSG00000124496	TRERF1	4.3076	190.68	4.3076	190.68	5.1745	17368	18.368	43.487	1	0	0	0	TRUE
hsLibV1FullV1Nik_51458_r0	ENSG00000204120	GIGYF2	16.657	423.81	16.657	423.81	4.5885	82886	87.775	43.458	1	0	0	0	TRUE
hsLibV1FullV1Nik_24223_r0	ENSG00000142676	RPL11	0	75.748	0.88	75.748	5.3513	2868.9	2.9756	43.402	1	0	0	0	TRUE
hsLibV1FullV1Nik_81536_r0	ENSG00000166233	ARIH1	0	75.748	0.88	75.748	5.3513	2868.9	2.9756	43.402	1	0	0	0	TRUE
hsLibV1FullV1Nik_03969_r1	ENSG00000149262	INTS4	0	75.056	0.88	75.056	5.3383	2816.7	2.9756	43.001	1	0	0	0	TRUE
hsLibV1FullV1Nik_72828_r1	ENSG00000171720	HDAC3	0	75.056	0.88	75.056	5.3383	2816.7	2.9756	43.001	1	0	0	0	TRUE
hsLibV1FullV1Nik_81064_r1	ENSG00000182899	RPL35A	1.0769	83.17	1.0769	83.17	5.3408	3369.6	3.7462	42.414	1	0	0	0	TRUE
hsLibV1FullV1Nik_41183_r1	ENSG00000114573	ATP6V1A	0	74.042	0.88	74.042	5.3189	2741.1	2.9756	42.413	1	0	0	0	TRUE
hsLibV1FullV1Nik_45002_r1	ENSG00000055044	NOP58	0	74.042	0.88	74.042	5.3189	2741.1	2.9756	42.413	1	0	0	0	TRUE
hsLibV1FullV1Nik_74827_r0	ENSG00000092201	SUPT16H	1.041	81.501	1.041	81.501	5.337	3236.9	3.6042	42.382	1	0	0	0	TRUE
hsLibV1FullV1Nik_23376_r1	ENSG00000239857	GET4	26.922	551.76	26.922	551.76	4.3072	138000	153.37	42.38	1	0	0	0	TRUE
hsLibV1FullV1Nik_23374_r0	ENSG00000239857	GET4	20.821	472.71	20.821	472.71	4.4402	102000	113.75	42.37	1	0	0	0	TRUE
hsLibV1FullV1Nik_43588_r0	ENSG00000126814	TRMT5	0	73.831	0.88	73.831	5.3148	2725.5	2.9756	42.291	1	0	0	0	TRUE
hsLibV1FullV1Nik_49518_r0	ENSG00000117523	PRRC2C	0	73.831	0.88	73.831	5.3148	2725.5	2.9756	42.291	1	0	0	0	TRUE
hsLibV1FullV1Nik_34232_r0	ENSG00000185359	HGS	1.041	80.543	1.041	80.543	5.3202	3160.2	3.6042	41.877	1	0	0	0	TRUE
hsLibV1FullV1Nik_36148_r0	ENSG00000142168	SOD1	0	72.872	0.88	72.872	5.2962	2655.2	2.9756	41.735	1	0	0	0	TRUE
hsLibV1FullV1Nik_78960_r1	ENSG00000173404	INSM1	1.0769	81.141	1.0769	81.141	5.3056	3205.2	3.7462	41.366	1	0	0	0	TRUE
hsLibV1FullV1Nik_72179_r1	ENSG00000126698	DNAJC8	2.1538	120.7	2.1538	120.7	5.2701	7026.4	8.2801	41.197	1	0	0	0	TRUE
hsLibV1FullV1Nik_31580_r0	ENSG00000167005	NUDT21	1.041	78.625	1.041	78.625	5.2858	3009.6	3.6042	40.867	1	0	0	0	TRUE
hsLibV1FullV1Nik_55743_r1	ENSG00000135766	EGLN1	1.0769	80.127	1.0769	80.127	5.2877	3124.5	3.7462	40.842	1	0	0	0	TRUE
hsLibV1FullV1Nik_52429_r0	ENSG00000149547	EI24	5.2052	200.4	5.2052	200.4	5.0204	19050	22.846	40.837	1	0	0	0	TRUE
hsLibV1FullV1Nik_22237_r1	ENSG00000172273	HINFP	0	70.999	0.88	70.999	5.2592	2520.4	2.9756	40.649	1	0	0	0	TRUE
hsLibV1FullV1Nik_38251_r0	ENSG00000274252	GGTLC3	0	70.954	0.88	70.954	5.2583	2517.2	2.9756	40.623	1	0	0	0	TRUE
hsLibV1FullV1Nik_90004_r0	ENSG00000163659	TIPARP	14.574	361.48	14.574	361.48	4.5407	60173	75.175	40.011	1	0	0	0	TRUE
hsLibV1FullV1Nik_25366_r3	ENSG00000083520	DIS3	18.508	414.95	18.508	414.95	4.4142	78583	99.205	39.803	1	0	0	0	TRUE
hsLibV1FullV1Nik_85359_r1	ENSG00000100104	SRRD	3.2307	147.07	3.2307	147.07	5.1292	10345	13.191	39.604	1	0	0	0	TRUE
hsLibV1FullV1Nik_62638_r0	ENSG00000162069	BICDL2	0	69.037	0.88	69.037	5.2193	2383	2.9756	39.511	1	0	0	0	TRUE
hsLibV1FullV1Nik_02314_r0	ENSG00000091140	DLD	2.0821	112.18	2.0821	112.18	5.1986	6061.3	7.9647	39.013	1	0	0	0	TRUE
hsLibV1FullV1Nik_00982_r0	ENSG00000108064	TFAM	0	68.078	0.88	68.078	5.1994	2317.3	2.9756	38.956	1	0	0	0	TRUE
hsLibV1FullV1Nik_70323_r1	ENSG00000177600	RPLP2	0	67.956	0.88	67.956	5.1969	2309	2.9756	38.885	1	0	0	0	TRUE
hsLibV1FullV1Nik_23378_r2	ENSG00000239857	GET4	14.394	345.32	14.394	345.32	4.4917	54756	74.094	38.445	1	9.8813e-324	1.9763e-323	1.277e-319	TRUE
hsLibV1FullV1Nik_57965_r0	ENSG00000164975	SNAPC3	3.1231	139.03	3.1231	139.03	5.0859	9235.6	12.687	38.157	1	9.1236e-319	1.8247e-318	1.1653e-314	TRUE
hsLibV1FullV1Nik_05715_r5	ENSG00000159377	PSMB4	1.0009	71.526	1.0009	71.526	5.1798	2486.9	3.4461	37.991	1	5.7477e-316	1.1495e-315	7.2569e-312	TRUE
hsLibV1FullV1Nik_46752_r0	ENSG00000001497	LAS1L	1.041	72.872	1.041	72.872	5.1777	2579.8	3.6042	37.836	1	2.0329e-313	4.0658e-313	0	TRUE
hsLibV1FullV1Nik_39232_r1	ENSG00000113460	BRIX1	1.0769	74.042	1.0769	74.042	5.1752	2661.9	3.7462	37.698	1	3.7687e-311	7.5375e-311	4.65e-307	TRUE
hsLibV1FullV1Nik_71637_r0	ENSG00000102078	SLC25A14	2.0821	108.35	2.0821	108.35	5.1489	5646.3	7.9647	37.654	1	1.8204e-310	3.6408e-310	2.22e-306	TRUE
hsLibV1FullV1Nik_79174_r1	ENSG00000089154	GCN1	20.461	415.85	20.461	415.85	4.2797	78166	111.46	37.45	1	3.04e-307	6.09e-307	3.67e-303	TRUE
hsLibV1FullV1Nik_50655_r0	ENSG00000175756	AURKAIP1	0	65.201	0.88	65.201	5.138	2125.6	2.9756	37.288	1	1.85e-304	3.69e-304	2.2e-300	TRUE
hsLibV1FullV1Nik_90133_r1	ENSG00000244005	NFS1	1.0769	73.027	1.0769	73.027	5.1556	2588.4	3.7462	37.174	1	1.27e-302	2.53e-302	1.49e-298	TRUE
hsLibV1FullV1Nik_17600_r1	ENSG00000159259	CHAF1B	0	64.913	0.88	64.913	5.1318	2106.9	2.9756	37.121	1	9.24e-302	1.85e-301	1.08e-297	TRUE
hsLibV1FullV1Nik_12367_r1	ENSG00000136933	RABEPK	6.4613	206.91	6.4613	206.91	4.8004	20090	29.32	37.019	1	3.25e-300	6.51e-300	3.76e-296	TRUE
hsLibV1FullV1Nik_18306_r0	ENSG00000131143	COX4I1	1.041	69.995	1.041	69.995	5.1204	2377.3	3.6042	36.321	1	5.31e-289	1.06e-288	6.07e-285	TRUE
hsLibV1FullV1Nik_73280_r1	ENSG00000138663	COPS4	5.3844	181.55	5.3844	181.55	4.8376	15518	23.756	36.144	1	2.63e-286	5.27e-286	2.98e-282	TRUE
hsLibV1FullV1Nik_36149_r1	ENSG00000142168	SOD1	3.2307	133.88	3.2307	133.88	4.9947	8535.1	13.191	35.974	1	1.32e-283	2.64e-283	1.48e-279	TRUE
hsLibV1FullV1Nik_33228_r1	ENSG00000158816	VWA5B1	0	62.885	0.88	62.885	5.0867	1977.2	2.9756	35.945	1	4.34e-283	8.69e-283	4.82e-279	TRUE
hsLibV1FullV1Nik_17512_r0	ENSG00000125901	MRPS26	1.041	69.037	1.041	69.037	5.1007	2311.7	3.6042	35.816	1	4.39e-281	8.78e-281	4.82e-277	TRUE
hsLibV1FullV1Nik_48734_r0	ENSG00000140650	PMM2	41.641	612.7	41.641	612.7	3.8472	163000	254.91	35.767	1	1.81e-280	3.62e-280	1.97e-276	TRUE
hsLibV1FullV1Nik_62155_r0	ENSG00000100345	MYH9	0	62.325	0.88	62.325	5.074	1942.2	2.9756	35.62	1	4.86e-278	9.72e-278	5.24e-274	TRUE
hsLibV1FullV1Nik_24392_r0	ENSG00000101162	TUBB1	4.1641	153.41	4.1641	153.41	4.9021	11138	17.665	35.51	1	2.04e-276	4.08e-276	2.18e-272	TRUE
hsLibV1FullV1Nik_18211_r0	ENSG00000101333	PLCB4	1.041	68.078	1.041	68.078	5.0808	2247	3.6042	35.311	1	2.81e-273	5.63e-273	2.97e-269	TRUE
hsLibV1FullV1Nik_23377_r3	ENSG00000239857	GET4	60.969	763.31	60.969	763.31	3.6245	247000	397.79	35.214	1	6.06e-272	1.21e-271	6.34e-268	TRUE
hsLibV1FullV1Nik_44941_r0	ENSG00000157093	LYZL4	61.421	764.2	61.421	764.2	3.6157	247000	401.24	35.085	1	5.81e-270	1.16e-269	6.02e-266	TRUE
hsLibV1FullV1Nik_58098_r1	ENSG00000076201	PTPN23	1.0769	68.97	1.0769	68.97	5.0742	2304.8	3.7462	35.078	1	1.03e-269	2.07e-269	1.06e-265	TRUE
hsLibV1FullV1Nik_68306_r0	ENSG00000103184	SEC14L5	9.3693	244.5	9.3693	244.5	4.5654	27644	45.055	35.031	1	4.19e-269	8.37e-269	4.26e-265	TRUE
hsLibV1FullV1Nik_32080_r0	ENSG00000179299	NSUN7	75.996	861.04	75.996	861.04	3.4849	308000	514.6	34.606	1	1.01e-262	2.02e-262	1.02e-258	TRUE
hsLibV1FullV1Nik_34635_r0	ENSG00000143774	GUK1	0	60.407	0.88	60.407	5.0296	1824.5	2.9756	34.509	1	4.27e-261	8.53e-261	4.26e-257	TRUE
hsLibV1FullV1Nik_62793_r0	ENSG00000178209	PLEC	1.041	66.16	1.041	66.16	5.0402	2120.2	3.6042	34.301	1	5.38e-258	1.08e-257	5.33e-254	TRUE
hsLibV1FullV1Nik_01862_r1	ENSG00000135070	ISCA1	1.0769	66.942	1.0769	66.942	5.0318	2169.1	3.7462	34.03	1	5.69e-254	1.14e-253	5.53e-250	TRUE
hsLibV1FullV1Nik_40937_r1	ENSG00000143155	TIPRL	1.0769	66.942	1.0769	66.942	5.0318	2169.1	3.7462	34.03	1	5.69e-254	1.14e-253	5.53e-250	TRUE
hsLibV1FullV1Nik_23393_r0	ENSG00000108883	EFTUD2	0	59.448	0.88	59.448	5.0069	1767	2.9756	33.953	1	7.96e-253	1.59e-252	7.67e-249	TRUE
hsLibV1FullV1Nik_48155_r0	ENSG00000142937	RPS8	2.0821	97.802	2.0821	97.802	5.0026	4581.1	7.9647	33.917	1	2.44e-252	4.89e-252	2.33e-248	TRUE
hsLibV1FullV1Nik_23392_r0	ENSG00000108883	EFTUD2	1.041	65.201	1.041	65.201	5.0195	2058.3	3.6042	33.796	1	1.61e-250	3.21e-250	1.52e-246	TRUE
hsLibV1FullV1Nik_39706_r1	ENSG00000166387	PPFIBP2	0	58.828	0.88	58.828	4.992	1730.3	2.9756	33.593	1	1.52e-247	3.04e-247	1.43e-243	TRUE
hsLibV1FullV1Nik_82450_r1	ENSG00000157510	AFAP1L1	1.0769	65.927	1.0769	65.927	5.0101	2102.8	3.7462	33.506	1	2.8e-246	5.59e-246	2.6e-242	TRUE
hsLibV1FullV1Nik_64928_r1	ENSG00000023608	SNAPC1	2.1538	98.384	2.1538	98.384	4.9779	4630.1	8.2801	33.442	1	2.17e-245	4.33e-245	2e-241	TRUE
hsLibV1FullV1Nik_06160_r0	ENSG00000197756	RPL37A	0	58.489	0.88	58.489	4.9838	1710.5	2.9756	33.397	1	1.09e-244	2.18e-244	9.97e-241	TRUE
hsLibV1FullV1Nik_29600_r0	ENSG00000172059	KLF11	139.5	1216.8	139.5	1216.8	3.1156	580000	1047.8	33.28	1	3.76e-243	7.52e-243	3.41e-239	TRUE
hsLibV1FullV1Nik_65578_r0	ENSG00000152904	GGPS1	2.0821	95.884	2.0821	95.884	4.9743	4399.4	7.9647	33.237	1	2.02e-242	4.04e-242	1.82e-238	TRUE
hsLibV1FullV1Nik_46590_r3	ENSG00000104299	INTS9	0	58.059	0.88	58.059	4.9733	1685.4	2.9756	33.148	1	4.41e-241	8.82e-241	3.94e-237	TRUE
hsLibV1FullV1Nik_62382_r1	ENSG00000196305	IARS	24.768	414.84	24.768	414.84	4.0123	76076	139.19	33.062	1	5.25e-240	1.05e-239	4.65e-236	TRUE
hsLibV1FullV1Nik_46144_r1	ENSG00000167526	RPL13	0	57.813	0.88	57.813	4.9673	1671.2	2.9756	33.005	1	4.93e-239	9.86e-239	4.33e-235	TRUE
hsLibV1FullV1Nik_72826_r3	ENSG00000171720	HDAC3	10.887	251.87	10.887	251.87	4.4109	29037	53.609	32.913	1	7.59e-238	1.52e-237	6.62e-234	TRUE
hsLibV1FullV1Nik_70985_r0	ENSG00000010072	SPRTN	0	57.53	0.88	57.53	4.9604	1654.9	2.9756	32.841	1	1.1e-236	2.19e-236	9.47e-233	TRUE
hsLibV1FullV1Nik_81530_r1	ENSG00000078674	PCM1	5.3844	165.33	5.3844	165.33	4.7033	12791	23.756	32.815	1	2.09e-236	4.18e-236	1.78e-232	TRUE
hsLibV1FullV1Nik_52380_r1	ENSG00000162521	RBBP4	33.384	493.95	33.384	493.95	3.8475	106000	197.02	32.812	1	1.99e-236	3.99e-236	1.71e-232	TRUE
hsLibV1FullV1Nik_16828_r5	ENSG00000110107	PRPF19	0	57.422	0.88	57.422	4.9577	1648.7	2.9756	32.779	1	8.57e-236	1.71e-235	7.24e-232	TRUE
hsLibV1FullV1Nik_90804_r3	ENSG00000145592	RPL37	1.0887	64.889	1.0887	64.889	4.9793	2035.3	3.7933	32.758	1	1.63e-235	3.26e-235	1.37e-231	TRUE
hsLibV1FullV1Nik_33179_r1	ENSG00000114127	XRN1	2.1538	96.355	2.1538	96.355	4.9481	4437	8.2801	32.737	1	2.99e-235	5.98e-235	2.49e-231	TRUE
hsLibV1FullV1Nik_25902_r0	ENSG00000154727	GABPA	3.1231	118.9	3.1231	118.9	4.8619	6701.7	12.687	32.503	1	5.88e-232	1.18e-231	4.85e-228	TRUE
hsLibV1FullV1Nik_78363_r1	ENSG00000198380	GFPT1	0	56.799	0.88	56.799	4.9422	1613.1	2.9756	32.417	1	1.13e-230	2.26e-230	9.21e-227	TRUE
hsLibV1FullV1Nik_06236_r1	ENSG00000104824	HNRNPL	0	56.799	0.88	56.799	4.9422	1613.1	2.9756	32.417	1	1.13e-230	2.26e-230	9.21e-227	TRUE
hsLibV1FullV1Nik_11761_r0	ENSG00000023228	NDUFS1	0	56.572	0.88	56.572	4.9365	1600.2	2.9756	32.285	1	8.09e-229	1.62e-228	6.53e-225	TRUE
hsLibV1FullV1Nik_13312_r0	ENSG00000113811	SELENOK	1.041	62.325	1.041	62.325	4.9554	1877.8	3.6042	32.281	1	9.24e-229	1.85e-228	7.36e-225	TRUE
hsLibV1FullV1Nik_15806_r0	ENSG00000125482	TTF1	1.041	62.325	1.041	62.325	4.9554	1877.8	3.6042	32.281	1	9.24e-229	1.85e-228	7.36e-225	TRUE
hsLibV1FullV1Nik_37595_r0	ENSG00000229474	PATL2	2.0821	93.008	2.0821	93.008	4.9308	4133.7	7.9647	32.218	1	6.4e-228	1.28e-227	5.06e-224	TRUE
hsLibV1FullV1Nik_01447_r0	ENSG00000145386	CCNA2	7.2872	193.69	7.2872	193.69	4.5541	17372	33.691	32.113	1	1.61e-226	3.23e-226	1.27e-222	TRUE
hsLibV1FullV1Nik_84958_r2	ENSG00000121297	TSHZ3	124.15	1090.5	124.15	1090.5	3.1246	467000	913.99	31.964	1	1.73e-224	3.47e-224	1.35e-220	TRUE
hsLibV1FullV1Nik_70847_r1	ENSG00000137822	TUBGCP4	1.0769	62.885	1.0769	62.885	4.943	1910.1	3.7462	31.934	1	6.41e-224	1.28e-223	4.96e-220	TRUE
hsLibV1FullV1Nik_89065_r0	ENSG00000067533	RRP15	0	55.613	0.88	55.613	4.9123	1546.4	2.9756	31.729	1	4.39e-221	8.77e-221	3.37e-217	TRUE
hsLibV1FullV1Nik_86774_r0	ENSG00000023287	RB1CC1	28.108	430.52	28.108	430.52	3.8899	80967	161.26	31.689	1	1.12e-220	2.24e-220	8.54e-217	TRUE
hsLibV1FullV1Nik_23377_r1	ENSG00000239857	GET4	43.076	558.86	43.076	558.86	3.667	133000	265.18	31.674	1	1.8e-220	3.6e-220	1.37e-216	TRUE
hsLibV1FullV1Nik_00052_r0	ENSG00000110514	MADD	3.1231	115.06	3.1231	115.06	4.815	6265	12.687	31.427	1	5.39e-217	1.08e-216	4.06e-213	TRUE
hsLibV1FullV1Nik_81938_r0	ENSG00000146530	VWDE	4.1641	136.16	4.1641	136.16	4.7311	8710.8	17.665	31.404	1	1.07e-216	2.14e-216	7.99e-213	TRUE
hsLibV1FullV1Nik_16730_r1	ENSG00000163110	PDLIM5	0	54.77	0.88	54.77	4.8907	1499.9	2.9756	31.241	1	2.12e-214	4.23e-214	1.57e-210	TRUE
hsLibV1FullV1Nik_51551_r0	ENSG00000149925	ALDOA	0	54.654	0.88	54.654	4.8877	1493.5	2.9756	31.174	1	1.75e-213	3.49e-213	1.29e-209	TRUE
hsLibV1FullV1Nik_51174_r1	ENSG00000062194	GPBP1	3.2307	115.63	3.2307	115.63	4.7849	6316.4	13.191	30.947	1	1.71e-210	3.43e-210	1.26e-206	TRUE
hsLibV1FullV1Nik_47446_r0	ENSG00000241878	PISD	3.1231	113.14	3.1231	113.14	4.791	6052.2	12.687	30.888	1	1.06e-209	2.12e-209	7.7e-206	TRUE
hsLibV1FullV1Nik_01097_r0	ENSG00000187135	VSTM2B	100.98	928.16	100.98	928.16	3.1876	342000	717.63	30.878	1	1.18e-209	2.36e-209	8.53e-206	TRUE
hsLibV1FullV1Nik_07552_r0	ENSG00000174177	CTU2	6.2462	169.71	6.2462	169.71	4.5582	13361	28.196	30.785	1	2.36e-208	4.72e-208	1.7e-204	TRUE
hsLibV1FullV1Nik_18112_r1	ENSG00000132773	TOE1	10.769	234.3	10.769	234.3	4.3214	24982	52.934	30.723	1	1.52e-207	3.03e-207	1.08e-203	TRUE
hsLibV1FullV1Nik_75296_r3	ENSG00000174444	RPL4	0	53.79	0.88	53.79	4.8651	1446.7	2.9756	30.673	1	9.45e-207	1.89e-206	6.7e-203	TRUE
hsLibV1FullV1Nik_48095_r0	ENSG00000137198	GMPR	0	53.695	0.88	53.695	4.8626	1441.6	2.9756	30.618	1	5.11e-206	1.02e-205	3.6e-202	TRUE
hsLibV1FullV1Nik_39158_r1	ENSG00000106683	LIMK1	109.84	967.61	109.84	967.61	3.1274	368000	791.91	30.481	1	2.31e-204	4.61e-204	1.61e-200	TRUE
hsLibV1FullV1Nik_12227_r0	ENSG00000164944	VIRMA	8.3283	199.44	8.3283	199.44	4.4254	18262	39.315	30.479	1	2.7e-204	5.41e-204	1.88e-200	TRUE
hsLibV1FullV1Nik_24733_r0	ENSG00000103197	TSC2	1.041	58.489	1.041	58.489	4.8653	1650.2	3.6042	30.26	1	2.69e-201	5.38e-201	1.86e-197	TRUE
hsLibV1FullV1Nik_18988_r1	ENSG00000138152	BTBD16	4.3076	133.88	4.3076	133.88	4.6675	8395	18.368	30.234	1	5.06e-201	1.01e-200	3.48e-197	TRUE
hsLibV1FullV1Nik_12707_r1	ENSG00000112992	NNT	3.2307	112.58	3.2307	112.58	4.7467	5979.1	13.191	30.109	1	2.26e-199	4.52e-199	1.54e-195	TRUE
hsLibV1FullV1Nik_77281_r1	ENSG00000100479	POLE2	0	52.742	0.88	52.742	4.8372	1390.9	2.9756	30.065	1	9.94e-199	1.99e-198	6.74e-195	TRUE
hsLibV1FullV1Nik_53492_r0	ENSG00000182512	GLRX5	0	52.736	0.88	52.736	4.8371	1390.6	2.9756	30.062	1	1.1e-198	2.2e-198	7.35e-195	TRUE
hsLibV1FullV1Nik_86888_r0	ENSG00000242372	EIF6	0	52.736	0.88	52.736	4.8371	1390.6	2.9756	30.062	1	1.1e-198	2.2e-198	7.35e-195	TRUE
hsLibV1FullV1Nik_48549_r0	ENSG00000155229	MMS19	9.3693	210.94	9.3693	210.94	4.3533	20316	45.055	30.031	1	2.11e-198	4.22e-198	1.4e-194	TRUE
hsLibV1FullV1Nik_46095_r5	ENSG00000139343	SNRPF	2.0018	84.622	2.0018	84.622	4.8341	3413.1	7.6138	29.943	1	3.59e-197	7.18e-197	2.37e-193	TRUE
hsLibV1FullV1Nik_62733_r0	ENSG00000091483	FH	27.067	398.88	27.067	398.88	3.8326	69122	154.33	29.929	1	4.15e-197	8.3e-197	2.73e-193	TRUE
hsLibV1FullV1Nik_33685_r1	ENSG00000164346	NSA2	1.0769	58.828	1.0769	58.828	4.8483	1667.6	3.7462	29.837	1	8.97e-196	1.79e-195	5.86e-192	TRUE
hsLibV1FullV1Nik_88659_r0	ENSG00000128534	LSM8	1.041	57.53	1.041	57.53	4.8418	1595.5	3.6042	29.755	1	1.05e-194	2.09e-194	6.76e-191	TRUE
hsLibV1FullV1Nik_88031_r0	ENSG00000189362	NEMP2	1.041	57.53	1.041	57.53	4.8418	1595.5	3.6042	29.755	1	1.05e-194	2.09e-194	6.76e-191	TRUE
hsLibV1FullV1Nik_87218_r2	ENSG00000130713	EXOSC2	4.498	135.17	4.498	135.17	4.6304	8538.2	19.307	29.74	1	1.38e-194	2.76e-194	8.87e-191	TRUE
hsLibV1FullV1Nik_00838_r3	ENSG00000146223	RPL7L1	0	52.082	0.88	52.082	4.8194	1356.3	2.9756	29.683	1	9.2e-194	1.84e-193	5.88e-190	TRUE
hsLibV1FullV1Nik_58666_r0	ENSG00000241973	PI4KA	3.1231	108.35	3.1231	108.35	4.7291	5536.2	12.687	29.542	1	5.09e-192	1.02e-191	3.21e-188	TRUE
hsLibV1FullV1Nik_68605_r0	ENSG00000168509	HFE2	3.1231	108.35	3.1231	108.35	4.7291	5536.2	12.687	29.542	1	5.09e-192	1.02e-191	3.21e-188	TRUE
hsLibV1FullV1Nik_66622_r0	ENSG00000143228	NUF2	0	51.777	0.88	51.777	4.8111	1340.4	2.9756	29.506	1	1.73e-191	3.47e-191	1.07e-187	TRUE
hsLibV1FullV1Nik_33815_r0	ENSG00000129810	SGO1	0	51.777	0.88	51.777	4.8111	1340.4	2.9756	29.506	1	1.73e-191	3.47e-191	1.07e-187	TRUE
hsLibV1FullV1Nik_24138_r0	ENSG00000138231	DBR1	0	51.777	0.88	51.777	4.8111	1340.4	2.9756	29.506	1	1.73e-191	3.47e-191	1.07e-187	TRUE
hsLibV1FullV1Nik_16485_r0	ENSG00000174903	RAB1B	0	51.777	0.88	51.777	4.8111	1340.4	2.9756	29.506	1	1.73e-191	3.47e-191	1.07e-187	TRUE
hsLibV1FullV1Nik_52759_r0	ENSG00000033030	ZCCHC8	15.616	280.94	15.616	280.94	4.0848	35199	81.44	29.401	1	2.8e-190	5.6e-190	1.72e-186	TRUE
hsLibV1FullV1Nik_66748_r2	ENSG00000123200	ZC3H13	46.78	548.65	46.78	548.65	3.524	126000	291.97	29.371	1	6.4e-190	1.28e-189	3.9e-186	TRUE
hsLibV1FullV1Nik_45874_r3	ENSG00000106397	PLOD3	80.566	769.28	80.566	769.28	3.2393	237000	550.98	29.341	1	1.56e-189	3.12e-189	9.48e-186	TRUE
hsLibV1FullV1Nik_17972_r0	ENSG00000135439	AGAP2	1.041	56.572	1.041	56.572	4.818	1541.8	3.6042	29.25	1	3.15e-188	6.3e-188	1.9e-184	TRUE
hsLibV1FullV1Nik_87474_r5	ENSG00000117543	DPH5	3.0027	104.77	3.0027	104.77	4.7238	5178.4	12.126	29.224	1	5.9e-188	1.18e-187	3.54e-184	TRUE
hsLibV1FullV1Nik_50043_r3	ENSG00000198925	ATG9A	14.154	262.12	14.154	262.12	4.118	30744	72.662	29.09	1	2.55e-186	5.1e-186	1.52e-182	TRUE
hsLibV1FullV1Nik_78750_r1	ENSG00000139726	DENR	20.461	326.59	20.461	326.59	3.9321	46859	111.46	28.996	1	3.77e-185	7.53e-185	2.24e-181	TRUE
hsLibV1FullV1Nik_00607_r1	ENSG00000163468	CCT3	3.2307	108.53	3.2307	108.53	4.6943	5543.6	13.191	28.992	1	5.08e-185	1.02e-184	3e-181	TRUE
hsLibV1FullV1Nik_31579_r0	ENSG00000167005	NUDT21	0	50.819	0.88	50.819	4.7847	1291.3	2.9756	28.95	1	2.01e-184	4.02e-184	1.17e-180	TRUE
hsLibV1FullV1Nik_57221_r0	ENSG00000102974	CTCF	0	50.819	0.88	50.819	4.7847	1291.3	2.9756	28.95	1	2.01e-184	4.02e-184	1.17e-180	TRUE
hsLibV1FullV1Nik_19977_r0	ENSG00000135387	CAPRIN1	0	50.819	0.88	50.819	4.7847	1291.3	2.9756	28.95	1	2.01e-184	4.02e-184	1.17e-180	TRUE
hsLibV1FullV1Nik_15067_r3	ENSG00000099381	SETD1A	22.863	348.35	22.863	348.35	3.8718	52972	126.82	28.903	1	5.56e-184	1.11e-183	3.22e-180	TRUE
hsLibV1FullV1Nik_78718_r1	ENSG00000169919	GUSB	2.1538	85.199	2.1538	85.199	4.7725	3448.2	8.2801	28.86	1	2.46e-183	4.93e-183	1.42e-179	TRUE
hsLibV1FullV1Nik_41505_r0	ENSG00000162894	FCMR	2.0821	83.419	2.0821	83.419	4.7756	3307.9	7.9647	28.821	1	7.7e-183	1.54e-182	4.38e-179	TRUE
hsLibV1FullV1Nik_23400_r0	ENSG00000204628	RACK1	2.0821	83.419	2.0821	83.419	4.7756	3307.9	7.9647	28.821	1	7.7e-183	1.54e-182	4.38e-179	TRUE
hsLibV1FullV1Nik_22238_r1	ENSG00000172273	HINFP	1.0769	56.799	1.0769	56.799	4.7985	1552.5	3.7462	28.789	1	2.05e-182	4.09e-182	1.15e-178	TRUE
hsLibV1FullV1Nik_05176_r1	ENSG00000108671	PSMD11	1.0769	56.799	1.0769	56.799	4.7985	1552.5	3.7462	28.789	1	2.05e-182	4.09e-182	1.15e-178	TRUE
hsLibV1FullV1Nik_81692_r0	ENSG00000184787	UBE2G2	5.2052	141.91	5.2052	141.91	4.5255	9343.9	22.846	28.6	1	3.87e-180	7.74e-180	2.17e-176	TRUE
hsLibV1FullV1Nik_01680_r1	ENSG00000160087	UBE2J2	3.2307	106.5	3.2307	106.5	4.6673	5332.1	13.191	28.434	1	4.78e-178	9.56e-178	2.67e-174	TRUE
hsLibV1FullV1Nik_51660_r0	ENSG00000130332	LSM7	0	49.86	0.88	49.86	4.7577	1243	2.9756	28.394	1	1.71e-177	3.42e-177	9.39e-174	TRUE
hsLibV1FullV1Nik_14322_r0	ENSG00000082898	XPO1	0	49.86	0.88	49.86	4.7577	1243	2.9756	28.394	1	1.71e-177	3.42e-177	9.39e-174	TRUE
hsLibV1FullV1Nik_31999_r0	ENSG00000063244	U2AF2	0	49.86	0.88	49.86	4.7577	1243	2.9756	28.394	1	1.71e-177	3.42e-177	9.39e-174	TRUE
hsLibV1FullV1Nik_65523_r1	ENSG00000131828	PDHA1	119.53	958.48	119.53	958.48	2.9928	352000	874.35	28.372	1	2.23e-177	4.45e-177	1.22e-173	TRUE
hsLibV1FullV1Nik_33458_r1	ENSG00000138073	PREB	1.0769	55.785	1.0769	55.785	4.773	1496.5	3.7462	28.265	1	6.47e-176	1.29e-175	3.52e-172	TRUE
hsLibV1FullV1Nik_04656_r0	ENSG00000111364	DDX55	1.041	54.654	1.041	54.654	4.7691	1437.2	3.6042	28.24	1	1.33e-175	2.66e-175	7.19e-172	TRUE
hsLibV1FullV1Nik_82789_r1	ENSG00000096401	CDC5L	2.1538	83.17	2.1538	83.17	4.7382	3281.8	8.2801	28.155	1	1.35e-174	2.7e-174	7.27e-171	TRUE
hsLibV1FullV1Nik_52040_r0	ENSG00000121940	CLCC1	2.0821	81.501	2.0821	81.501	4.7424	3153.7	7.9647	28.141	1	2e-174	4e-174	1.07e-170	TRUE
hsLibV1FullV1Nik_44163_r5	ENSG00000168066	SF1	2.0018	79.585	2.0018	79.585	4.7466	3009.6	7.6138	28.117	1	3.95e-174	7.9e-174	2.11e-170	TRUE
hsLibV1FullV1Nik_44071_r1	ENSG00000198042	MAK16	4.3076	124.75	4.3076	124.75	4.5664	7253.8	18.368	28.104	1	5.22e-174	1.04e-173	2.76e-170	TRUE
hsLibV1FullV1Nik_46567_r0	ENSG00000130561	SAG	26.026	367.24	26.026	367.24	3.7682	58212	147.44	28.1	1	4.97e-174	9.94e-174	2.64e-170	TRUE
hsLibV1FullV1Nik_86242_r3	ENSG00000135409	AMHR2	1.0887	55.498	1.0887	55.498	4.7575	1480.2	3.7933	27.936	1	6.86e-172	1.37e-171	3.6e-168	TRUE
hsLibV1FullV1Nik_30000_r0	ENSG00000184584	TMEM173	0	48.901	0.88	48.901	4.7303	1195.6	2.9756	27.838	1	1.07e-170	2.14e-170	5.59e-167	TRUE
hsLibV1FullV1Nik_85358_r3	ENSG00000100104	SRRD	62.058	621.57	62.058	621.57	3.3035	157000	406.1	27.765	1	5.77e-170	1.15e-169	3e-166	TRUE
hsLibV1FullV1Nik_28202_r0	ENSG00000106038	EVX1	1.041	53.695	1.041	53.695	4.744	1386.2	3.6042	27.735	1	1.86e-169	3.73e-169	9.61e-166	TRUE
hsLibV1FullV1Nik_05041_r0	ENSG00000115866	DARS	1.041	53.695	1.041	53.695	4.744	1386.2	3.6042	27.735	1	1.86e-169	3.73e-169	9.61e-166	TRUE
hsLibV1FullV1Nik_47825_r1	ENSG00000135624	CCT7	0	48.685	0.88	48.685	4.724	1185.1	2.9756	27.713	1	3.48e-169	6.95e-169	1.75e-165	TRUE
hsLibV1FullV1Nik_47506_r1	ENSG00000103423	DNAJA3	0	48.685	0.88	48.685	4.724	1185.1	2.9756	27.713	1	3.48e-169	6.95e-169	1.75e-165	TRUE
hsLibV1FullV1Nik_47281_r1	ENSG00000120699	EXOSC8	0	48.685	0.88	48.685	4.724	1185.1	2.9756	27.713	1	3.48e-169	6.95e-169	1.75e-165	TRUE
hsLibV1FullV1Nik_41033_r5	ENSG00000140829	DHX38	4.0036	117.87	4.0036	117.87	4.5702	6482.4	16.884	27.711	1	3.09e-169	6.17e-169	1.58e-165	TRUE
hsLibV1FullV1Nik_53275_r0	ENSG00000164744	SUN3	38.518	461.2	38.518	461.2	3.5479	89331	232.77	27.705	1	3.07e-169	6.13e-169	1.57e-165	TRUE
hsLibV1FullV1Nik_14494_r3	ENSG00000103355	PRSS33	4.3549	123.8	4.3549	123.8	4.5426	7133.8	18.601	27.695	1	4.7e-169	9.39e-169	2.35e-165	TRUE
hsLibV1FullV1Nik_31354_r3	ENSG00000243708	PLA2G4B	86.01	760.74	86.01	760.74	3.1301	228000	594.77	27.667	1	8.76e-169	1.75e-168	4.37e-165	TRUE
hsLibV1FullV1Nik_23376_r3	ENSG00000239857	GET4	54.437	569.49	54.437	569.49	3.3633	133000	348.48	27.591	1	7.17e-168	1.43e-167	3.57e-164	TRUE
hsLibV1FullV1Nik_07412_r0	ENSG00000130305	NSUN5	7.2872	166.84	7.2872	166.84	4.34	12728	33.691	27.488	1	1.37e-166	2.74e-166	6.79e-163	TRUE
hsLibV1FullV1Nik_23389_r0	ENSG00000108883	EFTUD2	0	47.942	0.88	47.942	4.7023	1149.2	2.9756	27.283	1	4.91e-164	9.81e-164	2.4e-160	TRUE
hsLibV1FullV1Nik_38238_r0	ENSG00000147123	NDUFB11	0	47.942	0.88	47.942	4.7023	1149.2	2.9756	27.283	1	4.91e-164	9.81e-164	2.4e-160	TRUE
hsLibV1FullV1Nik_78491_r0	ENSG00000136122	BORA	0	47.942	0.88	47.942	4.7023	1149.2	2.9756	27.283	1	4.91e-164	9.81e-164	2.4e-160	TRUE
hsLibV1FullV1Nik_89145_r0	ENSG00000125733	TRIP10	8.3283	179.3	8.3283	179.3	4.2727	14616	39.315	27.268	1	5.61e-164	1.12e-163	2.73e-160	TRUE
hsLibV1FullV1Nik_04988_r1	ENSG00000135930	EIF4E2	114.15	898.64	114.15	898.64	2.9658	308000	828.4	27.256	1	6.97e-164	1.39e-163	3.37e-160	TRUE
hsLibV1FullV1Nik_27238_r0	ENSG00000186115	CYP4F2	27.067	365.32	27.067	365.32	3.7062	57207	154.33	27.228	1	1.54e-163	3.08e-163	7.42e-160	TRUE
hsLibV1FullV1Nik_24137_r3	ENSG00000138231	DBR1	0	47.813	0.88	47.813	4.6985	1143.1	2.9756	27.208	1	3.76e-163	7.52e-163	1.8e-159	TRUE
hsLibV1FullV1Nik_17264_r1	ENSG00000176194	CIDEA	0	47.671	0.88	47.671	4.6942	1136.2	2.9756	27.125	1	3.57e-162	7.13e-162	1.7e-158	TRUE
hsLibV1FullV1Nik_16830_r1	ENSG00000110107	PRPF19	0	47.671	0.88	47.671	4.6942	1136.2	2.9756	27.125	1	3.57e-162	7.13e-162	1.7e-158	TRUE
hsLibV1FullV1Nik_02489_r0	ENSG00000173818	ENDOV	105.14	848.57	105.14	848.57	3.0007	276000	752.39	27.103	1	4.54e-162	9.08e-162	2.15e-158	TRUE
hsLibV1FullV1Nik_57364_r0	ENSG00000132507	EIF5A	41.641	473.67	41.641	473.67	3.4766	93323	254.91	27.059	1	1.5e-161	3e-161	7.08e-158	TRUE
hsLibV1FullV1Nik_32435_r1	ENSG00000126226	PCID2	3.2307	101.43	3.2307	101.43	4.5976	4821.2	13.191	27.037	1	3.32e-161	6.63e-161	1.56e-157	TRUE
hsLibV1FullV1Nik_72826_r0	ENSG00000171720	HDAC3	5.2052	134.24	5.2052	134.24	4.4459	8324.7	22.846	26.995	1	9.7e-161	1.94e-160	4.54e-157	TRUE
hsLibV1FullV1Nik_04075_r0	ENSG00000172809	RPL38	3.1231	98.761	3.1231	98.761	4.5967	4573.3	12.687	26.85	1	5.16e-159	1.03e-158	2.4e-155	TRUE
hsLibV1FullV1Nik_30368_r0	ENSG00000140990	NDUFB10	4.1641	116.98	4.1641	116.98	4.5139	6363.5	17.665	26.841	1	6.37e-159	1.27e-158	2.95e-155	TRUE
hsLibV1FullV1Nik_88486_r1	ENSG00000162572	SCNN1D	268.15	1542.7	268.15	1542.7	2.5199	812000	2256	26.834	1	6.44e-159	1.29e-158	2.97e-155	TRUE
hsLibV1FullV1Nik_86772_r1	ENSG00000023287	RB1CC1	34.46	417.88	34.46	417.88	3.5622	73505	204.45	26.815	1	1.08e-158	2.15e-158	4.95e-155	TRUE
hsLibV1FullV1Nik_73613_r1	ENSG00000205549	C9orf92	15.076	251.54	15.076	251.54	3.9735	27957	78.187	26.742	1	7.99e-158	1.6e-157	3.66e-154	TRUE
hsLibV1FullV1Nik_29573_r0	ENSG00000143258	USP21	0	46.983	0.88	46.983	4.6737	1103.7	2.9756	26.727	1	1.65e-157	3.31e-157	7.51e-154	TRUE
hsLibV1FullV1Nik_50525_r0	ENSG00000090061	CCNK	0	46.983	0.88	46.983	4.6737	1103.7	2.9756	26.727	1	1.65e-157	3.31e-157	7.51e-154	TRUE
hsLibV1FullV1Nik_04168_r1	ENSG00000165898	ISCA2	1.0769	52.742	1.0769	52.742	4.6936	1334.6	3.7462	26.693	1	3.96e-157	7.92e-157	1.78e-153	TRUE
hsLibV1FullV1Nik_17738_r1	ENSG00000100316	RPL3	1.0769	52.742	1.0769	52.742	4.6936	1334.6	3.7462	26.693	1	3.96e-157	7.92e-157	1.78e-153	TRUE
hsLibV1FullV1Nik_68759_r0	ENSG00000105726	ATP13A1	11.451	211.9	11.451	211.9	4.0958	20091	56.84	26.588	1	4.99e-156	9.99e-156	2.24e-152	TRUE
hsLibV1FullV1Nik_36094_r1	ENSG00000143384	MCL1	0	46.656	0.88	46.656	4.6639	1088.4	2.9756	26.537	1	2.59e-155	5.18e-155	1.15e-151	TRUE
hsLibV1FullV1Nik_43806_r1	ENSG00000142156	COL6A1	0	46.656	0.88	46.656	4.6639	1088.4	2.9756	26.537	1	2.59e-155	5.18e-155	1.15e-151	TRUE
hsLibV1FullV1Nik_57168_r1	ENSG00000005194	CIAPIN1	0	46.656	0.88	46.656	4.6639	1088.4	2.9756	26.537	1	2.59e-155	5.18e-155	1.15e-151	TRUE
hsLibV1FullV1Nik_37800_r2	ENSG00000204463	BAG6	24.289	332.83	24.289	332.83	3.7225	47597	136.06	26.45	1	1.83e-154	3.67e-154	8.09e-151	TRUE
hsLibV1FullV1Nik_01785_r1	ENSG00000118412	CASP8AP2	7.5382	163.3	7.5382	163.3	4.2662	12130	35.036	26.315	1	7.27e-153	1.46e-152	3.2e-149	TRUE
hsLibV1FullV1Nik_71405_r0	ENSG00000156515	HK1	174.89	1144.9	174.89	1144.9	2.7036	470000	1366	26.244	1	4.15e-152	8.31e-152	1.82e-148	TRUE
hsLibV1FullV1Nik_35053_r0	ENSG00000139719	VPS33A	12.492	220.53	12.492	220.53	4.0373	21641	62.87	26.238	1	5.22e-152	1.04e-151	2.28e-148	TRUE
hsLibV1FullV1Nik_67167_r0	ENSG00000168439	STIP1	18.739	281.9	18.739	281.9	3.8412	34627	100.64	26.232	1	5.88e-152	1.18e-151	2.55e-148	TRUE
hsLibV1FullV1Nik_72218_r0	ENSG00000115163	CENPA	1.041	50.819	1.041	50.819	4.6661	1238.9	3.6042	26.22	1	1.11e-151	2.23e-151	4.82e-148	TRUE
hsLibV1FullV1Nik_90987_r0	ENSG00000100749	VRK1	0	46.024	0.88	46.024	4.6446	1059.1	2.9756	26.171	1	4.1e-151	8.2e-151	1.77e-147	TRUE
hsLibV1FullV1Nik_55254_r1	ENSG00000152684	PELO	6.4613	148.08	6.4613	148.08	4.3205	10028	29.32	26.154	1	4.96e-151	9.93e-151	2.13e-147	TRUE
hsLibV1FullV1Nik_41284_r1	ENSG00000105821	DNAJC2	19.384	286.02	19.384	286.02	3.8157	35548	104.68	26.061	1	5.14e-150	1.03e-149	2.2e-146	TRUE
hsLibV1FullV1Nik_71440_r1	ENSG00000065526	SPEN	2.1538	77.084	2.1538	77.084	4.6299	2807.3	8.2801	26.04	1	1.13e-149	2.26e-149	4.8e-146	TRUE
hsLibV1FullV1Nik_72210_r0	ENSG00000021762	OSBPL5	23.944	325.05	23.944	325.05	3.7083	45332	133.82	26.029	1	1.18e-149	2.35e-149	4.99e-146	TRUE
hsLibV1FullV1Nik_15075_r0	ENSG00000046647	GEMIN8	7.2872	158.21	7.2872	158.21	4.2639	11389	33.691	26.001	1	2.69e-149	5.38e-149	1.14e-145	TRUE
hsLibV1FullV1Nik_27154_r1	ENSG00000123395	ATG101	75.382	662.32	75.382	662.32	3.1184	172000	509.75	25.996	1	2.73e-149	5.46e-149	1.15e-145	TRUE
hsLibV1FullV1Nik_50239_r1	ENSG00000140534	TICRR	3.2307	97.37	3.2307	97.37	4.5393	4431.1	13.191	25.92	1	2.43e-148	4.85e-148	1.02e-144	TRUE
hsLibV1FullV1Nik_78747_r0	ENSG00000139726	DENR	68.708	619.41	68.708	619.41	3.1538	152000	457.4	25.75	1	1.63e-146	3.26e-146	6.82e-143	TRUE
hsLibV1FullV1Nik_44080_r0	ENSG00000112902	SEMA5A	14.574	237.79	14.574	237.79	3.9385	24913	75.175	25.745	1	1.92e-146	3.84e-146	7.97e-143	TRUE
hsLibV1FullV1Nik_13434_r0	ENSG00000048162	NOP16	14.574	237.79	14.574	237.79	3.9385	24913	75.175	25.745	1	1.92e-146	3.84e-146	7.97e-143	TRUE
hsLibV1FullV1Nik_28580_r1	ENSG00000163946	FAM208A	21.538	301.24	21.538	301.24	3.7453	39116	118.31	25.714	1	4.12e-146	8.24e-146	1.7e-142	TRUE
hsLibV1FullV1Nik_44881_r0	ENSG00000144580	CNOT9	133.25	943.5	133.25	943.5	2.8146	328000	993.04	25.712	1	4.3e-146	8.6e-146	1.77e-142	TRUE
hsLibV1FullV1Nik_90006_r0	ENSG00000163659	TIPARP	47.888	492.84	47.888	492.84	3.3365	98993	300.05	25.687	1	8.13e-146	1.63e-145	3.33e-142	TRUE
hsLibV1FullV1Nik_63092_r1	ENSG00000185475	TMEM179B	1.0769	50.713	1.0769	50.713	4.638	1231.9	3.7462	25.645	1	3.36e-145	6.72e-145	1.37e-141	TRUE
hsLibV1FullV1Nik_28807_r0	ENSG00000108298	RPL19	0	45.066	0.88	45.066	4.6149	1015.4	2.9756	25.615	1	7.46e-145	1.49e-144	2.99e-141	TRUE
hsLibV1FullV1Nik_81782_r0	ENSG00000149084	HSD17B12	0	45.066	0.88	45.066	4.6149	1015.4	2.9756	25.615	1	7.46e-145	1.49e-144	2.99e-141	TRUE
hsLibV1FullV1Nik_54589_r0	ENSG00000116670	MAD2L2	0	45.066	0.88	45.066	4.6149	1015.4	2.9756	25.615	1	7.46e-145	1.49e-144	2.99e-141	TRUE
hsLibV1FullV1Nik_01418_r0	ENSG00000139209	SLC38A4	0	45.066	0.88	45.066	4.6149	1015.4	2.9756	25.615	1	7.46e-145	1.49e-144	2.99e-141	TRUE
hsLibV1FullV1Nik_32268_r0	ENSG00000113575	PPP2CA	0	45.066	0.88	45.066	4.6149	1015.4	2.9756	25.615	1	7.46e-145	1.49e-144	2.99e-141	TRUE
hsLibV1FullV1Nik_30741_r1	ENSG00000085117	CD82	16.153	250.52	16.153	250.52	3.8741	27465	84.704	25.465	1	2.48e-143	4.96e-143	9.9e-140	TRUE
hsLibV1FullV1Nik_47637_r1	ENSG00000131747	TOP2A	0	44.628	0.88	44.628	4.6011	995.82	2.9756	25.361	1	4.85e-142	9.7e-142	1.92e-138	TRUE
hsLibV1FullV1Nik_21655_r1	ENSG00000167325	RRM1	0	44.628	0.88	44.628	4.6011	995.82	2.9756	25.361	1	4.85e-142	9.7e-142	1.92e-138	TRUE
hsLibV1FullV1Nik_77944_r1	ENSG00000100109	TFIP11	2.1538	75.056	2.1538	75.056	4.5919	2657.4	8.2801	25.335	1	8.49e-142	1.7e-141	3.35e-138	TRUE
hsLibV1FullV1Nik_50722_r0	ENSG00000187837	HIST1H1C	4.1641	110.27	4.1641	110.27	4.4293	5628.9	17.665	25.244	1	7.8e-141	1.56e-140	3.07e-137	TRUE
hsLibV1FullV1Nik_72888_r3	ENSG00000151503	NCAPD3	0	44.398	0.88	44.398	4.5938	985.59	2.9756	25.228	1	1.42e-140	2.83e-140	5.56e-137	TRUE
hsLibV1FullV1Nik_74516_r3	ENSG00000010292	NCAPD2	5.4437	128.93	5.4437	128.93	4.3337	7623.8	24.058	25.175	1	4.33e-140	8.65e-140	1.69e-136	TRUE
hsLibV1FullV1Nik_86449_r1	ENSG00000088205	DDX18	1.0769	49.699	1.0769	49.699	4.6095	1182.1	3.7462	25.121	1	2.05e-139	4.1e-139	7.94e-136	TRUE
hsLibV1FullV1Nik_20298_r1	ENSG00000115307	AUP1	1.0769	49.699	1.0769	49.699	4.6095	1182.1	3.7462	25.121	1	2.05e-139	4.1e-139	7.94e-136	TRUE
hsLibV1FullV1Nik_49528_r1	ENSG00000109390	NDUFC1	1.0769	49.699	1.0769	49.699	4.6095	1182.1	3.7462	25.121	1	2.05e-139	4.1e-139	7.94e-136	TRUE
hsLibV1FullV1Nik_90028_r0	ENSG00000163877	SNIP1	0	44.107	0.88	44.107	4.5845	972.7	2.9756	25.059	1	9.97e-139	1.99e-138	3.82e-135	TRUE
hsLibV1FullV1Nik_91387_r0	NonTargetingGuide250		0	44.107	0.88	44.107	4.5845	972.7	2.9756	25.059	1	9.97e-139	1.99e-138	3.82e-135	TRUE
hsLibV1FullV1Nik_76245_r0	ENSG00000161888	SPC24	0	44.107	0.88	44.107	4.5845	972.7	2.9756	25.059	1	9.97e-139	1.99e-138	3.82e-135	TRUE
hsLibV1FullV1Nik_71192_r0	ENSG00000079999	KEAP1	56.216	532.16	56.216	532.16	3.2201	113000	361.81	25.021	1	1.79e-138	3.59e-138	6.84e-135	TRUE
hsLibV1FullV1Nik_11858_r3	ENSG00000132768	DPH2	21.775	295.42	21.775	295.42	3.7021	37440	119.83	24.998	1	3.27e-138	6.54e-138	1.24e-134	TRUE
hsLibV1FullV1Nik_49056_r0	ENSG00000129235	TXNDC17	11.451	199.44	11.451	199.44	4.0088	17670	56.84	24.935	1	1.67e-137	3.35e-137	6.34e-134	TRUE
hsLibV1FullV1Nik_20548_r0	ENSG00000173660	UQCRH	140.54	950.21	140.54	950.21	2.7486	328000	1057	24.904	1	3.34e-137	6.68e-137	1.26e-133	TRUE
hsLibV1FullV1Nik_41295_r0	ENSG00000129460	NGDN	310.23	1596.5	310.23	1596.5	2.3597	827000	2677.6	24.857	1	1.09e-136	2.17e-136	4.09e-133	TRUE
hsLibV1FullV1Nik_57941_r1	ENSG00000138592	USP8	0	43.614	0.88	43.614	4.5687	951.07	2.9756	24.773	1	1.25e-135	2.5e-135	4.67e-132	TRUE
hsLibV1FullV1Nik_36433_r1	ENSG00000100387	RBX1	0	43.614	0.88	43.614	4.5687	951.07	2.9756	24.773	1	1.25e-135	2.5e-135	4.67e-132	TRUE
hsLibV1FullV1Nik_04987_r1	ENSG00000135930	EIF4E2	51.691	500.03	51.691	500.03	3.2493	101000	328.04	24.754	1	1.41e-135	2.82e-135	5.24e-132	TRUE
hsLibV1FullV1Nik_90663_r0	ENSG00000142534	RPS11	2.0821	71.913	2.0821	71.913	4.5642	2438.2	7.9647	24.744	1	2.36e-135	4.72e-135	8.76e-132	TRUE
hsLibV1FullV1Nik_31578_r3	ENSG00000167005	NUDT21	0	43.544	0.88	43.544	4.5664	948.05	2.9756	24.733	1	3.39e-135	6.77e-135	1.25e-131	TRUE
hsLibV1FullV1Nik_08866_r0	ENSG00000214367	HAUS3	1.041	47.942	1.041	47.942	4.5837	1099.9	3.6042	24.705	1	6.72e-135	1.34e-134	2.47e-131	TRUE
hsLibV1FullV1Nik_07620_r0	ENSG00000061656	SPAG4	1.041	47.942	1.041	47.942	4.5837	1099.9	3.6042	24.705	1	6.72e-135	1.34e-134	2.47e-131	TRUE
hsLibV1FullV1Nik_49141_r0	ENSG00000100031	GGT1	9.3693	174.51	9.3693	174.51	4.0812	13636	45.055	24.603	1	6.44e-134	1.29e-133	2.36e-130	TRUE
hsLibV1FullV1Nik_55273_r0	ENSG00000103042	SLC38A7	5.2052	122.73	5.2052	122.73	4.3176	6906.2	22.846	24.588	1	9.8e-134	1.96e-133	3.57e-130	TRUE
hsLibV1FullV1Nik_18502_r0	ENSG00000179914	ITLN1	5.2052	122.73	5.2052	122.73	4.3176	6906.2	22.846	24.588	1	9.8e-134	1.96e-133	3.57e-130	TRUE
hsLibV1FullV1Nik_08939_r1	ENSG00000077312	SNRPA	3.2307	92.298	3.2307	92.298	4.4629	3966.5	13.191	24.524	1	5.06e-133	1.01e-132	1.83e-129	TRUE
hsLibV1FullV1Nik_86484_r0	ENSG00000105647	PIK3R2	56.216	522.57	56.216	522.57	3.1939	109000	361.81	24.517	1	4.84e-133	9.69e-133	1.76e-129	TRUE
hsLibV1FullV1Nik_67829_r0	ENSG00000144029	MRPS5	0	43.148	0.88	43.148	4.5535	930.87	2.9756	24.503	1	9.79e-133	1.96e-132	3.51e-129	TRUE
hsLibV1FullV1Nik_24192_r0	ENSG00000147874	HAUS6	0	43.148	0.88	43.148	4.5535	930.87	2.9756	24.503	1	9.79e-133	1.96e-132	3.51e-129	TRUE
hsLibV1FullV1Nik_80948_r0	ENSG00000145912	NHP2	10.41	185.06	10.41	185.06	4.0273	15251	50.899	24.48	1	1.31e-132	2.63e-132	4.7e-129	TRUE
hsLibV1FullV1Nik_06625_r1	ENSG00000089234	BRAP	37.691	405.71	37.691	405.71	3.3939	67718	226.95	24.429	1	4.25e-132	8.51e-132	1.52e-128	TRUE
hsLibV1FullV1Nik_75261_r0	ENSG00000167792	NDUFV1	2.0821	70.954	2.0821	70.954	4.5451	2371.7	7.9647	24.404	1	1.01e-131	2.02e-131	3.6e-128	TRUE
hsLibV1FullV1Nik_66722_r1	ENSG00000136861	CDK5RAP2	71.075	602.48	71.075	602.48	3.0657	141000	475.86	24.36	1	2.26e-131	4.53e-131	8.02e-128	TRUE
hsLibV1FullV1Nik_15770_r1	ENSG00000184860	SDR42E1	8.6151	164.31	8.6151	164.31	4.1037	12121	40.886	24.35	1	3.2e-131	6.41e-131	1.13e-127	TRUE
hsLibV1FullV1Nik_01462_r0	ENSG00000140319	SRP14	4.1641	106.43	4.1641	106.43	4.3787	5229.3	17.665	24.332	1	5.39e-131	1.08e-130	1.89e-127	TRUE
hsLibV1FullV1Nik_73533_r0	ENSG00000118181	RPS25	115.55	820.77	115.55	820.77	2.8177	249000	840.35	24.327	1	5.07e-131	1.01e-130	1.78e-127	TRUE
hsLibV1FullV1Nik_61327_r2	ENSG00000122550	KLHL7	127.74	874.66	127.74	874.66	2.7659	279000	945.11	24.296	1	1.09e-130	2.17e-130	3.8e-127	TRUE
hsLibV1FullV1Nik_67985_r0	ENSG00000113194	FAF2	35.395	387.37	35.395	387.37	3.4156	61944	210.92	24.236	1	4.73e-130	9.45e-130	1.65e-126	TRUE
hsLibV1FullV1Nik_24137_r1	ENSG00000138231	DBR1	0	42.599	0.88	42.599	4.5355	907.35	2.9756	24.185	1	2.28e-129	4.57e-129	7.94e-126	TRUE
hsLibV1FullV1Nik_70021_r0	ENSG00000136802	LRRC8A	31.231	356.69	31.231	356.69	3.4722	52961	182.31	24.104	1	1.14e-128	2.28e-128	3.94e-125	TRUE
hsLibV1FullV1Nik_09357_r1	ENSG00000122566	HNRNPA2B1	15.076	228.21	15.076	228.21	3.8337	22713	78.187	24.104	1	1.19e-128	2.38e-128	4.12e-125	TRUE
hsLibV1FullV1Nik_39232_r3	ENSG00000113460	BRIX1	1.0887	47.813	1.0887	47.813	4.5466	1091.6	3.7933	23.991	1	2.45e-127	4.91e-127	8.42e-124	TRUE
hsLibV1FullV1Nik_40379_r3	ENSG00000100353	EIF3D	1.0887	47.813	1.0887	47.813	4.5466	1091.6	3.7933	23.991	1	2.45e-127	4.91e-127	8.42e-124	TRUE
hsLibV1FullV1Nik_81689_r1	ENSG00000184787	UBE2G2	126	857.06	126	857.06	2.7563	267000	929.97	23.973	1	2.67e-127	5.34e-127	9.14e-124	TRUE
hsLibV1FullV1Nik_39001_r1	ENSG00000117614	SYF2	3.2307	90.27	3.2307	90.27	4.4312	3787.9	13.191	23.965	1	3.93e-127	7.87e-127	1.34e-123	TRUE
hsLibV1FullV1Nik_84412_r0	ENSG00000134748	PRPF38A	0	42.189	0.88	42.189	4.5219	889.96	2.9756	23.947	1	7.06e-127	1.41e-126	2.4e-123	TRUE
hsLibV1FullV1Nik_35431_r1	ENSG00000070761	CFAP20	49.537	471.63	49.537	471.63	3.2253	89083	312.15	23.891	1	1.91e-126	3.81e-126	6.46e-123	TRUE
hsLibV1FullV1Nik_23530_r2	ENSG00000132825	PPP1R3D	0	42.029	0.88	42.029	4.5165	883.22	2.9756	23.855	1	6.5e-126	1.3e-125	2.2e-122	TRUE
hsLibV1FullV1Nik_80568_r0	ENSG00000126261	UBA2	2.0821	69.037	2.0821	69.037	4.5061	2241.4	7.9647	23.724	1	1.31e-124	2.63e-124	4.43e-121	TRUE
hsLibV1FullV1Nik_21010_r0	ENSG00000150459	SAP18	7.2872	144.78	7.2872	144.78	4.1368	9452.8	33.691	23.688	1	2.65e-124	5.3e-124	8.88e-121	TRUE
hsLibV1FullV1Nik_86211_r1	ENSG00000092208	GEMIN2	35.537	380.35	35.537	380.35	3.3837	59448	211.91	23.687	1	2.47e-124	4.95e-124	8.31e-121	TRUE
hsLibV1FullV1Nik_70985_r1	ENSG00000010072	SPRTN	3.2307	89.256	3.2307	89.256	4.4151	3700.1	13.191	23.686	1	3.09e-124	6.18e-124	1.03e-120	TRUE
hsLibV1FullV1Nik_26805_r1	ENSG00000148840	PPRC1	17.23	243.42	17.23	243.42	3.745	25582	91.294	23.673	1	3.52e-124	7.04e-124	1.17e-120	TRUE
hsLibV1FullV1Nik_34635_r1	ENSG00000143774	GUK1	0	41.585	0.88	41.585	4.5015	864.66	2.9756	23.597	1	2.95e-123	5.9e-123	9.77e-120	TRUE
hsLibV1FullV1Nik_70853_r0	ENSG00000172922	RNASEH2C	91.611	688.45	91.611	688.45	2.8962	178000	640.33	23.586	1	2.69e-123	5.38e-123	8.92e-120	TRUE
hsLibV1FullV1Nik_27589_r2	ENSG00000116752	BCAS2	0.89961	42.029	0.89961	42.029	4.5015	845.82	3.0512	23.546	1	9.92e-123	1.98e-122	3.27e-119	TRUE
hsLibV1FullV1Nik_18114_r1	ENSG00000132773	TOE1	47.383	451.35	47.383	451.35	3.2249	81594	296.37	23.465	1	4.61e-122	9.22e-122	1.52e-118	TRUE
hsLibV1FullV1Nik_89660_r3	ENSG00000181817	LSM10	8.7099	159.66	8.7099	159.66	4.0484	11393	41.406	23.459	1	5.88e-122	1.18e-121	1.93e-118	TRUE
hsLibV1FullV1Nik_68641_r0	ENSG00000054267	ARID4B	11.451	187.93	11.451	187.93	3.9235	15573	56.84	23.408	1	1.87e-121	3.74e-121	6.12e-118	TRUE
hsLibV1FullV1Nik_04988_r3	ENSG00000135930	EIF4E2	86.01	656.58	86.01	656.58	2.9179	163000	594.77	23.396	1	2.37e-121	4.73e-121	7.72e-118	TRUE
hsLibV1FullV1Nik_37800_r1	ENSG00000204463	BAG6	32.307	353.98	32.307	353.98	3.4139	51737	189.64	23.359	1	5.65e-121	1.13e-120	1.84e-117	TRUE
hsLibV1FullV1Nik_10363_r0	ENSG00000166508	MCM7	3.1231	86.296	3.1231	86.296	4.4041	3458.8	12.687	23.351	1	8.35e-121	1.67e-120	2.7e-117	TRUE
hsLibV1FullV1Nik_25790_r1	ENSG00000137975	CLCA2	6.4613	132.87	6.4613	132.87	4.1652	7989.5	29.32	23.345	1	8.82e-121	1.76e-120	2.85e-117	TRUE
hsLibV1FullV1Nik_46033_r1	ENSG00000068976	PYGM	10.769	180.54	10.769	180.54	3.9472	14411	52.934	23.334	1	1.07e-120	2.14e-120	3.45e-117	TRUE
hsLibV1FullV1Nik_54940_r3	ENSG00000160326	SLC2A6	263.47	1359.3	263.47	1359.3	2.3627	600000	2209.9	23.31	1	1.76e-120	3.51e-120	5.64e-117	TRUE
hsLibV1FullV1Nik_01842_r1	ENSG00000198538	ZNF28	203.53	1142.1	203.53	1142.1	2.4825	440000	1632	23.232	1	1.08e-119	2.16e-119	3.45e-116	TRUE
hsLibV1FullV1Nik_42232_r3	ENSG00000161016	RPL8	7.6211	146	7.6211	146	4.0918	9574.5	35.482	23.231	1	1.23e-119	2.45e-119	3.91e-116	TRUE
hsLibV1FullV1Nik_53856_r0	ENSG00000160447	PKN3	14.574	215.74	14.574	215.74	3.7987	20234	75.175	23.201	1	2.31e-119	4.61e-119	7.35e-116	TRUE
hsLibV1FullV1Nik_69059_r0	ENSG00000114854	TNNC1	6.2462	129.44	6.2462	129.44	4.1701	7588.8	28.196	23.201	1	2.53e-119	5.06e-119	8.02e-116	TRUE
hsLibV1FullV1Nik_07914_r3	ENSG00000131475	VPS25	3.2662	87.942	3.2662	87.942	4.3818	3585	13.358	23.168	1	5.81e-119	1.16e-118	1.84e-115	TRUE
hsLibV1FullV1Nik_24737_r3	ENSG00000103197	TSC2	56.614	498.62	56.614	498.62	3.1164	97687	364.81	23.142	1	8.77e-119	1.75e-118	2.77e-115	TRUE
hsLibV1FullV1Nik_81836_r3	ENSG00000071553	ATP6AP1	1.0887	46.106	1.0887	46.106	4.4952	1013.3	3.7933	23.114	1	2.37e-118	4.73e-118	7.45e-115	TRUE
hsLibV1FullV1Nik_27052_r0	ENSG00000179886	TIGD5	12.492	195.6	12.492	195.6	3.8651	16765	62.87	23.094	1	2.84e-118	5.68e-118	8.92e-115	TRUE
hsLibV1FullV1Nik_14233_r1	ENSG00000167962	ZNF598	10.769	178.51	10.769	178.51	3.931	14069	52.934	23.055	1	6.97e-118	1.39e-117	2.18e-114	TRUE
hsLibV1FullV1Nik_54428_r0	ENSG00000162604	TM2D1	7.2872	140.95	7.2872	140.95	4.0983	8932.8	33.691	23.028	1	1.38e-117	2.75e-117	4.29e-114	TRUE
hsLibV1FullV1Nik_13754_r0	ENSG00000115616	SLC9A2	6.2462	128.48	6.2462	128.48	4.1594	7471.1	28.196	23.02	1	1.65e-117	3.31e-117	5.15e-114	TRUE
hsLibV1FullV1Nik_57829_r1	ENSG00000139350	NEDD1	0	40.571	0.88	40.571	4.4668	822.99	2.9756	23.009	1	2.7e-117	5.41e-117	8.34e-114	TRUE
hsLibV1FullV1Nik_06164_r1	ENSG00000205669	ACOT6	0	40.571	0.88	40.571	4.4668	822.99	2.9756	23.009	1	2.7e-117	5.41e-117	8.34e-114	TRUE
hsLibV1FullV1Nik_82231_r0	ENSG00000070759	TESK2	10.41	174.51	10.41	174.51	3.9431	13464	50.899	23.001	1	2.44e-117	4.88e-117	7.58e-114	TRUE
hsLibV1FullV1Nik_23374_r2	ENSG00000239857	GET4	21.591	271.49	21.591	271.49	3.5924	31224	118.65	22.942	1	9.14e-117	1.83e-116	2.81e-113	TRUE
hsLibV1FullV1Nik_20930_r0	ENSG00000145388	METTL14	64.544	536.95	64.544	536.95	3.0369	112000	425.17	22.91	1	1.83e-116	3.66e-116	5.62e-113	TRUE
hsLibV1FullV1Nik_55801_r1	ENSG00000165637	VDAC2	2.1538	67.956	2.1538	67.956	4.4505	2165	8.2801	22.868	1	6.3e-116	1.26e-115	1.93e-112	TRUE
hsLibV1FullV1Nik_70103_r0	ENSG00000092036	HAUS4	0	40.271	0.88	40.271	4.4563	810.89	2.9756	22.836	1	1.46e-115	2.91e-115	4.44e-112	TRUE
hsLibV1FullV1Nik_34176_r0	ENSG00000184557	SOCS3	52.052	466.96	52.052	466.96	3.1409	86072	330.72	22.815	1	1.64e-115	3.28e-115	4.99e-112	TRUE
hsLibV1FullV1Nik_36085_r0	ENSG00000106333	PCOLCE	4.1641	99.719	4.1641	99.719	4.2857	4565.4	17.665	22.735	1	1.21e-114	2.42e-114	3.65e-111	TRUE
hsLibV1FullV1Nik_19996_r0	ENSG00000109917	ZPR1	12.492	192.73	12.492	192.73	3.8438	16242	62.87	22.731	1	1.18e-114	2.35e-114	3.57e-111	TRUE
hsLibV1FullV1Nik_72107_r0	ENSG00000183018	SPNS2	2.0821	66.16	2.0821	66.16	4.4456	2053	7.9647	22.705	1	2.59e-114	5.19e-114	7.8e-111	TRUE
hsLibV1FullV1Nik_80945_r1	ENSG00000145912	NHP2	31.23	337.75	31.23	337.75	3.3938	46978	182.3	22.702	1	2.14e-114	4.29e-114	6.47e-111	TRUE
hsLibV1FullV1Nik_29702_r0	ENSG00000154813	DPH3	20.821	262.72	20.821	262.72	3.5953	29258	113.75	22.681	1	3.51e-114	7.01e-114	1.05e-110	TRUE
hsLibV1FullV1Nik_02737_r0	ENSG00000284438	SSU72P7	18.739	245.46	18.739	245.46	3.6423	25702	100.64	22.6	1	2.22e-113	4.45e-113	6.65e-110	TRUE
hsLibV1FullV1Nik_12869_r0	ENSG00000007341	ST7L	5.2052	113.14	5.2052	113.14	4.2012	5825.3	22.846	22.582	1	3.77e-113	7.53e-113	1.12e-109	TRUE
hsLibV1FullV1Nik_16040_r0	ENSG00000173726	TOMM20	3.1231	83.419	3.1231	83.419	4.3558	3223.7	12.687	22.543	1	9.66e-113	1.93e-112	2.88e-109	TRUE
hsLibV1FullV1Nik_15516_r1	ENSG00000108963	DPH1	43.076	408.75	43.076	408.75	3.2167	66859	265.18	22.455	1	5.68e-112	1.14e-111	1.69e-108	TRUE
hsLibV1FullV1Nik_04404_r0	ENSG00000145782	ATG12	27.067	305.87	27.067	305.87	3.4507	38866	154.33	22.443	1	7.67e-112	1.53e-111	2.27e-108	TRUE
hsLibV1FullV1Nik_18775_r1	ENSG00000148346	LCN2	6.4613	127.8	6.4613	127.8	4.1095	7361.3	29.32	22.408	1	1.85e-111	3.71e-111	5.47e-108	TRUE
hsLibV1FullV1Nik_35272_r0	ENSG00000179902	C1orf194	36.436	367.24	36.436	367.24	3.2981	54714	218.17	22.396	1	2.17e-111	4.34e-111	6.39e-108	TRUE
hsLibV1FullV1Nik_86211_r0	ENSG00000092208	GEMIN2	32.272	340.39	32.272	340.39	3.359	47468	189.4	22.388	1	2.58e-111	5.16e-111	7.57e-108	TRUE
hsLibV1FullV1Nik_65208_r0	ENSG00000135253	KCP	114.51	759.4	114.51	759.4	2.7187	208000	831.49	22.364	1	4.38e-111	8.76e-111	1.28e-107	TRUE
hsLibV1FullV1Nik_14516_r0	ENSG00000103353	UBFD1	9.3693	159.17	9.3693	159.17	3.9492	11220	45.055	22.317	1	1.37e-110	2.75e-110	4.01e-107	TRUE
hsLibV1FullV1Nik_59750_r0	ENSG00000077348	EXOSC5	0	39.312	0.88	39.312	4.4224	772.73	2.9756	22.28	1	4.16e-110	8.32e-110	1.2e-106	TRUE
hsLibV1FullV1Nik_52300_r0	ENSG00000167658	EEF2	0	39.312	0.88	39.312	4.4224	772.73	2.9756	22.28	1	4.16e-110	8.32e-110	1.2e-106	TRUE
hsLibV1FullV1Nik_05174_r0	ENSG00000108671	PSMD11	0	39.312	0.88	39.312	4.4224	772.73	2.9756	22.28	1	4.16e-110	8.32e-110	1.2e-106	TRUE
hsLibV1FullV1Nik_21569_r0	ENSG00000124780	KCNK17	0	39.312	0.88	39.312	4.4224	772.73	2.9756	22.28	1	4.16e-110	8.32e-110	1.2e-106	TRUE
hsLibV1FullV1Nik_55245_r5	ENSG00000176055	MBLAC2	0	39.289	0.88	39.289	4.4216	771.81	2.9756	22.266	1	5.64e-110	1.13e-109	1.63e-106	TRUE
hsLibV1FullV1Nik_75298_r3	ENSG00000174444	RPL4	0	39.275	0.88	39.275	4.4211	771.27	2.9756	22.258	1	6.74e-110	1.35e-109	1.94e-106	TRUE
hsLibV1FullV1Nik_82272_r0	ENSG00000182093	WRB	74.955	573.39	74.955	573.39	2.9188	124000	506.37	22.15	1	5.23e-109	1.05e-108	1.5e-105	TRUE
hsLibV1FullV1Nik_85127_r1	ENSG00000167968	DNASE1L2	18.307	237.34	18.307	237.34	3.6258	23987	97.953	22.131	1	8.24e-109	1.65e-108	2.36e-105	TRUE
hsLibV1FullV1Nik_47248_r0	ENSG00000176979	TRIM60	12.492	187.93	12.492	187.93	3.8077	15390	62.87	22.126	1	9.37e-109	1.87e-108	2.67e-105	TRUE
hsLibV1FullV1Nik_55977_r1	ENSG00000198408	MGEA5	25.845	293.12	25.845	293.12	3.4537	35719	146.26	22.101	1	1.58e-108	3.16e-108	4.49e-105	TRUE
hsLibV1FullV1Nik_20887_r1	ENSG00000116824	CD2	71.075	552.78	71.075	552.78	2.9417	116000	475.86	22.082	1	2.36e-108	4.72e-108	6.7e-105	TRUE
hsLibV1FullV1Nik_52692_r0	ENSG00000140848	CPNE2	8.3283	146.7	8.3283	146.7	3.9849	9573.7	39.315	22.069	1	3.49e-108	6.97e-108	9.87e-105	TRUE
hsLibV1FullV1Nik_61161_r1	ENSG00000180817	PPA1	49.537	439.18	49.537	439.18	3.1227	75910	312.15	22.054	1	4.39e-108	8.79e-108	1.24e-104	TRUE
hsLibV1FullV1Nik_29698_r1	ENSG00000154813	DPH3	6.4613	125.77	6.4613	125.77	4.0866	7117.2	29.32	22.034	1	7.77e-108	1.55e-107	2.19e-104	TRUE
hsLibV1FullV1Nik_33684_r1	ENSG00000164346	NSA2	1.0769	43.614	1.0769	43.614	4.425	904.68	3.7462	21.977	1	3.36e-107	6.72e-107	9.39e-104	TRUE
hsLibV1FullV1Nik_30365_r1	ENSG00000140990	NDUFB10	1.0769	43.614	1.0769	43.614	4.425	904.68	3.7462	21.977	1	3.36e-107	6.72e-107	9.39e-104	TRUE
hsLibV1FullV1Nik_85823_r0	ENSG00000143553	SNAPIN	214.45	1129.5	214.45	1129.5	2.3915	419000	1735.3	21.967	1	3e-107	6e-107	8.42e-104	TRUE
hsLibV1FullV1Nik_32479_r3	ENSG00000107223	EDF1	72.945	559.24	72.945	559.24	2.9215	118000	490.54	21.957	1	3.73e-107	7.46e-107	1.04e-103	TRUE
hsLibV1FullV1Nik_34637_r1	ENSG00000143774	GUK1	25.845	291.09	25.845	291.09	3.4437	35179	146.26	21.933	1	6.39e-107	1.28e-106	1.78e-103	TRUE
hsLibV1FullV1Nik_25865_r1	ENSG00000144848	ATG3	20.461	251.54	20.461	251.54	3.5567	26698	111.46	21.887	1	1.77e-106	3.54e-106	4.91e-103	TRUE
hsLibV1FullV1Nik_40174_r0	ENSG00000119403	PHF19	12.492	186.02	12.492	186.02	3.7929	15055	62.87	21.884	1	1.94e-106	3.88e-106	5.37e-103	TRUE
hsLibV1FullV1Nik_69948_r1	ENSG00000175467	SART1	0	38.542	0.88	38.542	4.3946	742.75	2.9756	21.833	1	8.05e-106	1.61e-105	2.22e-102	TRUE
hsLibV1FullV1Nik_64397_r0	ENSG00000090612	ZNF268	4.1641	95.884	4.1641	95.884	4.2297	4206.3	17.665	21.822	1	8.49e-106	1.7e-105	2.34e-102	TRUE
hsLibV1FullV1Nik_75346_r1	ENSG00000133226	SRRM1	2.1538	64.913	2.1538	64.913	4.3854	1969.4	8.2801	21.81	1	1.2e-105	2.4e-105	3.29e-102	TRUE
hsLibV1FullV1Nik_47281_r3	ENSG00000120699	EXOSC8	0	38.421	0.88	38.421	4.3902	738.1	2.9756	21.763	1	3.71e-105	7.43e-105	1.02e-101	TRUE
hsLibV1FullV1Nik_30365_r0	ENSG00000140990	NDUFB10	0	38.354	0.88	38.354	4.3877	735.5	2.9756	21.724	1	8.74e-105	1.75e-104	2.37e-101	TRUE
hsLibV1FullV1Nik_90076_r0	ENSG00000144451	SPAG16	0	38.354	0.88	38.354	4.3877	735.5	2.9756	21.724	1	8.74e-105	1.75e-104	2.37e-101	TRUE
hsLibV1FullV1Nik_28090_r0	ENSG00000111707	SUDS3	0	38.354	0.88	38.354	4.3877	735.5	2.9756	21.724	1	8.74e-105	1.75e-104	2.37e-101	TRUE
hsLibV1FullV1Nik_54332_r0	ENSG00000185040	SPDYE16	0	38.354	0.88	38.354	4.3877	735.5	2.9756	21.724	1	8.74e-105	1.75e-104	2.37e-101	TRUE
hsLibV1FullV1Nik_44068_r0	ENSG00000198042	MAK16	0	38.354	0.88	38.354	4.3877	735.5	2.9756	21.724	1	8.74e-105	1.75e-104	2.37e-101	TRUE
hsLibV1FullV1Nik_52500_r5	ENSG00000198034	RPS4X	1.0009	41.304	1.0009	41.304	4.4021	812.16	3.4461	21.711	1	1.15e-104	2.31e-104	3.11e-101	TRUE
hsLibV1FullV1Nik_62225_r0	ENSG00000182732	RGS6	1.041	42.189	1.041	42.189	4.4033	846.58	3.6042	21.674	1	2.53e-104	5.06e-104	6.81e-101	TRUE
hsLibV1FullV1Nik_23377_r2	ENSG00000239857	GET4	80.965	590.68	80.965	590.68	2.8517	130000	554.16	21.652	1	2.88e-104	5.76e-104	7.74e-101	TRUE
hsLibV1FullV1Nik_59337_r0	ENSG00000143614	GATAD2B	6.2462	120.81	6.2462	120.81	4.0713	6562.9	28.196	21.576	1	1.72e-103	3.44e-103	4.61e-100	TRUE
hsLibV1FullV1Nik_03691_r0	ENSG00000169762	TAPT1	52.052	443.94	52.052	443.94	3.0681	76789	330.72	21.549	1	2.69e-103	5.38e-103	7.19e-100	TRUE
hsLibV1FullV1Nik_90433_r0	ENSG00000100034	PPM1F	7.2872	132.32	7.2872	132.32	4.0079	7816.6	33.691	21.541	1	3.6e-103	7.19e-103	9.59e-100	TRUE
hsLibV1FullV1Nik_16485_r1	ENSG00000174903	RAB1B	16.153	214.01	16.153	214.01	3.6478	19574	84.704	21.498	1	8.45e-103	1.69e-102	2.25e-99	TRUE
hsLibV1FullV1Nik_86772_r0	ENSG00000023287	RB1CC1	53.093	447.78	53.093	447.78	3.0525	77888	338.46	21.454	1	2.12e-102	4.23e-102	5.61e-99	TRUE
hsLibV1FullV1Nik_24138_r3	ENSG00000138231	DBR1	6.5324	122.95	6.5324	122.95	4.0405	6776.4	29.693	21.364	1	1.63e-101	3.26e-101	4.31e-98	TRUE
hsLibV1FullV1Nik_80364_r1	ENSG00000166152	C16orf78	12.923	185.61	12.923	185.61	3.7445	14911	65.387	21.356	1	1.82e-101	3.63e-101	4.8e-98	TRUE
hsLibV1FullV1Nik_21014_r1	ENSG00000184983	NDUFA6	37.691	359.05	37.691	359.05	3.2181	51636	226.95	21.332	1	2.9e-101	5.79e-101	7.63e-98	TRUE
hsLibV1FullV1Nik_72252_r3	ENSG00000101752	MIB1	17.42	221.99	17.42	221.99	3.5977	20925	92.461	21.275	1	1.01e-100	2.02e-100	2.65e-97	TRUE
hsLibV1FullV1Nik_37343_r1	ENSG00000089685	BIRC5	0	37.528	0.88	37.528	4.3571	704.17	2.9756	21.245	1	2.62e-100	5.23e-100	6.83e-97	TRUE
hsLibV1FullV1Nik_89731_r1	ENSG00000167513	CDT1	4.3076	95.341	4.3076	95.341	4.182	4143.6	18.368	21.241	1	2.38e-100	4.76e-100	6.24e-97	TRUE
hsLibV1FullV1Nik_35538_r0	ENSG00000081791	KIAA0141	149.91	866.79	149.91	866.79	2.5237	257000	1140.1	21.232	1	2.43e-100	4.86e-100	6.36e-97	TRUE
hsLibV1FullV1Nik_44617_r0	ENSG00000142409	ZNF787	23.944	269.43	23.944	269.43	3.4385	30133	133.82	21.222	1	3.06e-100	6.13e-100	7.97e-97	TRUE
hsLibV1FullV1Nik_70987_r0	ENSG00000010072	SPRTN	1.041	41.23	1.041	41.23	4.3709	807.58	3.6042	21.169	1	1.29e-99	2.59e-99	3.34e-96	TRUE
hsLibV1FullV1Nik_88814_r0	ENSG00000267673	FDX2	0	37.395	0.88	37.395	4.3521	699.18	2.9756	21.168	1	1.35e-99	2.7e-99	3.45e-96	TRUE
hsLibV1FullV1Nik_08965_r0	ENSG00000198060	2005-03-01	0	37.395	0.88	37.395	4.3521	699.18	2.9756	21.168	1	1.35e-99	2.7e-99	3.45e-96	TRUE
hsLibV1FullV1Nik_69573_r0	ENSG00000117682	DHDDS	0	37.395	0.88	37.395	4.3521	699.18	2.9756	21.168	1	1.35e-99	2.7e-99	3.45e-96	TRUE
hsLibV1FullV1Nik_73857_r3	ENSG00000188846	RPL14	4.3549	95.627	4.3549	95.627	4.1735	4165.3	18.601	21.163	1	1.25e-99	2.51e-99	3.25e-96	TRUE
hsLibV1FullV1Nik_24381_r1	ENSG00000128346	C22orf23	5.3844	108.53	5.3844	108.53	4.1006	5319.2	23.756	21.162	1	1.25e-99	2.5e-99	3.24e-96	TRUE
hsLibV1FullV1Nik_27066_r0	ENSG00000278828	HIST1H3H	59.339	474.63	59.339	474.63	2.9787	86232	385.4	21.154	1	1.27e-99	2.53e-99	3.27e-96	TRUE
hsLibV1FullV1Nik_36430_r5	ENSG00000100387	RBX1	0	37.274	0.88	37.274	4.3476	694.68	2.9756	21.098	1	5.93e-99	1.19e-98	1.51e-95	TRUE
hsLibV1FullV1Nik_22460_r5	ENSG00000142731	PLK4	0	37.274	0.88	37.274	4.3476	694.68	2.9756	21.098	1	5.93e-99	1.19e-98	1.51e-95	TRUE
hsLibV1FullV1Nik_57941_r3	ENSG00000138592	USP8	2.1775	63.182	2.1775	63.182	4.3362	1860.8	8.3846	21.068	1	1.01e-98	2.03e-98	2.58e-95	TRUE
hsLibV1FullV1Nik_73959_r0	ENSG00000141101	NOB1	2.0821	61.366	2.0821	61.366	4.3388	1757.3	7.9647	21.006	1	3.73e-98	7.46e-98	9.44e-95	TRUE
hsLibV1FullV1Nik_61886_r3	ENSG00000133112	TPT1	16.331	210.89	16.331	210.89	3.6119	18927	85.786	21.006	1	3.01e-98	6.01e-98	7.63e-95	TRUE
hsLibV1FullV1Nik_11856_r0	ENSG00000132768	DPH2	22.903	258.89	22.903	258.89	3.4426	27844	127.07	20.934	1	1.34e-97	2.67e-97	3.38e-94	TRUE
hsLibV1FullV1Nik_35477_r0	ENSG00000006634	DBF4	11.451	168.76	11.451	168.76	3.7691	12372	56.84	20.865	1	5.97e-97	1.19e-96	1.5e-93	TRUE
hsLibV1FullV1Nik_86345_r0	ENSG00000007376	RPUSD1	24.985	272.31	24.985	272.31	3.3948	30585	140.61	20.858	1	6.6e-97	1.32e-96	1.66e-93	TRUE
hsLibV1FullV1Nik_81689_r2	ENSG00000184787	UBE2G2	130.44	779.24	130.44	779.24	2.5695	210000	968.55	20.847	1	8.06e-97	1.61e-96	2.02e-93	TRUE
hsLibV1FullV1Nik_32479_r1	ENSG00000107223	EDF1	109.84	694.77	109.84	694.77	2.6501	171000	791.91	20.786	1	2.91e-96	5.81e-96	7.27e-93	TRUE
hsLibV1FullV1Nik_17387_r1	ENSG00000137818	RPLP1	0	36.514	0.88	36.514	4.3186	666.62	2.9756	20.657	1	6.02e-95	1.2e-94	1.49e-91	TRUE
hsLibV1FullV1Nik_88148_r1	ENSG00000015676	NUDCD3	0	36.514	0.88	36.514	4.3186	666.62	2.9756	20.657	1	6.02e-95	1.2e-94	1.49e-91	TRUE
hsLibV1FullV1Nik_25990_r1	ENSG00000254806	SYS1-DBNDD2	0	36.514	0.88	36.514	4.3186	666.62	2.9756	20.657	1	6.02e-95	1.2e-94	1.49e-91	TRUE
hsLibV1FullV1Nik_55447_r0	ENSG00000088833	NSFL1C	13.533	185.06	13.533	185.06	3.6783	14710	68.983	20.651	1	5e-95	9.99e-95	1.25e-91	TRUE
hsLibV1FullV1Nik_32216_r5	ENSG00000174748	RPL15	1.0009	39.289	1.0009	39.289	4.3317	732.99	3.4461	20.625	1	1.15e-94	2.31e-94	2.85e-91	TRUE
hsLibV1FullV1Nik_24223_r1	ENSG00000142676	RPL11	3.2307	78.099	3.2307	78.099	4.2247	2802.6	13.191	20.614	1	1.26e-94	2.52e-94	3.11e-91	TRUE
hsLibV1FullV1Nik_43217_r0	ENSG00000171121	KCNMB3	20.821	240.67	20.821	240.67	3.4693	24167	113.75	20.614	1	1.06e-94	2.12e-94	2.63e-91	TRUE
hsLibV1FullV1Nik_88526_r0	ENSG00000058262	SEC61A1	0	36.436	0.88	36.436	4.3156	663.79	2.9756	20.612	1	1.53e-94	3.06e-94	3.74e-91	TRUE
hsLibV1FullV1Nik_15066_r0	ENSG00000099381	SETD1A	0	36.436	0.88	36.436	4.3156	663.79	2.9756	20.612	1	1.53e-94	3.06e-94	3.74e-91	TRUE
hsLibV1FullV1Nik_88399_r1	ENSG00000265681	RPL17	12.923	179.53	12.923	179.53	3.6967	13878	65.387	20.603	1	1.35e-94	2.71e-94	3.33e-91	TRUE
hsLibV1FullV1Nik_57382_r0	ENSG00000178878	APOLD1	31.231	308.75	31.231	308.75	3.2646	38507	182.31	20.554	1	3.61e-94	7.22e-94	8.81e-91	TRUE
hsLibV1FullV1Nik_41106_r0	ENSG00000168005	C11orf84	7.2872	126.57	7.2872	126.57	3.9442	7113.8	33.691	20.55	1	4.32e-94	8.64e-94	1.05e-90	TRUE
hsLibV1FullV1Nik_44092_r0	ENSG00000008438	PGLYRP1	8.3283	137.11	8.3283	137.11	3.8881	8292.9	39.315	20.539	1	5.27e-94	1.05e-93	1.28e-90	TRUE
hsLibV1FullV1Nik_02758_r5	ENSG00000187537	POTEG	0	36.267	0.88	36.267	4.3091	657.64	2.9756	20.514	1	1.15e-93	2.31e-93	2.8e-90	TRUE
hsLibV1FullV1Nik_22090_r0	ENSG00000131831	RAI2	52.052	424.77	52.052	424.77	3.0046	69458	330.72	20.495	1	1.2e-93	2.4e-93	2.9e-90	TRUE
hsLibV1FullV1Nik_60840_r0	ENSG00000149187	CELF1	85.365	582.98	85.365	582.98	2.7574	124000	589.55	20.494	1	1.22e-93	2.43e-93	2.94e-90	TRUE
hsLibV1FullV1Nik_20301_r1	ENSG00000115307	AUP1	132.46	775.92	132.46	775.92	2.5414	207000	986.1	20.491	1	1.3e-93	2.6e-93	3.13e-90	TRUE
hsLibV1FullV1Nik_45849_r3	ENSG00000211452	DIO1	1.0887	40.983	1.0887	40.983	4.3291	795.77	3.7933	20.483	1	2.13e-93	4.25e-93	5.11e-90	TRUE
hsLibV1FullV1Nik_00606_r0	ENSG00000163468	CCT3	4.1641	90.131	4.1641	90.131	4.1413	3695.2	17.665	20.454	1	3.33e-93	6.66e-93	7.98e-90	TRUE
hsLibV1FullV1Nik_20930_r1	ENSG00000145388	METTL14	52.768	427.01	52.768	427.01	2.9928	70028	336.04	20.415	1	6.12e-93	1.22e-92	1.47e-89	TRUE
hsLibV1FullV1Nik_42285_r0	ENSG00000007545	CRAMP1	41.641	367.24	41.641	367.24	3.1103	53006	254.91	20.393	1	9.71e-93	1.94e-92	2.32e-89	TRUE
hsLibV1FullV1Nik_82466_r0	ENSG00000038219	BOD1L1	54.134	433.4	54.134	433.4	2.978	71920	346.22	20.383	1	1.19e-92	2.38e-92	2.83e-89	TRUE
hsLibV1FullV1Nik_23376_r2	ENSG00000239857	GET4	78.266	548.65	78.266	548.65	2.7937	111000	532.62	20.382	1	1.21e-92	2.43e-92	2.88e-89	TRUE
hsLibV1FullV1Nik_84833_r0	ENSG00000108175	ZMIZ1	2.0821	59.448	2.0821	59.448	4.2937	1645.4	7.9647	20.327	1	4.84e-92	9.68e-92	1.15e-88	TRUE
hsLibV1FullV1Nik_55978_r0	ENSG00000198408	MGEA5	37.477	342.31	37.477	342.31	3.1574	46460	225.45	20.302	1	6.26e-92	1.25e-91	1.48e-88	TRUE
hsLibV1FullV1Nik_55245_r3	ENSG00000176055	MBLAC2	0	35.86	0.88	35.86	4.2932	642.97	2.9756	20.278	1	1.43e-91	2.87e-91	3.37e-88	TRUE
hsLibV1FullV1Nik_07675_r3	ENSG00000128185	DGCR6L	0	35.86	0.88	35.86	4.2932	642.97	2.9756	20.278	1	1.43e-91	2.87e-91	3.37e-88	TRUE
hsLibV1FullV1Nik_24138_r1	ENSG00000138231	DBR1	17.23	210.97	17.23	210.97	3.5394	18767	91.294	20.276	1	1.08e-91	2.15e-91	2.54e-88	TRUE
hsLibV1FullV1Nik_33056_r0	ENSG00000175894	TSPEAR	8.3283	135.2	8.3283	135.2	3.8679	8047.8	39.315	20.234	1	2.73e-91	5.46e-91	6.41e-88	TRUE
hsLibV1FullV1Nik_69498_r0	ENSG00000160716	CHRNB2	10.41	154.37	10.41	154.37	3.7673	10363	50.899	20.179	1	8.09e-91	1.62e-90	1.9e-87	TRUE
hsLibV1FullV1Nik_01863_r2	ENSG00000135070	ISCA1	4.498	93.146	4.498	93.146	4.0979	3929.2	19.307	20.175	1	9.62e-91	1.92e-90	2.25e-87	TRUE
hsLibV1FullV1Nik_01206_r0	ENSG00000130348	QRSL1	1.041	39.312	1.041	39.312	4.3039	732.35	3.6042	20.159	1	1.58e-90	3.16e-90	3.68e-87	TRUE
hsLibV1FullV1Nik_88559_r0	ENSG00000101224	CDC25B	6.2462	113.14	6.2462	113.14	3.9775	5713.5	28.196	20.131	1	2.23e-90	4.46e-90	5.19e-87	TRUE
hsLibV1FullV1Nik_77249_r2	ENSG00000137200	CMTR1	8.9961	140.85	8.9961	140.85	3.8269	8693.3	42.984	20.112	1	3.17e-90	6.35e-90	7.37e-87	TRUE
hsLibV1FullV1Nik_19037_r1	ENSG00000182111	ZNF716	265.99	1215.1	265.99	1215.1	2.1874	450000	2234.7	20.077	1	5.85e-90	1.17e-89	1.36e-86	TRUE
hsLibV1FullV1Nik_29698_r2	ENSG00000154813	DPH3	5.3976	103.37	5.3976	103.37	4.028	4799.2	23.824	20.072	1	7.46e-90	1.49e-89	1.72e-86	TRUE
hsLibV1FullV1Nik_55929_r1	ENSG00000132313	MRPL35	0	35.499	0.88	35.499	4.2791	630.1	2.9756	20.069	1	9.83e-90	1.97e-89	2.26e-86	TRUE
hsLibV1FullV1Nik_18416_r1	ENSG00000167088	SNRPD1	0	35.499	0.88	35.499	4.2791	630.1	2.9756	20.069	1	9.83e-90	1.97e-89	2.26e-86	TRUE
hsLibV1FullV1Nik_48856_r1	ENSG00000114982	KANSL3	0	35.499	0.88	35.499	4.2791	630.1	2.9756	20.069	1	9.83e-90	1.97e-89	2.26e-86	TRUE
hsLibV1FullV1Nik_04833_r0	ENSG00000131495	NDUFA2	0	35.477	0.88	35.477	4.2782	629.31	2.9756	20.056	1	1.27e-89	2.55e-89	2.92e-86	TRUE
hsLibV1FullV1Nik_06698_r1	ENSG00000163319	MRPS18C	2.1538	59.842	2.1538	59.842	4.2699	1664	8.2801	20.048	1	1.36e-89	2.73e-89	3.12e-86	TRUE
hsLibV1FullV1Nik_64480_r0	ENSG00000260325	HSPB9	276.92	1246.5	276.92	1246.5	2.1663	470000	2343	20.031	1	1.48e-89	2.96e-89	3.38e-86	TRUE
hsLibV1FullV1Nik_11634_r1	ENSG00000131459	GFPT2	173.38	909.8	173.38	909.8	2.3849	271000	1352.1	20.027	1	1.59e-89	3.19e-89	3.63e-86	TRUE
hsLibV1FullV1Nik_87472_r3	ENSG00000117543	DPH5	91.454	597.67	91.454	597.67	2.695	128000	639.04	20.025	1	1.67e-89	3.35e-89	3.81e-86	TRUE
hsLibV1FullV1Nik_28482_r0	ENSG00000152404	CWF19L2	4.1641	88.213	4.1641	88.213	4.1107	3532.1	17.665	19.997	1	3.47e-89	6.93e-89	7.87e-86	TRUE
hsLibV1FullV1Nik_43243_r0	ENSG00000100365	NCF4	5.2052	100.68	5.2052	100.68	4.0344	4557.6	22.846	19.974	1	5.34e-89	1.07e-88	1.2e-85	TRUE
hsLibV1FullV1Nik_69749_r1	ENSG00000089280	FUS	32.307	307.32	32.307	307.32	3.2106	37817	189.64	19.971	1	4.99e-89	9.97e-89	1.13e-85	TRUE
hsLibV1FullV1Nik_55981_r1	ENSG00000185513	L3MBTL1	32.307	307.32	32.307	307.32	3.2106	37817	189.64	19.971	1	4.99e-89	9.97e-89	1.13e-85	TRUE
hsLibV1FullV1Nik_25366_r1	ENSG00000083520	DIS3	95.843	614.65	95.843	614.65	2.6684	135000	675.08	19.968	1	5.28e-89	1.06e-88	1.19e-85	TRUE
hsLibV1FullV1Nik_10666_r0	ENSG00000091009	RBM27	13.533	179.3	13.533	179.3	3.633	13740	68.983	19.959	1	6.63e-89	1.33e-88	1.49e-85	TRUE
hsLibV1FullV1Nik_48294_r0	ENSG00000164404	GDF9	19.78	226.29	19.78	226.29	3.4513	21323	107.16	19.948	1	7.95e-89	1.59e-88	1.78e-85	TRUE
hsLibV1FullV1Nik_64750_r5	ENSG00000100162	CENPM	0	35.259	0.88	35.259	4.2695	621.61	2.9756	19.93	1	1.6e-88	3.2e-88	3.57e-85	TRUE
hsLibV1FullV1Nik_35355_r1	ENSG00000165819	METTL3	19.384	223.14	19.384	223.14	3.4589	20758	104.68	19.915	1	1.55e-88	3.1e-88	3.47e-85	TRUE
hsLibV1FullV1Nik_21713_r1	ENSG00000102265	TIMP1	5.3844	102.44	5.3844	102.44	4.0181	4710	23.756	19.913	1	1.82e-88	3.63e-88	4.05e-85	TRUE
hsLibV1FullV1Nik_34017_r2	ENSG00000175334	BANF1	0	35.214	0.88	35.214	4.2677	620	2.9756	19.904	1	2.72e-88	5.44e-88	6.03e-85	TRUE
hsLibV1FullV1Nik_88028_r2	ENSG00000168010	ATG16L2	0	35.214	0.88	35.214	4.2677	620	2.9756	19.904	1	2.72e-88	5.44e-88	6.03e-85	TRUE
hsLibV1FullV1Nik_28984_r0	ENSG00000163714	U2SURP	7.2872	122.73	7.2872	122.73	3.9002	6663.7	33.691	19.889	1	2.83e-88	5.66e-88	6.27e-85	TRUE
hsLibV1FullV1Nik_24137_r2	ENSG00000138231	DBR1	1.7992	53.388	1.7992	53.388	4.2802	1330.7	6.7374	19.875	1	4.42e-88	8.83e-88	9.76e-85	TRUE
hsLibV1FullV1Nik_14515_r1	ENSG00000103353	UBFD1	11.846	164.31	11.846	164.31	3.6858	11623	59.114	19.83	1	8.71e-88	1.74e-87	1.92e-84	TRUE
hsLibV1FullV1Nik_85358_r1	ENSG00000100104	SRRD	49.537	399.62	49.537	399.62	2.9868	61280	312.15	19.815	1	1.11e-87	2.22e-87	2.44e-84	TRUE
hsLibV1FullV1Nik_79169_r3	ENSG00000089157	RPLP0	0	35.006	0.88	35.006	4.2594	612.72	2.9756	19.783	1	2.97e-87	5.94e-87	6.5e-84	TRUE
hsLibV1FullV1Nik_44092_r1	ENSG00000008438	PGLYRP1	3.2307	75.056	3.2307	75.056	4.1681	2579.4	13.191	19.776	1	2.93e-87	5.86e-87	6.42e-84	TRUE
hsLibV1FullV1Nik_88701_r1	ENSG00000090975	PITPNM2	3.2307	75.056	3.2307	75.056	4.1681	2579.4	13.191	19.776	1	2.93e-87	5.86e-87	6.42e-84	TRUE
hsLibV1FullV1Nik_17376_r0	ENSG00000078549	ADCYAP1R1	6.2462	111.23	6.2462	111.23	3.953	5510.3	28.196	19.77	1	3.06e-87	6.12e-87	6.68e-84	TRUE
hsLibV1FullV1Nik_52430_r0	ENSG00000149547	EI24	65.585	476.54	65.585	476.54	2.8424	84443	433.2	19.745	1	4.44e-87	8.88e-87	9.67e-84	TRUE
hsLibV1FullV1Nik_90260_r0	ENSG00000162298	SYVN1	104.1	642.42	104.1	642.42	2.614	145000	743.68	19.74	1	4.89e-87	9.78e-87	1.06e-83	TRUE
hsLibV1FullV1Nik_05061_r0	ENSG00000137038	DMAC1	18.739	216.7	18.739	216.7	3.4632	19594	100.64	19.733	1	5.81e-87	1.16e-86	1.26e-83	TRUE
hsLibV1FullV1Nik_33686_r1	ENSG00000164346	NSA2	5.3844	101.43	5.3844	101.43	4.0039	4612.1	23.756	19.705	1	1.13e-86	2.26e-86	2.45e-83	TRUE
hsLibV1FullV1Nik_09441_r0	ENSG00000157954	WIPI2	78.078	532.16	78.078	532.16	2.7532	103000	531.13	19.703	1	1.02e-86	2.03e-86	2.2e-83	TRUE
hsLibV1FullV1Nik_78411_r0	ENSG00000162775	RBM15	34.354	315.46	34.354	315.46	3.1621	39510	203.71	19.695	1	1.19e-86	2.39e-86	2.58e-83	TRUE
hsLibV1FullV1Nik_37797_r3	ENSG00000204463	BAG6	37.017	330.42	37.017	330.42	3.124	43044	222.22	19.682	1	1.54e-86	3.08e-86	3.32e-83	TRUE
hsLibV1FullV1Nik_12332_r1	ENSG00000159337	PLA2G4D	100.15	624.79	100.15	624.79	2.6292	138000	710.73	19.679	1	1.62e-86	3.25e-86	3.49e-83	TRUE
hsLibV1FullV1Nik_14489_r0	ENSG00000134690	CDCA8	1.041	38.354	1.041	38.354	4.2691	696.11	3.6042	19.654	1	3.77e-86	7.53e-86	8.06e-83	TRUE
hsLibV1FullV1Nik_35502_r1	ENSG00000183763	TRAIP	17.23	204.88	17.23	204.88	3.4974	17607	91.294	19.64	1	3.68e-86	7.37e-86	7.9e-83	TRUE
hsLibV1FullV1Nik_41053_r1	ENSG00000243725	TTC4	29.076	282.98	29.076	282.98	3.2391	32234	167.74	19.604	1	7.21e-86	1.44e-85	1.54e-82	TRUE
hsLibV1FullV1Nik_29930_r0	ENSG00000220008	LINGO3	11.451	159.17	11.451	159.17	3.6852	10910	56.84	19.593	1	9.47e-86	1.89e-85	2.02e-82	TRUE
hsLibV1FullV1Nik_87109_r0	ENSG00000165138	ANKS6	21.862	236.83	21.862	236.83	3.3789	23106	120.38	19.593	1	9.1e-86	1.82e-85	1.94e-82	TRUE
hsLibV1FullV1Nik_87112_r0	ENSG00000157349	DDX19B	6.2462	110.27	6.2462	110.27	3.9407	5410.1	28.196	19.59	1	1.08e-85	2.16e-85	2.29e-82	TRUE
hsLibV1FullV1Nik_61443_r1	ENSG00000150403	TMCO3	52.768	411.79	52.768	411.79	2.9406	64450	336.04	19.585	1	1.03e-85	2.06e-85	2.19e-82	TRUE
hsLibV1FullV1Nik_81875_r1	ENSG00000239382	ALKBH6	4.3076	88.241	4.3076	88.241	4.0716	3522.4	18.368	19.584	1	1.25e-85	2.51e-85	2.65e-82	TRUE
hsLibV1FullV1Nik_15107_r0	ENSG00000230453	ANKRD18B	24.985	256.97	24.985	256.97	3.3115	26908	140.61	19.564	1	1.6e-85	3.19e-85	3.37e-82	TRUE
hsLibV1FullV1Nik_67446_r5	ENSG00000122218	COPA	1.0009	37.274	1.0009	37.274	4.2576	657.87	3.4461	19.54	1	3.56e-85	7.12e-85	7.51e-82	TRUE
hsLibV1FullV1Nik_32763_r0	ENSG00000242485	MRPL20	0	34.518	0.88	34.518	4.2398	595.76	2.9756	19.501	1	7.8e-85	1.56e-84	1.63e-81	TRUE
hsLibV1FullV1Nik_34804_r0	ENSG00000178997	EXD1	0	34.518	0.88	34.518	4.2398	595.76	2.9756	19.501	1	7.8e-85	1.56e-84	1.63e-81	TRUE
hsLibV1FullV1Nik_62568_r0	ENSG00000187051	RPS19BP1	0	34.518	0.88	34.518	4.2398	595.76	2.9756	19.501	1	7.8e-85	1.56e-84	1.63e-81	TRUE
hsLibV1FullV1Nik_23881_r1	ENSG00000158869	FCER1G	5.3844	100.41	5.3844	100.41	3.9895	4515.2	23.756	19.497	1	6.76e-85	1.35e-84	1.42e-81	TRUE
hsLibV1FullV1Nik_00859_r1	ENSG00000179950	PUF60	0	34.485	0.88	34.485	4.2384	594.61	2.9756	19.481	1	1.14e-84	2.27e-84	2.36e-81	TRUE
hsLibV1FullV1Nik_58926_r1	ENSG00000139218	SCAF11	0	34.485	0.88	34.485	4.2384	594.61	2.9756	19.481	1	1.14e-84	2.27e-84	2.36e-81	TRUE
hsLibV1FullV1Nik_72115_r1	ENSG00000115607	IL18RAP	0	34.485	0.88	34.485	4.2384	594.61	2.9756	19.481	1	1.14e-84	2.27e-84	2.36e-81	TRUE
hsLibV1FullV1Nik_44499_r1	ENSG00000177710	SLC35G5	7.5382	122.73	7.5382	122.73	3.8571	6634.2	35.036	19.46	1	1.32e-84	2.65e-84	2.75e-81	TRUE
hsLibV1FullV1Nik_35789_r0	ENSG00000064545	TMEM161A	7.2872	119.86	7.2872	119.86	3.8662	6335.8	33.691	19.393	1	4.9e-84	9.79e-84	1.01e-80	TRUE
hsLibV1FullV1Nik_05502_r0	ENSG00000157224	CLDN12	28.108	274.23	28.108	274.23	3.2411	30288	161.26	19.381	1	5.62e-84	1.12e-83	1.16e-80	TRUE
hsLibV1FullV1Nik_16322_r0	ENSG00000123977	DAW1	41.641	350.94	41.641	350.94	3.045	47831	254.91	19.372	1	6.68e-84	1.34e-83	1.38e-80	TRUE
hsLibV1FullV1Nik_81689_r0	ENSG00000184787	UBE2G2	150.95	807.34	150.95	807.34	2.4114	215000	1149.3	19.362	1	8.15e-84	1.63e-83	1.68e-80	TRUE
hsLibV1FullV1Nik_37541_r1	ENSG00000260903	XKR7	4.3076	87.227	4.3076	87.227	4.0551	3437.8	18.368	19.347	1	1.27e-83	2.54e-83	2.61e-80	TRUE
hsLibV1FullV1Nik_07043_r0	ENSG00000148082	SHC3	9.3693	139.03	9.3693	139.03	3.7554	8406.2	45.055	19.317	1	2.09e-83	4.19e-83	4.29e-80	TRUE
hsLibV1FullV1Nik_20301_r2	ENSG00000115307	AUP1	162.83	847.4	162.83	847.4	2.3726	234000	1256.1	19.315	1	1.99e-83	3.99e-83	4.09e-80	TRUE
hsLibV1FullV1Nik_22650_r3	ENSG00000196455	PIK3R4	78.389	524.24	78.389	524.24	2.726	99391	533.6	19.301	1	2.63e-83	5.27e-83	5.39e-80	TRUE
hsLibV1FullV1Nik_60929_r3	ENSG00000141543	EIF4A3	0	34.152	0.88	34.152	4.2248	583.19	2.9756	19.289	1	4.82e-83	9.65e-83	9.85e-80	TRUE
hsLibV1FullV1Nik_03296_r3	ENSG00000166224	SGPL1	137.18	754.77	137.18	754.77	2.4514	191000	1027.4	19.267	1	5.05e-83	1.01e-82	1.03e-79	TRUE
hsLibV1FullV1Nik_14992_r2	ENSG00000265354	TIMM23	0	34.078	0.88	34.078	4.2217	580.64	2.9756	19.245	1	1.11e-82	2.23e-82	2.27e-79	TRUE
hsLibV1FullV1Nik_05154_r1	ENSG00000114268	PFKFB4	6.4613	110.56	6.4613	110.56	3.9022	5417.8	29.32	19.224	1	1.32e-82	2.65e-82	2.69e-79	TRUE
hsLibV1FullV1Nik_21351_r1	ENSG00000110436	SLC1A2	116.3	674.49	116.3	674.49	2.5257	156000	846.73	19.182	1	2.59e-82	5.19e-82	5.25e-79	TRUE
hsLibV1FullV1Nik_01038_r0	ENSG00000121621	KIF18A	9.3693	138.07	9.3693	138.07	3.7455	8282.3	45.055	19.174	1	3.3e-82	6.59e-82	6.66e-79	TRUE
hsLibV1FullV1Nik_20930_r3	ENSG00000145388	METTL14	84.921	549	84.921	549	2.6783	108000	585.97	19.171	1	3.21e-82	6.42e-82	6.49e-79	TRUE
hsLibV1FullV1Nik_22626_r3	ENSG00000100554	ATP6V1D	1.0887	38.421	1.0887	38.421	4.2383	696.86	3.7933	19.168	1	4.78e-82	9.57e-82	9.61e-79	TRUE
hsLibV1FullV1Nik_09107_r3	ENSG00000130826	DKC1	1.0887	38.421	1.0887	38.421	4.2383	696.86	3.7933	19.168	1	4.78e-82	9.57e-82	9.61e-79	TRUE
hsLibV1FullV1Nik_67518_r3	ENSG00000116815	CD58	1.0887	38.421	1.0887	38.421	4.2383	696.86	3.7933	19.168	1	4.78e-82	9.57e-82	9.61e-79	TRUE
hsLibV1FullV1Nik_86712_r0	ENSG00000173327	MAP3K11	1.041	37.395	1.041	37.395	4.2335	660.8	3.6042	19.149	1	6.96e-82	1.39e-81	1.4e-78	TRUE
hsLibV1FullV1Nik_33315_r2	ENSG00000109339	MAPK10	8.0965	126.09	8.0965	126.09	3.8044	6960.9	38.053	19.127	1	8.24e-82	1.65e-81	1.65e-78	TRUE
hsLibV1FullV1Nik_35352_r1	ENSG00000165819	METTL3	26.922	263.71	26.922	263.71	3.2449	28034	153.37	19.12	1	8.73e-82	1.75e-81	1.74e-78	TRUE
hsLibV1FullV1Nik_14119_r1	ENSG00000187522	HSPA14	114.15	664.35	114.15	664.35	2.5306	151000	828.4	19.116	1	9.28e-82	1.86e-81	1.85e-78	TRUE
hsLibV1FullV1Nik_06588_r1	ENSG00000111605	CPSF6	12.923	167.35	12.923	167.35	3.596	11925	65.387	19.098	1	1.38e-81	2.77e-81	2.75e-78	TRUE
hsLibV1FullV1Nik_33342_r1	ENSG00000109332	UBE2D3	27.999	269.8	27.999	269.8	3.2231	29233	160.53	19.084	1	1.74e-81	3.48e-81	3.46e-78	TRUE
hsLibV1FullV1Nik_23374_r3	ENSG00000239857	GET4	27.218	264.68	27.218	264.68	3.235	28194	155.33	19.053	1	3.16e-81	6.31e-81	6.26e-78	TRUE
hsLibV1FullV1Nik_74861_r0	ENSG00000176108	CHMP6	3.1231	70.954	3.1231	70.954	4.1253	2300.5	12.687	19.044	1	4.58e-81	9.15e-81	9.06e-78	TRUE
hsLibV1FullV1Nik_90985_r1	ENSG00000100749	VRK1	9.692	139.97	9.692	139.97	3.7208	8486.1	46.855	19.032	1	5.01e-81	1e-80	9.9e-78	TRUE
hsLibV1FullV1Nik_13061_r3	ENSG00000124608	AARS2	2.1775	57.205	2.1775	57.205	4.1952	1514	8.3846	19.004	1	1.03e-80	2.05e-80	2.02e-77	TRUE
hsLibV1FullV1Nik_56230_r1	ENSG00000144736	SHQ1	17.23	198.8	17.23	198.8	3.4541	16483	91.294	19.003	1	8.41e-81	1.68e-80	1.66e-77	TRUE
hsLibV1FullV1Nik_40142_r1	ENSG00000132952	USPL1	2.1538	56.799	2.1538	56.799	4.1959	1493.1	8.2801	18.99	1	1.32e-80	2.65e-80	2.6e-77	TRUE
hsLibV1FullV1Nik_51991_r1	ENSG00000185163	DDX51	2.1538	56.799	2.1538	56.799	4.1959	1493.1	8.2801	18.99	1	1.32e-80	2.65e-80	2.6e-77	TRUE
hsLibV1FullV1Nik_11524_r0	ENSG00000088826	SMOX	57.257	421.89	57.257	421.89	2.8598	66479	369.65	18.965	1	1.65e-80	3.3e-80	3.23e-77	TRUE
hsLibV1FullV1Nik_16149_r0	ENSG00000239306	RBM14	0	33.559	0.88	33.559	4.2003	563.12	2.9756	18.945	1	3.51e-80	7.01e-80	6.82e-77	TRUE
hsLibV1FullV1Nik_20705_r0	ENSG00000112306	RPS12	0	33.559	0.88	33.559	4.2003	563.12	2.9756	18.945	1	3.51e-80	7.01e-80	6.82e-77	TRUE
hsLibV1FullV1Nik_34687_r0	ENSG00000166226	CCT2	0	33.559	0.88	33.559	4.2003	563.12	2.9756	18.945	1	3.51e-80	7.01e-80	6.82e-77	TRUE
hsLibV1FullV1Nik_29177_r0	ENSG00000185608	MRPL40	0	33.559	0.88	33.559	4.2003	563.12	2.9756	18.945	1	3.51e-80	7.01e-80	6.82e-77	TRUE
hsLibV1FullV1Nik_42228_r1	ENSG00000161016	RPL8	0	33.471	0.88	33.471	4.1966	560.15	2.9756	18.893	1	9.29e-80	1.86e-79	1.8e-76	TRUE
hsLibV1FullV1Nik_66319_r0	ENSG00000080802	CNOT4	14.574	178.34	14.574	178.34	3.5255	13410	75.175	18.889	1	7.43e-80	1.49e-79	1.44e-76	TRUE
hsLibV1FullV1Nik_20457_r0	ENSG00000141570	CBX8	4.1641	83.419	4.1641	83.419	4.031	3140.7	17.665	18.857	1	1.54e-79	3.09e-79	2.99e-76	TRUE
hsLibV1FullV1Nik_67944_r1	ENSG00000143569	UBAP2L	6.4613	108.53	6.4613	108.53	3.8757	5208.7	29.32	18.849	1	1.69e-79	3.37e-79	3.26e-76	TRUE
hsLibV1FullV1Nik_37050_r0	ENSG00000139890	REM2	10.41	144.78	10.41	144.78	3.6754	9028.3	50.899	18.835	1	2.11e-79	4.21e-79	4.06e-76	TRUE
hsLibV1FullV1Nik_05047_r1	ENSG00000136918	WDR38	1.0769	37.528	1.0769	37.528	4.2134	664.34	3.7462	18.833	1	2.86e-79	5.72e-79	5.5e-76	TRUE
hsLibV1FullV1Nik_20642_r1	ENSG00000177548	RABEP2	20.461	219.08	20.461	219.08	3.3583	19725	111.46	18.813	1	3.04e-79	6.08e-79	5.84e-76	TRUE
hsLibV1FullV1Nik_60500_r3	ENSG00000123349	PFDN5	0	33.299	0.88	33.299	4.1893	554.4	2.9756	18.794	1	6.13e-79	1.23e-78	1.17e-75	TRUE
hsLibV1FullV1Nik_20301_r3	ENSG00000115307	AUP1	163.31	829.9	163.31	829.9	2.3383	222000	1260.5	18.776	1	5.97e-79	1.19e-78	1.14e-75	TRUE
hsLibV1FullV1Nik_37212_r1	ENSG00000130724	CHMP2A	11.846	156.2	11.846	156.2	3.6132	10419	59.114	18.775	1	6.46e-79	1.29e-78	1.23e-75	TRUE
hsLibV1FullV1Nik_00073_r5	ENSG00000076864	RAP1GAP	0	33.245	0.88	33.245	4.1871	552.6	2.9756	18.762	1	1.11e-78	2.21e-78	2.11e-75	TRUE
hsLibV1FullV1Nik_00855_r3	ENSG00000179950	PUF60	1.0887	37.568	1.0887	37.568	4.2067	665.35	3.7933	18.73	1	1.98e-78	3.97e-78	3.76e-75	TRUE
hsLibV1FullV1Nik_54729_r3	ENSG00000014138	POLA2	1.0887	37.568	1.0887	37.568	4.2067	665.35	3.7933	18.73	1	1.98e-78	3.97e-78	3.76e-75	TRUE
hsLibV1FullV1Nik_73507_r3	ENSG00000162636	FAM102B	1.0887	37.568	1.0887	37.568	4.2067	665.35	3.7933	18.73	1	1.98e-78	3.97e-78	3.76e-75	TRUE
hsLibV1FullV1Nik_80085_r3	ENSG00000213639	PPP1CB	1.0887	37.568	1.0887	37.568	4.2067	665.35	3.7933	18.73	1	1.98e-78	3.97e-78	3.76e-75	TRUE
hsLibV1FullV1Nik_43371_r0	ENSG00000158481	CD1C	10.41	143.83	10.41	143.83	3.6659	8899.9	50.899	18.7	1	2.64e-78	5.29e-78	5e-75	TRUE
hsLibV1FullV1Nik_09154_r0	ENSG00000010818	HIVEP2	13.533	168.76	13.533	168.76	3.546	12047	68.983	18.689	1	3.22e-78	6.43e-78	6.07e-75	TRUE
hsLibV1FullV1Nik_19181_r0	ENSG00000111206	FOXM1	6.2462	105.47	6.2462	105.47	3.8771	4922.9	28.196	18.687	1	3.61e-78	7.22e-78	6.8e-75	TRUE
hsLibV1FullV1Nik_52431_r1	ENSG00000149547	EI24	145.38	764.76	145.38	764.76	2.3872	192000	1099.8	18.677	1	3.82e-78	7.64e-78	7.19e-75	TRUE
hsLibV1FullV1Nik_57767_r0	ENSG00000138660	AP1AR	39.559	328.88	39.559	328.88	3.0238	41854	240.12	18.671	1	4.27e-78	8.54e-78	8.01e-75	TRUE
hsLibV1FullV1Nik_33183_r0	ENSG00000114127	XRN1	68.708	467.91	68.708	467.91	2.7499	79683	457.4	18.666	1	4.69e-78	9.38e-78	8.79e-75	TRUE
hsLibV1FullV1Nik_33983_r1	ENSG00000175224	ATG13	25.845	251.54	25.845	251.54	3.2338	25469	146.26	18.662	1	5.11e-78	1.02e-77	9.56e-75	TRUE
hsLibV1FullV1Nik_79775_r1	ENSG00000103023	PRSS54	3.2307	70.999	3.2307	70.999	4.089	2296.3	13.191	18.659	1	6.53e-78	1.31e-77	1.22e-74	TRUE
hsLibV1FullV1Nik_31769_r1	ENSG00000163781	TOPBP1	3.2307	70.999	3.2307	70.999	4.089	2296.3	13.191	18.659	1	6.53e-78	1.31e-77	1.22e-74	TRUE
hsLibV1FullV1Nik_63171_r0	ENSG00000104852	SNRNP70	1.041	36.436	1.041	36.436	4.1971	626.4	3.6042	18.644	1	9.98e-78	2e-77	1.86e-74	TRUE
hsLibV1FullV1Nik_16805_r0	ENSG00000188760	TMEM198	1.041	36.436	1.041	36.436	4.1971	626.4	3.6042	18.644	1	9.98e-78	2e-77	1.86e-74	TRUE
hsLibV1FullV1Nik_63392_r0	ENSG00000185008	ROBO2	4.1641	82.46	4.1641	82.46	4.0145	3065.1	17.665	18.628	1	1.12e-77	2.25e-77	2.09e-74	TRUE
hsLibV1FullV1Nik_39547_r0	ENSG00000179002	TAS1R2	29.149	270.39	29.149	270.39	3.1702	29099	168.23	18.599	1	1.64e-77	3.28e-77	3.04e-74	TRUE
hsLibV1FullV1Nik_64750_r2	ENSG00000100162	CENPM	1.7992	49.981	1.7992	49.981	4.1869	1160.7	6.7374	18.562	1	4.29e-77	8.58e-77	7.92e-74	TRUE
hsLibV1FullV1Nik_68531_r1	ENSG00000219435	CATSPERZ	65.69	452.36	65.69	452.36	2.7651	74758	434.01	18.561	1	3.34e-77	6.68e-77	6.18e-74	TRUE
hsLibV1FullV1Nik_43441_r0	ENSG00000126775	ATG14	135.33	724.88	135.33	724.88	2.4126	174000	1011.2	18.539	1	4.98e-77	9.96e-77	9.18e-74	TRUE
hsLibV1FullV1Nik_77397_r1	ENSG00000135486	HNRNPA1	21.538	223.14	21.538	223.14	3.314	20322	118.31	18.534	1	5.58e-77	1.12e-76	1.03e-73	TRUE
hsLibV1FullV1Nik_30116_r5	ENSG00000100056	ESS2	3.0027	67.496	3.0027	67.496	4.097	2079.7	12.126	18.52	1	8.76e-77	1.75e-76	1.61e-73	TRUE
hsLibV1FullV1Nik_45858_r1	ENSG00000152620	NADK2	8.6151	126.78	8.6151	126.78	3.7323	6981.9	40.886	18.481	1	1.62e-76	3.25e-76	2.98e-73	TRUE
hsLibV1FullV1Nik_23400_r2	ENSG00000204628	RACK1	3.5984	74.971	3.5984	74.971	4.0462	2547	14.932	18.47	1	2.18e-76	4.36e-76	3.99e-73	TRUE
hsLibV1FullV1Nik_67524_r0	ENSG00000152580	IGSF10	46.847	362.44	46.847	362.44	2.9252	49800	292.46	18.454	1	2.41e-76	4.82e-76	4.41e-73	TRUE
hsLibV1FullV1Nik_14120_r0	ENSG00000187522	HSPA14	36.436	308.75	36.436	308.75	3.0486	37076	218.17	18.436	1	3.39e-76	6.79e-76	6.19e-73	TRUE
hsLibV1FullV1Nik_73816_r1	ENSG00000166448	TMEM130	41.999	337.75	41.999	337.75	2.9779	43735	257.47	18.432	1	3.67e-76	7.33e-76	6.68e-73	TRUE
hsLibV1FullV1Nik_90357_r0	ENSG00000138778	CENPE	0	32.601	0.88	32.601	4.1597	531.4	2.9756	18.389	1	1.16e-75	2.32e-75	2.08e-72	TRUE
hsLibV1FullV1Nik_85763_r0	ENSG00000125691	RPL23	0	32.601	0.88	32.601	4.1597	531.4	2.9756	18.389	1	1.16e-75	2.32e-75	2.08e-72	TRUE
hsLibV1FullV1Nik_69264_r0	ENSG00000204371	EHMT2	0	32.601	0.88	32.601	4.1597	531.4	2.9756	18.389	1	1.16e-75	2.32e-75	2.08e-72	TRUE
hsLibV1FullV1Nik_42165_r0	ENSG00000168827	GFM1	0	32.601	0.88	32.601	4.1597	531.4	2.9756	18.389	1	1.16e-75	2.32e-75	2.08e-72	TRUE
hsLibV1FullV1Nik_22250_r0	ENSG00000104129	DNAJC17	0	32.601	0.88	32.601	4.1597	531.4	2.9756	18.389	1	1.16e-75	2.32e-75	2.08e-72	TRUE
hsLibV1FullV1Nik_01043_r0	ENSG00000181938	GINS3	0	32.601	0.88	32.601	4.1597	531.4	2.9756	18.389	1	1.16e-75	2.32e-75	2.08e-72	TRUE
hsLibV1FullV1Nik_57733_r0	ENSG00000119523	ALG2	0	32.601	0.88	32.601	4.1597	531.4	2.9756	18.389	1	1.16e-75	2.32e-75	2.08e-72	TRUE
hsLibV1FullV1Nik_17213_r0	ENSG00000122484	RPAP2	0	32.601	0.88	32.601	4.1597	531.4	2.9756	18.389	1	1.16e-75	2.32e-75	2.08e-72	TRUE
hsLibV1FullV1Nik_07763_r0	ENSG00000128524	ATP6V1F	21.862	223.41	21.862	223.41	3.2951	20311	120.38	18.369	1	1.18e-75	2.36e-75	2.12e-72	TRUE
hsLibV1FullV1Nik_06531_r1	ENSG00000189077	TMEM120A	14	169.38	14	169.38	3.5058	12072	71.746	18.344	1	1.92e-75	3.84e-75	3.44e-72	TRUE
hsLibV1FullV1Nik_64197_r3	ENSG00000150471	ADGRL3	123.03	674.51	123.03	674.51	2.4453	152000	904.35	18.339	1	2.04e-75	4.08e-75	3.65e-72	TRUE
hsLibV1FullV1Nik_16397_r1	ENSG00000115524	SF3B1	1.0769	36.514	1.0769	36.514	4.1749	627.88	3.7462	18.309	1	4.95e-75	9.9e-75	8.83e-72	TRUE
hsLibV1FullV1Nik_37800_r3	ENSG00000204463	BAG6	51.17	380.8	51.17	380.8	2.8715	54327	324.19	18.307	1	3.63e-75	7.27e-75	6.49e-72	TRUE
hsLibV1FullV1Nik_02554_r1	ENSG00000115484	CCT4	0	32.457	0.88	32.457	4.1535	526.71	2.9756	18.305	1	5.39e-75	1.08e-74	9.53e-72	TRUE
hsLibV1FullV1Nik_86712_r1	ENSG00000173327	MAP3K11	0	32.457	0.88	32.457	4.1535	526.71	2.9756	18.305	1	5.39e-75	1.08e-74	9.53e-72	TRUE
hsLibV1FullV1Nik_05039_r1	ENSG00000115866	DARS	0	32.457	0.88	32.457	4.1535	526.71	2.9756	18.305	1	5.39e-75	1.08e-74	9.53e-72	TRUE
hsLibV1FullV1Nik_79291_r1	ENSG00000130255	RPL36	0	32.457	0.88	32.457	4.1535	526.71	2.9756	18.305	1	5.39e-75	1.08e-74	9.53e-72	TRUE
hsLibV1FullV1Nik_61688_r1	ENSG00000102898	NUTF2	0	32.457	0.88	32.457	4.1535	526.71	2.9756	18.305	1	5.39e-75	1.08e-74	9.53e-72	TRUE
hsLibV1FullV1Nik_35181_r3	ENSG00000115993	TRAK2	0	32.445	0.88	32.445	4.153	526.33	2.9756	18.299	1	6.11e-75	1.22e-74	1.08e-71	TRUE
hsLibV1FullV1Nik_30345_r0	ENSG00000108592	FTSJ3	2.0821	53.695	2.0821	53.695	4.1494	1332	7.9647	18.288	1	6.66e-75	1.33e-74	1.17e-71	TRUE
hsLibV1FullV1Nik_67796_r0	ENSG00000174547	MRPL11	2.0821	53.695	2.0821	53.695	4.1494	1332	7.9647	18.288	1	6.66e-75	1.33e-74	1.17e-71	TRUE
hsLibV1FullV1Nik_01887_r0	ENSG00000109381	ELF2	17.698	194.64	17.698	194.64	3.3873	15655	94.176	18.234	1	1.44e-74	2.89e-74	2.54e-71	TRUE
hsLibV1FullV1Nik_21131_r1	ENSG00000056972	TRAF3IP2	14	168.37	14	168.37	3.4972	11915	71.746	18.225	1	1.73e-74	3.45e-74	3.03e-71	TRUE
hsLibV1FullV1Nik_88148_r3	ENSG00000015676	NUDCD3	7.6211	116.12	7.6211	116.12	3.7639	5885.8	35.482	18.214	1	2.21e-74	4.41e-74	3.86e-71	TRUE
hsLibV1FullV1Nik_48138_r0	ENSG00000138685	FGF2	11.451	148.62	11.451	148.62	3.5869	9407.7	56.84	18.194	1	3.07e-74	6.15e-74	5.37e-71	TRUE
hsLibV1FullV1Nik_25861_r1	ENSG00000144848	ATG3	76.459	489.89	76.459	489.89	2.6639	85463	518.27	18.16	1	5.32e-74	1.06e-73	9.29e-71	TRUE
hsLibV1FullV1Nik_22832_r1	ENSG00000140030	GPR65	9.692	133.88	9.692	133.88	3.6571	7711.8	46.855	18.143	1	7.89e-74	1.58e-73	1.38e-70	TRUE
hsLibV1FullV1Nik_15014_r0	ENSG00000147274	RBMX	1.041	35.477	1.041	35.477	4.1596	592.92	3.6042	18.139	1	1.11e-73	2.22e-73	1.93e-70	TRUE
hsLibV1FullV1Nik_42229_r0	ENSG00000161016	RPL8	1.041	35.477	1.041	35.477	4.1596	592.92	3.6042	18.139	1	1.11e-73	2.22e-73	1.93e-70	TRUE
hsLibV1FullV1Nik_63710_r0	ENSG00000104969	SGTA	125.97	678.86	125.97	678.86	2.4208	153000	929.7	18.133	1	8.75e-74	1.75e-73	1.52e-70	TRUE
hsLibV1FullV1Nik_10883_r3	ENSG00000166483	WEE1	2.1775	54.644	2.1775	54.644	4.1303	1376.4	8.3846	18.119	1	1.45e-73	2.91e-73	2.52e-70	TRUE
hsLibV1FullV1Nik_05544_r0	ENSG00000074319	TSG101	8.3283	121.77	8.3283	121.77	3.7182	6434.8	39.315	18.093	1	2e-73	4.01e-73	3.46e-70	TRUE
hsLibV1FullV1Nik_35392_r0	ENSG00000125861	GFRA4	8.3283	121.77	8.3283	121.77	3.7182	6434.8	39.315	18.093	1	2e-73	4.01e-73	3.46e-70	TRUE
hsLibV1FullV1Nik_62655_r0	ENSG00000162065	TBC1D24	46.847	355.73	46.847	355.73	2.8983	47704	292.46	18.062	1	3.19e-73	6.38e-73	5.5e-70	TRUE
hsLibV1FullV1Nik_61887_r3	ENSG00000133112	TPT1	13.065	159.66	13.065	159.66	3.5139	10745	66.221	18.015	1	7.89e-73	1.58e-72	1.36e-69	TRUE
hsLibV1FullV1Nik_48989_r1	ENSG00000099715	PCDH11Y	8.6151	123.74	8.6151	123.74	3.6975	6627	40.886	18.005	1	9.81e-73	1.96e-72	1.68e-69	TRUE
hsLibV1FullV1Nik_29702_r5	ENSG00000154813	DPH3	29.026	261.93	29.026	261.93	3.1304	27121	167.41	18	1	9.8e-73	1.96e-72	1.68e-69	TRUE
hsLibV1FullV1Nik_03637_r1	ENSG00000166816	LDHD	14	166.34	14	166.34	3.4798	11604	71.746	17.985	1	1.34e-72	2.67e-72	2.29e-69	TRUE
hsLibV1FullV1Nik_19455_r1	ENSG00000196470	SIAH1	35.537	297.18	35.537	297.18	3.0287	34229	211.91	17.974	1	1.58e-72	3.16e-72	2.7e-69	TRUE
hsLibV1FullV1Nik_24419_r1	ENSG00000197798	FAM118B	96.92	566.98	96.92	566.98	2.5362	110000	683.97	17.973	1	1.57e-72	3.15e-72	2.69e-69	TRUE
hsLibV1FullV1Nik_71694_r0	ENSG00000188937	NYX	27.067	250.26	27.067	250.26	3.1622	24907	154.33	17.966	1	1.83e-72	3.65e-72	3.11e-69	TRUE
hsLibV1FullV1Nik_55252_r1	ENSG00000152684	PELO	37.691	308.34	37.691	308.34	2.9991	36625	226.95	17.965	1	1.83e-72	3.66e-72	3.11e-69	TRUE
hsLibV1FullV1Nik_30442_r0	ENSG00000128731	HERC2	6.2462	101.64	6.2462	101.64	3.8242	4549.7	28.196	17.964	1	2.1e-72	4.21e-72	3.57e-69	TRUE
hsLibV1FullV1Nik_36989_r0	ENSG00000104499	GML	40.6	323.13	40.6	323.13	2.9619	39911	247.5	17.959	1	2.06e-72	4.12e-72	3.5e-69	TRUE
hsLibV1FullV1Nik_24264_r0	ENSG00000147604	RPL7	2.0821	52.736	2.0821	52.736	4.1239	1282.9	7.9647	17.949	1	3.2e-72	6.4e-72	5.42e-69	TRUE
hsLibV1FullV1Nik_72408_r0	ENSG00000165525	NEMF	11.451	146.7	11.451	146.7	3.5683	9146.4	56.84	17.94	1	3.09e-72	6.17e-72	5.23e-69	TRUE
hsLibV1FullV1Nik_61971_r1	ENSG00000131153	GINS2	2.1538	53.756	2.1538	53.756	4.1179	1331.4	8.2801	17.933	1	4.22e-72	8.43e-72	7.11e-69	TRUE
hsLibV1FullV1Nik_03979_r0	ENSG00000235942	LCE6A	30.19	267.52	30.19	267.52	3.1059	28162	175.25	17.927	1	3.64e-72	7.28e-72	6.15e-69	TRUE
hsLibV1FullV1Nik_45079_r0	ENSG00000100564	PIGH	41.641	326.96	41.641	326.96	2.9432	40705	254.91	17.871	1	1e-71	2.01e-71	1.69e-68	TRUE
hsLibV1FullV1Nik_28219_r1	ENSG00000096060	FKBP5	16.153	180.54	16.153	180.54	3.4037	13511	84.704	17.861	1	1.23e-71	2.46e-71	2.07e-68	TRUE
hsLibV1FullV1Nik_42286_r0	ENSG00000007545	CRAMP1	161.36	790.08	161.36	790.08	2.2846	198000	1242.8	17.834	1	1.92e-71	3.83e-71	3.22e-68	TRUE
hsLibV1FullV1Nik_35336_r0	ENSG00000165280	VCP	0	31.642	0.88	31.642	4.1179	500.6	2.9756	17.833	1	2.81e-71	5.63e-71	4.68e-68	TRUE
hsLibV1FullV1Nik_78542_r0	ENSG00000198910	L1CAM	0	31.642	0.88	31.642	4.1179	500.6	2.9756	17.833	1	2.81e-71	5.63e-71	4.68e-68	TRUE
hsLibV1FullV1Nik_54908_r0	ENSG00000104897	SF3A2	0	31.642	0.88	31.642	4.1179	500.6	2.9756	17.833	1	2.81e-71	5.63e-71	4.68e-68	TRUE
hsLibV1FullV1Nik_07615_r0	ENSG00000120539	MASTL	0	31.642	0.88	31.642	4.1179	500.6	2.9756	17.833	1	2.81e-71	5.63e-71	4.68e-68	TRUE
hsLibV1FullV1Nik_63170_r0	ENSG00000104852	SNRNP70	0	31.642	0.88	31.642	4.1179	500.6	2.9756	17.833	1	2.81e-71	5.63e-71	4.68e-68	TRUE
hsLibV1FullV1Nik_82206_r0	ENSG00000177951	BET1L	18.739	197.52	18.739	197.52	3.3302	15982	100.64	17.821	1	2.49e-71	4.98e-71	4.18e-68	TRUE
hsLibV1FullV1Nik_24139_r3	ENSG00000138231	DBR1	0	31.591	0.88	31.591	4.1157	498.99	2.9756	17.804	1	4.77e-71	9.53e-71	7.92e-68	TRUE
hsLibV1FullV1Nik_68753_r0	ENSG00000105058	FAM32A	6.2462	100.68	6.2462	100.68	3.8106	4458.7	28.196	17.784	1	5.36e-71	1.07e-70	8.85e-68	TRUE
hsLibV1FullV1Nik_71190_r0	ENSG00000104976	SNAPC2	14.574	168.76	14.574	168.76	3.4462	11886	75.175	17.783	1	5.05e-71	1.01e-70	8.37e-68	TRUE
hsLibV1FullV1Nik_05103_r0	ENSG00000163832	ELP6	63.503	426.68	63.503	426.68	2.7291	65950	417.17	17.781	1	4.93e-71	9.86e-71	8.18e-68	TRUE
hsLibV1FullV1Nik_51459_r1	ENSG00000204120	GIGYF2	97.997	565.96	97.997	565.96	2.5178	110000	692.87	17.778	1	5.22e-71	1.04e-70	8.63e-68	TRUE
hsLibV1FullV1Nik_66705_r3	ENSG00000171862	PTEN	18.508	195.52	18.508	195.52	3.3325	15667	99.205	17.772	1	6e-71	1.2e-70	9.89e-68	TRUE
hsLibV1FullV1Nik_35351_r0	ENSG00000165819	METTL3	5.2052	90.131	5.2052	90.131	3.8764	3606.2	22.846	17.768	1	7.3e-71	1.46e-70	1.2e-67	TRUE
hsLibV1FullV1Nik_52363_r1	ENSG00000067066	SP100	24.768	234.3	24.768	234.3	3.1908	21951	139.19	17.76	1	7.38e-71	1.48e-70	1.21e-67	TRUE
hsLibV1FullV1Nik_30377_r0	ENSG00000090686	USP48	7.2872	110.27	7.2872	110.27	3.747	5302.4	33.691	17.742	1	1.12e-70	2.24e-70	1.84e-67	TRUE
hsLibV1FullV1Nik_84197_r0	ENSG00000134014	ELP3	42.682	329.84	42.682	329.84	2.921	41230	262.36	17.728	1	1.27e-70	2.54e-70	2.08e-67	TRUE
hsLibV1FullV1Nik_52438_r0	ENSG00000105438	KDELR1	95.775	556.13	95.775	556.13	2.5253	106000	674.52	17.725	1	1.34e-70	2.68e-70	2.19e-67	TRUE
hsLibV1FullV1Nik_16829_r1	ENSG00000110107	PRPF19	0	31.442	0.88	31.442	4.1091	494.31	2.9756	17.717	1	2.21e-70	4.42e-70	3.61e-67	TRUE
hsLibV1FullV1Nik_62934_r1	ENSG00000113810	SMC4	0	31.442	0.88	31.442	4.1091	494.31	2.9756	17.717	1	2.21e-70	4.42e-70	3.61e-67	TRUE
hsLibV1FullV1Nik_47394_r1	ENSG00000078618	NRDC	9.692	130.84	9.692	130.84	3.6242	7338.5	46.855	17.699	1	2.33e-70	4.66e-70	3.8e-67	TRUE
hsLibV1FullV1Nik_87156_r2	ENSG00000063177	RPL18	0.89961	31.806	0.89961	31.806	4.1102	477.6	3.0512	17.693	1	3.39e-70	6.78e-70	5.52e-67	TRUE
hsLibV1FullV1Nik_79174_r0	ENSG00000089154	GCN1	87.447	522.57	87.447	522.57	2.5655	94665	606.41	17.67	1	3.59e-70	7.19e-70	5.84e-67	TRUE
hsLibV1FullV1Nik_59748_r5	ENSG00000077348	EXOSC5	4.0036	76.563	4.0036	76.563	3.9543	2632.4	16.884	17.659	1	5.21e-70	1.04e-69	8.44e-67	TRUE
hsLibV1FullV1Nik_70207_r1	ENSG00000175602	CCDC85B	61.383	414.84	61.383	414.84	2.7368	62465	400.94	17.652	1	4.93e-70	9.86e-70	8e-67	TRUE
hsLibV1FullV1Nik_43228_r0	ENSG00000106327	TFR2	13.533	160.13	13.533	160.13	3.4707	10745	68.983	17.65	1	5.38e-70	1.08e-69	8.67e-67	TRUE
hsLibV1FullV1Nik_21138_r0	ENSG00000152348	ATG10	13.533	160.13	13.533	160.13	3.4707	10745	68.983	17.65	1	5.38e-70	1.08e-69	8.67e-67	TRUE
hsLibV1FullV1Nik_20932_r0	ENSG00000145388	METTL14	13.533	160.13	13.533	160.13	3.4707	10745	68.983	17.65	1	5.38e-70	1.08e-69	8.67e-67	TRUE
hsLibV1FullV1Nik_89663_r1	ENSG00000181817	LSM10	22.615	220.1	22.615	220.1	3.2269	19499	125.22	17.648	1	5.39e-70	1.08e-69	8.68e-67	TRUE
hsLibV1FullV1Nik_25917_r0	ENSG00000154723	ATP5J	1.041	34.518	1.041	34.518	4.1212	560.36	3.6042	17.634	1	9.56e-70	1.91e-69	1.53e-66	TRUE
hsLibV1FullV1Nik_83850_r0	ENSG00000160949	TONSL	1.041	34.518	1.041	34.518	4.1212	560.36	3.6042	17.634	1	9.56e-70	1.91e-69	1.53e-66	TRUE
hsLibV1FullV1Nik_36509_r0	ENSG00000025772	TOMM34	1.041	34.518	1.041	34.518	4.1212	560.36	3.6042	17.634	1	9.56e-70	1.91e-69	1.53e-66	TRUE
hsLibV1FullV1Nik_37500_r0	ENSG00000231989	PPP1R2P3	1.041	34.518	1.041	34.518	4.1212	560.36	3.6042	17.634	1	9.56e-70	1.91e-69	1.53e-66	TRUE
hsLibV1FullV1Nik_53128_r1	ENSG00000128607	KLHDC10	10.769	138.95	10.769	138.95	3.5719	8215.8	52.934	17.619	1	9.53e-70	1.91e-69	1.53e-66	TRUE
hsLibV1FullV1Nik_06491_r0	ENSG00000140853	NLRC5	22.903	221.49	22.903	221.49	3.2185	19719	127.07	17.617	1	9.34e-70	1.87e-69	1.5e-66	TRUE
hsLibV1FullV1Nik_40940_r0	ENSG00000143155	TIPRL	42.682	327.92	42.682	327.92	2.9126	40681	262.36	17.61	1	1.04e-69	2.07e-69	1.65e-66	TRUE
hsLibV1FullV1Nik_49873_r0	ENSG00000122882	ECD	2.0821	51.777	2.0821	51.777	4.0979	1234.8	7.9647	17.609	1	1.37e-69	2.74e-69	2.18e-66	TRUE
hsLibV1FullV1Nik_17008_r5	ENSG00000263002	ZNF234	0	31.23	0.88	31.23	4.0996	487.65	2.9756	17.594	1	1.96e-69	3.92e-69	3.11e-66	TRUE
hsLibV1FullV1Nik_25586_r5	ENSG00000099994	SUSD2	0	31.23	0.88	31.23	4.0996	487.65	2.9756	17.594	1	1.96e-69	3.92e-69	3.11e-66	TRUE
hsLibV1FullV1Nik_90806_r1	ENSG00000145592	RPL37	12.923	155.18	12.923	155.18	3.4877	10119	65.387	17.593	1	1.47e-69	2.95e-69	2.34e-66	TRUE
hsLibV1FullV1Nik_08407_r1	ENSG00000177889	UBE2N	11.846	147.07	11.846	147.07	3.5269	9142.6	59.114	17.588	1	1.63e-69	3.27e-69	2.59e-66	TRUE
hsLibV1FullV1Nik_81690_r1	ENSG00000184787	UBE2G2	29.076	256.61	29.076	256.61	3.0985	25886	167.74	17.568	1	2.19e-69	4.38e-69	3.46e-66	TRUE
hsLibV1FullV1Nik_33344_r3	ENSG00000109332	UBE2D3	23.952	227.11	23.952	227.11	3.1925	20637	133.87	17.559	1	2.59e-69	5.17e-69	4.08e-66	TRUE
hsLibV1FullV1Nik_57567_r1	ENSG00000161981	SNRNP25	3.2307	66.942	3.2307	66.942	4.0053	2029.5	13.191	17.542	1	4.2e-69	8.4e-69	6.61e-66	TRUE
hsLibV1FullV1Nik_74518_r0	ENSG00000010292	NCAPD2	13.533	159.17	13.533	159.17	3.4621	10605	68.983	17.534	1	4.13e-69	8.25e-69	6.5e-66	TRUE
hsLibV1FullV1Nik_89232_r0	ENSG00000174720	LARP7	33.313	279.02	33.313	279.02	3.0287	30187	196.54	17.527	1	4.52e-69	9.05e-69	7.11e-66	TRUE
hsLibV1FullV1Nik_89899_r1	ENSG00000170178	HOXD12	164.76	789.1	164.76	789.1	2.2529	195000	1273.6	17.494	1	7.92e-69	1.58e-68	1.24e-65	TRUE
hsLibV1FullV1Nik_84429_r0	ENSG00000170989	S1PR1	4.1641	77.666	4.1641	77.666	3.9291	2701.3	17.665	17.488	1	1.06e-68	2.11e-68	1.65e-65	TRUE
hsLibV1FullV1Nik_18196_r0	ENSG00000142197	DOPEY2	4.1641	77.666	4.1641	77.666	3.9291	2701.3	17.665	17.488	1	1.06e-68	2.11e-68	1.65e-65	TRUE
hsLibV1FullV1Nik_44834_r3	ENSG00000140623	2012-09-01	31.573	268.95	31.573	268.95	3.0509	28174	184.63	17.47	1	1.23e-68	2.47e-68	1.93e-65	TRUE
hsLibV1FullV1Nik_33344_r1	ENSG00000109332	UBE2D3	32.307	272.84	32.307	272.84	3.0394	28928	189.64	17.467	1	1.3e-68	2.6e-68	2.03e-65	TRUE
hsLibV1FullV1Nik_72447_r0	ENSG00000101134	DOK5	195.71	885.01	195.71	885.01	2.1712	238000	1558.7	17.459	1	1.46e-68	2.93e-68	2.28e-65	TRUE
hsLibV1FullV1Nik_20994_r1	ENSG00000137522	RNF121	104.46	579.15	104.46	579.15	2.4597	113000	746.65	17.372	1	6.71e-68	1.34e-67	1.04e-64	TRUE
hsLibV1FullV1Nik_82117_r0	ENSG00000233041	PHGR1	5.2052	88.213	5.2052	88.213	3.8457	3445.2	22.846	17.366	1	8.59e-68	1.72e-67	1.33e-64	TRUE
hsLibV1FullV1Nik_24349_r1	ENSG00000164091	WDR82	35.537	288.05	35.537	288.05	2.9839	31882	211.91	17.347	1	1.06e-67	2.11e-67	1.64e-64	TRUE
hsLibV1FullV1Nik_78850_r0	ENSG00000169896	ITGAM	112.43	606.95	112.43	606.95	2.4221	122000	813.81	17.335	1	1.29e-67	2.57e-67	1.99e-64	TRUE
hsLibV1FullV1Nik_68757_r3	ENSG00000105726	ATP13A1	92.542	533.63	92.542	533.63	2.5149	97279	647.95	17.328	1	1.44e-67	2.88e-67	2.23e-64	TRUE
hsLibV1FullV1Nik_34539_r0	ENSG00000155393	HEATR3	102.02	568.59	102.02	568.59	2.467	109000	726.3	17.313	1	1.89e-67	3.78e-67	2.92e-64	TRUE
hsLibV1FullV1Nik_17600_r3	ENSG00000159259	CHAF1B	0	30.737	0.88	30.737	4.0774	472.39	2.9756	17.309	1	2.91e-67	5.82e-67	4.49e-64	TRUE
hsLibV1FullV1Nik_67913_r3	ENSG00000100138	SNU13	0	30.737	0.88	30.737	4.0774	472.39	2.9756	17.309	1	2.91e-67	5.82e-67	4.49e-64	TRUE
hsLibV1FullV1Nik_86309_r0	ENSG00000163634	THOC7	0	30.683	0.88	30.683	4.0749	470.72	2.9756	17.277	1	5.02e-67	1e-66	7.67e-64	TRUE
hsLibV1FullV1Nik_11550_r0	ENSG00000065621	GSTO2	0	30.683	0.88	30.683	4.0749	470.72	2.9756	17.277	1	5.02e-67	1e-66	7.67e-64	TRUE
hsLibV1FullV1Nik_05713_r0	ENSG00000159377	PSMB4	0	30.683	0.88	30.683	4.0749	470.72	2.9756	17.277	1	5.02e-67	1e-66	7.67e-64	TRUE
hsLibV1FullV1Nik_36742_r1	ENSG00000136986	DERL1	90.459	524.38	90.459	524.38	2.5222	94142	630.92	17.275	1	3.62e-67	7.24e-67	5.57e-64	TRUE
hsLibV1FullV1Nik_87980_r0	ENSG00000110243	APOA5	2.0821	50.819	2.0821	50.819	4.0715	1187.6	7.9647	17.269	1	5.23e-67	1.05e-66	7.96e-64	TRUE
hsLibV1FullV1Nik_00185_r0	ENSG00000219545	UMAD1	2.0821	50.819	2.0821	50.819	4.0715	1187.6	7.9647	17.269	1	5.23e-67	1.05e-66	7.96e-64	TRUE
hsLibV1FullV1Nik_19856_r0	ENSG00000116885	OSCP1	36.436	291.49	36.436	291.49	2.9659	32526	218.17	17.268	1	4.15e-67	8.3e-67	6.38e-64	TRUE
hsLibV1FullV1Nik_00554_r1	ENSG00000283683	MYOCOS	3.2307	65.927	3.2307	65.927	3.9836	1965.4	13.191	17.263	1	5.51e-67	1.1e-66	8.38e-64	TRUE
hsLibV1FullV1Nik_69535_r0	ENSG00000127564	PKMYT1	4.1641	76.707	4.1641	76.707	3.9114	2631.3	17.665	17.26	1	5.64e-67	1.13e-66	8.55e-64	TRUE
hsLibV1FullV1Nik_84065_r0	ENSG00000110917	MLEC	4.1641	76.707	4.1641	76.707	3.9114	2631.3	17.665	17.26	1	5.64e-67	1.13e-66	8.55e-64	TRUE
hsLibV1FullV1Nik_32349_r0	ENSG00000089123	TASP1	110.35	597.36	110.35	597.36	2.4259	119000	796.19	17.259	1	4.75e-67	9.5e-67	7.28e-64	TRUE
hsLibV1FullV1Nik_48933_r1	ENSG00000156886	ITGAD	244.45	1020.4	244.45	1020.4	2.057	301000	2023.7	17.248	1	5.81e-67	1.16e-66	8.81e-64	TRUE
hsLibV1FullV1Nik_22652_r0	ENSG00000196455	PIK3R4	59.339	397.92	59.339	397.92	2.7249	57318	385.4	17.247	1	5.92e-67	1.18e-66	8.96e-64	TRUE
hsLibV1FullV1Nik_47494_r0	ENSG00000103429	BFAR	7.2872	107.39	7.2872	107.39	3.7092	5010.3	33.691	17.246	1	6.7e-67	1.34e-66	1.01e-63	TRUE
hsLibV1FullV1Nik_36942_r1	ENSG00000020129	NCDN	54.921	378.32	54.921	378.32	2.762	52294	352.1	17.235	1	7.29e-67	1.46e-66	1.1e-63	TRUE
hsLibV1FullV1Nik_28334_r1	ENSG00000146143	PRIM2	2.1538	51.728	2.1538	51.728	4.0634	1228.8	8.2801	17.228	1	1.06e-66	2.12e-66	1.6e-63	TRUE
hsLibV1FullV1Nik_68759_r1	ENSG00000105726	ATP13A1	18.307	188.65	18.307	188.65	3.2962	14509	97.953	17.212	1	1.12e-66	2.24e-66	1.69e-63	TRUE
hsLibV1FullV1Nik_33980_r1	ENSG00000175224	ATG13	143.23	708.97	143.23	708.97	2.2994	160000	1080.7	17.21	1	1.13e-66	2.25e-66	1.69e-63	TRUE
hsLibV1FullV1Nik_68276_r1	ENSG00000131116	ZNF428	16.153	174.45	16.153	174.45	3.3545	12530	84.704	17.2	1	1.38e-66	2.76e-66	2.07e-63	TRUE
hsLibV1FullV1Nik_36643_r0	ENSG00000116882	HAO2	20.821	204.23	20.821	204.23	3.2335	16820	113.75	17.197	1	1.43e-66	2.85e-66	2.14e-63	TRUE
hsLibV1FullV1Nik_80122_r0	ENSG00000114648	KLHL18	13.533	156.29	13.533	156.29	3.436	10190	68.983	17.188	1	1.72e-66	3.44e-66	2.57e-63	TRUE
hsLibV1FullV1Nik_77246_r0	ENSG00000137200	CMTR1	19.78	197.52	19.78	197.52	3.256	15796	107.16	17.17	1	2.3e-66	4.6e-66	3.44e-63	TRUE
hsLibV1FullV1Nik_56628_r1	ENSG00000097046	CDC7	0	30.428	0.88	30.428	4.0632	462.93	2.9756	17.129	1	6.44e-66	1.29e-65	9.58e-63	TRUE
hsLibV1FullV1Nik_03552_r1	ENSG00000071082	RPL31	0	30.428	0.88	30.428	4.0632	462.93	2.9756	17.129	1	6.44e-66	1.29e-65	9.58e-63	TRUE
hsLibV1FullV1Nik_26755_r0	ENSG00000163684	RPP14	1.041	33.559	1.041	33.559	4.0817	528.72	3.6042	17.129	1	6.39e-66	1.28e-65	9.54e-63	TRUE
hsLibV1FullV1Nik_13608_r2	ENSG00000144535	DIS3L2	94.459	535.02	94.459	535.02	2.4893	97047	663.68	17.101	1	7.28e-66	1.46e-65	1.08e-62	TRUE
hsLibV1FullV1Nik_29700_r3	ENSG00000154813	DPH3	8.7099	118.68	8.7099	118.68	3.6236	6046.7	41.406	17.09	1	9.67e-66	1.93e-65	1.44e-62	TRUE
hsLibV1FullV1Nik_27155_r1	ENSG00000123395	ATG101	27.999	244.44	27.999	244.44	3.0813	23423	160.53	17.083	1	1.01e-65	2.03e-65	1.5e-62	TRUE
hsLibV1FullV1Nik_25975_r1	ENSG00000117751	PPP1R8	11.846	143.01	11.846	143.01	3.4868	8602.3	59.114	17.06	1	1.57e-65	3.14e-65	2.33e-62	TRUE
hsLibV1FullV1Nik_56790_r0	ENSG00000008513	ST3GAL1	16.657	176.43	16.657	176.43	3.3289	12763	87.775	17.053	1	1.71e-65	3.43e-65	2.53e-62	TRUE
hsLibV1FullV1Nik_71381_r0	ENSG00000169347	GP2	12.492	147.66	12.492	147.66	3.4618	9135.3	62.87	17.047	1	1.94e-65	3.88e-65	2.86e-62	TRUE
hsLibV1FullV1Nik_85356_r0	ENSG00000100104	SRRD	37.477	293.41	37.477	293.41	2.9357	32750	225.45	17.045	1	1.92e-65	3.84e-65	2.84e-62	TRUE
hsLibV1FullV1Nik_54589_r2	ENSG00000116670	MAD2L2	0.89961	30.67	0.89961	30.67	4.0593	443.13	3.0512	17.043	1	2.83e-65	5.66e-65	4.17e-62	TRUE
hsLibV1FullV1Nik_06568_r0	ENSG00000090554	FLT3LG	42.682	318.34	42.682	318.34	2.8699	37992	262.36	17.018	1	3.03e-65	6.05e-65	4.45e-62	TRUE
hsLibV1FullV1Nik_21608_r5	ENSG00000094880	CDC23	0	30.222	0.88	30.222	4.0538	456.69	2.9756	17.01	1	4.96e-65	9.93e-65	7.28e-62	TRUE
hsLibV1FullV1Nik_37798_r2	ENSG00000204463	BAG6	35.984	285.12	35.984	285.12	2.9516	31033	215.02	16.99	1	4.9e-65	9.81e-65	7.2e-62	TRUE
hsLibV1FullV1Nik_66499_r1	ENSG00000037637	FBXO42	189.53	846.91	189.53	846.91	2.1539	216000	1501.1	16.968	1	7.14e-65	1.43e-64	1.05e-61	TRUE
hsLibV1FullV1Nik_33342_r0	ENSG00000109332	UBE2D3	10.41	131.36	10.41	131.36	3.5361	7314.5	50.899	16.953	1	9.8e-65	1.96e-64	1.43e-61	TRUE
hsLibV1FullV1Nik_52759_r3	ENSG00000033030	ZCCHC8	37.017	289.44	37.017	289.44	2.9335	31859	222.22	16.933	1	1.29e-64	2.58e-64	1.89e-61	TRUE
hsLibV1FullV1Nik_06959_r0	ENSG00000109323	MANBA	7.2872	105.47	7.2872	105.47	3.6834	4820.2	33.691	16.916	1	1.93e-64	3.86e-64	2.81e-61	TRUE
hsLibV1FullV1Nik_28830_r0	ENSG00000165792	METTL17	14.574	161.09	14.574	161.09	3.3795	10733	75.175	16.898	1	2.44e-64	4.89e-64	3.56e-61	TRUE
hsLibV1FullV1Nik_66408_r0	ENSG00000160193	WDR4	21.862	207.11	21.862	207.11	3.1863	17158	120.38	16.884	1	3.03e-64	6.06e-64	4.41e-61	TRUE
hsLibV1FullV1Nik_43792_r1	ENSG00000120129	DUSP1	2.1538	50.713	2.1538	50.713	4.0354	1179	8.2801	16.876	1	4.41e-64	8.81e-64	6.38e-61	TRUE
hsLibV1FullV1Nik_12276_r0	ENSG00000138442	WDR12	8.3283	114.1	8.3283	114.1	3.6252	5594	39.315	16.869	1	4.17e-64	8.33e-64	6.06e-61	TRUE
hsLibV1FullV1Nik_25504_r0	ENSG00000162039	MEIOB	15.616	167.8	15.616	167.8	3.3447	11580	81.44	16.863	1	4.37e-64	8.74e-64	6.34e-61	TRUE
hsLibV1FullV1Nik_52580_r1	ENSG00000099330	OCEL1	26.922	235.31	26.922	235.31	3.0812	21713	153.37	16.827	1	7.88e-64	1.58e-63	1.14e-60	TRUE
hsLibV1FullV1Nik_29947_r0	ENSG00000147403	RPL10	62.462	402.71	62.462	402.71	2.6694	57885	409.19	16.82	1	8.66e-64	1.73e-63	1.25e-60	TRUE
hsLibV1FullV1Nik_86940_r0	ENSG00000100078	PLA2G3	26.026	230.12	26.026	230.12	3.0962	20828	147.44	16.808	1	1.08e-63	2.16e-63	1.56e-60	TRUE
hsLibV1FullV1Nik_78748_r0	ENSG00000139726	DENR	151.99	723.92	151.99	723.92	2.2444	164000	1158.6	16.802	1	1.17e-63	2.34e-63	1.69e-60	TRUE
hsLibV1FullV1Nik_66278_r5	ENSG00000112984	KIF20A	3.0027	61.452	3.0027	61.452	3.9637	1708.2	12.126	16.785	1	1.96e-63	3.92e-63	2.82e-60	TRUE
hsLibV1FullV1Nik_48396_r0	ENSG00000165863	C10orf82	15.616	166.84	15.616	166.84	3.3365	11434	81.44	16.757	1	2.62e-63	5.25e-63	3.77e-60	TRUE
hsLibV1FullV1Nik_47831_r0	ENSG00000187608	ISG15	9.3693	121.77	9.3693	121.77	3.5656	6317.3	45.055	16.746	1	3.3e-63	6.6e-63	4.74e-60	TRUE
hsLibV1FullV1Nik_76860_r1	ENSG00000163564	PYHIN1	4.3076	76.07	4.3076	76.07	3.8601	2574.9	18.368	16.744	1	3.7e-63	7.4e-63	5.3e-60	TRUE
hsLibV1FullV1Nik_41055_r1	ENSG00000243725	TTC4	57.075	378.32	57.075	378.32	2.7074	51600	368.28	16.74	1	3.37e-63	6.73e-63	4.83e-60	TRUE
hsLibV1FullV1Nik_65964_r1	ENSG00000139496	NUP58	1.0769	33.471	1.0769	33.471	4.0529	524.68	3.7462	16.737	1	4.98e-63	9.96e-63	7.12e-60	TRUE
hsLibV1FullV1Nik_11437_r0	ENSG00000161992	PRR35	0	29.724	0.88	29.724	4.0306	441.76	2.9756	16.721	1	6.59e-63	1.32e-62	9.39e-60	TRUE
hsLibV1FullV1Nik_64928_r0	ENSG00000023608	SNAPC1	0	29.724	0.88	29.724	4.0306	441.76	2.9756	16.721	1	6.59e-63	1.32e-62	9.39e-60	TRUE
hsLibV1FullV1Nik_28335_r0	ENSG00000146143	PRIM2	0	29.724	0.88	29.724	4.0306	441.76	2.9756	16.721	1	6.59e-63	1.32e-62	9.39e-60	TRUE
hsLibV1FullV1Nik_77846_r1	ENSG00000111530	CAND1	3.2307	63.899	3.2307	63.899	3.9392	1840.3	13.191	16.704	1	7.49e-63	1.5e-62	1.06e-59	TRUE
hsLibV1FullV1Nik_33341_r5	ENSG00000109332	UBE2D3	66.06	415.05	66.06	415.05	2.6332	60898	436.86	16.697	1	6.87e-63	1.37e-62	9.78e-60	TRUE
hsLibV1FullV1Nik_32651_r0	ENSG00000160695	VPS11	10.41	129.44	10.41	129.44	3.515	7084.4	50.899	16.685	1	9.15e-63	1.83e-62	1.3e-59	TRUE
hsLibV1FullV1Nik_55359_r0	ENSG00000167671	UBXN6	135.33	665.44	135.33	665.44	2.2893	141000	1011.2	16.67	1	1.09e-62	2.17e-62	1.54e-59	TRUE
hsLibV1FullV1Nik_16292_r0	ENSG00000187889	FYB2	20.821	198.48	20.821	198.48	3.1925	15781	113.75	16.658	1	1.36e-62	2.72e-62	1.93e-59	TRUE
hsLibV1FullV1Nik_44293_r1	ENSG00000075624	ACTB	52.768	358.04	52.768	358.04	2.7393	46595	336.04	16.653	1	1.44e-62	2.89e-62	2.04e-59	TRUE
hsLibV1FullV1Nik_71320_r1	ENSG00000155858	LSM11	16.153	169.38	16.153	169.38	3.3122	11740	84.704	16.649	1	1.6e-62	3.2e-62	2.26e-59	TRUE
hsLibV1FullV1Nik_47823_r1	ENSG00000062716	VMP1	15.076	162.28	15.076	162.28	3.3444	10835	78.187	16.648	1	1.64e-62	3.28e-62	2.31e-59	TRUE
hsLibV1FullV1Nik_15076_r3	ENSG00000046647	GEMIN8	3.2662	64.036	3.2662	64.036	3.9302	1846.5	13.358	16.627	1	2.71e-62	5.43e-62	3.82e-59	TRUE
hsLibV1FullV1Nik_72443_r0	ENSG00000196313	POM121	1.041	32.601	1.041	32.601	4.0411	498	3.6042	16.624	1	3.31e-62	6.63e-62	4.65e-59	TRUE
hsLibV1FullV1Nik_67448_r0	ENSG00000122218	COPA	1.041	32.601	1.041	32.601	4.0411	498	3.6042	16.624	1	3.31e-62	6.63e-62	4.65e-59	TRUE
hsLibV1FullV1Nik_38414_r5	ENSG00000184293	CLECL1	5.0045	82.608	5.0045	82.608	3.7995	3011.1	21.834	16.608	1	3.56e-62	7.13e-62	4.99e-59	TRUE
hsLibV1FullV1Nik_06634_r1	ENSG00000169783	LINGO1	27.999	238.35	27.999	238.35	3.0451	22124	160.53	16.602	1	3.4e-62	6.8e-62	4.77e-59	TRUE
hsLibV1FullV1Nik_10632_r2	ENSG00000205423	CNEP1R1	77.366	457.78	77.366	457.78	2.5495	72356	525.47	16.595	1	3.79e-62	7.58e-62	5.3e-59	TRUE
hsLibV1FullV1Nik_25989_r0	ENSG00000254806	SYS1-DBNDD2	4.1641	73.831	4.1641	73.831	3.857	2426.7	17.665	16.575	1	6.26e-62	1.25e-61	8.75e-59	TRUE
hsLibV1FullV1Nik_75186_r1	ENSG00000240720	LRRD1	17.23	175.47	17.23	175.47	3.275	12520	91.294	16.561	1	6.9e-62	1.38e-61	9.63e-59	TRUE
hsLibV1FullV1Nik_51460_r2	ENSG00000204120	GIGYF2	44.98	321.47	44.98	321.47	2.8101	38222	278.91	16.555	1	7.34e-62	1.47e-61	1.02e-58	TRUE
hsLibV1FullV1Nik_32969_r0	ENSG00000124535	WRNIP1	17.698	178.34	17.698	178.34	3.2618	12904	94.176	16.554	1	7.76e-62	1.55e-61	1.08e-58	TRUE
hsLibV1FullV1Nik_15003_r1	ENSG00000146112	PPP1R18	14	154.17	14	154.17	3.3708	9823.7	71.746	16.548	1	8.66e-62	1.73e-61	1.2e-58	TRUE
hsLibV1FullV1Nik_15076_r1	ENSG00000046647	GEMIN8	0	29.414	0.88	29.414	4.0159	432.59	2.9756	16.541	1	1.33e-61	2.65e-61	1.83e-58	TRUE
hsLibV1FullV1Nik_07172_r1	ENSG00000164619	BMPER	0	29.414	0.88	29.414	4.0159	432.59	2.9756	16.541	1	1.33e-61	2.65e-61	1.83e-58	TRUE
hsLibV1FullV1Nik_05672_r1	ENSG00000174276	ZNHIT2	0	29.414	0.88	29.414	4.0159	432.59	2.9756	16.541	1	1.33e-61	2.65e-61	1.83e-58	TRUE
hsLibV1FullV1Nik_75996_r1	ENSG00000181264	TMEM136	0	29.414	0.88	29.414	4.0159	432.59	2.9756	16.541	1	1.33e-61	2.65e-61	1.83e-58	TRUE
hsLibV1FullV1Nik_61220_r0	ENSG00000204880	KRTAP4-8	186.35	820.77	186.35	820.77	2.133	201000	1471.5	16.539	1	9.67e-62	1.93e-61	1.34e-58	TRUE
hsLibV1FullV1Nik_50479_r0	ENSG00000134198	TSPAN2	89.529	502.43	89.529	502.43	2.4753	85245	623.34	16.538	1	9.74e-62	1.95e-61	1.35e-58	TRUE
hsLibV1FullV1Nik_86933_r1	ENSG00000168297	PXK	67.844	418.89	67.844	418.89	2.6086	61618	450.68	16.536	1	1.01e-61	2.02e-61	1.4e-58	TRUE
hsLibV1FullV1Nik_30380_r0	ENSG00000253293	HOXA10	21.862	203.27	21.862	203.27	3.1595	16455	120.38	16.534	1	1.06e-61	2.13e-61	1.47e-58	TRUE
hsLibV1FullV1Nik_64750_r1	ENSG00000100162	CENPM	2.1538	49.699	2.1538	49.699	4.0068	1130.3	8.2801	16.523	1	1.62e-61	3.24e-61	2.22e-58	TRUE
hsLibV1FullV1Nik_36247_r0	ENSG00000167548	KMT2D	6.2462	93.966	6.2462	93.966	3.7121	3847.4	28.196	16.52	1	1.5e-61	3e-61	2.06e-58	TRUE
hsLibV1FullV1Nik_22939_r1	ENSG00000117360	PRPF3	9.692	122.73	9.692	122.73	3.5326	6388.4	46.855	16.513	1	1.6e-61	3.2e-61	2.2e-58	TRUE
hsLibV1FullV1Nik_11855_r1	ENSG00000132768	DPH2	18.307	181.55	18.307	181.55	3.2411	13325	97.953	16.494	1	2.08e-61	4.16e-61	2.85e-58	TRUE
hsLibV1FullV1Nik_28038_r0	ENSG00000198356	ASNA1	60.38	387.37	60.38	387.37	2.6616	53462	393.3	16.488	1	2.23e-61	4.47e-61	3.06e-58	TRUE
hsLibV1FullV1Nik_14122_r0	ENSG00000187522	HSPA14	67.667	417.1	67.667	417.1	2.6061	61050	449.31	16.485	1	2.36e-61	4.72e-61	3.22e-58	TRUE
hsLibV1FullV1Nik_34117_r0	ENSG00000232629	HLA-DQB2	98.898	535.03	98.898	535.03	2.4238	95107	700.34	16.48	1	2.54e-61	5.08e-61	3.46e-58	TRUE
hsLibV1FullV1Nik_80947_r0	ENSG00000145912	NHP2	96.816	527.36	96.816	527.36	2.4334	92685	683.11	16.473	1	2.87e-61	5.73e-61	3.91e-58	TRUE
hsLibV1FullV1Nik_89954_r5	ENSG00000051180	RAD51	2.0018	47.348	2.0018	47.348	4.0096	1028.2	7.6138	16.434	1	7.13e-61	1.43e-60	9.68e-58	TRUE
hsLibV1FullV1Nik_33983_r2	ENSG00000175224	ATG13	32.386	258.99	32.386	258.99	2.9611	25675	190.18	16.432	1	5.71e-61	1.14e-60	7.77e-58	TRUE
hsLibV1FullV1Nik_15074_r1	ENSG00000046647	GEMIN8	14	153.15	14	153.15	3.3614	9682.1	71.746	16.429	1	6.28e-61	1.26e-60	8.54e-58	TRUE
hsLibV1FullV1Nik_04835_r1	ENSG00000131495	NDUFA2	3.2307	62.885	3.2307	62.885	3.9165	1779.3	13.191	16.425	1	7.78e-61	1.56e-60	1.06e-57	TRUE
hsLibV1FullV1Nik_76880_r3	ENSG00000169976	SF3B5	4.3549	75.135	4.3549	75.135	3.8296	2504.9	18.601	16.411	1	9.4e-61	1.88e-60	1.27e-57	TRUE
hsLibV1FullV1Nik_80036_r1	ENSG00000111077	TNS2	20.461	193.73	20.461	193.73	3.1817	15010	111.46	16.411	1	8.17e-61	1.63e-60	1.11e-57	TRUE
hsLibV1FullV1Nik_87219_r2	ENSG00000130713	EXOSC2	0.89961	29.534	0.89961	29.534	4.0066	409.96	3.0512	16.393	1	1.55e-60	3.1e-60	2.09e-57	TRUE
hsLibV1FullV1Nik_13244_r1	ENSG00000214102	WEE2	24.768	218.07	24.768	218.07	3.0877	18682	139.19	16.384	1	1.26e-60	2.52e-60	1.71e-57	TRUE
hsLibV1FullV1Nik_29043_r0	ENSG00000196361	ELAVL3	33.313	262.72	33.313	262.72	2.9422	26314	196.54	16.364	1	1.74e-60	3.49e-60	2.35e-57	TRUE
hsLibV1FullV1Nik_85358_r5	ENSG00000100104	SRRD	145.13	687.05	145.13	687.05	2.2353	147000	1097.6	16.358	1	1.92e-60	3.84e-60	2.58e-57	TRUE
hsLibV1FullV1Nik_22940_r1	ENSG00000117360	PRPF3	17.23	173.44	17.23	173.44	3.2583	12201	91.294	16.349	1	2.3e-60	4.6e-60	3.09e-57	TRUE
hsLibV1FullV1Nik_87982_r0	ENSG00000110536	PTPMT1	4.1641	72.872	4.1641	72.872	3.8384	2360.4	17.665	16.347	1	2.71e-60	5.43e-60	3.65e-57	TRUE
hsLibV1FullV1Nik_03628_r0	ENSG00000205707	ETFRF1	6.2462	93.008	6.2462	93.008	3.6975	3763.8	28.196	16.339	1	2.95e-60	5.9e-60	3.94e-57	TRUE
hsLibV1FullV1Nik_14240_r0	ENSG00000105137	SYDE1	16.657	169.71	16.657	169.71	3.2733	11713	87.775	16.337	1	2.8e-60	5.6e-60	3.75e-57	TRUE
hsLibV1FullV1Nik_63590_r0	ENSG00000174917	C19orf70	78.078	454.49	78.078	454.49	2.5261	70843	531.13	16.333	1	2.88e-60	5.75e-60	3.85e-57	TRUE
hsLibV1FullV1Nik_79236_r0	ENSG00000198812	LRRC10	24.985	218.62	24.985	218.62	3.0792	18746	140.61	16.329	1	3.1e-60	6.2e-60	4.14e-57	TRUE
hsLibV1FullV1Nik_18871_r0	ENSG00000100577	GSTZ1	32.272	256.97	32.272	256.97	2.9548	25244	189.4	16.327	1	3.2e-60	6.41e-60	4.28e-57	TRUE
hsLibV1FullV1Nik_19352_r0	ENSG00000266338	NBPF15	57.257	371.07	57.257	371.07	2.6751	49240	369.65	16.322	1	3.44e-60	6.88e-60	4.58e-57	TRUE
hsLibV1FullV1Nik_25720_r3	ENSG00000021776	AQR	0	29.03	0.88	29.03	3.9976	421.36	2.9756	16.319	1	5.23e-60	1.05e-59	6.92e-57	TRUE
hsLibV1FullV1Nik_54588_r3	ENSG00000116670	MAD2L2	0	29.03	0.88	29.03	3.9976	421.36	2.9756	16.319	1	5.23e-60	1.05e-59	6.92e-57	TRUE
hsLibV1FullV1Nik_67133_r0	ENSG00000090989	EXOC1	45.806	321.21	45.806	321.21	2.7833	37924	284.89	16.317	1	3.76e-60	7.52e-60	5e-57	TRUE
hsLibV1FullV1Nik_59556_r1	ENSG00000077380	DYNC1I2	54.921	361.08	54.921	361.08	2.6948	46866	352.1	16.316	1	3.81e-60	7.62e-60	5.07e-57	TRUE
hsLibV1FullV1Nik_73897_r0	ENSG00000136682	CBWD2	70.79	425.73	70.79	425.73	2.5714	62989	473.64	16.309	1	4.27e-60	8.54e-60	5.67e-57	TRUE
hsLibV1FullV1Nik_82889_r1	ENSG00000143379	SETDB1	27.999	234.3	27.999	234.3	3.0204	21279	160.53	16.282	1	6.7e-60	1.34e-59	8.87e-57	TRUE
hsLibV1FullV1Nik_82709_r0	ENSG00000018280	SLC11A1	63.503	396	63.503	396	2.6217	55277	417.17	16.279	1	6.95e-60	1.39e-59	9.18e-57	TRUE
hsLibV1FullV1Nik_09441_r1	ENSG00000157954	WIPI2	145.38	684.63	145.38	684.63	2.2277	145000	1099.8	16.261	1	9.38e-60	1.88e-59	1.24e-56	TRUE
hsLibV1FullV1Nik_37799_r3	ENSG00000204463	BAG6	97.986	525.95	97.986	525.95	2.4124	91575	692.78	16.259	1	9.57e-60	1.91e-59	1.26e-56	TRUE
hsLibV1FullV1Nik_52430_r1	ENSG00000149547	EI24	137.84	660.29	137.84	660.29	2.2518	136000	1033.2	16.253	1	1.06e-59	2.12e-59	1.39e-56	TRUE
hsLibV1FullV1Nik_31757_r0	ENSG00000243927	MRPS6	2.0821	47.942	2.0821	47.942	3.9891	1051.6	7.9647	16.25	1	1.46e-59	2.91e-59	1.91e-56	TRUE
hsLibV1FullV1Nik_79177_r0	ENSG00000089154	GCN1	137.42	658.72	137.42	658.72	2.2528	136000	1029.5	16.247	1	1.17e-59	2.34e-59	1.54e-56	TRUE
hsLibV1FullV1Nik_51407_r0	ENSG00000186280	KDM4D	29.149	239.71	29.149	239.71	2.9971	22168	168.23	16.234	1	1.47e-59	2.94e-59	1.93e-56	TRUE
hsLibV1FullV1Nik_68796_r0	ENSG00000128915	ICE2	36.436	276.15	36.436	276.15	2.8881	28730	218.17	16.229	1	1.58e-59	3.17e-59	2.08e-56	TRUE
hsLibV1FullV1Nik_44852_r1	ENSG00000214290	COLCA2	6.4613	94.327	6.4613	94.327	3.6754	3860.2	29.32	16.227	1	1.84e-59	3.69e-59	2.41e-56	TRUE
hsLibV1FullV1Nik_83649_r3	ENSG00000091651	ORC6	4.3549	74.281	4.3549	74.281	3.8134	2444.9	18.601	16.213	1	2.4e-59	4.81e-59	3.14e-56	TRUE
hsLibV1FullV1Nik_64538_r0	ENSG00000116754	SRSF11	27.067	228.2	27.067	228.2	3.0297	20228	154.33	16.191	1	2.97e-59	5.95e-59	3.88e-56	TRUE
hsLibV1FullV1Nik_22940_r2	ENSG00000117360	PRPF3	13.494	147.67	13.494	147.67	3.3586	9001.6	68.751	16.182	1	3.56e-59	7.11e-59	4.64e-56	TRUE
hsLibV1FullV1Nik_20789_r0	ENSG00000177542	SLC25A22	9.3693	117.94	9.3693	117.94	3.5198	5893.5	45.055	16.175	1	4.15e-59	8.3e-59	5.41e-56	TRUE
hsLibV1FullV1Nik_05673_r1	ENSG00000174276	ZNHIT2	2.1538	48.685	2.1538	48.685	3.9777	1082.6	8.2801	16.171	1	5.26e-59	1.05e-58	6.84e-56	TRUE
hsLibV1FullV1Nik_89866_r0	ENSG00000177971	IMP3	0	28.765	0.88	28.765	3.9848	413.72	2.9756	16.166	1	6.35e-59	1.27e-58	8.21e-56	TRUE
hsLibV1FullV1Nik_29976_r0	ENSG00000132646	PCNA	0	28.765	0.88	28.765	3.9848	413.72	2.9756	16.166	1	6.35e-59	1.27e-58	8.21e-56	TRUE
hsLibV1FullV1Nik_44361_r0	ENSG00000266472	MRPS21	0	28.765	0.88	28.765	3.9848	413.72	2.9756	16.166	1	6.35e-59	1.27e-58	8.21e-56	TRUE
hsLibV1FullV1Nik_45511_r0	ENSG00000198780	FAM169A	0	28.765	0.88	28.765	3.9848	413.72	2.9756	16.166	1	6.35e-59	1.27e-58	8.21e-56	TRUE
hsLibV1FullV1Nik_27587_r0	ENSG00000182628	SKA2	0	28.765	0.88	28.765	3.9848	413.72	2.9756	16.166	1	6.35e-59	1.27e-58	8.21e-56	TRUE
hsLibV1FullV1Nik_17091_r0	ENSG00000177105	RHOG	11.451	133.28	11.451	133.28	3.4309	7421	56.84	16.159	1	5.23e-59	1.05e-58	6.8e-56	TRUE
hsLibV1FullV1Nik_30801_r1	ENSG00000149532	CPSF7	3.2307	61.87	3.2307	61.87	3.8934	1719.3	13.191	16.146	1	7.47e-59	1.49e-58	9.65e-56	TRUE
hsLibV1FullV1Nik_74969_r0	ENSG00000143748	NVL	4.1641	71.913	4.1641	71.913	3.8196	2295	17.665	16.119	1	1.12e-58	2.23e-58	1.44e-55	TRUE
hsLibV1FullV1Nik_80086_r0	ENSG00000213639	PPP1CB	1.041	31.642	1.041	31.642	3.9993	468.2	3.6042	16.119	1	1.33e-58	2.66e-58	1.71e-55	TRUE
hsLibV1FullV1Nik_01155_r0	ENSG00000007516	BAIAP3	8.3283	109.31	8.3283	109.31	3.5638	5098.4	39.315	16.105	1	1.3e-58	2.6e-58	1.67e-55	TRUE
hsLibV1FullV1Nik_05845_r1	ENSG00000155508	CNOT8	52.768	347.89	52.768	347.89	2.698	43550	336.04	16.1	1	1.29e-58	2.57e-58	1.66e-55	TRUE
hsLibV1FullV1Nik_11623_r0	ENSG00000105401	CDC37	69.749	417.1	69.749	417.1	2.563	60325	465.51	16.099	1	1.3e-58	2.59e-58	1.67e-55	TRUE
hsLibV1FullV1Nik_49740_r1	ENSG00000122085	MTERF4	60.306	379.34	60.306	379.34	2.6332	50890	392.74	16.098	1	1.31e-58	2.63e-58	1.68e-55	TRUE
hsLibV1FullV1Nik_44461_r0	ENSG00000136267	DGKB	26.026	221.49	26.026	221.49	3.0413	19104	147.44	16.097	1	1.35e-58	2.7e-58	1.73e-55	TRUE
hsLibV1FullV1Nik_51968_r1	ENSG00000075218	GTSE1	18.307	177.5	18.307	177.5	3.2087	12671	97.953	16.084	1	1.69e-58	3.39e-58	2.17e-55	TRUE
hsLibV1FullV1Nik_87472_r5	ENSG00000117543	DPH5	130.12	629.63	130.12	629.63	2.2659	125000	965.72	16.074	1	1.94e-58	3.89e-58	2.48e-55	TRUE
hsLibV1FullV1Nik_30026_r3	ENSG00000004487	KDM1A	63.146	390.19	63.146	390.19	2.6084	53479	414.44	16.065	1	2.25e-58	4.5e-58	2.87e-55	TRUE
hsLibV1FullV1Nik_05573_r1	ENSG00000258429	PDF	319.84	1165.4	319.84	1165.4	1.8621	357000	2775.4	16.05	1	2.84e-58	5.69e-58	3.62e-55	TRUE
hsLibV1FullV1Nik_40830_r0	ENSG00000153406	NMRAL1	160.32	723.92	160.32	723.92	2.1679	159000	1233.4	16.048	1	2.96e-58	5.92e-58	3.77e-55	TRUE
hsLibV1FullV1Nik_12402_r1	ENSG00000141506	PIK3R5	194.92	826.63	194.92	826.63	2.0787	200000	1551.2	16.039	1	3.41e-58	6.81e-58	4.33e-55	TRUE
hsLibV1FullV1Nik_27245_r1	ENSG00000166471	TMEM41B	34.46	263.71	34.46	263.71	2.9001	26278	204.45	16.033	1	3.78e-58	7.55e-58	4.79e-55	TRUE
hsLibV1FullV1Nik_41556_r0	ENSG00000143570	SLC39A1	96.816	515.86	96.816	515.86	2.4016	87797	683.11	16.033	1	3.77e-58	7.54e-58	4.79e-55	TRUE
hsLibV1FullV1Nik_06588_r0	ENSG00000111605	CPSF6	16.657	166.84	16.657	166.84	3.2488	11277	87.775	16.03	1	4.1e-58	8.21e-58	5.2e-55	TRUE
hsLibV1FullV1Nik_23402_r1	ENSG00000204628	RACK1	22.615	201.84	22.615	201.84	3.1026	16061	125.22	16.016	1	5.01e-58	1e-57	6.34e-55	TRUE
hsLibV1FullV1Nik_03146_r0	ENSG00000143476	DTL	58.298	369.15	58.298	369.15	2.6421	48316	377.51	15.999	1	6.5e-58	1.3e-57	8.21e-55	TRUE
hsLibV1FullV1Nik_33341_r0	ENSG00000109332	UBE2D3	71.831	422.85	71.831	422.85	2.5409	61607	481.79	15.992	1	7.29e-58	1.46e-57	9.2e-55	TRUE
hsLibV1FullV1Nik_66751_r1	ENSG00000123200	ZC3H13	118.46	588.28	118.46	588.28	2.3024	110000	865.13	15.973	1	9.84e-58	1.97e-57	1.24e-54	TRUE
hsLibV1FullV1Nik_80309_r1	ENSG00000004455	AK2	41.999	298.19	41.999	298.19	2.7987	32818	257.47	15.967	1	1.1e-57	2.19e-57	1.38e-54	TRUE
hsLibV1FullV1Nik_37343_r2	ENSG00000089685	BIRC5	0	28.398	0.88	28.398	3.9669	403.22	2.9756	15.953	1	1.96e-57	3.93e-57	2.47e-54	TRUE
hsLibV1FullV1Nik_06424_r2	ENSG00000100804	PSMB5	0	28.398	0.88	28.398	3.9669	403.22	2.9756	15.953	1	1.96e-57	3.93e-57	2.47e-54	TRUE
hsLibV1FullV1Nik_43053_r0	ENSG00000181754	AMIGO1	46.847	319.29	46.847	319.29	2.7429	37114	292.46	15.931	1	1.93e-57	3.85e-57	2.42e-54	TRUE
hsLibV1FullV1Nik_33344_r0	ENSG00000109332	UBE2D3	16.657	165.88	16.657	165.88	3.2405	11134	87.775	15.928	1	2.12e-57	4.24e-57	2.66e-54	TRUE
hsLibV1FullV1Nik_08431_r1	ENSG00000065883	CDK13	115.23	576.1	115.23	576.1	2.3119	106000	837.56	15.925	1	2.13e-57	4.25e-57	2.66e-54	TRUE
hsLibV1FullV1Nik_15516_r0	ENSG00000108963	DPH1	55.175	354.77	55.175	354.77	2.663	44879	354	15.923	1	2.19e-57	4.37e-57	2.74e-54	TRUE
hsLibV1FullV1Nik_22751_r0	ENSG00000197323	TRIM33	35.395	266.56	35.395	266.56	2.878	26718	210.92	15.917	1	2.44e-57	4.88e-57	3.05e-54	TRUE
hsLibV1FullV1Nik_25971_r0	ENSG00000117751	PPP1R8	2.0821	46.983	2.0821	46.983	3.9606	1008.1	7.9647	15.91	1	3.51e-57	7.01e-57	4.36e-54	TRUE
hsLibV1FullV1Nik_80182_r0	ENSG00000105355	PLIN3	36.436	271.35	36.436	271.35	2.863	27593	218.17	15.904	1	2.97e-57	5.95e-57	3.71e-54	TRUE
hsLibV1FullV1Nik_23378_r3	ENSG00000239857	GET4	37.017	274.07	37.017	274.07	2.8551	28098	222.22	15.902	1	3.08e-57	6.17e-57	3.85e-54	TRUE
hsLibV1FullV1Nik_65577_r1	ENSG00000157426	AASDH	99.074	520.32	99.074	520.32	2.3811	88724	701.79	15.901	1	3.11e-57	6.21e-57	3.87e-54	TRUE
hsLibV1FullV1Nik_24737_r1	ENSG00000103197	TSC2	102.3	530.46	102.3	530.46	2.3631	91660	728.65	15.861	1	5.86e-57	1.17e-56	7.28e-54	TRUE
hsLibV1FullV1Nik_77302_r5	ENSG00000112081	SRSF3	0	28.207	0.88	28.207	3.9575	397.83	2.9756	15.842	1	1.15e-56	2.29e-56	1.42e-53	TRUE
hsLibV1FullV1Nik_88489_r0	ENSG00000146576	C7orf26	21.862	195.6	21.862	195.6	3.1043	15093	120.38	15.835	1	9.12e-57	1.82e-56	1.13e-53	TRUE
hsLibV1FullV1Nik_34975_r3	ENSG00000132294	EFR3A	0	28.176	0.88	28.176	3.956	396.93	2.9756	15.824	1	1.54e-56	3.07e-56	1.9e-53	TRUE
hsLibV1FullV1Nik_79786_r0	ENSG00000103021	CCDC113	169.69	744.06	169.69	744.06	2.126	165000	1318.4	15.819	1	1.16e-56	2.31e-56	1.43e-53	TRUE
hsLibV1FullV1Nik_89926_r1	ENSG00000166351	POTED	2.1538	47.671	2.1538	47.671	3.9479	1035.9	8.2801	15.818	1	1.51e-56	3.02e-56	1.87e-53	TRUE
hsLibV1FullV1Nik_66577_r0	ENSG00000133808	MICALCL	8.3283	107.39	8.3283	107.39	3.5385	4906.6	39.315	15.799	1	1.74e-56	3.49e-56	2.15e-53	TRUE
hsLibV1FullV1Nik_13153_r1	ENSG00000113643	RARS	4.3076	72.013	4.3076	72.013	3.782	2292	18.368	15.798	1	1.92e-56	3.83e-56	2.36e-53	TRUE
hsLibV1FullV1Nik_84339_r1	ENSG00000100216	TOMM22	4.3076	72.013	4.3076	72.013	3.782	2292	18.368	15.798	1	1.92e-56	3.83e-56	2.36e-53	TRUE
hsLibV1FullV1Nik_19241_r0	ENSG00000117834	SLC5A9	6.2462	90.131	6.2462	90.131	3.6526	3518.3	28.196	15.798	1	1.84e-56	3.68e-56	2.27e-53	TRUE
hsLibV1FullV1Nik_02359_r1	ENSG00000165684	SNAPC4	24.768	210.97	24.768	210.97	3.0402	17335	139.19	15.782	1	2.09e-56	4.19e-56	2.57e-53	TRUE
hsLibV1FullV1Nik_28649_r2	ENSG00000114867	EIF4G1	42.282	296.48	42.282	296.48	2.7809	32307	259.49	15.78	1	2.15e-56	4.3e-56	2.64e-53	TRUE
hsLibV1FullV1Nik_48106_r0	ENSG00000213593	TMX2	72.872	421.89	72.872	421.89	2.5172	60907	489.97	15.768	1	2.6e-56	5.2e-56	3.19e-53	TRUE
hsLibV1FullV1Nik_42908_r1	ENSG00000148225	WDR31	16.153	161.27	16.153	161.27	3.2418	10529	84.704	15.767	1	2.71e-56	5.43e-56	3.32e-53	TRUE
hsLibV1FullV1Nik_29701_r3	ENSG00000154813	DPH3	2.1775	47.813	2.1775	47.813	3.9413	1041.3	8.3846	15.76	1	3.77e-56	7.54e-56	4.61e-53	TRUE
hsLibV1FullV1Nik_45369_r5	ENSG00000116560	SFPQ	1.0009	30.222	1.0009	30.222	3.9639	426.94	3.4461	15.741	1	5.6e-56	1.12e-55	6.84e-53	TRUE
hsLibV1FullV1Nik_90256_r0	ENSG00000162298	SYVN1	36.436	268.48	36.436	268.48	2.8476	26921	218.17	15.71	1	6.54e-56	1.31e-55	7.98e-53	TRUE
hsLibV1FullV1Nik_90983_r0	ENSG00000100749	VRK1	15.616	157.25	15.616	157.25	3.2516	10030	81.44	15.695	1	8.6e-56	1.72e-55	1.05e-52	TRUE
hsLibV1FullV1Nik_14516_r2	ENSG00000103353	UBFD1	26.988	221.5	26.988	221.5	2.9909	18918	153.81	15.684	1	9.82e-56	1.96e-55	1.2e-52	TRUE
hsLibV1FullV1Nik_47824_r0	ENSG00000062716	VMP1	33.313	253.13	33.313	253.13	2.8888	24161	196.54	15.68	1	1.05e-55	2.09e-55	1.27e-52	TRUE
hsLibV1FullV1Nik_04077_r3	ENSG00000172809	RPL38	10.887	125.51	10.887	125.51	3.4118	6569.2	53.609	15.655	1	1.65e-55	3.3e-55	2e-52	TRUE
hsLibV1FullV1Nik_11370_r1	ENSG00000156787	TBC1D31	246.61	954.43	246.61	954.43	1.9481	251000	2044.7	15.654	1	1.57e-55	3.14e-55	1.91e-52	TRUE
hsLibV1FullV1Nik_67699_r0	ENSG00000100364	KIAA0930	74.955	426.68	74.955	426.68	2.4933	61857	506.37	15.631	1	2.26e-55	4.51e-55	2.73e-52	TRUE
hsLibV1FullV1Nik_54545_r0	ENSG00000137055	PLAA	26.026	215.74	26.026	215.74	3.0035	17996	147.44	15.624	1	2.55e-55	5.11e-55	3.09e-52	TRUE
hsLibV1FullV1Nik_77937_r2	ENSG00000185347	TEDC1	9.8957	118.14	9.8957	118.14	3.4508	5858	47.997	15.624	1	2.72e-55	5.44e-55	3.29e-52	TRUE
hsLibV1FullV1Nik_55794_r1	ENSG00000149557	FEZ1	29.076	231.25	29.076	231.25	2.949	20438	167.74	15.61	1	3.14e-55	6.28e-55	3.79e-52	TRUE
hsLibV1FullV1Nik_76247_r0	ENSG00000161888	SPC24	0	27.806	0.88	27.806	3.9376	386.6	2.9756	15.61	1	4.5e-55	9e-55	5.4e-52	TRUE
hsLibV1FullV1Nik_23163_r0	ENSG00000102900	NUP93	0	27.806	0.88	27.806	3.9376	386.6	2.9756	15.61	1	4.5e-55	9e-55	5.4e-52	TRUE
hsLibV1FullV1Nik_88499_r0	ENSG00000186106	ANKRD46	0	27.806	0.88	27.806	3.9376	386.6	2.9756	15.61	1	4.5e-55	9e-55	5.4e-52	TRUE
hsLibV1FullV1Nik_28434_r0	ENSG00000142507	PSMB6	0	27.806	0.88	27.806	3.9376	386.6	2.9756	15.61	1	4.5e-55	9e-55	5.4e-52	TRUE
hsLibV1FullV1Nik_52390_r0	ENSG00000178425	NT5DC1	24.985	209.99	24.985	209.99	3.0214	17113	140.61	15.602	1	3.61e-55	7.21e-55	4.35e-52	TRUE
hsLibV1FullV1Nik_43697_r0	ENSG00000146592	CREB5	34.354	256.97	34.354	256.97	2.8672	24779	203.71	15.597	1	3.83e-55	7.66e-55	4.62e-52	TRUE
hsLibV1FullV1Nik_43810_r0	ENSG00000154978	VOPP1	12.492	136.16	12.492	136.16	3.3456	7646.3	62.87	15.596	1	4.1e-55	8.2e-55	4.94e-52	TRUE
hsLibV1FullV1Nik_30003_r1	ENSG00000051523	CYBA	23.692	202.85	23.692	202.85	3.0454	16050	132.18	15.584	1	4.8e-55	9.6e-55	5.75e-52	TRUE
hsLibV1FullV1Nik_23320_r0	ENSG00000168724	DNAJC21	17.698	168.76	17.698	168.76	3.1825	11409	94.176	15.566	1	6.42e-55	1.28e-54	7.69e-52	TRUE
hsLibV1FullV1Nik_78103_r1	ENSG00000102032	RENBP	4.3076	70.999	4.3076	70.999	3.7619	2223.9	18.368	15.561	1	7.96e-55	1.59e-54	9.5e-52	TRUE
hsLibV1FullV1Nik_04404_r2	ENSG00000145782	ATG12	51.278	331.69	51.278	331.69	2.6699	39315	324.99	15.555	1	7.4e-55	1.48e-54	8.85e-52	TRUE
hsLibV1FullV1Nik_49733_r0	ENSG00000224389	C4B	3.1231	58.489	3.1231	58.489	3.8508	1532.7	12.687	15.544	1	1.08e-54	2.15e-54	1.28e-51	TRUE
hsLibV1FullV1Nik_30620_r1	ENSG00000100462	PRMT5	5.3844	81.141	5.3844	81.141	3.6855	2869.6	23.756	15.543	1	1.03e-54	2.05e-54	1.22e-51	TRUE
hsLibV1FullV1Nik_57564_r1	ENSG00000167971	CASKIN1	5.3844	81.141	5.3844	81.141	3.6855	2869.6	23.756	15.543	1	1.03e-54	2.05e-54	1.22e-51	TRUE
hsLibV1FullV1Nik_64093_r5	ENSG00000138622	HCN4	6.0054	86.637	6.0054	86.637	3.645	3250.7	26.945	15.533	1	1.18e-54	2.35e-54	1.4e-51	TRUE
hsLibV1FullV1Nik_18328_r0	ENSG00000162006	MSLNL	28.108	225.33	28.108	225.33	2.9589	19448	161.26	15.531	1	1.09e-54	2.18e-54	1.3e-51	TRUE
hsLibV1FullV1Nik_79174_r3	ENSG00000089154	GCN1	31.573	242.48	31.573	242.48	2.9021	22241	184.63	15.522	1	1.25e-54	2.5e-54	1.48e-51	TRUE
hsLibV1FullV1Nik_09330_r0	ENSG00000165949	IFI27	60.38	368.19	60.38	368.19	2.5885	47375	393.3	15.521	1	1.25e-54	2.5e-54	1.48e-51	TRUE
hsLibV1FullV1Nik_09447_r1	ENSG00000008441	NFIX	7.5382	99.398	7.5382	99.398	3.5557	4219.1	35.036	15.519	1	1.43e-54	2.86e-54	1.69e-51	TRUE
hsLibV1FullV1Nik_52431_r0	ENSG00000149547	EI24	155.11	689.41	155.11	689.41	2.1448	143000	1186.6	15.51	1	1.47e-54	2.95e-54	1.74e-51	TRUE
hsLibV1FullV1Nik_42398_r1	ENSG00000107249	GLIS3	44.152	300.22	44.152	300.22	2.738	32786	272.93	15.5	1	1.74e-54	3.48e-54	2.05e-51	TRUE
hsLibV1FullV1Nik_21862_r1	ENSG00000169131	ZNF354A	17.23	165.33	17.23	165.33	3.1896	10966	91.294	15.5	1	1.81e-54	3.62e-54	2.13e-51	TRUE
hsLibV1FullV1Nik_35052_r1	ENSG00000139719	VPS33A	64.613	384.41	64.613	384.41	2.5543	51134	425.71	15.499	1	1.75e-54	3.5e-54	2.07e-51	TRUE
hsLibV1FullV1Nik_47956_r0	ENSG00000084090	STARD7	27.067	219.57	27.067	219.57	2.9743	18530	154.33	15.496	1	1.87e-54	3.74e-54	2.2e-51	TRUE
hsLibV1FullV1Nik_23266_r1	ENSG00000136813	KIAA0368	23.692	201.84	23.692	201.84	3.0382	15868	132.18	15.495	1	1.9e-54	3.8e-54	2.24e-51	TRUE
hsLibV1FullV1Nik_76222_r0	ENSG00000102007	PLP2	8.3283	105.47	8.3283	105.47	3.5127	4718.5	39.315	15.493	1	2.13e-54	4.26e-54	2.5e-51	TRUE
hsLibV1FullV1Nik_29701_r0	ENSG00000154813	DPH3	10.41	120.81	10.41	120.81	3.4163	6094.5	50.899	15.475	1	2.76e-54	5.52e-54	3.24e-51	TRUE
hsLibV1FullV1Nik_46336_r1	ENSG00000136999	NOV	2.1538	46.656	2.1538	46.656	3.9175	990.24	8.2801	15.466	1	3.83e-54	7.66e-54	4.47e-51	TRUE
hsLibV1FullV1Nik_12522_r0	ENSG00000168916	ZNF608	9.3693	113.14	9.3693	113.14	3.4605	5384.5	45.055	15.46	1	3.5e-54	7e-54	4.1e-51	TRUE
hsLibV1FullV1Nik_46643_r0	ENSG00000099769	IGFALS	9.3693	113.14	9.3693	113.14	3.4605	5384.5	45.055	15.46	1	3.5e-54	7e-54	4.1e-51	TRUE
hsLibV1FullV1Nik_46090_r0	ENSG00000136929	HEMGN	13.533	141.91	13.533	141.91	3.2976	8240.1	68.983	15.456	1	3.6e-54	7.2e-54	4.21e-51	TRUE
hsLibV1FullV1Nik_52380_r0	ENSG00000162521	RBBP4	13.533	141.91	13.533	141.91	3.2976	8240.1	68.983	15.456	1	3.6e-54	7.2e-54	4.21e-51	TRUE
hsLibV1FullV1Nik_57570_r5	ENSG00000161981	SNRNP25	4.0036	67.496	4.0036	67.496	3.775	2015.7	16.884	15.452	1	4.36e-54	8.72e-54	5.09e-51	TRUE
hsLibV1FullV1Nik_31330_r0	ENSG00000111725	PRKAB1	24.985	208.07	24.985	208.07	3.0082	16760	140.61	15.44	1	4.48e-54	8.97e-54	5.22e-51	TRUE
hsLibV1FullV1Nik_26807_r0	ENSG00000148840	PPRC1	94.734	492.84	94.734	492.84	2.3669	79246	665.95	15.427	1	5.39e-54	1.08e-53	6.27e-51	TRUE
hsLibV1FullV1Nik_90026_r0	ENSG00000163877	SNIP1	15.616	154.37	15.616	154.37	3.2251	9626.9	81.44	15.376	1	1.24e-53	2.48e-53	1.44e-50	TRUE
hsLibV1FullV1Nik_73535_r0	ENSG00000118181	RPS25	17.698	166.84	17.698	166.84	3.1661	11121	94.176	15.368	1	1.38e-53	2.76e-53	1.61e-50	TRUE
hsLibV1FullV1Nik_60925_r1	ENSG00000141543	EIF4A3	0	27.385	0.88	27.385	3.9163	374.98	2.9756	15.366	1	2.01e-53	4.01e-53	2.32e-50	TRUE
hsLibV1FullV1Nik_58877_r1	ENSG00000010379	SLC6A13	0	27.385	0.88	27.385	3.9163	374.98	2.9756	15.366	1	2.01e-53	4.01e-53	2.32e-50	TRUE
hsLibV1FullV1Nik_19320_r1	ENSG00000086504	MRPL28	0	27.385	0.88	27.385	3.9163	374.98	2.9756	15.366	1	2.01e-53	4.01e-53	2.32e-50	TRUE
hsLibV1FullV1Nik_65540_r1	ENSG00000095059	DHPS	67.844	393.54	67.844	393.54	2.5188	53038	450.68	15.342	1	2.02e-53	4.03e-53	2.33e-50	TRUE
hsLibV1FullV1Nik_80732_r0	ENSG00000174840	PDE12	8.3283	104.51	8.3283	104.51	3.4997	4625.8	39.315	15.34	1	2.27e-53	4.54e-53	2.62e-50	TRUE
hsLibV1FullV1Nik_18946_r0	ENSG00000165953	SERPINA12	18.739	172.59	18.739	172.59	3.1366	11835	100.64	15.336	1	2.26e-53	4.52e-53	2.61e-50	TRUE
hsLibV1FullV1Nik_46195_r2	ENSG00000142892	PIGK	21.591	188.56	21.591	188.56	3.0689	13940	118.65	15.329	1	2.51e-53	5.02e-53	2.89e-50	TRUE
hsLibV1FullV1Nik_70570_r3	ENSG00000069509	FUNDC1	0	27.322	0.88	27.322	3.9131	373.24	2.9756	15.329	1	3.53e-53	7.07e-53	4.05e-50	TRUE
hsLibV1FullV1Nik_23161_r3	ENSG00000102900	NUP93	0	27.322	0.88	27.322	3.9131	373.24	2.9756	15.329	1	3.53e-53	7.07e-53	4.05e-50	TRUE
hsLibV1FullV1Nik_15063_r5	ENSG00000099381	SETD1A	10.009	116.86	10.009	116.86	3.4203	5708.5	48.634	15.322	1	2.96e-53	5.93e-53	3.41e-50	TRUE
hsLibV1FullV1Nik_28039_r0	ENSG00000198356	ASNA1	155.11	682.69	155.11	682.69	2.1307	139000	1186.6	15.316	1	3.01e-53	6.01e-53	3.46e-50	TRUE
hsLibV1FullV1Nik_52110_r5	ENSG00000033011	ALG1	5.0045	76.563	5.0045	76.563	3.6912	2560.3	21.834	15.314	1	3.58e-53	7.16e-53	4.1e-50	TRUE
hsLibV1FullV1Nik_55816_r1	ENSG00000171219	CDC42BPG	8.6151	106.5	8.6151	106.5	3.4829	4790.5	40.886	15.308	1	3.7e-53	7.4e-53	4.24e-50	TRUE
hsLibV1FullV1Nik_52329_r1	ENSG00000147536	GINS4	3.2307	58.828	3.2307	58.828	3.8219	1545.5	13.191	15.308	1	4.16e-53	8.31e-53	4.75e-50	TRUE
hsLibV1FullV1Nik_56244_r1	ENSG00000101204	CHRNA4	66.767	388.46	66.767	388.46	2.5228	51745	442.33	15.296	1	4.08e-53	8.16e-53	4.67e-50	TRUE
hsLibV1FullV1Nik_83854_r2	ENSG00000160949	TONSL	0	27.262	0.88	27.262	3.9101	371.61	2.9756	15.294	1	6.02e-53	1.2e-52	6.85e-50	TRUE
hsLibV1FullV1Nik_75296_r2	ENSG00000174444	RPL4	0	27.262	0.88	27.262	3.9101	371.61	2.9756	15.294	1	6.02e-53	1.2e-52	6.85e-50	TRUE
hsLibV1FullV1Nik_37798_r1	ENSG00000204463	BAG6	43.076	292.11	43.076	292.11	2.7334	31009	265.18	15.293	1	4.29e-53	8.58e-53	4.9e-50	TRUE
hsLibV1FullV1Nik_15515_r3	ENSG00000108963	DPH1	81.655	443.13	81.655	443.13	2.4258	65331	559.69	15.279	1	5.27e-53	1.05e-52	6.01e-50	TRUE
hsLibV1FullV1Nik_76322_r2	ENSG00000078142	PIK3C3	53.077	333.96	53.077	333.96	2.6309	39448	338.34	15.27	1	6.02e-53	1.21e-52	6.85e-50	TRUE
hsLibV1FullV1Nik_42285_r3	ENSG00000007545	CRAMP1	31.573	239.07	31.573	239.07	2.8817	21527	184.63	15.27	1	6.09e-53	1.22e-52	6.92e-50	TRUE
hsLibV1FullV1Nik_48949_r0	ENSG00000106624	AEBP1	15.616	153.41	15.616	153.41	3.2162	9494.3	81.44	15.27	1	6.36e-53	1.27e-52	7.22e-50	TRUE
hsLibV1FullV1Nik_70447_r5	ENSG00000204394	VARS	0	27.2	0.88	27.2	3.9069	369.92	2.9756	15.258	1	1.05e-52	2.09e-52	1.18e-49	TRUE
hsLibV1FullV1Nik_37843_r1	ENSG00000168065	SLC22A11	46.306	305.29	46.306	305.29	2.6948	33538	288.52	15.247	1	8.62e-53	1.72e-52	9.78e-50	TRUE
hsLibV1FullV1Nik_81692_r3	ENSG00000184787	UBE2G2	68.59	393.61	68.59	393.61	2.5035	52818	456.48	15.212	1	1.47e-52	2.93e-52	1.66e-49	TRUE
hsLibV1FullV1Nik_36871_r1	ENSG00000091664	SLC17A6	12.923	135.91	12.923	135.91	3.2977	7563.2	65.387	15.21	1	1.61e-52	3.22e-52	1.82e-49	TRUE
hsLibV1FullV1Nik_24728_r5	ENSG00000131100	ATP6V1E1	4.0036	66.489	4.0036	66.489	3.7536	1952.2	16.884	15.207	1	1.9e-52	3.8e-52	2.14e-49	TRUE
hsLibV1FullV1Nik_56307_r0	ENSG00000170075	GPR37L1	10.41	118.9	10.41	118.9	3.3934	5884.6	50.899	15.206	1	1.74e-52	3.47e-52	1.96e-49	TRUE
hsLibV1FullV1Nik_06742_r5	ENSG00000034713	GABARAPL2	1.0009	29.215	1.0009	29.215	3.9165	398.01	3.4461	15.199	1	2.56e-52	5.13e-52	2.89e-49	TRUE
hsLibV1FullV1Nik_29701_r2	ENSG00000154813	DPH3	5.3976	79.515	5.3976	79.515	3.6536	2746.7	23.824	15.185	1	2.57e-52	5.14e-52	2.89e-49	TRUE
hsLibV1FullV1Nik_51426_r5	ENSG00000165886	UBTD1	82.074	442.25	82.074	442.25	2.4157	64864	563.06	15.179	1	2.44e-52	4.88e-52	2.75e-49	TRUE
hsLibV1FullV1Nik_37330_r1	ENSG00000110906	KCTD10	7.5382	97.37	7.5382	97.37	3.5262	4034.9	35.036	15.176	1	2.82e-52	5.63e-52	3.16e-49	TRUE
hsLibV1FullV1Nik_68905_r1	ENSG00000197548	ATG7	75.382	417.88	75.382	417.88	2.4552	58652	509.75	15.17	1	2.81e-52	5.61e-52	3.15e-49	TRUE
hsLibV1FullV1Nik_29510_r0	ENSG00000086475	SEPHS1	49.97	319.29	49.97	319.29	2.6517	36268	315.33	15.167	1	2.95e-52	5.89e-52	3.3e-49	TRUE
hsLibV1FullV1Nik_11760_r1	ENSG00000023228	NDUFS1	1.0769	30.428	1.0769	30.428	3.9196	430.75	3.7462	15.165	1	4.27e-52	8.53e-52	4.76e-49	TRUE
hsLibV1FullV1Nik_51658_r1	ENSG00000130332	LSM7	1.0769	30.428	1.0769	30.428	3.9196	430.75	3.7462	15.165	1	4.27e-52	8.53e-52	4.76e-49	TRUE
hsLibV1FullV1Nik_01938_r0	ENSG00000166337	TAF10	5.2052	77.666	5.2052	77.666	3.6642	2625.3	22.846	15.16	1	3.78e-52	7.57e-52	4.23e-49	TRUE
hsLibV1FullV1Nik_19894_r1	ENSG00000103528	SYT17	19.384	174.45	19.384	174.45	3.1056	12023	104.68	15.157	1	3.53e-52	7.06e-52	3.95e-49	TRUE
hsLibV1FullV1Nik_80971_r0	ENSG00000152147	GEMIN6	11.451	125.61	11.451	125.61	3.346	6515.9	56.84	15.142	1	4.59e-52	9.18e-52	5.12e-49	TRUE
hsLibV1FullV1Nik_56230_r0	ENSG00000144736	SHQ1	19.78	176.43	19.78	176.43	3.094	12269	107.16	15.132	1	5.12e-52	1.02e-51	5.71e-49	TRUE
hsLibV1FullV1Nik_33343_r2	ENSG00000109332	UBE2D3	105.25	520.25	105.25	520.25	2.2945	86112	753.31	15.12	1	5.95e-52	1.19e-51	6.63e-49	TRUE
hsLibV1FullV1Nik_06589_r0	ENSG00000111605	CPSF6	74.955	415.18	74.955	415.18	2.454	57876	506.37	15.119	1	6.05e-52	1.21e-51	6.73e-49	TRUE
hsLibV1FullV1Nik_45579_r1	ENSG00000129353	SLC44A2	213.22	840.83	213.22	840.83	1.9744	197000	1723.6	15.117	1	6.25e-52	1.25e-51	6.94e-49	TRUE
hsLibV1FullV1Nik_54001_r1	ENSG00000114062	UBE3A	2.1538	45.642	2.1538	45.642	3.8865	945.62	8.2801	15.113	1	8.58e-52	1.72e-51	9.5e-49	TRUE
hsLibV1FullV1Nik_03306_r1	ENSG00000169813	HNRNPF	138.92	626.82	138.92	626.82	2.1658	119000	1042.7	15.109	1	7.01e-52	1.4e-51	7.78e-49	TRUE
hsLibV1FullV1Nik_69536_r0	ENSG00000127564	PKMYT1	1.041	29.724	1.041	29.724	3.912	411.36	3.6042	15.109	1	1e-51	2.01e-51	1.11e-48	TRUE
hsLibV1FullV1Nik_74723_r1	ENSG00000107937	GTPBP4	6.4613	88.241	6.4613	88.241	3.5802	3344	29.32	15.103	1	8.76e-52	1.75e-51	9.69e-49	TRUE
hsLibV1FullV1Nik_08171_r0	ENSG00000171903	CYP4F11	196.76	794.88	196.76	794.88	2.0088	179000	1568.4	15.103	1	7.75e-52	1.55e-51	8.59e-49	TRUE
hsLibV1FullV1Nik_68860_r0	ENSG00000157150	TIMP4	7.2872	94.925	7.2872	94.925	3.5329	3840.2	33.691	15.098	1	9.26e-52	1.85e-51	1.02e-48	TRUE
hsLibV1FullV1Nik_14401_r1	ENSG00000044524	EPHA3	24.768	202.85	24.768	202.85	2.9839	15857	139.19	15.095	1	8.94e-52	1.79e-51	9.88e-49	TRUE
hsLibV1FullV1Nik_88280_r2	ENSG00000136271	DDX56	0.89961	27.262	0.89961	27.262	3.8951	347.49	3.0512	15.092	1	1.31e-51	2.62e-51	1.44e-48	TRUE
hsLibV1FullV1Nik_67847_r2	ENSG00000164082	GRM2	0.89961	27.262	0.89961	27.262	3.8951	347.49	3.0512	15.092	1	1.31e-51	2.62e-51	1.44e-48	TRUE
hsLibV1FullV1Nik_74723_r2	ENSG00000107937	GTPBP4	0.89961	27.262	0.89961	27.262	3.8951	347.49	3.0512	15.092	1	1.31e-51	2.62e-51	1.44e-48	TRUE
hsLibV1FullV1Nik_29702_r2	ENSG00000154813	DPH3	36.884	261.26	36.884	261.26	2.7914	25173	221.29	15.083	1	1.05e-51	2.1e-51	1.16e-48	TRUE
hsLibV1FullV1Nik_57961_r3	ENSG00000164975	SNAPC3	15.242	149.42	15.242	149.42	3.2111	9001.4	79.185	15.078	1	1.18e-51	2.36e-51	1.3e-48	TRUE
hsLibV1FullV1Nik_62240_r0	ENSG00000132718	SYT11	22.903	192.73	22.903	192.73	3.0188	14420	127.07	15.065	1	1.4e-51	2.81e-51	1.54e-48	TRUE
hsLibV1FullV1Nik_77014_r0	ENSG00000138764	CCNG2	0	26.848	0.88	26.848	3.8887	360.4	2.9756	15.054	1	2.34e-51	4.69e-51	2.54e-48	TRUE
hsLibV1FullV1Nik_39620_r0	ENSG00000100023	PPIL2	0	26.848	0.88	26.848	3.8887	360.4	2.9756	15.054	1	2.34e-51	4.69e-51	2.54e-48	TRUE
hsLibV1FullV1Nik_05712_r0	ENSG00000159377	PSMB4	0	26.848	0.88	26.848	3.8887	360.4	2.9756	15.054	1	2.34e-51	4.69e-51	2.54e-48	TRUE
hsLibV1FullV1Nik_54419_r0	ENSG00000150753	CCT5	0	26.848	0.88	26.848	3.8887	360.4	2.9756	15.054	1	2.34e-51	4.69e-51	2.54e-48	TRUE
hsLibV1FullV1Nik_10741_r0	ENSG00000187862	TTC24	0	26.848	0.88	26.848	3.8887	360.4	2.9756	15.054	1	2.34e-51	4.69e-51	2.54e-48	TRUE
hsLibV1FullV1Nik_83686_r0	ENSG00000077514	POLD3	0	26.848	0.88	26.848	3.8887	360.4	2.9756	15.054	1	2.34e-51	4.69e-51	2.54e-48	TRUE
hsLibV1FullV1Nik_71153_r0	ENSG00000104979	C19orf53	0	26.848	0.88	26.848	3.8887	360.4	2.9756	15.054	1	2.34e-51	4.69e-51	2.54e-48	TRUE
hsLibV1FullV1Nik_30479_r0	ENSG00000166451	CENPN	0	26.848	0.88	26.848	3.8887	360.4	2.9756	15.054	1	2.34e-51	4.69e-51	2.54e-48	TRUE
hsLibV1FullV1Nik_21456_r5	ENSG00000107341	UBE2R2	30.027	228.68	30.027	228.68	2.888	19732	174.15	15.054	1	1.65e-51	3.31e-51	1.81e-48	TRUE
hsLibV1FullV1Nik_24737_r5	ENSG00000103197	TSC2	97.088	490.61	97.088	490.61	2.3254	77429	685.36	15.032	1	2.27e-51	4.55e-51	2.49e-48	TRUE
hsLibV1FullV1Nik_71549_r0	ENSG00000079332	SAR1A	70.79	397.92	70.79	397.92	2.4742	53507	473.64	15.031	1	2.29e-51	4.59e-51	2.51e-48	TRUE
hsLibV1FullV1Nik_19318_r1	ENSG00000086504	MRPL28	3.2307	57.813	3.2307	57.813	3.7972	1489.6	13.191	15.029	1	2.93e-51	5.85e-51	3.17e-48	TRUE
hsLibV1FullV1Nik_81836_r1	ENSG00000071553	ATP6AP1	3.2307	57.813	3.2307	57.813	3.7972	1489.6	13.191	15.029	1	2.93e-51	5.85e-51	3.17e-48	TRUE
hsLibV1FullV1Nik_81918_r5	ENSG00000146535	GNA12	32.029	237.75	32.029	237.75	2.8537	21160	187.74	15.014	1	3e-51	6e-51	3.25e-48	TRUE
hsLibV1FullV1Nik_57567_r0	ENSG00000161981	SNRNP25	3.1231	56.572	3.1231	56.572	3.8036	1428.4	12.687	15.006	1	4.16e-51	8.31e-51	4.49e-48	TRUE
hsLibV1FullV1Nik_50265_r0	ENSG00000183479	TREX2	32.272	238.75	32.272	238.75	2.8492	21317	189.4	15.003	1	3.53e-51	7.06e-51	3.81e-48	TRUE
hsLibV1FullV1Nik_50687_r1	ENSG00000139266	2009-03-01	21.538	184.6	21.538	184.6	3.0418	13294	118.31	14.991	1	4.31e-51	8.61e-51	4.64e-48	TRUE
hsLibV1FullV1Nik_90007_r0	ENSG00000163659	TIPARP	106.19	519.69	106.19	519.69	2.2803	85494	761.12	14.988	1	4.37e-51	8.75e-51	4.71e-48	TRUE
hsLibV1FullV1Nik_35353_r1	ENSG00000165819	METTL3	134.61	609.58	134.61	609.58	2.1707	113000	1004.9	14.983	1	4.75e-51	9.49e-51	5.11e-48	TRUE
hsLibV1FullV1Nik_71321_r5	ENSG00000155858	LSM11	12.011	127.94	12.011	127.94	3.3089	6719.9	60.07	14.958	1	7.37e-51	1.47e-50	7.91e-48	TRUE
hsLibV1FullV1Nik_05603_r1	ENSG00000122547	EEPD1	114.15	544.66	114.15	544.66	2.2445	92670	828.4	14.958	1	6.93e-51	1.39e-50	7.45e-48	TRUE
hsLibV1FullV1Nik_75201_r0	ENSG00000167981	ZNF597	24.985	202.32	24.985	202.32	2.968	15723	140.61	14.955	1	7.37e-51	1.47e-50	7.91e-48	TRUE
hsLibV1FullV1Nik_87832_r1	ENSG00000120438	TCP1	11.846	126.78	11.846	126.78	3.3143	6605.3	59.114	14.949	1	8.4e-51	1.68e-50	9e-48	TRUE
hsLibV1FullV1Nik_33395_r0	ENSG00000158773	USF1	188.43	765.15	188.43	765.15	2.016	166000	1490.8	14.937	1	9.48e-51	1.9e-50	1.01e-47	TRUE
hsLibV1FullV1Nik_26977_r0	ENSG00000169900	PYDC1	196.76	788.17	196.76	788.17	1.9966	175000	1568.4	14.933	1	9.99e-51	2e-50	1.07e-47	TRUE
hsLibV1FullV1Nik_05041_r1	ENSG00000115866	DARS	5.3844	78.099	5.3844	78.099	3.631	2643.7	23.756	14.919	1	1.44e-50	2.88e-50	1.54e-47	TRUE
hsLibV1FullV1Nik_01200_r1	ENSG00000130349	C6orf203	117.38	553.79	117.38	553.79	2.2285	95227	855.92	14.917	1	1.28e-50	2.56e-50	1.37e-47	TRUE
hsLibV1FullV1Nik_78747_r1	ENSG00000139726	DENR	68.921	388.46	68.921	388.46	2.4777	51054	459.05	14.914	1	1.33e-50	2.67e-50	1.42e-47	TRUE
hsLibV1FullV1Nik_84738_r3	ENSG00000163938	GNL3	29.396	223.7	29.396	223.7	2.886	18877	169.89	14.907	1	1.5e-50	3e-50	1.6e-47	TRUE
hsLibV1FullV1Nik_31468_r0	ENSG00000105880	DLX5	22.903	190.81	22.903	190.81	3.0044	14096	127.07	14.895	1	1.81e-50	3.63e-50	1.93e-47	TRUE
hsLibV1FullV1Nik_73568_r1	ENSG00000146457	WTAP	9.692	111.57	9.692	111.57	3.3962	5189.5	46.855	14.883	1	2.3e-50	4.59e-50	2.44e-47	TRUE
hsLibV1FullV1Nik_33716_r3	ENSG00000074695	LMAN1	2.1775	45.252	2.1775	45.252	3.8636	927.7	8.3846	14.876	1	3.06e-50	6.12e-50	3.24e-47	TRUE
hsLibV1FullV1Nik_82616_r5	ENSG00000126106	TMEM53	14.013	140.03	14.013	140.03	3.2317	7940.2	71.824	14.869	1	2.74e-50	5.47e-50	2.9e-47	TRUE
hsLibV1FullV1Nik_88442_r0	ENSG00000135898	GPR55	54.134	330.8	54.134	330.8	2.5893	38272	346.22	14.869	1	2.62e-50	5.25e-50	2.79e-47	TRUE
hsLibV1FullV1Nik_86771_r1	ENSG00000023287	RB1CC1	121.69	565.96	121.69	565.96	2.2083	98689	892.83	14.868	1	2.64e-50	5.28e-50	2.8e-47	TRUE
hsLibV1FullV1Nik_46390_r1	ENSG00000165699	TSC1	45.229	294.14	45.229	294.14	2.6745	30978	280.71	14.856	1	3.18e-50	6.36e-50	3.36e-47	TRUE
hsLibV1FullV1Nik_26663_r3	ENSG00000244038	DDOST	0	26.468	0.88	26.468	3.8689	350.28	2.9756	14.834	1	6.37e-50	1.27e-49	6.72e-47	TRUE
hsLibV1FullV1Nik_33328_r0	ENSG00000105341	DMAC2	91.611	466.96	91.611	466.96	2.3371	70442	640.33	14.833	1	4.49e-50	8.97e-50	4.74e-47	TRUE
hsLibV1FullV1Nik_33112_r1	ENSG00000182973	CNOT10	38.768	265.74	38.768	265.74	2.7457	25758	234.53	14.821	1	5.4e-50	1.08e-49	5.7e-47	TRUE
hsLibV1FullV1Nik_85638_r2	ENSG00000116688	MFN2	8962.8	3377.1	8962.8	3377.1	-1.4079	15600000	142000	14.805	6.78e-50	1	1.36e-49	7.15e-47	FALSE
hsLibV1FullV1Nik_15067_r1	ENSG00000099381	SETD1A	21.538	182.57	21.538	182.57	3.0259	12965	118.31	14.805	1	7.02e-50	1.4e-49	7.39e-47	TRUE
hsLibV1FullV1Nik_36724_r0	ENSG00000130940	CASZ1	10.41	116.02	10.41	116.02	3.3583	5576.7	50.899	14.803	1	7.56e-50	1.51e-49	7.94e-47	TRUE
hsLibV1FullV1Nik_02749_r0	ENSG00000139304	PTPRQ	10.41	116.02	10.41	116.02	3.3583	5576.7	50.899	14.803	1	7.56e-50	1.51e-49	7.94e-47	TRUE
hsLibV1FullV1Nik_27992_r0	ENSG00000009954	BAZ1B	33.313	240.67	33.313	240.67	2.8162	21498	196.54	14.791	1	8.46e-50	1.69e-49	8.89e-47	TRUE
hsLibV1FullV1Nik_62034_r3	ENSG00000165630	PRPF18	1.0887	29.883	1.0887	29.883	3.8861	414.56	3.7933	14.784	1	1.3e-49	2.59e-49	1.36e-46	TRUE
hsLibV1FullV1Nik_70890_r3	ENSG00000100344	PNPLA3	1.0887	29.883	1.0887	29.883	3.8861	414.56	3.7933	14.784	1	1.3e-49	2.59e-49	1.36e-46	TRUE
hsLibV1FullV1Nik_05494_r1	ENSG00000213462	ERV3-1	0	26.371	0.88	26.371	3.8638	347.71	2.9756	14.778	1	1.47e-49	2.94e-49	1.53e-46	TRUE
hsLibV1FullV1Nik_75632_r1	ENSG00000165501	LRR1	0	26.371	0.88	26.371	3.8638	347.71	2.9756	14.778	1	1.47e-49	2.94e-49	1.53e-46	TRUE
hsLibV1FullV1Nik_74764_r1	ENSG00000093009	CDC45	0	26.371	0.88	26.371	3.8638	347.71	2.9756	14.778	1	1.47e-49	2.94e-49	1.53e-46	TRUE
hsLibV1FullV1Nik_51910_r1	ENSG00000213782	DDX47	0	26.371	0.88	26.371	3.8638	347.71	2.9756	14.778	1	1.47e-49	2.94e-49	1.53e-46	TRUE
hsLibV1FullV1Nik_78167_r1	ENSG00000143183	TMCO1	0	26.371	0.88	26.371	3.8638	347.71	2.9756	14.778	1	1.47e-49	2.94e-49	1.53e-46	TRUE
hsLibV1FullV1Nik_30529_r1	ENSG00000177169	ULK1	159.38	676.52	159.38	676.52	2.0788	134000	1225	14.776	1	1.05e-49	2.1e-49	1.1e-46	TRUE
hsLibV1FullV1Nik_58773_r0	ENSG00000135829	DHX9	13.533	136.16	13.533	136.16	3.2384	7518.1	68.983	14.764	1	1.32e-49	2.65e-49	1.38e-46	TRUE
hsLibV1FullV1Nik_80568_r1	ENSG00000126261	UBA2	2.1538	44.628	2.1538	44.628	3.8548	902.02	8.2801	14.761	1	1.7e-49	3.4e-49	1.76e-46	TRUE
hsLibV1FullV1Nik_75525_r0	ENSG00000137941	TTLL7	26.026	205.19	26.026	205.19	2.9316	16050	147.44	14.755	1	1.45e-49	2.9e-49	1.52e-46	TRUE
hsLibV1FullV1Nik_01402_r1	ENSG00000197774	EME2	18.307	164.31	18.307	164.31	3.098	10659	97.953	14.752	1	1.54e-49	3.08e-49	1.6e-46	TRUE
hsLibV1FullV1Nik_44295_r0	ENSG00000075624	ACTB	41.641	277.1	41.641	277.1	2.7053	27722	254.91	14.748	1	1.6e-49	3.2e-49	1.66e-46	TRUE
hsLibV1FullV1Nik_29700_r5	ENSG00000154813	DPH3	19.017	168.24	19.017	168.24	3.0797	11133	102.38	14.748	1	1.64e-49	3.29e-49	1.71e-46	TRUE
hsLibV1FullV1Nik_58112_r0	ENSG00000116874	WARS2	9.3693	108.35	9.3693	108.35	3.3985	4898.5	45.055	14.746	1	1.77e-49	3.55e-49	1.84e-46	TRUE
hsLibV1FullV1Nik_71460_r1	ENSG00000189431	RASSF10	77.536	415.85	77.536	415.85	2.4081	57228	526.82	14.74	1	1.79e-49	3.59e-49	1.85e-46	TRUE
hsLibV1FullV1Nik_48480_r0	ENSG00000237700	PRAMEF33	3.1231	55.613	3.1231	55.613	3.7793	1377.6	12.687	14.737	1	2.32e-49	4.64e-49	2.39e-46	TRUE
hsLibV1FullV1Nik_04988_r2	ENSG00000135930	EIF4E2	114.25	538.43	114.25	538.43	2.2267	89963	829.24	14.73	1	2.07e-49	4.13e-49	2.13e-46	TRUE
hsLibV1FullV1Nik_53136_r0	ENSG00000196154	S100A4	22.903	188.89	22.903	188.89	2.9899	13776	127.07	14.725	1	2.28e-49	4.56e-49	2.35e-46	TRUE
hsLibV1FullV1Nik_61328_r0	ENSG00000122550	KLHL7	66.626	375.87	66.626	375.87	2.4784	47814	441.24	14.722	1	2.34e-49	4.69e-49	2.41e-46	TRUE
hsLibV1FullV1Nik_36579_r0	ENSG00000132600	PRMT7	39.559	267.52	39.559	267.52	2.7269	25982	240.12	14.711	1	2.75e-49	5.51e-49	2.83e-46	TRUE
hsLibV1FullV1Nik_64766_r0	ENSG00000129696	TTI2	169.69	703.79	169.69	703.79	2.0458	143000	1318.4	14.71	1	2.8e-49	5.6e-49	2.88e-46	TRUE
hsLibV1FullV1Nik_63319_r1	ENSG00000181234	TMEM132C	10.769	117.66	10.769	117.66	3.3337	5712.3	52.934	14.691	1	3.95e-49	7.9e-49	4.05e-46	TRUE
hsLibV1FullV1Nik_23399_r1	ENSG00000204628	RACK1	10.769	117.66	10.769	117.66	3.3337	5712.3	52.934	14.691	1	3.95e-49	7.9e-49	4.05e-46	TRUE
hsLibV1FullV1Nik_04989_r1	ENSG00000135930	EIF4E2	50.614	313.41	50.614	313.41	2.6068	34531	320.08	14.689	1	3.81e-49	7.62e-49	3.91e-46	TRUE
hsLibV1FullV1Nik_33535_r1	ENSG00000166432	ZMAT1	267.07	962.54	267.07	962.54	1.8457	242000	2245.4	14.677	1	4.53e-49	9.05e-49	4.64e-46	TRUE
hsLibV1FullV1Nik_04076_r5	ENSG00000172809	RPL38	0	26.193	0.88	26.193	3.8544	343.03	2.9756	14.674	1	6.79e-49	1.36e-48	6.92e-46	TRUE
hsLibV1FullV1Nik_17675_r5	ENSG00000144119	C1QL2	0	26.193	0.88	26.193	3.8544	343.03	2.9756	14.674	1	6.79e-49	1.36e-48	6.92e-46	TRUE
hsLibV1FullV1Nik_46591_r5	ENSG00000104299	INTS9	0	26.193	0.88	26.193	3.8544	343.03	2.9756	14.674	1	6.79e-49	1.36e-48	6.92e-46	TRUE
hsLibV1FullV1Nik_19242_r0	ENSG00000139914	FITM1	47.888	302.03	47.888	302.03	2.6319	32295	300.05	14.672	1	4.89e-49	9.79e-49	5.01e-46	TRUE
hsLibV1FullV1Nik_30225_r0	ENSG00000071994	PDCD2	127.01	576.26	127.01	576.26	2.173	101000	938.71	14.663	1	5.55e-49	1.11e-48	5.67e-46	TRUE
hsLibV1FullV1Nik_21580_r2	ENSG00000155827	RNF20	3.5984	60.204	3.5984	60.204	3.7344	1602.1	14.932	14.649	1	8.34e-49	1.67e-48	8.49e-46	TRUE
hsLibV1FullV1Nik_61857_r1	ENSG00000064989	CALCRL	301.53	1046.7	301.53	1046.7	1.7921	278000	2589.6	14.644	1	7.37e-49	1.47e-48	7.51e-46	TRUE
hsLibV1FullV1Nik_69416_r1	ENSG00000122756	CNTFR	1.0769	29.414	1.0769	29.414	3.8722	401.49	3.7462	14.641	1	1.09e-48	2.18e-48	1.1e-45	TRUE
hsLibV1FullV1Nik_45001_r1	ENSG00000055044	NOP58	1.0769	29.414	1.0769	29.414	3.8722	401.49	3.7462	14.641	1	1.09e-48	2.18e-48	1.1e-45	TRUE
hsLibV1FullV1Nik_46459_r5	ENSG00000145041	DCAF1	8.0073	97.719	8.0073	97.719	3.4542	4024.1	37.568	14.637	1	9.08e-49	1.82e-48	9.23e-46	TRUE
hsLibV1FullV1Nik_26194_r1	ENSG00000171885	AQP4	25.845	202.85	25.845	202.85	2.9248	15666	146.26	14.637	1	8.35e-49	1.67e-48	8.49e-46	TRUE
hsLibV1FullV1Nik_78103_r2	ENSG00000102032	RENBP	0	26.126	0.88	26.126	3.8509	341.29	2.9756	14.636	1	1.2e-48	2.39e-48	1.21e-45	TRUE
hsLibV1FullV1Nik_71067_r0	ENSG00000197782	ZNF780A	37.477	256.97	37.477	256.97	2.7451	24088	225.45	14.618	1	1.08e-48	2.16e-48	1.1e-45	TRUE
hsLibV1FullV1Nik_24505_r1	ENSG00000077549	CAPZB	59.229	345.87	59.229	345.87	2.5258	41080	384.56	14.617	1	1.1e-48	2.2e-48	1.11e-45	TRUE
hsLibV1FullV1Nik_18274_r1	ENSG00000180423	HARBI1	45.229	290.08	45.229	290.08	2.6545	29976	280.71	14.614	1	1.15e-48	2.29e-48	1.16e-45	TRUE
hsLibV1FullV1Nik_17446_r0	ENSG00000173064	HECTD4	99.939	489.01	99.939	489.01	2.2793	75687	708.98	14.612	1	1.18e-48	2.35e-48	1.19e-45	TRUE
hsLibV1FullV1Nik_41321_r1	ENSG00000162909	CAPN2	48.46	303.27	48.46	303.27	2.621	32463	304.24	14.608	1	1.25e-48	2.49e-48	1.26e-45	TRUE
hsLibV1FullV1Nik_82344_r0	ENSG00000183779	ZNF703	1.041	28.765	1.041	28.765	3.8663	384.32	3.6042	14.603	1	1.88e-48	3.77e-48	1.89e-45	TRUE
hsLibV1FullV1Nik_63591_r0	ENSG00000174917	C19orf70	203	792	203	792	1.9587	173000	1627	14.602	1	1.36e-48	2.72e-48	1.37e-45	TRUE
hsLibV1FullV1Nik_82972_r0	ENSG00000237515	SHISA9	31.231	228.2	31.231	228.2	2.8301	19399	182.31	14.588	1	1.68e-48	3.36e-48	1.69e-45	TRUE
hsLibV1FullV1Nik_84196_r0	ENSG00000134014	ELP3	39.559	265.6	39.559	265.6	2.7166	25547	240.12	14.587	1	1.7e-48	3.4e-48	1.71e-45	TRUE
hsLibV1FullV1Nik_24732_r1	ENSG00000131100	ATP6V1E1	9.692	109.54	9.692	109.54	3.37	4984.9	46.855	14.587	1	1.85e-48	3.69e-48	1.85e-45	TRUE
hsLibV1FullV1Nik_79367_r1	ENSG00000170185	USP38	15.076	144.03	15.076	144.03	3.1733	8314	78.187	14.583	1	1.88e-48	3.76e-48	1.89e-45	TRUE
hsLibV1FullV1Nik_57734_r3	ENSG00000119523	ALG2	2.1775	44.398	2.1775	44.398	3.8367	891.29	8.3846	14.581	1	2.4e-48	4.81e-48	2.4e-45	TRUE
hsLibV1FullV1Nik_51469_r0	ENSG00000100918	REC8	19.78	170.67	19.78	170.67	3.0464	11384	107.16	14.576	1	2.05e-48	4.09e-48	2.05e-45	TRUE
hsLibV1FullV1Nik_57364_r2	ENSG00000132507	EIF5A	26.089	203.33	26.089	203.33	2.9151	15707	147.86	14.576	1	2.02e-48	4.05e-48	2.03e-45	TRUE
hsLibV1FullV1Nik_32227_r0	ENSG00000112159	MDN1	8.3283	99.719	8.3283	99.719	3.4326	4176.2	39.315	14.576	1	2.21e-48	4.43e-48	2.21e-45	TRUE
hsLibV1FullV1Nik_64975_r1	ENSG00000215131	C16orf90	50.614	311.38	50.614	311.38	2.5975	34000	320.08	14.575	1	2.02e-48	4.03e-48	2.02e-45	TRUE
hsLibV1FullV1Nik_18507_r1	ENSG00000166974	MAPRE2	81.844	427.01	81.844	427.01	2.3692	59569	561.21	14.57	1	2.18e-48	4.35e-48	2.18e-45	TRUE
hsLibV1FullV1Nik_64928_r5	ENSG00000023608	SNAPC1	6.0054	81.6	6.0054	81.6	3.5596	2857.3	26.945	14.563	1	2.75e-48	5.51e-48	2.74e-45	TRUE
hsLibV1FullV1Nik_22650_r0	ENSG00000196455	PIK3R4	128.05	576.26	128.05	576.26	2.1613	100000	947.74	14.559	1	2.54e-48	5.09e-48	2.54e-45	TRUE
hsLibV1FullV1Nik_02466_r1	ENSG00000138758	2011-09-01	38.768	261.68	38.768	261.68	2.7236	24845	234.53	14.556	1	2.69e-48	5.38e-48	2.68e-45	TRUE
hsLibV1FullV1Nik_71298_r0	ENSG00000175166	PSMD2	51.011	312.58	51.011	312.58	2.592	34210	323.01	14.554	1	2.76e-48	5.53e-48	2.75e-45	TRUE
hsLibV1FullV1Nik_56688_r0	ENSG00000277322	GOLGA6L6	2.0821	43.148	2.0821	43.148	3.8404	843.2	7.9647	14.551	1	3.74e-48	7.47e-48	3.7e-45	TRUE
hsLibV1FullV1Nik_29650_r5	ENSG00000160050	CCDC28B	22.02	182.34	22.02	182.34	2.9936	12851	121.4	14.551	1	2.95e-48	5.9e-48	2.93e-45	TRUE
hsLibV1FullV1Nik_68197_r0	ENSG00000106009	BRAT1	28.108	212.86	28.108	212.86	2.8772	17067	161.26	14.549	1	3e-48	6.01e-48	2.98e-45	TRUE
hsLibV1FullV1Nik_29829_r0	ENSG00000144867	SRPRB	6.2462	83.419	6.2462	83.419	3.5423	2977.8	28.196	14.534	1	4.22e-48	8.44e-48	4.18e-45	TRUE
hsLibV1FullV1Nik_56968_r5	ENSG00000131051	RBM39	33.03	235.73	33.03	235.73	2.7984	20544	194.59	14.531	1	3.88e-48	7.76e-48	3.84e-45	TRUE
hsLibV1FullV1Nik_58390_r0	ENSG00000242114	MTFP1	34.354	241.63	34.354	241.63	2.7788	21481	203.71	14.522	1	4.41e-48	8.82e-48	4.36e-45	TRUE
hsLibV1FullV1Nik_31515_r1	ENSG00000101057	MYBL2	8.6151	101.43	8.6151	101.43	3.4131	4307	40.886	14.515	1	5.34e-48	1.07e-47	5.27e-45	TRUE
hsLibV1FullV1Nik_78484_r1	ENSG00000123154	WDR83	36.614	251.54	36.614	251.54	2.7472	23096	219.41	14.51	1	5.3e-48	1.06e-47	5.23e-45	TRUE
hsLibV1FullV1Nik_78404_r0	ENSG00000143365	RORC	12.492	127.53	12.492	127.53	3.2518	6616.3	62.87	14.508	1	5.73e-48	1.15e-47	5.65e-45	TRUE
hsLibV1FullV1Nik_52972_r0	ENSG00000112706	IMPG1	38.518	259.85	38.518	259.85	2.7226	24493	232.77	14.507	1	5.51e-48	1.1e-47	5.43e-45	TRUE
hsLibV1FullV1Nik_25441_r0	ENSG00000187151	ANGPTL5	45.806	290.53	45.806	290.53	2.6389	29945	284.89	14.499	1	6.17e-48	1.23e-47	6.07e-45	TRUE
hsLibV1FullV1Nik_47284_r5	ENSG00000120699	EXOSC8	18.016	160.18	18.016	160.18	3.0833	10105	96.148	14.498	1	6.44e-48	1.29e-47	6.33e-45	TRUE
hsLibV1FullV1Nik_23449_r0	ENSG00000198522	GPN1	0	25.889	0.88	25.889	3.8382	335.11	2.9756	14.498	1	8.98e-48	1.8e-47	8.71e-45	TRUE
hsLibV1FullV1Nik_31331_r0	ENSG00000111725	PRKAB1	0	25.889	0.88	25.889	3.8382	335.11	2.9756	14.498	1	8.98e-48	1.8e-47	8.71e-45	TRUE
hsLibV1FullV1Nik_30252_r0	ENSG00000105364	MRPL4	0	25.889	0.88	25.889	3.8382	335.11	2.9756	14.498	1	8.98e-48	1.8e-47	8.71e-45	TRUE
hsLibV1FullV1Nik_17372_r0	ENSG00000137815	RTF1	0	25.889	0.88	25.889	3.8382	335.11	2.9756	14.498	1	8.98e-48	1.8e-47	8.71e-45	TRUE
hsLibV1FullV1Nik_90489_r0	ENSG00000136731	UGGT1	0	25.889	0.88	25.889	3.8382	335.11	2.9756	14.498	1	8.98e-48	1.8e-47	8.71e-45	TRUE
hsLibV1FullV1Nik_85766_r0	ENSG00000125691	RPL23	0	25.889	0.88	25.889	3.8382	335.11	2.9756	14.498	1	8.98e-48	1.8e-47	8.71e-45	TRUE
hsLibV1FullV1Nik_03932_r0	ENSG00000282608	ADORA3	0	25.889	0.88	25.889	3.8382	335.11	2.9756	14.498	1	8.98e-48	1.8e-47	8.71e-45	TRUE
hsLibV1FullV1Nik_36091_r0	ENSG00000143384	MCL1	0	25.889	0.88	25.889	3.8382	335.11	2.9756	14.498	1	8.98e-48	1.8e-47	8.71e-45	TRUE
hsLibV1FullV1Nik_89379_r0	ENSG00000155959	VBP1	0	25.889	0.88	25.889	3.8382	335.11	2.9756	14.498	1	8.98e-48	1.8e-47	8.71e-45	TRUE
hsLibV1FullV1Nik_76873_r0	ENSG00000118503	TNFAIP3	0	25.889	0.88	25.889	3.8382	335.11	2.9756	14.498	1	8.98e-48	1.8e-47	8.71e-45	TRUE
hsLibV1FullV1Nik_48741_r0	ENSG00000169230	PRELID1	0	25.889	0.88	25.889	3.8382	335.11	2.9756	14.498	1	8.98e-48	1.8e-47	8.71e-45	TRUE
hsLibV1FullV1Nik_25230_r1	ENSG00000101665	SMAD7	24.768	195.75	24.768	195.75	2.9327	14618	139.19	14.493	1	6.84e-48	1.37e-47	6.72e-45	TRUE
hsLibV1FullV1Nik_56804_r1	ENSG00000243244	STON1	226.15	848.94	226.15	848.94	1.9037	194000	1846.9	14.492	1	6.82e-48	1.36e-47	6.7e-45	TRUE
hsLibV1FullV1Nik_61969_r0	ENSG00000134283	PPHLN1	19.78	169.71	19.78	169.71	3.0383	11240	107.16	14.484	1	7.91e-48	1.58e-47	7.75e-45	TRUE
hsLibV1FullV1Nik_25368_r1	ENSG00000083520	DIS3	49.537	305.29	49.537	305.29	2.5995	32706	312.15	14.476	1	8.61e-48	1.72e-47	8.44e-45	TRUE
hsLibV1FullV1Nik_55309_r0	ENSG00000163638	ADAMTS9	46.847	294.36	46.847	294.36	2.626	30632	292.46	14.474	1	8.93e-48	1.79e-47	8.71e-45	TRUE
hsLibV1FullV1Nik_58296_r1	ENSG00000148303	RPL7A	3.2307	55.785	3.2307	55.785	3.7465	1381	13.191	14.47	1	1.15e-47	2.3e-47	1.11e-44	TRUE
hsLibV1FullV1Nik_64567_r0	ENSG00000196878	LAMB3	3.1231	54.654	3.1231	54.654	3.7547	1327.7	12.687	14.467	1	1.2e-47	2.41e-47	1.16e-44	TRUE
hsLibV1FullV1Nik_31553_r0	ENSG00000184350	MRGPRE	39.559	263.68	39.559	263.68	2.7061	25115	240.12	14.464	1	1.04e-47	2.07e-47	1e-44	TRUE
hsLibV1FullV1Nik_35685_r3	ENSG00000164151	ICE1	32.662	233.09	32.662	233.09	2.7979	20086	192.07	14.462	1	1.06e-47	2.12e-47	1.03e-44	TRUE
hsLibV1FullV1Nik_24021_r0	ENSG00000167311	ART5	29.149	216.7	29.149	216.7	2.8521	17587	168.23	14.46	1	1.1e-47	2.2e-47	1.07e-44	TRUE
hsLibV1FullV1Nik_41819_r1	ENSG00000166595	FAM96B	12.923	129.83	12.923	129.83	3.2321	6833.2	65.387	14.457	1	1.19e-47	2.39e-47	1.15e-44	TRUE
hsLibV1FullV1Nik_54849_r1	ENSG00000161634	DCD	26.922	205.9	26.922	205.9	2.8894	16016	153.37	14.452	1	1.24e-47	2.48e-47	1.2e-44	TRUE
hsLibV1FullV1Nik_73012_r0	ENSG00000171094	ALK	51.011	310.66	51.011	310.66	2.5831	33710	323.01	14.447	1	1.31e-47	2.62e-47	1.26e-44	TRUE
hsLibV1FullV1Nik_80884_r1	ENSG00000223496	EXOSC6	17.23	155.18	17.23	155.18	3.0988	9515.5	91.294	14.438	1	1.55e-47	3.09e-47	1.49e-44	TRUE
hsLibV1FullV1Nik_53528_r0	ENSG00000164919	COX6C	7.2872	91.09	7.2872	91.09	3.4741	3511.4	33.691	14.438	1	1.67e-47	3.35e-47	1.61e-44	TRUE
hsLibV1FullV1Nik_86923_r0	ENSG00000119414	PPP6C	21.862	180.26	21.862	180.26	2.9871	12545	120.38	14.437	1	1.55e-47	3.11e-47	1.49e-44	TRUE
hsLibV1FullV1Nik_86433_r2	ENSG00000036549	ZZZ3	2.6988	49.981	2.6988	49.981	3.7848	1117.8	10.727	14.436	1	1.93e-47	3.86e-47	1.85e-44	TRUE
hsLibV1FullV1Nik_29741_r1	ENSG00000168769	TET2	108.77	512.21	108.77	512.21	2.2251	81382	782.82	14.419	1	1.95e-47	3.91e-47	1.87e-44	TRUE
hsLibV1FullV1Nik_50565_r0	ENSG00000151348	EXT2	44.765	284.78	44.765	284.78	2.6426	28803	277.35	14.412	1	2.19e-47	4.38e-47	2.1e-44	TRUE
hsLibV1FullV1Nik_80863_r1	ENSG00000062650	WAPL	2.1538	43.614	2.1538	43.614	3.8223	859.46	8.2801	14.408	1	2.97e-47	5.95e-47	2.85e-44	TRUE
hsLibV1FullV1Nik_06087_r5	ENSG00000182521	TBPL2	7.0063	88.652	7.0063	88.652	3.4851	3333	32.195	14.389	1	3.39e-47	6.78e-47	3.24e-44	TRUE
hsLibV1FullV1Nik_34974_r3	ENSG00000132294	EFR3A	5.4437	75.989	5.4437	75.989	3.5787	2488.3	24.058	14.383	1	3.84e-47	7.68e-47	3.65e-44	TRUE
hsLibV1FullV1Nik_20499_r3	ENSG00000172530	BANP	5.4437	75.989	5.4437	75.989	3.5787	2488.3	24.058	14.383	1	3.84e-47	7.68e-47	3.65e-44	TRUE
hsLibV1FullV1Nik_15897_r0	ENSG00000116455	WDR77	11.451	119.86	11.451	119.86	3.2789	5875.7	56.84	14.379	1	3.76e-47	7.53e-47	3.59e-44	TRUE
hsLibV1FullV1Nik_65294_r1	ENSG00000198431	TXNRD1	4.3076	65.927	4.3076	65.927	3.6565	1898.5	18.368	14.378	1	4.24e-47	8.48e-47	4.03e-44	TRUE
hsLibV1FullV1Nik_61460_r1	ENSG00000103363	ELOB	53.844	320.51	53.844	320.51	2.5514	35555	344.06	14.376	1	3.65e-47	7.29e-47	3.48e-44	TRUE
hsLibV1FullV1Nik_80296_r0	ENSG00000178397	FAM220A	31.231	225.33	31.231	225.33	2.8119	18837	182.31	14.375	1	3.73e-47	7.47e-47	3.56e-44	TRUE
hsLibV1FullV1Nik_84738_r1	ENSG00000163938	GNL3	26.922	204.88	26.922	204.88	2.8823	15835	153.37	14.37	1	4.06e-47	8.12e-47	3.86e-44	TRUE
hsLibV1FullV1Nik_38112_r0	ENSG00000182831	C16orf72	59.339	341.35	59.339	341.35	2.5043	39764	385.4	14.365	1	4.29e-47	8.58e-47	4.07e-44	TRUE
hsLibV1FullV1Nik_15514_r3	ENSG00000108963	DPH1	94.72	465.33	94.72	465.33	2.2845	68674	665.83	14.363	1	4.45e-47	8.89e-47	4.22e-44	TRUE
hsLibV1FullV1Nik_53566_r0	ENSG00000120594	PLXDC2	260.26	930.08	260.26	930.08	1.8334	224000	2178.3	14.352	1	5.2e-47	1.04e-46	4.93e-44	TRUE
hsLibV1FullV1Nik_80322_r1	ENSG00000008300	CELSR3	23.692	188.65	23.692	188.65	2.9413	13606	132.18	14.349	1	5.55e-47	1.11e-46	5.26e-44	TRUE
hsLibV1FullV1Nik_21870_r3	ENSG00000129128	SPCS3	1.0887	29.03	1.0887	29.03	3.8457	390.34	3.7933	14.346	1	7.92e-47	1.58e-46	7.49e-44	TRUE
hsLibV1FullV1Nik_35050_r3	ENSG00000139719	VPS33A	0	25.614	0.88	25.614	3.8234	328.05	2.9756	14.339	1	9e-47	1.8e-46	8.49e-44	TRUE
hsLibV1FullV1Nik_34413_r3	ENSG00000253710	ALG11	0	25.614	0.88	25.614	3.8234	328.05	2.9756	14.339	1	9e-47	1.8e-46	8.49e-44	TRUE
hsLibV1FullV1Nik_84917_r0	ENSG00000266524	GDF10	35.395	243.55	35.395	243.55	2.7483	21663	210.92	14.332	1	6.92e-47	1.38e-46	6.55e-44	TRUE
hsLibV1FullV1Nik_46162_r5	ENSG00000167522	ANKRD11	287.26	995.32	287.26	995.32	1.7892	251000	2446.1	14.316	1	8.66e-47	1.73e-46	8.18e-44	TRUE
hsLibV1FullV1Nik_85713_r0	ENSG00000168818	STX18	4.1641	64.242	4.1641	64.242	3.6592	1804.7	17.665	14.294	1	1.42e-46	2.84e-46	1.34e-43	TRUE
hsLibV1FullV1Nik_27636_r3	ENSG00000129084	PSMA1	3.2662	55.498	3.2662	55.498	3.7272	1364.1	13.358	14.291	1	1.52e-46	3.05e-46	1.43e-43	TRUE
hsLibV1FullV1Nik_55973_r5	ENSG00000101082	SLA2	9.0082	102.76	9.0082	102.76	3.3739	4394.3	43.051	14.288	1	1.42e-46	2.85e-46	1.34e-43	TRUE
hsLibV1FullV1Nik_33102_r1	ENSG00000185669	SNAI3	30.153	219.08	30.153	219.08	2.8206	17847	175	14.282	1	1.44e-46	2.87e-46	1.35e-43	TRUE
hsLibV1FullV1Nik_08076_r1	ENSG00000076924	XAB2	10.769	114.61	10.769	114.61	3.2962	5391.7	52.934	14.273	1	1.74e-46	3.47e-46	1.63e-43	TRUE
hsLibV1FullV1Nik_10279_r0	ENSG00000133115	STOML3	38.518	256.01	38.518	256.01	2.7012	23651	232.77	14.256	1	2.08e-46	4.16e-46	1.95e-43	TRUE
hsLibV1FullV1Nik_51458_r1	ENSG00000204120	GIGYF2	67.844	370.21	67.844	370.21	2.4308	45712	450.68	14.243	1	2.49e-46	4.97e-46	2.33e-43	TRUE
hsLibV1FullV1Nik_23392_r5	ENSG00000108883	EFTUD2	36.033	244.8	36.033	244.8	2.7306	21792	215.35	14.226	1	3.18e-46	6.35e-46	2.97e-43	TRUE
hsLibV1FullV1Nik_36590_r5	ENSG00000132604	TERF2	7.0063	87.645	7.0063	87.645	3.4688	3251.3	32.195	14.212	1	4.35e-46	8.7e-46	4.07e-43	TRUE
hsLibV1FullV1Nik_63689_r0	ENSG00000134001	EIF2S1	2.0821	42.189	2.0821	42.189	3.8087	804.28	7.9647	14.211	1	5.07e-46	1.01e-45	4.74e-43	TRUE
hsLibV1FullV1Nik_85636_r1	ENSG00000116688	MFN2	0	25.357	0.88	25.357	3.8094	321.48	2.9756	14.19	1	7.65e-46	1.53e-45	7.1e-43	TRUE
hsLibV1FullV1Nik_88526_r1	ENSG00000058262	SEC61A1	0	25.357	0.88	25.357	3.8094	321.48	2.9756	14.19	1	7.65e-46	1.53e-45	7.1e-43	TRUE
hsLibV1FullV1Nik_24351_r1	ENSG00000164091	WDR82	0	25.357	0.88	25.357	3.8094	321.48	2.9756	14.19	1	7.65e-46	1.53e-45	7.1e-43	TRUE
hsLibV1FullV1Nik_67561_r1	ENSG00000139910	NOVA1	101.23	481.78	101.23	481.78	2.2396	72409	719.68	14.185	1	5.64e-46	1.13e-45	5.27e-43	TRUE
hsLibV1FullV1Nik_41053_r0	ENSG00000243725	TTC4	42.682	272.31	42.682	272.31	2.6454	26365	262.36	14.177	1	6.41e-46	1.28e-45	5.99e-43	TRUE
hsLibV1FullV1Nik_08230_r0	ENSG00000143190	POU2F1	9.3693	104.51	9.3693	104.51	3.347	4526.2	45.055	14.175	1	7.15e-46	1.43e-45	6.66e-43	TRUE
hsLibV1FullV1Nik_31056_r0	ENSG00000170653	ATF7	47.888	293.41	47.888	293.41	2.5903	30139	300.05	14.174	1	6.68e-46	1.34e-45	6.23e-43	TRUE
hsLibV1FullV1Nik_46903_r1	ENSG00000129757	CDKN1C	36.614	246.47	36.614	246.47	2.7179	22019	219.41	14.167	1	7.35e-46	1.47e-45	6.84e-43	TRUE
hsLibV1FullV1Nik_60974_r0	ENSG00000112599	GUCA1B	30.19	217.66	30.19	217.66	2.8095	17572	175.25	14.161	1	8.06e-46	1.61e-45	7.48e-43	TRUE
hsLibV1FullV1Nik_68643_r0	ENSG00000054267	ARID4B	48.929	297.24	48.929	297.24	2.5785	30829	307.68	14.156	1	8.57e-46	1.71e-45	7.94e-43	TRUE
hsLibV1FullV1Nik_36071_r1	ENSG00000134588	USP26	21.538	175.47	21.538	175.47	2.969	11847	118.31	14.152	1	9.33e-46	1.87e-45	8.64e-43	TRUE
hsLibV1FullV1Nik_35848_r0	ENSG00000086300	SNX10	35.395	240.67	35.395	240.67	2.7312	21069	210.92	14.134	1	1.18e-45	2.35e-45	1.09e-42	TRUE
hsLibV1FullV1Nik_72955_r0	ENSG00000155287	SLC25A28	22.903	182.18	22.903	182.18	2.938	12685	127.07	14.129	1	1.28e-45	2.55e-45	1.18e-42	TRUE
hsLibV1FullV1Nik_40006_r0	ENSG00000184697	CLDN6	51.011	304.91	51.011	304.91	2.5562	32233	323.01	14.127	1	1.3e-45	2.59e-45	1.2e-42	TRUE
hsLibV1FullV1Nik_23970_r1	ENSG00000161904	LEMD2	1.0769	28.4	1.0769	28.4	3.8233	373.26	3.7462	14.117	1	2.11e-45	4.23e-45	1.95e-42	TRUE
hsLibV1FullV1Nik_69233_r1	ENSG00000149806	FAU	1.0769	28.4	1.0769	28.4	3.8233	373.26	3.7462	14.117	1	2.11e-45	4.23e-45	1.95e-42	TRUE
hsLibV1FullV1Nik_31917_r0	ENSG00000047249	ATP6V1H	91.611	448.74	91.611	448.74	2.2798	63770	640.33	14.113	1	1.58e-45	3.16e-45	1.46e-42	TRUE
hsLibV1FullV1Nik_15514_r0	ENSG00000108963	DPH1	69.749	373.95	69.749	373.95	2.4059	46268	465.51	14.099	1	1.92e-45	3.85e-45	1.77e-42	TRUE
hsLibV1FullV1Nik_37330_r0	ENSG00000110906	KCTD10	1.041	27.806	1.041	27.806	3.819	358.19	3.6042	14.098	1	2.74e-45	5.48e-45	2.52e-42	TRUE
hsLibV1FullV1Nik_90258_r0	ENSG00000162298	SYVN1	23.944	186.97	23.944	186.97	2.9138	13289	133.82	14.093	1	2.13e-45	4.25e-45	1.96e-42	TRUE
hsLibV1FullV1Nik_66202_r1	ENSG00000197483	ZNF628	23.692	185.61	23.692	185.61	2.9179	13109	132.18	14.084	1	2.43e-45	4.87e-45	2.24e-42	TRUE
hsLibV1FullV1Nik_64354_r0	ENSG00000126934	MAP2K2	46.847	287.65	46.847	287.65	2.5928	28994	292.46	14.081	1	2.49e-45	4.98e-45	2.29e-42	TRUE
hsLibV1FullV1Nik_16432_r0	ENSG00000103549	RNF40	60.38	339.43	60.38	339.43	2.4715	38934	393.3	14.071	1	2.88e-45	5.75e-45	2.64e-42	TRUE
hsLibV1FullV1Nik_29411_r1	ENSG00000171863	RPS7	2.1538	42.599	2.1538	42.599	3.7892	817.92	8.2801	14.056	1	4.6e-45	9.2e-45	4.21e-42	TRUE
hsLibV1FullV1Nik_53058_r5	ENSG00000170892	TSEN34	38.034	250.85	38.034	250.85	2.6897	22644	229.36	14.052	1	3.78e-45	7.55e-45	3.46e-42	TRUE
hsLibV1FullV1Nik_58161_r1	ENSG00000161618	ALDH16A1	14	132.87	14	132.87	3.1578	7065	71.746	14.034	1	5.1e-45	1.02e-44	4.66e-42	TRUE
hsLibV1FullV1Nik_49653_r0	ENSG00000121853	GHSR	9.3693	103.55	9.3693	103.55	3.3339	4435.5	45.055	14.032	1	5.42e-45	1.08e-44	4.94e-42	TRUE
hsLibV1FullV1Nik_09441_r5	ENSG00000157954	WIPI2	114.1	517.81	114.1	517.81	2.1723	81489	828	14.03	1	5.13e-45	1.03e-44	4.68e-42	TRUE
hsLibV1FullV1Nik_55252_r0	ENSG00000152684	PELO	64.544	353.81	64.544	353.81	2.4365	41838	425.17	14.029	1	5.21e-45	1.04e-44	4.75e-42	TRUE
hsLibV1FullV1Nik_46754_r1	ENSG00000172461	FUT9	11.846	119.68	11.846	119.68	3.2319	5814.5	59.114	14.026	1	5.78e-45	1.16e-44	5.27e-42	TRUE
hsLibV1FullV1Nik_26365_r1	ENSG00000197162	ZNF785	15.076	138.95	15.076	138.95	3.1219	7672.9	78.187	14.01	1	7.11e-45	1.42e-44	6.48e-42	TRUE
hsLibV1FullV1Nik_34297_r2	ENSG00000072849	DERL2	89.061	437.33	89.061	437.33	2.283	60646	619.53	13.992	1	8.7e-45	1.74e-44	7.92e-42	TRUE
hsLibV1FullV1Nik_00306_r1	ENSG00000135077	HAVCR2	467.37	1388.5	467.37	1388.5	1.5689	424000	4336.3	13.989	1	9.13e-45	1.83e-44	8.3e-42	TRUE
hsLibV1FullV1Nik_80973_r3	ENSG00000152147	GEMIN6	108.87	500.33	108.87	500.33	2.1899	76620	783.73	13.983	1	9.89e-45	1.98e-44	8.98e-42	TRUE
hsLibV1FullV1Nik_50774_r2	ENSG00000168875	SOX14	0	24.99	0.88	24.99	3.7892	312.26	2.9756	13.977	1	1.55e-44	3.09e-44	1.39e-41	TRUE
hsLibV1FullV1Nik_04076_r2	ENSG00000172809	RPL38	0	24.99	0.88	24.99	3.7892	312.26	2.9756	13.977	1	1.55e-44	3.09e-44	1.39e-41	TRUE
hsLibV1FullV1Nik_09408_r2	ENSG00000174231	PRPF8	0	24.99	0.88	24.99	3.7892	312.26	2.9756	13.977	1	1.55e-44	3.09e-44	1.39e-41	TRUE
hsLibV1FullV1Nik_42660_r1	ENSG00000228672	PROB1	7.5382	90.27	7.5382	90.27	3.4181	3422.3	35.036	13.977	1	1.2e-44	2.4e-44	1.09e-41	TRUE
hsLibV1FullV1Nik_42267_r0	ENSG00000110060	PUS3	109.31	501.47	109.31	501.47	2.1875	76897	787.4	13.976	1	1.1e-44	2.2e-44	9.97e-42	TRUE
hsLibV1FullV1Nik_27788_r0	ENSG00000151725	CENPU	33.313	229.16	33.313	229.16	2.7458	19179	196.54	13.97	1	1.2e-44	2.39e-44	1.09e-41	TRUE
hsLibV1FullV1Nik_11632_r0	ENSG00000105404	RABAC1	26.026	195.6	26.026	195.6	2.8629	14378	147.44	13.965	1	1.29e-44	2.58e-44	1.17e-41	TRUE
hsLibV1FullV1Nik_27731_r0	ENSG00000104960	PTOV1	20.821	169.71	20.821	169.71	2.9678	11085	113.75	13.961	1	1.39e-44	2.78e-44	1.25e-41	TRUE
hsLibV1FullV1Nik_43491_r1	ENSG00000010310	GIPR	38.768	252.55	38.768	252.55	2.6726	22852	234.53	13.96	1	1.38e-44	2.75e-44	1.25e-41	TRUE
hsLibV1FullV1Nik_65706_r0	ENSG00000175938	ORAI3	22.903	180.26	22.903	180.26	2.9228	12381	127.07	13.959	1	1.41e-44	2.82e-44	1.27e-41	TRUE
hsLibV1FullV1Nik_36898_r0	ENSG00000148572	NRBF2	13.533	129.44	13.533	129.44	3.166	6717.6	68.983	13.956	1	1.53e-44	3.07e-44	1.38e-41	TRUE
hsLibV1FullV1Nik_71442_r3	ENSG00000065526	SPEN	34.839	235.65	34.839	235.65	2.7231	20163	207.07	13.955	1	1.48e-44	2.95e-44	1.33e-41	TRUE
hsLibV1FullV1Nik_41820_r0	ENSG00000166595	FAM96B	31.231	219.57	31.231	219.57	2.7747	17737	182.31	13.949	1	1.61e-44	3.21e-44	1.44e-41	TRUE
hsLibV1FullV1Nik_50042_r0	ENSG00000198925	ATG9A	29.149	209.99	29.149	209.99	2.807	16351	168.23	13.942	1	1.78e-44	3.55e-44	1.59e-41	TRUE
hsLibV1FullV1Nik_26272_r0	ENSG00000170426	SDR9C7	29.149	209.99	29.149	209.99	2.807	16351	168.23	13.942	1	1.78e-44	3.55e-44	1.59e-41	TRUE
hsLibV1FullV1Nik_65641_r0	ENSG00000222028	PSMB11	7.2872	88.213	7.2872	88.213	3.4283	3274.5	33.691	13.942	1	1.96e-44	3.92e-44	1.76e-41	TRUE
hsLibV1FullV1Nik_04074_r0	ENSG00000172809	RPL38	0	24.93	0.88	24.93	3.7858	310.75	2.9756	13.942	1	2.53e-44	5.06e-44	2.26e-41	TRUE
hsLibV1FullV1Nik_53897_r0	ENSG00000189064	GAGE2A	0	24.93	0.88	24.93	3.7858	310.75	2.9756	13.942	1	2.53e-44	5.06e-44	2.26e-41	TRUE
hsLibV1FullV1Nik_01460_r0	ENSG00000140319	SRP14	3.1231	52.736	3.1231	52.736	3.7041	1230.7	12.687	13.929	1	2.61e-44	5.22e-44	2.33e-41	TRUE
hsLibV1FullV1Nik_66652_r0	ENSG00000197885	NKIRAS1	3.1231	52.736	3.1231	52.736	3.7041	1230.7	12.687	13.929	1	2.61e-44	5.22e-44	2.33e-41	TRUE
hsLibV1FullV1Nik_65232_r0	ENSG00000170946	DNAJC24	23.944	185.06	23.944	185.06	2.899	12979	133.82	13.928	1	2.19e-44	4.39e-44	1.97e-41	TRUE
hsLibV1FullV1Nik_78643_r0	ENSG00000185290	NUPR2	51.011	301.08	51.011	301.08	2.538	31266	323.01	13.914	1	2.62e-44	5.24e-44	2.34e-41	TRUE
hsLibV1FullV1Nik_13449_r0	ENSG00000043462	LCP2	99.939	469.83	99.939	469.83	2.2217	68410	708.98	13.892	1	3.55e-44	7.1e-44	3.16e-41	TRUE
hsLibV1FullV1Nik_77122_r1	ENSG00000188827	SLX4	26.922	198.8	26.922	198.8	2.839	14770	153.37	13.878	1	4.34e-44	8.69e-44	3.87e-41	TRUE
hsLibV1FullV1Nik_24732_r0	ENSG00000131100	ATP6V1E1	2.0821	41.23	2.0821	41.23	3.7763	766.29	7.9647	13.872	1	6.12e-44	1.22e-43	5.43e-41	TRUE
hsLibV1FullV1Nik_33024_r0	ENSG00000105968	H2AFV	20.821	168.76	20.821	168.76	2.9597	10942	113.75	13.871	1	4.88e-44	9.76e-44	4.34e-41	TRUE
hsLibV1FullV1Nik_88491_r2	ENSG00000146576	C7orf26	21.591	172.66	21.591	172.66	2.9425	11411	118.65	13.869	1	5e-44	1e-43	4.45e-41	TRUE
hsLibV1FullV1Nik_68905_r0	ENSG00000197548	ATG7	110.35	501.47	110.35	501.47	2.1739	76489	796.19	13.861	1	5.43e-44	1.09e-43	4.82e-41	TRUE
hsLibV1FullV1Nik_26805_r3	ENSG00000148840	PPRC1	70.768	372.26	70.768	372.26	2.3788	45449	473.46	13.856	1	5.86e-44	1.17e-43	5.21e-41	TRUE
hsLibV1FullV1Nik_38850_r1	ENSG00000224383	PRR29	270.3	931.1	270.3	931.1	1.7806	218000	2277.3	13.847	1	6.62e-44	1.32e-43	5.87e-41	TRUE
hsLibV1FullV1Nik_78966_r3	ENSG00000173401	GLIPR1L1	0	24.76	0.88	24.76	3.7764	306.54	2.9756	13.844	1	9.96e-44	1.99e-43	8.79e-41	TRUE
hsLibV1FullV1Nik_30526_r0	ENSG00000177169	ULK1	135.33	575.3	135.33	575.3	2.0797	96787	1011.2	13.835	1	7.78e-44	1.56e-43	6.89e-41	TRUE
hsLibV1FullV1Nik_25864_r3	ENSG00000144848	ATG3	105.61	485.82	105.61	485.82	2.1911	72280	756.27	13.826	1	8.92e-44	1.79e-43	7.9e-41	TRUE
hsLibV1FullV1Nik_10863_r0	ENSG00000113360	DROSHA	21.862	173.55	21.862	173.55	2.9326	11505	120.38	13.825	1	9.2e-44	1.84e-43	8.13e-41	TRUE
hsLibV1FullV1Nik_02546_r0	ENSG00000115486	GGCX	21.862	173.55	21.862	173.55	2.9326	11505	120.38	13.825	1	9.2e-44	1.84e-43	8.13e-41	TRUE
hsLibV1FullV1Nik_12285_r0	ENSG00000172789	HOXC5	24.985	188.89	24.985	188.89	2.8694	13433	140.61	13.823	1	9.46e-44	1.89e-43	8.35e-41	TRUE
hsLibV1FullV1Nik_73462_r5	ENSG00000169251	NMD3	11.01	112.83	11.01	112.83	3.2446	5183.7	54.309	13.816	1	1.09e-43	2.18e-43	9.59e-41	TRUE
hsLibV1FullV1Nik_33339_r0	ENSG00000249693	THEGL	6.2462	79.584	6.2462	79.584	3.4752	2689.2	28.196	13.811	1	1.24e-43	2.48e-43	1.09e-40	TRUE
hsLibV1FullV1Nik_65324_r0	ENSG00000128059	PPAT	8.3283	94.925	8.3283	94.925	3.3622	3749.5	39.315	13.811	1	1.21e-43	2.41e-43	1.06e-40	TRUE
hsLibV1FullV1Nik_59749_r0	ENSG00000077348	EXOSC5	27.067	198.48	27.067	198.48	2.8293	14691	154.33	13.798	1	1.33e-43	2.66e-43	1.17e-40	TRUE
hsLibV1FullV1Nik_75365_r0	ENSG00000117054	ACADM	17.698	151.5	17.698	151.5	3.0279	8951.1	94.176	13.787	1	1.57e-43	3.14e-43	1.38e-40	TRUE
hsLibV1FullV1Nik_29071_r0	ENSG00000112139	MDGA1	55.175	314.5	55.175	314.5	2.4896	33625	354	13.783	1	1.62e-43	3.23e-43	1.42e-40	TRUE
hsLibV1FullV1Nik_71319_r1	ENSG00000155858	LSM11	21.538	171.41	21.538	171.41	2.9354	11231	118.31	13.779	1	1.75e-43	3.5e-43	1.54e-40	TRUE
hsLibV1FullV1Nik_18113_r3	ENSG00000132773	TOE1	74.034	381.65	74.034	381.65	2.3504	47315	499.11	13.769	1	1.95e-43	3.89e-43	1.71e-40	TRUE
hsLibV1FullV1Nik_39091_r1	ENSG00000005700	IBTK	181.99	702.89	181.99	702.89	1.9435	136000	1431.3	13.769	1	1.97e-43	3.94e-43	1.72e-40	TRUE
hsLibV1FullV1Nik_37488_r1	ENSG00000089351	GRAMD1A	45.229	275.88	45.229	275.88	2.5824	26600	280.71	13.767	1	2.03e-43	4.06e-43	1.78e-40	TRUE
hsLibV1FullV1Nik_76402_r1	ENSG00000135373	EHF	34.46	231.25	34.46	231.25	2.7114	19364	204.45	13.763	1	2.14e-43	4.27e-43	1.87e-40	TRUE
hsLibV1FullV1Nik_68908_r0	ENSG00000197548	ATG7	23.944	183.14	23.944	183.14	2.884	12671	133.82	13.762	1	2.2e-43	4.41e-43	1.93e-40	TRUE
hsLibV1FullV1Nik_39638_r2	ENSG00000198833	UBE2J1	37.783	245.36	37.783	245.36	2.6672	21544	227.6	13.759	1	2.26e-43	4.51e-43	1.97e-40	TRUE
hsLibV1FullV1Nik_49240_r0	ENSG00000123064	DDX54	5.2052	70.954	5.2052	70.954	3.5355	2161.5	22.846	13.756	1	2.73e-43	5.47e-43	2.38e-40	TRUE
hsLibV1FullV1Nik_54571_r1	ENSG00000130413	STK33	177.69	690.72	177.69	690.72	1.9527	132000	1391.6	13.753	1	2.45e-43	4.91e-43	2.14e-40	TRUE
hsLibV1FullV1Nik_66868_r2	ENSG00000132603	NIP7	1.7992	37.485	1.7992	37.485	3.7812	636.75	6.7374	13.748	1	3.44e-43	6.89e-43	2.99e-40	TRUE
hsLibV1FullV1Nik_37797_r0	ENSG00000204463	BAG6	69.749	366.28	69.749	366.28	2.3761	43964	465.51	13.744	1	2.78e-43	5.57e-43	2.42e-40	TRUE
hsLibV1FullV1Nik_33343_r3	ENSG00000109332	UBE2D3	168.75	665.97	168.75	665.97	1.9742	124000	1309.9	13.738	1	3e-43	5.99e-43	2.61e-40	TRUE
hsLibV1FullV1Nik_25773_r1	ENSG00000154144	TBRG1	284.3	959.5	284.3	959.5	1.7513	228000	2416.5	13.735	1	3.12e-43	6.25e-43	2.72e-40	TRUE
hsLibV1FullV1Nik_14739_r5	ENSG00000197006	METTL9	105.1	481.54	105.1	481.54	2.1853	70856	751.98	13.728	1	3.46e-43	6.92e-43	3.01e-40	TRUE
hsLibV1FullV1Nik_51169_r0	ENSG00000008277	ADAM22	28.108	202.32	28.108	202.32	2.8042	15174	161.26	13.718	1	3.99e-43	7.99e-43	3.46e-40	TRUE
hsLibV1FullV1Nik_04075_r1	ENSG00000172809	RPL38	10.769	110.56	10.769	110.56	3.2447	4978.7	52.934	13.715	1	4.42e-43	8.85e-43	3.83e-40	TRUE
hsLibV1FullV1Nik_32478_r3	ENSG00000107223	EDF1	111.05	499.48	111.05	499.48	2.1592	75438	802.11	13.715	1	4.14e-43	8.27e-43	3.59e-40	TRUE
hsLibV1FullV1Nik_31495_r1	ENSG00000105559	PLEKHA4	2.1538	41.585	2.1538	41.585	3.7552	777.41	8.2801	13.703	1	6.28e-43	1.26e-42	5.43e-40	TRUE
hsLibV1FullV1Nik_48960_r0	ENSG00000023839	ABCC2	95.775	451.61	95.775	451.61	2.2256	63311	674.52	13.701	1	5e-43	1e-42	4.33e-40	TRUE
hsLibV1FullV1Nik_60046_r1	ENSG00000143303	RRNAD1	9.692	103.46	9.692	103.46	3.2883	4395.8	46.855	13.698	1	5.67e-43	1.13e-42	4.9e-40	TRUE
hsLibV1FullV1Nik_57568_r1	ENSG00000161981	SNRNP25	5.3844	72.013	5.3844	72.013	3.5155	2219.7	23.756	13.67	1	8.85e-43	1.77e-42	7.63e-40	TRUE
hsLibV1FullV1Nik_41347_r1	ENSG00000136280	CCM2	33.384	225.17	33.384	225.17	2.7176	18391	197.02	13.663	1	8.48e-43	1.7e-42	7.32e-40	TRUE
hsLibV1FullV1Nik_63317_r0	ENSG00000171566	PLRG1	24.985	186.97	24.985	186.97	2.8548	13120	140.61	13.661	1	8.83e-43	1.77e-42	7.62e-40	TRUE
hsLibV1FullV1Nik_74461_r0	ENSG00000124942	AHNAK	3.1231	51.777	3.1231	51.777	3.6781	1183.6	12.687	13.66	1	1.09e-42	2.18e-42	9.37e-40	TRUE
hsLibV1FullV1Nik_34646_r0	ENSG00000143994	ABHD1	8.3283	93.966	8.3283	93.966	3.3477	3666.9	39.315	13.658	1	9.96e-43	1.99e-42	8.58e-40	TRUE
hsLibV1FullV1Nik_49417_r1	ENSG00000039523	RIPOR1	45.229	273.85	45.229	273.85	2.5718	26134	280.71	13.646	1	1.08e-42	2.15e-42	9.27e-40	TRUE
hsLibV1FullV1Nik_61161_r0	ENSG00000180817	PPA1	62.462	338.47	62.462	338.47	2.4193	38090	409.19	13.645	1	1.09e-42	2.18e-42	9.37e-40	TRUE
hsLibV1FullV1Nik_25215_r0	ENSG00000028310	BRD9	27.067	196.56	27.067	196.56	2.8154	14364	154.33	13.644	1	1.12e-42	2.23e-42	9.59e-40	TRUE
hsLibV1FullV1Nik_44652_r1	ENSG00000165730	STOX1	23.692	180.54	23.692	180.54	2.8782	12301	132.18	13.643	1	1.14e-42	2.27e-42	9.76e-40	TRUE
hsLibV1FullV1Nik_71760_r5	ENSG00000126746	ZNF384	69.063	361.66	69.063	361.66	2.3719	42807	460.16	13.64	1	1.16e-42	2.31e-42	9.92e-40	TRUE
hsLibV1FullV1Nik_31935_r0	ENSG00000051108	HERPUD1	185.3	706.67	185.3	706.67	1.9254	136000	1461.8	13.636	1	1.22e-42	2.45e-42	1.05e-39	TRUE
hsLibV1FullV1Nik_37525_r1	ENSG00000048544	MRPS10	3.2307	52.742	3.2307	52.742	3.6671	1225.7	13.191	13.632	1	1.58e-42	3.16e-42	1.35e-39	TRUE
hsLibV1FullV1Nik_52399_r1	ENSG00000067064	IDI1	11.846	116.64	11.846	116.64	3.195	5491	59.114	13.63	1	1.42e-42	2.83e-42	1.21e-39	TRUE
hsLibV1FullV1Nik_57589_r5	ENSG00000187266	EPOR	35.032	231.7	35.032	231.7	2.6912	19340	208.4	13.624	1	1.46e-42	2.92e-42	1.25e-39	TRUE
hsLibV1FullV1Nik_54829_r1	ENSG00000181982	CCDC149	49.537	290.08	49.537	290.08	2.526	28931	312.15	13.615	1	1.64e-42	3.27e-42	1.4e-39	TRUE
hsLibV1FullV1Nik_28264_r0	ENSG00000122390	NAA60	82.242	405.59	82.242	405.59	2.2882	52277	564.4	13.611	1	1.73e-42	3.47e-42	1.48e-39	TRUE
hsLibV1FullV1Nik_89206_r0	ENSG00000105612	DNASE2	4.1641	61.366	4.1641	61.366	3.5942	1636	17.665	13.61	1	2.09e-42	4.18e-42	1.78e-39	TRUE
hsLibV1FullV1Nik_36744_r0	ENSG00000184677	ZBTB40	41.641	258.89	41.641	258.89	2.6076	23598	254.91	13.607	1	1.83e-42	3.67e-42	1.56e-39	TRUE
hsLibV1FullV1Nik_46647_r3	ENSG00000099769	IGFALS	50.082	292	50.082	292	2.52	29263	316.16	13.606	1	1.86e-42	3.71e-42	1.58e-39	TRUE
hsLibV1FullV1Nik_34415_r1	ENSG00000253710	ALG11	0	24.342	0.88	24.342	3.7527	296.28	2.9756	13.602	1	2.82e-42	5.64e-42	2.38e-39	TRUE
hsLibV1FullV1Nik_48230_r1	ENSG00000149273	RPS3	0	24.342	0.88	24.342	3.7527	296.28	2.9756	13.602	1	2.82e-42	5.64e-42	2.38e-39	TRUE
hsLibV1FullV1Nik_64076_r1	ENSG00000071127	WDR1	0	24.342	0.88	24.342	3.7527	296.28	2.9756	13.602	1	2.82e-42	5.64e-42	2.38e-39	TRUE
hsLibV1FullV1Nik_35363_r1	ENSG00000154783	FGD5	0	24.342	0.88	24.342	3.7527	296.28	2.9756	13.602	1	2.82e-42	5.64e-42	2.38e-39	TRUE
hsLibV1FullV1Nik_03420_r1	ENSG00000111481	COPZ1	0	24.342	0.88	24.342	3.7527	296.28	2.9756	13.602	1	2.82e-42	5.64e-42	2.38e-39	TRUE
hsLibV1FullV1Nik_12659_r1	ENSG00000196655	TRAPPC4	0	24.342	0.88	24.342	3.7527	296.28	2.9756	13.602	1	2.82e-42	5.64e-42	2.38e-39	TRUE
hsLibV1FullV1Nik_83515_r1	ENSG00000047315	POLR2B	0	24.342	0.88	24.342	3.7527	296.28	2.9756	13.602	1	2.82e-42	5.64e-42	2.38e-39	TRUE
hsLibV1FullV1Nik_77379_r0	ENSG00000232838	PET117	39.559	250.26	39.559	250.26	2.6311	22197	240.12	13.597	1	2.09e-42	4.18e-42	1.78e-39	TRUE
hsLibV1FullV1Nik_43857_r0	ENSG00000196998	WDR45	62.462	337.51	62.462	337.51	2.4152	37826	409.19	13.597	1	2.08e-42	4.17e-42	1.78e-39	TRUE
hsLibV1FullV1Nik_82426_r0	ENSG00000198836	OPA1	51.011	295.32	51.011	295.32	2.5103	29844	323.01	13.594	1	2.19e-42	4.38e-42	1.86e-39	TRUE
hsLibV1FullV1Nik_35506_r0	ENSG00000107290	SETX	1.041	26.848	1.041	26.848	3.7702	332.99	3.6042	13.593	1	3.1e-42	6.19e-42	2.59e-39	TRUE
hsLibV1FullV1Nik_55933_r0	ENSG00000132313	MRPL35	1.041	26.848	1.041	26.848	3.7702	332.99	3.6042	13.593	1	3.1e-42	6.19e-42	2.59e-39	TRUE
hsLibV1FullV1Nik_71955_r1	ENSG00000181404	WASHC1	1.0769	27.385	1.0769	27.385	3.7726	346.06	3.7462	13.592	1	3.12e-42	6.24e-42	2.61e-39	TRUE
hsLibV1FullV1Nik_83649_r1	ENSG00000091651	ORC6	1.0769	27.385	1.0769	27.385	3.7726	346.06	3.7462	13.592	1	3.12e-42	6.24e-42	2.61e-39	TRUE
hsLibV1FullV1Nik_24285_r1	ENSG00000196159	FAT4	21.538	169.38	21.538	169.38	2.9184	10929	118.31	13.592	1	2.28e-42	4.56e-42	1.93e-39	TRUE
hsLibV1FullV1Nik_55035_r0	ENSG00000087076	HSD17B14	60.38	329.84	60.38	329.84	2.4303	36305	393.3	13.587	1	2.39e-42	4.77e-42	2.02e-39	TRUE
hsLibV1FullV1Nik_42286_r2	ENSG00000007545	CRAMP1	122.35	529.34	122.35	529.34	2.1042	82822	898.49	13.578	1	2.71e-42	5.42e-42	2.3e-39	TRUE
hsLibV1FullV1Nik_64333_r1	ENSG00000162383	SLC1A7	58.152	321.52	58.152	321.52	2.4469	34682	376.41	13.575	1	2.82e-42	5.64e-42	2.38e-39	TRUE
hsLibV1FullV1Nik_13749_r5	ENSG00000163359	COL6A3	44.04	267.97	44.04	267.97	2.5782	25073	272.12	13.575	1	2.83e-42	5.67e-42	2.39e-39	TRUE
hsLibV1FullV1Nik_43808_r0	ENSG00000154978	VOPP1	29.149	205.19	29.149	205.19	2.7738	15496	168.23	13.573	1	2.95e-42	5.9e-42	2.48e-39	TRUE
hsLibV1FullV1Nik_51460_r3	ENSG00000204120	GIGYF2	62.058	335.55	62.058	335.55	2.4161	37398	406.1	13.571	1	2.96e-42	5.93e-42	2.49e-39	TRUE
hsLibV1FullV1Nik_46141_r1	ENSG00000167526	RPL13	19.384	158.23	19.384	158.23	2.9656	9638.5	104.68	13.57	1	3.09e-42	6.18e-42	2.59e-39	TRUE
hsLibV1FullV1Nik_14865_r0	ENSG00000171940	ZNF217	94.734	444.9	94.734	444.9	2.2196	61309	665.95	13.569	1	3.05e-42	6.1e-42	2.56e-39	TRUE
hsLibV1FullV1Nik_39236_r1	ENSG00000113460	BRIX1	22.615	174.45	22.615	174.45	2.8933	11528	125.22	13.569	1	3.12e-42	6.24e-42	2.61e-39	TRUE
hsLibV1FullV1Nik_75820_r1	ENSG00000148719	DNAJB12	16.153	140.98	16.153	140.98	3.0492	7791.3	84.704	13.563	1	3.44e-42	6.88e-42	2.87e-39	TRUE
hsLibV1FullV1Nik_00089_r0	ENSG00000255072	PIGY	81.201	400.8	81.201	400.8	2.2892	51070	556.06	13.553	1	3.8e-42	7.59e-42	3.17e-39	TRUE
hsLibV1FullV1Nik_88839_r1	ENSG00000188981	MSANTD1	9.692	102.44	9.692	102.44	3.2742	4301.2	46.855	13.55	1	4.31e-42	8.63e-42	3.6e-39	TRUE
hsLibV1FullV1Nik_15894_r0	ENSG00000116455	WDR77	85.365	414.22	85.365	414.22	2.2654	54073	589.55	13.544	1	4.31e-42	8.62e-42	3.59e-39	TRUE
hsLibV1FullV1Nik_55252_r3	ENSG00000152684	PELO	46.815	278.34	46.815	278.34	2.5465	26802	292.23	13.544	1	4.33e-42	8.66e-42	3.61e-39	TRUE
hsLibV1FullV1Nik_09441_r3	ENSG00000157954	WIPI2	162.22	640.36	162.22	640.36	1.9743	114000	1250.6	13.52	1	5.93e-42	1.19e-41	4.93e-39	TRUE
hsLibV1FullV1Nik_87472_r1	ENSG00000117543	DPH5	66.767	350.94	66.767	350.94	2.3767	40376	442.33	13.511	1	6.69e-42	1.34e-41	5.57e-39	TRUE
hsLibV1FullV1Nik_29337_r5	ENSG00000164118	CEP44	0	24.178	0.88	24.178	3.7433	292.28	2.9756	13.506	1	1.04e-41	2.07e-41	8.57e-39	TRUE
hsLibV1FullV1Nik_33958_r0	ENSG00000153815	CMIP	24.985	185.06	24.985	185.06	2.84	12811	140.61	13.499	1	8.03e-42	1.61e-41	6.66e-39	TRUE
hsLibV1FullV1Nik_36475_r0	ENSG00000160994	CCDC105	24.985	185.06	24.985	185.06	2.84	12811	140.61	13.499	1	8.03e-42	1.61e-41	6.66e-39	TRUE
hsLibV1FullV1Nik_66703_r1	ENSG00000171862	PTEN	52.768	300.22	52.768	300.22	2.486	30617	336.04	13.499	1	7.93e-42	1.59e-41	6.59e-39	TRUE
hsLibV1FullV1Nik_85358_r0	ENSG00000100104	SRRD	80.16	396	80.16	396	2.2903	49878	547.73	13.495	1	8.32e-42	1.66e-41	6.9e-39	TRUE
hsLibV1FullV1Nik_79145_r5	ENSG00000111640	GAPDH	4.0036	59.437	4.0036	59.437	3.5944	1536.4	16.884	13.491	1	1.06e-41	2.12e-41	8.75e-39	TRUE
hsLibV1FullV1Nik_50041_r0	ENSG00000198925	ATG9A	66.626	349.98	66.626	349.98	2.3757	40144	441.24	13.489	1	9.06e-42	1.81e-41	7.51e-39	TRUE
hsLibV1FullV1Nik_69723_r5	ENSG00000170374	SP7	8.0073	90.667	8.0073	90.667	3.3472	3416.3	37.568	13.486	1	1.05e-41	2.09e-41	8.64e-39	TRUE
hsLibV1FullV1Nik_33984_r0	ENSG00000175224	ATG13	53.093	301.08	53.093	301.08	2.4814	30748	338.46	13.479	1	1.04e-41	2.07e-41	8.57e-39	TRUE
hsLibV1FullV1Nik_66751_r2	ENSG00000123200	ZC3H13	159.23	630.44	159.23	630.44	1.9785	111000	1223.6	13.471	1	1.16e-41	2.33e-41	9.61e-39	TRUE
hsLibV1FullV1Nik_48152_r3	ENSG00000142937	RPS8	1.0887	27.322	1.0887	27.322	3.7612	344.09	3.7933	13.469	1	1.67e-41	3.33e-41	1.37e-38	TRUE
hsLibV1FullV1Nik_54908_r3	ENSG00000104897	SF3A2	1.0887	27.322	1.0887	27.322	3.7612	344.09	3.7933	13.469	1	1.67e-41	3.33e-41	1.37e-38	TRUE
hsLibV1FullV1Nik_23393_r3	ENSG00000108883	EFTUD2	1.0887	27.322	1.0887	27.322	3.7612	344.09	3.7933	13.469	1	1.67e-41	3.33e-41	1.37e-38	TRUE
hsLibV1FullV1Nik_70675_r0	ENSG00000125952	MAX	10.41	106.43	10.41	106.43	3.235	4610	50.899	13.459	1	1.47e-41	2.94e-41	1.21e-38	TRUE
hsLibV1FullV1Nik_90004_r2	ENSG00000163659	TIPARP	63.872	339.64	63.872	339.64	2.3926	38024	420	13.456	1	1.42e-41	2.84e-41	1.17e-38	TRUE
hsLibV1FullV1Nik_40966_r0	ENSG00000175198	PCCA	47.888	280.94	47.888	280.94	2.5278	27157	300.05	13.454	1	1.46e-41	2.92e-41	1.2e-38	TRUE
hsLibV1FullV1Nik_90038_r1	ENSG00000166311	SMPD1	187.38	704.92	187.38	704.92	1.9059	134000	1481.1	13.448	1	1.58e-41	3.17e-41	1.3e-38	TRUE
hsLibV1FullV1Nik_24507_r5	ENSG00000077549	CAPZB	40.036	249.84	40.036	249.84	2.6118	22008	243.49	13.445	1	1.65e-41	3.31e-41	1.36e-38	TRUE
hsLibV1FullV1Nik_19314_r0	ENSG00000185386	MAPK11	60.38	326.96	60.38	326.96	2.4177	35534	393.3	13.442	1	1.71e-41	3.42e-41	1.4e-38	TRUE
hsLibV1FullV1Nik_11041_r1	ENSG00000081154	PCNP	6.4613	79.113	6.4613	79.113	3.4245	2639.1	29.32	13.417	1	2.71e-41	5.43e-41	2.22e-38	TRUE
hsLibV1FullV1Nik_54213_r1	ENSG00000138640	FAM13A	32.307	217.05	32.307	217.05	2.7108	17066	189.64	13.416	1	2.47e-41	4.94e-41	2.02e-38	TRUE
hsLibV1FullV1Nik_84508_r1	ENSG00000164708	PGAM2	36.614	235.31	36.614	235.31	2.6513	19740	219.41	13.414	1	2.52e-41	5.03e-41	2.06e-38	TRUE
hsLibV1FullV1Nik_70984_r3	ENSG00000010072	SPRTN	2.1775	40.983	2.1775	40.983	3.7239	752.93	8.3846	13.401	1	3.83e-41	7.67e-41	3.13e-38	TRUE
hsLibV1FullV1Nik_66317_r1	ENSG00000080802	CNOT4	65.69	344.85	65.69	344.85	2.3746	38965	434.01	13.4	1	3.02e-41	6.05e-41	2.47e-38	TRUE
hsLibV1FullV1Nik_29620_r2	ENSG00000160058	BSDC1	370.64	1140.5	370.64	1140.5	1.6189	296000	3300.7	13.4	1	3.04e-41	6.09e-41	2.48e-38	TRUE
hsLibV1FullV1Nik_32268_r2	ENSG00000113575	PPP2CA	2.6988	46.573	2.6988	46.573	3.685	962.46	10.727	13.396	1	4.03e-41	8.06e-41	3.28e-38	TRUE
hsLibV1FullV1Nik_26283_r0	ENSG00000170421	KRT8	3.1231	50.819	3.1231	50.819	3.6517	1137.4	12.687	13.391	1	4.24e-41	8.48e-41	3.45e-38	TRUE
hsLibV1FullV1Nik_23302_r1	ENSG00000143079	CTTNBP2NL	26.922	192.71	26.922	192.71	2.7944	13743	153.37	13.387	1	3.65e-41	7.31e-41	2.98e-38	TRUE
hsLibV1FullV1Nik_81063_r0	ENSG00000182899	RPL35A	0	23.971	0.88	23.971	3.7314	287.3	2.9756	13.386	1	5.24e-41	1.05e-40	4.24e-38	TRUE
hsLibV1FullV1Nik_17165_r0	ENSG00000180198	RCC1	0	23.971	0.88	23.971	3.7314	287.3	2.9756	13.386	1	5.24e-41	1.05e-40	4.24e-38	TRUE
hsLibV1FullV1Nik_59860_r0	ENSG00000130299	GTPBP3	0	23.971	0.88	23.971	3.7314	287.3	2.9756	13.386	1	5.24e-41	1.05e-40	4.24e-38	TRUE
hsLibV1FullV1Nik_58113_r0	ENSG00000116874	WARS2	4.1641	60.407	4.1641	60.407	3.5718	1581.6	17.665	13.381	1	4.62e-41	9.25e-41	3.76e-38	TRUE
hsLibV1FullV1Nik_09258_r0	ENSG00000142192	APP	19.78	158.21	19.78	158.21	2.9377	9581.3	107.16	13.372	1	4.52e-41	9.05e-41	3.68e-38	TRUE
hsLibV1FullV1Nik_75317_r0	ENSG00000272514	CFAP206	95.775	442.98	95.775	442.98	2.1978	60277	674.52	13.369	1	4.6e-41	9.2e-41	3.74e-38	TRUE
hsLibV1FullV1Nik_55390_r0	ENSG00000111845	PAK1IP1	15.616	136.16	15.616	136.16	3.0452	7264.9	81.44	13.357	1	5.62e-41	1.12e-40	4.55e-38	TRUE
hsLibV1FullV1Nik_53361_r1	ENSG00000079739	PGM1	3.2307	51.728	3.2307	51.728	3.6396	1176	13.191	13.353	1	6.98e-41	1.4e-40	5.64e-38	TRUE
hsLibV1FullV1Nik_46927_r0	ENSG00000116793	PHTF1	29.149	202.32	29.149	202.32	2.7535	14993	168.23	13.351	1	5.93e-41	1.19e-40	4.8e-38	TRUE
hsLibV1FullV1Nik_19291_r3	ENSG00000204348	DXO	0	23.907	0.88	23.907	3.7277	285.76	2.9756	13.349	1	8.65e-41	1.73e-40	6.96e-38	TRUE
hsLibV1FullV1Nik_24290_r3	ENSG00000183258	DDX41	0	23.907	0.88	23.907	3.7277	285.76	2.9756	13.349	1	8.65e-41	1.73e-40	6.96e-38	TRUE
hsLibV1FullV1Nik_60999_r1	ENSG00000063515	GSC2	29.076	201.84	29.076	201.84	2.7537	14924	167.74	13.339	1	6.93e-41	1.39e-40	5.61e-38	TRUE
hsLibV1FullV1Nik_56318_r2	ENSG00000126883	NUP214	10.795	107.91	10.795	107.91	3.2069	4715.9	53.085	13.329	1	8.38e-41	1.68e-40	6.77e-38	TRUE
hsLibV1FullV1Nik_36729_r0	ENSG00000119285	HEATR1	10.41	105.47	10.41	105.47	3.2221	4518.4	50.899	13.325	1	8.98e-41	1.8e-40	7.22e-38	TRUE
hsLibV1FullV1Nik_23322_r0	ENSG00000168724	DNAJC21	52.052	294.36	52.052	294.36	2.477	29358	330.72	13.324	1	8.38e-41	1.68e-40	6.77e-38	TRUE
hsLibV1FullV1Nik_05146_r1	ENSG00000188603	CLN3	59.229	320.51	59.229	320.51	2.4163	34134	384.56	13.324	1	8.44e-41	1.69e-40	6.81e-38	TRUE
hsLibV1FullV1Nik_14227_r2	ENSG00000183571	PGPEP1L	0	23.854	0.88	23.854	3.7247	284.52	2.9756	13.319	1	1.3e-40	2.6e-40	1.04e-37	TRUE
hsLibV1FullV1Nik_81006_r2	ENSG00000106588	PSMA2	0	23.854	0.88	23.854	3.7247	284.52	2.9756	13.319	1	1.3e-40	2.6e-40	1.04e-37	TRUE
hsLibV1FullV1Nik_18672_r0	ENSG00000156959	LHFPL4	44.765	266.56	44.765	266.56	2.5475	24596	277.35	13.318	1	9.15e-41	1.83e-40	7.35e-38	TRUE
hsLibV1FullV1Nik_15063_r2	ENSG00000099381	SETD1A	1.7992	36.349	1.7992	36.349	3.738	596.86	6.7374	13.311	1	1.32e-40	2.65e-40	1.06e-37	TRUE
hsLibV1FullV1Nik_24617_r0	ENSG00000106546	AHR	85.365	408.47	85.365	408.47	2.2452	52197	589.55	13.307	1	1.06e-40	2.11e-40	8.48e-38	TRUE
hsLibV1FullV1Nik_26182_r0	ENSG00000121897	LIAS	39.559	245.46	39.559	245.46	2.6033	21198	240.12	13.288	1	1.37e-40	2.74e-40	1.1e-37	TRUE
hsLibV1FullV1Nik_45872_r0	ENSG00000106397	PLOD3	7.2872	84.378	7.2872	84.378	3.3649	2971.5	33.691	13.281	1	1.66e-40	3.32e-40	1.32e-37	TRUE
hsLibV1FullV1Nik_53024_r0	ENSG00000119953	SMNDC1	7.2872	84.378	7.2872	84.378	3.3649	2971.5	33.691	13.281	1	1.66e-40	3.32e-40	1.32e-37	TRUE
hsLibV1FullV1Nik_14853_r0	ENSG00000153790	C7orf31	7.2872	84.378	7.2872	84.378	3.3649	2971.5	33.691	13.281	1	1.66e-40	3.32e-40	1.32e-37	TRUE
hsLibV1FullV1Nik_18111_r1	ENSG00000132773	TOE1	51.691	292.11	51.691	292.11	2.4758	28901	328.04	13.274	1	1.64e-40	3.28e-40	1.31e-37	TRUE
hsLibV1FullV1Nik_35319_r0	ENSG00000173141	MRPL57	6.2462	76.707	6.2462	76.707	3.4228	2482.4	28.196	13.269	1	1.98e-40	3.95e-40	1.58e-37	TRUE
hsLibV1FullV1Nik_50041_r1	ENSG00000198925	ATG9A	86.151	409.76	86.151	409.76	2.2367	52363	595.91	13.257	1	2.06e-40	4.13e-40	1.65e-37	TRUE
hsLibV1FullV1Nik_09938_r1	ENSG00000079215	SLC1A3	169.07	649.13	169.07	649.13	1.9346	115000	1312.8	13.25	1	2.27e-40	4.54e-40	1.81e-37	TRUE
[truncated: 547,844+ more rows]
