# Supplementary material for: Genome-wide CRISPR/Cas9 screen shows that loss of GET4 increases mitochondria-endoplasmic reticulum contact sites and is neuroprotective
Source: Cell Death Dis. 2024 Mar 11;15(3):203. doi: 10.1038/s41419-024-06568-y (PMC10928201; doi:10.1038/s41419-024-06568-y)
Supplement: Supplementary file 3 — Supplementary Table 3 [file 41419_2024_6568_MOESM3_ESM.xlsx]

## Sheet: Supplementary Table 3
Supplemetary Table 3: Arrayed sgRNA Library. This table is related to Figure 2
All genes from high and Lower population shown
(a) Gene name
(b) gRNA Identifiers in WG library
(C) Forward DNA sequence
(d) Reverse DNA sequence

## Sheet: Arrayed Screening Library
Gene Name (a)	sgRNA ID (b)	Forward primer (c)	Reverse Primer (d)
GET4	23374	caccgCTCCCGAGTACATGAGCTCCgt	ttaaacGGAGCTCATGTACTCGGGAGc
GET4	23376	caccgTTGTGTCCAGAGCCCTGAAGgt	ttaaacCTTCAGGGCTCTGGACACAAc
GET4	23377	caccgGTGGAGTATTCCACGTCCCGgt	ttaaacCGGGACGTGGAATACTCCACc
BAG6	37797	caccgAACTCGTACCTTTATTGTGGgt	ttaaacCCACAATAAAGGTACGAGTTc
BAG6	37800	caccgGGGAAAGGTTATCCACCTGGgt	ttaaacCCAGGTGGATAACCTTTCCCc
BAG6	37798	caccgAAAACAACGGCTCATTTACCgt	ttaaacGGTAAATGAGCCGTTGTTTTc
TOMM22	84341	caccgCCTTTCGGGAGCAATTCGTCgt	ttaaacGACGAATTGCTCCCGAAAGGc
TOMM22	84340	caccgTCTTCCCGTTGTCTTTGAGAgt	ttaaacTCTCAAAGACAACGGGAAGAc
TOMM22	84338	caccgGGAAAGATCAAAAGTGGCTCgt	ttaaacGAGCCACTTTTGATCTTTCCc
GIGYF2	51458	caccgAAGGGTACCAGAGCCAATGGgt	ttaaacCCATTGGCTCTGGTACCCTTc
GIGYF2	51460	caccgGAGGTCGAAGTTCTTCAAGAgt	ttaaacTCTTGAAGAACTTCGACCTCc
GIGYF2	51459	caccgCTCCTCGTCCTGTCAATCGCgt	ttaaacGCGATTGACAGGACGAGGAGc
ATG9A	50041	caccgTGACCTTGACGGGTTCAGTAgt	ttaaacTACTGAACCCGTCAAGGTCAc
ATG9A	50042	caccgAGATGAACTTGATAAGCCGGgt	ttaaacCCGGCTTATCAAGTTCATCTc
ATG9A	50043	caccgTCAAGGCCGAGTACAAACGTgt	ttaaacACGTTTGTACTCGGCCTTGAc
EIF4E2	4988	caccgATGGTGGCAAGTGGATTATTgt	ttaaacAATAATCCACTTGCCACCATc
EIF4E2	4987	caccgTATAGCCACATGGTACGTCCgt	ttaaacGGACGTACCATGTGGCTATAc
EIF4E2	4991	caccgTCATAGCTCTGTGAGCTCGTgt	ttaaacACGAGCTCACAGAGCTATGAc
HDAC3	72826	caccgTCTTATAGAGACCGTAATGCgt	ttaaacGCATTACGGTCTCTATAAGAc
HDAC3	72830	caccgGAGTTCTGCTCGCGTTACACgt	ttaaacGTGTAACGCGAGCAGAACTCc
HDAC3	72828	caccgCAGGAAGTCAATGTAGTCCTgt	ttaaacAGGACTACATTGACTTCCTGc
SYVN1	90258	caccgGTCATCCCGAAAAACGGTGAgt	ttaaacTCACCGTTTTTCGGGATGACc
SYVN1	90256	caccgCTTGGTCAGGTACACCACAGgt	ttaaacCTGTGGTGTACCTGACCAAGc
SYVN1	90260	caccgTCACAGCATCCTGACCCGTGgt	ttaaacCACGGGTCAGGATGCTGTGAc
VPS16	5192	caccgCTGGTGGCTGCTGCACCCTAgt	ttaaacTAGGGTGCAGCAGCCACCAGc
VPS16	5193	caccgAGGAGAAAGCTGCTAGTGTGgt	ttaaacCACACTAGCAGCTTTCTCCTc
VPS16	5195	caccgTGGGTGACCTCAAACTCCGCgt	ttaaacGCGGAGTTTGAGGTCACCCAc
PTEN	66706	caccgCAATTCAGGACCCACACGACgt	ttaaacGTCGTGTGGGTCCTGAATTGc
PTEN	66703	caccgAATCCCATAGCAATAATGTTgt	ttaaacAACATTATTGCTATGGGATTc
PTEN	66704	caccgGAACTTGTCTTCCCGTCGTGgt	ttaaacCACGACGGGAAGACAAGTTCc
TIMM50	57393	caccgAACAACCCGGTGGACGAAAAgt	ttaaacTTTTCGTCCACCGGGTTGTTc
TIMM50	57395	caccgGCCACCCTACACGCTCGTTTgt	ttaaacAAACGAGCGTGTAGGGTGGCc
TIMM50	57391	caccgATGCCAAAAAAGTTGCGCTCgt	ttaaacGAGCGCAACTTTTTTGGCATc
TOMM40	28924	caccgCGCCTGCGCCGGCCCTCGTGgt	ttaaacCACGAGGGCCGGCGCAGGCGc
TOMM40	28920	caccgAAAAGGAAGCTCACCTCTGTgt	ttaaacACAGAGGTGAGCTTCCTTTTc
TOMM40	28921	caccgGCCTCTTACCTGAACCCACGgt	ttaaacCGTGGGTTCAGGTAAGAGGCc
MFN1	21371	caccgCATAATGGATTCAGTAAACCgt	ttaaacGGTTTACTGAATCCATTATGc
MFN1	21372	caccgAAAAATCAAGGAGGTTACCGgt	ttaaacCGGTAACCTCCTTGATTTTTc
MFN1	21370	caccgTTATATGGCCAATCCCACTAgt	ttaaacTAGTGGGATTGGCCATATAAc
OPA1	82426	caccgCATACTAGGATCGGCTGTTGgt	ttaaacCAACAGCCGATCCTAGTATGc
OPA1	82429	caccgCTCTTGGGAATATTCGAGCTgt	ttaaacAGCTCGAATATTCCCAAGAGc
OPA1	82428	caccgATGATCTTGCGTATTATAACgt	ttaaacGTTATAATACGCAAGATCATc
CHCHD3	45844	caccgGACACAGTGCATATACTGGGgt	ttaaacCCCAGTATATGCACTGTGTCc
CHCHD3	45845	caccgTCTGGTGCTTATGGTGCCTCgt	ttaaacGAGGCACCATAAGCACCAGAc
CHCHD3	45843	caccgAAGAATCCGAAGATCAGAAAgt	ttaaacTTTCTGATCTTCGGATTCTTc
C19orf70	63590	caccgGCATTCCAGGAGTCACGGATgt	ttaaacATCCGTGACTCCTGGAATGCc
C19orf70	63589	caccgGCTGAACTGGTACATGGCGGgt	ttaaacCCGCCATGTACCAGTTCAGCc
C19orf70	63591	caccgCAAGGCCCGCGAGTACTCCAgt	ttaaacTGGAGTACTCGCGGGCCTTGc
NDUFV1	75261	caccgCCTGGGCGAGATCAAGACATgt	ttaaacATGTCTTGATCTCGCCCAGGc
NDUFV1	75262	caccgGTACCAGTCACCTCGACTCAgt	ttaaacTGAGTCGAGGTGACTGGTACc
NDUFV1	75264	caccgCTGCCTATATCTACATCCGAgt	ttaaacTCGGATGTAGATATAGGCAGc
DERL2	34297	caccgAGAAGTTCATGCGGACATAGgt	ttaaacCTATGTCCGCATGAACTTCTc
DERL2	34299	caccgTTGACTCTAGGTATTGCAGTgt	ttaaacACTGCAATACCTAGAGTCAAc
DERL2	34296	caccgTCAGGTAGTGGATTGTAATTgt	ttaaacAATTACAATCCACTACCTGAc
FAF2	67983	caccgGTATCGTGTAATAGGTAAACgt	ttaaacGTTTACCTATTACACGATACc
FAF2	67984	caccgATGAAACAATGTCCCCAACGgt	ttaaacCGTTGGGGACATTGTTTCATc
FAF2	67985	caccgAAGAAAGCGAAGCTCCCTTTgt	ttaaacAAAGGGAGCTTCGCTTTCTTc
WIPI2	9441	caccgCAGCTACTCCAACACGATTCgt	ttaaacGAATCGTGTTGGAGTAGCTGc
WIPI2	9444	caccgAACTGCTACTTGGCGTACCCgt	ttaaacGGGTACGCCAAGTAGCAGTTc
WIPI2	9442	caccgAATGCACACATCTTCCGTATgt	ttaaacATACGGAAGATGTGTGCATTc
CLASRP	63161	caccgTGTAACTACGAGCGCTACAGgt	ttaaacCTGTAGCGCTCGTAGTTACAc
CLASRP	63162	caccgTCTCATCTTCGCTGGGTCTCgt	ttaaacGAGACCCAGCGAAGATGAGAc
CLASRP	63160	caccgTGATGGTCGACTACAAGAAGgt	ttaaacCTTCTTGTAGTCGACCATCAc
MTCH2	20008	caccgTTCCTTTGACCACGTTATCAgt	ttaaacTGATAACGTGGTCAAAGGAAc
MTCH2	20006	caccgCCAGTATCGATGGGAGGCGCgt	ttaaacGCGCCTCCCATCGATACTGGc
MTCH2	20007	caccgAGACTGTGTTCGGGAGTCCTgt	ttaaacAGGACTCCCGAACACAGTCTc
ATG14	43441	caccgCACAGACCCATCGTCCTGAGgt	ttaaacCTCAGGACGATGGGTCTGTGc
ATG14	43439	caccgTAATCGCAAACTTGGTGACCgt	ttaaacGGTCACCAAGTTTGCGATTAc
ATG14	43443	caccgGCTGTGCTATGCAACTCAGCgt	ttaaacGCTGAGTTGCATAGCACAGCc
UBAP2	58605	caccgACCCAGACAGAGGCTGTTCGgt	ttaaacCGAACAGCCTCTGTCTGGGTc
UBAP2	58603	caccgTGTGTGACGTGCTCGAGGAGgt	ttaaacCTCCTCGAGCACGTCACACAc
UBAP2	58606	caccgGCACCCCCTGAGGTAAGTTTgt	ttaaacAAACTTACCTCAGGGGGTGCc
HSD3B7	46269	caccgGGCTGGTAGACGTGTTTGGCgt	ttaaacGCCAAACACGTCTACCAGCCc
HSD3B7	46272	caccgGCAGACCGGAACACGGTTCCgt	ttaaacGGAACCGTGTTCCGGTCTGCc
HSD3B7	46268	caccgTGACCAGGTACACCAGCTTCgt	ttaaacGAAGCTGGTGTACCTGGTCAc
FUS	69749	caccgCAGTGGTTATAGCCAGTCCAgt	ttaaacTGGACTGGCTATAACCACTGc
FUS	69750	caccgACTGCTGCCCGTAAGACGATgt	ttaaacATCGTCTTACGGGCAGCAGTc
FUS	69752	caccgTATAATCCCCCTCAGGGCTAgt	ttaaacTAGCCCTGAGGGGGATTATAc
PTBP1	64359	caccgGACCGAGTTCACCGCCTGCAgt	ttaaacTGCAGGCGGTGAACTCGGTCc
PTBP1	64357	caccgCCGGATGTGGATCACTCTAGgt	ttaaacCTAGAGTGATCCACATCCGGc
PTBP1_	64360	caccgCTTCAACACTGTGCCGAACTgt	ttaaacAGTTCGGCACAGTGTTGAAGc
HNRNPA1	77397	caccgAAGCAACAAGCATACCTCTTgt	ttaaacAAGAGGTATGCTTGTTGCTTc
HNRNPA1	77399	caccgAACAAGCATACCTCTTTGGCgt	ttaaacGCCAAAGAGGTATGCTTGTTc
HNRNPA1	77400	caccgGTGGAAGCTACAATGATTTTgt	ttaaacAAAATCATTGTAGCTTCCACc
SLC25A22	20789	caccgAGGGCTACTTCGGCATGTACgt	ttaaacGTACATGCCGAAGTAGCCCTc
SLC25A22	20787	caccgCCATCGACCTGGCCAAGACCgt	ttaaacGGTCTTGGCCAGGTCGATGGc
SLC25A22	20790	caccgCTGATGTCGGAAGAAGTCGTgt	ttaaacACGACTTCTTCCGACATCAGc
TMEM208	20135	caccgCAACGTCACAAGGCAGTAAAgt	ttaaacTTTACTGCCTTGTGACGTTGc
TMEM208	20137	caccgGTCCATGCCACCATCCATCAgt	ttaaacTGATGGATGGTGGCATGGACc
TMEM208	20138	caccgCCTACTGACAGCCATCGTGCgt	ttaaacGCACGATGGCTGTCAGTAGGc
RER1	49713	caccgACCCATCGCACAGCCGTGTAgt	ttaaacTACACGGCTGTGCGATGGGTc
RER1	49714	caccgACATTGTGACCTATGCCTTGgt	ttaaacCAAGGCATAGGTCACAATGTc
RER1	49716	caccgCTCTGGGAGCCTTCGAATGAgt	ttaaacTCATTCGAAGGCTCCCAGAGc
UBE3D	52163	caccgTTGCTTGCGTCTGCAGTCGCgt	ttaaacGCGACTGCAGACGCAAGCAAc
UBE3D	52167	caccgAGTAATTTGTAAGCGTTGCAgt	ttaaacTGCAACGCTTACAAATTACTc
UBE3D	52166	caccgCCCACTGCCGAGTGAGAACTgt	ttaaacAGTTCTCACTCGGCAGTGGGc
TRIM28	48981	caccgCATGCGTGATAGTGGCAGCAgt	ttaaacTGCTGCCACTATCACGCATGc
TRIM28	48981	caccgCCTTGGTGTACTTCACCCGCgt	ttaaacGCGGGTGAAGTACACCAAGGc
TRIM28	48982	caccgATAATTCTCCACGATGTCTTgt	ttaaacAAGACATCGTGGAGAATTATc
PHF6	58370	caccgAAGACTTACCATTACCACTGgt	ttaaacCAGTGGTAATGGTAAGTCTTc
PHF6	58373	caccgGCTTACCATGCACTTATAATgt	ttaaacATTATAAGTGCATGGTAAGCc
PHF6	58372	caccgAAAACTGCACATAACTCCGAgt	ttaaacTCGGAGTTATGTGCAGTTTTc
PIN1	85213	caccgGATGAGCGGGCCCGTGTTCAgt	ttaaacTGAACACGGGCCCGCTCATCc
PIN1	85216	caccgCTACATCCAGAAGATCAAGTgt	ttaaacACTTGATCTTCTGGATGTAGc
PIN1	85215	caccgGTGGTGGCAAAAACGGGCAGgt	ttaaacCTGCCCGTTTTTGCCACCACc
MFN2	85638	caccgCCGTGATCAATGCCATGCTCgt	ttaaacGAGCATGGCATTGATCACGGc
MFN2	85636	caccgGAACAGGTTCTGGACGTCAAgt	ttaaacTTGACGTCCAGAACCTGTTCc
MFN2	85637	caccgCCTGTTCTTCTGTGGTAACGgt	ttaaacCGTTACCACAGAAGAACAGGc
PARL	62070	caccgTTGATCATGCGGCACATCTTgt	ttaaacAAGATGTGCCGCATGATCAAc
PARL	62071	caccgCCTGAAAGCCATTATCGCCAgt	ttaaacTGGCGATAATGGCTTTCAGGc
PARL	62072	caccgCTGTGAACGTGAACATCGGAgt	ttaaacTCCGATGTTCACGTTCACAGc
AIFM1	89840	caccgATTCAACTCTTCCCCGAGAAgt	ttaaacTTCTCGGGGAAGAGTTGAATc
AIFM1	89843	caccgCCTGGAGCCCAATGTTGAGTgt	ttaaacACTCAACATTGGGCTCCAGGc
AIFM1	89842	caccgTTATCAAGCTGAAAGACGGCgt	ttaaacGCCGTCTTTCAGCTTGATAAc
YME1L1	2540	caccgCAGGAACTACATCTCGATGCgt	ttaaacGCATCGAGATGTAGTTCCTGc
YME1L1	2541	caccgGACATGGGATGTATGCCAATgt	ttaaacATTGGCATACATCCCATGTCc
YME1L1	2543	caccgTGTTTCAGCTAATCTCTCGGgt	ttaaacCCGAGAGATTAGCTGAAACAc
TIMM13	15976	caccgTGTCTCGCGCCTACAACTCGgt	ttaaacCGAGTTGTAGGCGCGAGACAc
TIMM13	15977	caccgCATGTGCATGGACCGCTACAgt	ttaaacTGTAGCGGTCCATGCACATGc
TIMM13	15978	caccgGGAACGAGCCAACATGTGACgt	ttaaacGTCACATGTTGGCTCGTTCCc
TIMM8A	43414	caccgGCAGTTGCAGCATTTCATCGgt	ttaaacCGATGAAATGCTGCAACTGCc
TIMM8A	43417	caccgTCCTCCTCTTCCTCCGCGGCgt	ttaaacGCCGCGGAGGAAGAGGAGGAc
TIMM8A	43415	caccgCAAACCCGCCGCGGAGGAAGgt	ttaaacCTTCCTCCGCGGCGGGTTTGc
TRIAP1	21966	caccgCACTGTCGCCATGAACAGTGgt	ttaaacCACTGTTCATGGCGACAGTGc
TRIAP1	21964	caccgACTGCTGGTAGCGCTTGAAGgt	ttaaacCTTCAAGCGCTACCAGCAGTc
TRIAP1	21965	caccgATGAACTCCAGTCCTTCAATgt	ttaaacATTGAAGGACTGGAGTTCATc
RSAD1	18940	caccgCTCCAGACTGGCAGAGTTCGgt	ttaaacCGAACTCTGCCAGTCTGGAGc
RSAD1	18938	caccgCTGCAGCGCTTCTCGCAGTAgt	ttaaacTACTGCGAGAAGCGCTGCAGc
RSAD1	18939	caccgTGGAGTCTGTGTTCTTTGGTgt	ttaaacACCAAAGAACACAGACTCCAc
C1QBP	60837	caccgATAACTTCAACCACGAAATTgt	ttaaacAATTTCGTGGTTGAAGTTATc
C1QBP	60836	caccgTGGATTTCCTTGCCGACCGAgt	ttaaacTCGGTCGGCAAGGAAATCCAc
C1QBP	60838	caccgTGTCCACCCCTCGGTCGGCAgt	ttaaacTGCCGACCGAGGGGTGGACAc
POLDIP2	39841	caccgCAAAACTCACACTTACTATCgt	ttaaacGATAGTAAGTGTGAGTTTTGc
POLDIP2	39842	caccgGTCATCATGGTTAGCCAAGAgt	ttaaacTCTTGGCTAACCATGATGACc
POLDIP2	39839	caccgCAGACTGTATGACCGGGATGgt	ttaaacCATCCCGGTCATACAGTCTGc
CCR10	62238	caccgACTTGGTCTCCGTCATCGTGgt	ttaaacCACGATGACGGAGACCAAGTc
CCR10	62237	caccgATCTACTGGCTGCGCGCGAGgt	ttaaacCTCGCGCGCAGCCAGTAGATc
CCR10	62235	caccgAGATGAGGCGACAGCGTCGTgt	ttaaacACGACGCTGTCGCCTCATCTc
TMEM97	6594	caccgGAAAGGACTTAAACCAGGCTgt	ttaaacAGCCTGGTTTAAGTCCTTTCc
TMEM97	6592	caccgGTTCAAAGACCCACTGCTACgt	ttaaacGTAGCAGTGGGTCTTTGAACc
TMEM97	6593	caccgTGTGGAGAGTATCGGAATTAgt	ttaaacTAATTCCGATACTCTCCACAc
CALR	44778	caccgCAAGAACGTGCTGATCAACAgt	ttaaacTGTTGATCAGCACGTTCTTGc
CALR	44774	caccgCTCGTCACCGTAGAACTTGCgt	ttaaacGCAAGTTCTACGGTGACGAGc
CALR	44776	caccgGTTGCTGAAAGGCTCGAAACgt	ttaaacGTTTCGAGCCTTTCAGCAACc
ITGB1	59677	caccgGGATTTTCTATGTCATCTGGgt	ttaaacCCAGATGACATAGAAAATCCc
ITGB1	59676	caccgAATGTAACCAACCGTAGCAAgt	ttaaacTTGCTACGGTTGGTTACATTc
ITGB1	59680	caccgATTTTTGTAGCTAAATGGGCgt	ttaaacGCCCATTTAGCTACAAAAATc
PPM1E	8252	caccgCAAACCGCTCATCAGTGACCgt	ttaaacGGTCACTGATGAGCGGTTTGc
PPM1E	8251	caccgCCTGGCGGACTAAGTTAACGgt	ttaaacCGTTAACTTAGTCCGCCAGGc
PPM1E	8248	caccgTCTGTGCCATCCGTTTCCTTgt	ttaaacAAGGAAACGGATGGCACAGAc
MTMR4	2289	caccgCAAGGATCTGTTCCCCCCCAgt	ttaaacTGGGGGGGAACAGATCCTTGc
MTMR4	2293	caccgGCAGCTTCTGGGGGTAACTGgt	ttaaacCAGTTACCCCCAGAAGCTGCc
MTMR4	2292	caccgAACCACGGGAATCCGCTTCCgt	ttaaacGGAAGCGGATTCCCGTGGTTc
FAM171A2	1431	caccgGAGACTCGTGCCCTCACCGTgt	ttaaacACGGTGAGGGCACGAGTCTCc
FAM171A2	1430	caccgGGCCACGCTCATCCTCTATGgt	ttaaacCATAGAGGATGAGCGTGGCCc
FAM171A2	1429	caccgGTGCCCAAGCGATAACTGAGgt	ttaaacCTCAGTTATCGCTTGGGCACc
ATP5G1	70919	caccgAGAAATGAATAATGCCCCGGgt	ttaaacCCGGGGCATTATTCATTTCTc
ATP5G1	70922	caccgAATGATCAAGCTGCCAAACAgt	ttaaacTGTTTGGCAGCTTGATCATTc
ATP5G1	70920	caccgGCGCGGCACCTTACCAGAGCgt	ttaaacGCTCTGGTAAGGTGCCGCGCc
BRD2	48245	caccgAAGAGACGGCAGGCACCTGAgt	ttaaacTCAGGTGCCTGCCGTCTCTTc
BRD2_	48243	caccgTGGACATGGGTACTATTAAGgt	ttaaacCTTAATAGTACCCATGTCCAc
BRD2	48244	caccgTGTCCTAATGGCACAAACGCgt	ttaaacGCGTTTGTGCCATTAGGACAc
WDR33	40301	caccgGGCATATGGAAAAAACGAGGgt	ttaaacCCTCGTTTTTTCCATATGCCc
WDR33	40303	caccgAAGAGACCAGAGAGATATGCgt	ttaaacGCATATCTCTCTGGTCTCTTc
WDR33	40302	caccgCGCTTATAAAACAGCTGTCGgt	ttaaacCGACAGCTGTTTTATAAGCGc
DDX39B	32584	caccgTGTCTTTCCCATGCCCGACTgt	ttaaacAGTCGGGCATGGGAAAGACAc
DDX39B	32582	caccgCTCCGGGCCATTGTCGACTGgt	ttaaacCAGTCGACAATGGCCCGGAGc
DDX39B	32585	caccgCCTGAGGGATGCACTCATGCgt	ttaaacGCATGAGTGCATCCCTCAGGc
CPSF2	22180	caccgCCATTTAAATGGATGTTCCCgt	ttaaacGGGAACATCCATTTAAATGGc
CPSF2	22178	caccgACAACAGCACTGCATCAATCgt	ttaaacGATTGATGCAGTGCTGTTGTc
CPSF2	22177	caccgACTTTCCGACAGCATACGGGgt	ttaaacCCCGTATGCTGTCGGAAAGTc
ERCC2	45939	caccgACTGTCTTCCCGGTGCCTGAgt	ttaaacTCAGGCACCGGGAAGACAGTc
ERCC2	45938	caccgATCCCTGTTGGCCCTGATCAgt	ttaaacTGATCAGGGCCAACAGGGATc
ERCC2	45936	caccgCGGGGTAGATGTAGTCGTACgt	ttaaacGTACGACTACATCTACCCCGc
