# Supplementary material for: Genome-wide CRISPR/Cas9 screen shows that loss of GET4 increases mitochondria-endoplasmic reticulum contact sites and is neuroprotective
Source: Cell Death Dis. 2024 Mar 11;15(3):203. doi: 10.1038/s41419-024-06568-y (PMC10928201; doi:10.1038/s41419-024-06568-y)
Supplement: Supplementary file 4 — Supplementary Table 4 [file 41419_2024_6568_MOESM4_ESM.xlsx]

## Sheet: Supplementary Table 4
Supplemetary Table 4: Mass Spec Results of Interacting proteins with GET4 and BAG6. This table is related to Figure 4
Group 1	Control
Group 2	Bag6
Group 3	GET4

## Sheet: gp1vgp2_sig_060123
Significant	#NAME?	Difference	Protein.Group	Protein.Ids	Protein.Names	Genes	First.Protein.Description	Symbol color	Symbol type	Symbol size	Show label	BAG6,1	BAG6,2	BAG6,3	BAG6,4	control,1	control,2	control,3	control,4	GET4,1	GET4,2	GET4,3	GET4,4
+	5.95936	-10.5599	A0A075B6P5;A0A075B6S2;A0A075B6S6;A0A087WW87;A0A0A0MRZ7;A2NJV5;P01614;P01615;P06310	P06310;A0A075B6S6;A0A075B6P5;A0A075B6S2;A0A087WW87;P01615;A0A0A0MRZ7;A2NJV5;P01614	KV228_HUMAN;KV229_HUMAN;KV230_HUMAN;KV240_HUMAN;KVD26_HUMAN;KVD28_HUMAN;KVD29_HUMAN;KVD30_HUMAN;KVD40_HUMAN	IGKV2-28;IGKV2-29;IGKV2-30;IGKV2-40;IGKV2D-26;IGKV2D-28;IGKV2D-29;IGKV2D-30;IGKV2D-40	Immunoglobulin kappa variable 2-28	Color2 [DarkGray]	1	4		22.2332	23.6096	23.8576	24.2021	12.7717	12.0815	13.3502	13.4594	12.6116	14.8985	13.125	14.0351
+	5.75423	-10.515	P08123	P08123	CO1A2_HUMAN	COL1A2	Collagen alpha-2(I) chain	Color2 [DarkGray]	1	4		23.4298	23.7077	23.4425	24.6431	13.199	12.4358	14.7196	12.8087	13.7064	14.2624	14.2011	14.2793
+	5.53928	-4.95736	Q02809	Q02809	PLOD1_HUMAN	PLOD1	Procollagen-lysine,2-oxoglutarate 5-dioxygenase 1	Color2 [DarkGray]	1	4		19.2551	19.7294	20.1332	20.5451	14.7402	15.2488	14.9517	14.8926	14.46	15.3635	15.5299	15.4805
+	5.45101	-8.33974	ENSEMBL:ENSBTAP00000014147	ENSEMBL:ENSBTAP00000014147	(Bos	(Bos		Color2 [DarkGray]	1	4		20.654	21.7307	21.6584	21.953	12.6752	12.3105	13.4109	14.2406	12.4732	13.1425	15.9017	14.6356
+	5.43303	-5.02589	Q96S66	Q96S66	CLCC1_HUMAN	CLCC1	Chloride channel CLIC-like protein 1	Color2 [DarkGray]	1	4		18.0607	18.3081	19.1403	19.0625	13.4201	13.4538	14.0876	13.5064	12.8803	14.2162	14.6959	14.0509
+	5.12843	-5.69449	Q1RMN8	Q1RMN8	TREMBL:Q1RMN8	TREMBL:Q1RMN8		Color2 [DarkGray]	1	4		18.7367	18.7767	19.2562	19.4515	12.9835	12.5397	13.9966	13.9234	12.9836	12.7582	12.3468	13.3321
+	5.09179	-6.61446	P50454	P50454	SERPH_HUMAN	SERPINH1	Serpin H1	Color2 [DarkGray]	1	4		21.2302	21.7553	21.8876	22.265	16.0912	14.5244	14.398	15.6668	14.81	15.486	15.3012	15.4367
+	5.00204	-7.78234	P04258	P04258;P02461	SWISS-PROT:P04258	SWISS-PROT:P04258		Color2 [DarkGray]	1	4		20.4067	20.2989	21.2125	21.6141	12.9124	12.3815	14.4961	12.613	12.7072	13.218	11.602	13.6001
+	4.93991	-5.33824	O60568	O60568	PLOD3_HUMAN	PLOD3	Multifunctional procollagen lysine hydroxylase and glycosyltransferase LH3	Color2 [DarkGray]	1	4		18.8338	19.7675	19.9073	20.4476	13.7886	14.546	14.4153	14.8534	14.424	15.1697	14.8283	14.4854
+	4.76288	-4.68692	Q8NBJ5	Q8NBJ5	GT251_HUMAN	COLGALT1	Procollagen galactosyltransferase 1	Color2 [DarkGray]	1	4		17.6766	17.8944	18.2892	18.4278	12.9554	12.8024	13.4833	14.2991	13.7915	11.3074	14.058	14.7074
+	4.73807	-6.0718	Q5T6F2	Q5T6F2	UBAP2_HUMAN	UBAP2	Ubiquitin-associated protein 2	Color2 [DarkGray]	1	4		19.9601	20.343	21.0224	20.8034	13.5085	15.6245	14.3852	14.3236	11.5462	13.4778	15.3279	13.8474
+	4.72734	-6.35256	P01859	P01859	IGHG2_HUMAN	IGHG2	Immunoglobulin heavy constant gamma 2	Color2 [DarkGray]	1	4		19.2805	18.3045	19.1846	18.8343	11.41	12.13	13.2889	13.3648	12.4456	12.8615	13.004	14.4519
+	4.60011	-6.1467	P11441	P11441	UBL4A_HUMAN	UBL4A	Ubiquitin-like protein 4A	Color2 [DarkGray]	1	4		19.4311	19.1744	19.8078	19.826	12.7191	12.3673	14.3148	14.2513	20.7955	20.9316	21.5961	21.5545
+	4.47721	-5.24514	P02751	P02751	FINC_HUMAN	FN1	Fibronectin	Color2 [DarkGray]	1	4		17.8036	17.7333	18.5863	18.6542	13.4156	12.0786	13.8349	12.4678	14.1611	11.5391	13.2927	13.8181
+	4.40463	-5.85529	O00469	O00469	PLOD2_HUMAN	PLOD2	Procollagen-lysine,2-oxoglutarate 5-dioxygenase 2	Color2 [DarkGray]	1	4		18.1797	18.3426	18.5222	19.1836	12.4646	11.4787	13.8762	12.9875	12.7519	13.4811	14.0589	15.1421
+	4.39162	-5.23226	P19474	P19474	RO52_HUMAN	TRIM21	E3 ubiquitin-protein ligase TRIM21	Color2 [DarkGray]	1	4		18.4615	18.1567	18.9185	18.8888	12.3435	12.8737	14.0503	14.229	18.8901	18.9735	19.7591	19.9882
+	3.99472	-3.93045	ENSEMBL:ENSBTAP00000011227	ENSEMBL:ENSBTAP00000011227	(Bos	(Bos		Color2 [DarkGray]	1	4		16.5086	17.1329	17.2691	17.7345	13.6825	12.2278	13.7595	13.2536	11.5946	12.8247	14.141	15.0087
+	3.81952	-4.56326	ENSEMBL:ENSBTAP00000033053	ENSEMBL:ENSBTAP00000033053	(Bos	(Bos		Color2 [DarkGray]	1	4		16.3703	16.9825	17.6862	18.0102	12.6342	12.0773	13.8401	12.2445	12.4572	12.3829	13.8387	13.3144
+	3.73473	-3.03827	P12763	P12763	SWISS-PROT:P12763	SWISS-PROT:P12763		Color2 [DarkGray]	1	4		18.2016	19.2251	19.4006	19.5077	15.9202	16.6939	15.6873	15.8805	16.5412	16.6879	18.0539	16.3982
+	3.51954	-5.43995	O75718	O75718	CRTAP_HUMAN	CRTAP	Cartilage-associated protein	Color2 [DarkGray]	1	4		16.6911	19.0263	17.9896	18.7679	12.6839	11.7056	14.0819	12.2437	11.9279	14.196	13.4754	14.3047
+	3.44948	-2.53339	P34955	P34955	SWISS-PROT:P34955	SWISS-PROT:P34955		Color2 [DarkGray]	1	4		18.3453	18.7707	19.3384	19.8955	16.4679	16.7242	16.3296	16.6947	16.5684	16.9776	16.2581	16.499
+	3.40131	-5.46978	Q05B55	Q05B55	TREMBL:Q05B55	TREMBL:Q05B55		Color2 [DarkGray]	1	4		17.9506	19.0657	18.712	19.4274	12.368	12.0055	15.0705	13.8326	16.7183	15.4486	12.9315	14.4806
+	3.36189	-3.4608	O60716	O60716	CTND1_HUMAN	CTNND1	Catenin delta-1	Color2 [DarkGray]	1	4		16.7653	16.6832	17.8962	17.9667	14.6213	14.285	13.0972	13.4647	15.5611	15.0069	12.5502	13.8094
+	3.21945	-1.51082	Q14677	Q14677	EPN4_HUMAN	CLINT1	Clathrin interactor 1	Color2 [DarkGray]	1	4		16.1291	16.0667	16.5166	16.7095	14.9257	14.5268	14.6345	15.2916	14.8446	15.5093	16.0088	13.6334
+	3.17473	-3.45015	Q3SZR3	Q3SZR3	SWISS-PROT:Q3SZR3	SWISS-PROT:Q3SZR3		Color2 [DarkGray]	1	4		15.8843	16.3282	16.7885	17.4411	12.5844	12.5735	14.3639	13.1197	13.2981	13.3046	12.8181	14.7744
+	3.09668	-3.99114	ENSEMBL:ENSBTAP00000024146	ENSEMBL:ENSBTAP00000024146	(Bos	(Bos		Color2 [DarkGray]	1	4		18.24	18.6937	19.2028	19.5324	13.3134	15.9524	15.4952	14.9434	15.6206	15.4464	16.3396	15.4248
+	3.06633	-0.813927	P0DMV8;P0DMV9	P0DMV9;P0DMV8	HS71A_HUMAN;HS71B_HUMAN	HSPA1A;HSPA1B	Heat shock 70 kDa protein 1A	Color2 [DarkGray]	1	4		17.4188	17.3113	17.8635	17.5987	16.8721	16.6023	16.7338	16.7284	17.2929	17.5182	17.7475	17.7797
+	3.01857	-2.29067	P23284	P23284	PPIB_HUMAN	PPIB	Peptidyl-prolyl cis-trans isomerase B	Color2 [DarkGray]	1	4		15.0552	15.0075	15.644	15.7853	12.4879	12.5667	13.7621	13.5126	12.2767	12.3545	14.52	13.9571
+	2.92786	-1.10531	Q14244	Q14244	MAP7_HUMAN	MAP7	Ensconsin	Color2 [DarkGray]	1	4		17.3832	17.4188	17.113	17.6021	16.6494	15.8871	16.3963	16.163	15.8791	16.5473	16.4476	17.293
+	2.91874	-4.42702	Q7L5D6	Q7L5D6	GET4_HUMAN	GET4	Golgi to ER traffic protein 4 homolog	Color2 [DarkGray]	1	4		18.5731	18.4606	18.9604	18.9107	12.3392	15.8211	13.9353	15.1011	20.0951	20.5165	21.0821	20.2764
+	2.86788	-1.47525	P11021	P11021	BIP_HUMAN	HSPA5	Endoplasmic reticulum chaperone BiP	Color2 [DarkGray]	1	4		18.0101	18.7035	18.5589	18.8911	16.804	17.5572	16.7788	17.1226	17.6208	17.987	17.7243	17.9245
+	2.84389	-1.21031	P38646	P38646	GRP75_HUMAN	HSPA9	Stress-70 protein, mitochondrial	Color2 [DarkGray]	1	4		17.6701	18.3141	18.3115	18.3307	17.3505	16.856	16.6629	16.9159	17.2678	17.5926	17.4755	18.2905
+	2.70051	-2.6339	P01044-1;P01045-1;Q2KJ62	P01044-1;P01045-1;Q2KJ62	SWISS-PROT:P01044-1;SWISS-PROT:P01045-1;TREMBL:Q2KJ62	SWISS-PROT:P01044-1;SWISS-PROT:P01045-1;TREMBL:Q2KJ62		Color2 [DarkGray]	1	4		15.4823	16.0296	15.8204	16.4124	12.0661	13.2845	14.3139	13.5446	12.0147	13.7182	13.2252	14.0263
+	2.67431	1.24295	Q9BUJ2	Q9BUJ2	HNRL1_HUMAN	HNRNPUL1	Heterogeneous nuclear ribonucleoprotein U-like protein 1	Color2 [DarkGray]	1	4		16.0341	15.8031	16.4751	16.2388	16.8522	17.33	17.7077	17.6331	16.0193	15.9746	16.4825	16.6037
+	2.64025	-1.06613	Q96EY1	Q96EY1	DNJA3_HUMAN	DNAJA3	DnaJ homolog subfamily A member 3, mitochondrial	Color2 [DarkGray]	1	4		15.1134	14.9357	15.3707	14.8665	14.33	13.5051	14.1559	14.0309	14.4945	14.7747	15.3634	14.7578
+	2.61569	-1.28173	P07237	P07237	PDIA1_HUMAN	P4HB	Protein disulfide-isomerase	Color2 [DarkGray]	1	4		16.1416	16.2482	16.2611	16.5983	15.5365	15.0839	14.3961	15.1058	14.6939	15.4728	15.1857	13.5389
+	2.59895	-0.756846	P11142	P11142	HSP7C_HUMAN	HSPA8	Heat shock cognate 71 kDa protein	Color2 [DarkGray]	1	4		19.0435	18.8825	19.2173	19.2305	18.5948	18.4187	18.3474	17.9855	19.4371	19.5095	20.1079	20.0691
+	2.48884	-4.69568	P46379	P46379	BAG6_HUMAN	BAG6	Large proline-rich protein BAG6	Color2 [DarkGray]	1	4		19.9459	20.1079	20.7634	20.6186	16.8192	17.7655	14.4397	13.6287	20.8727	21.2477	21.9566	22.1301
+	2.42793	-3.2945	Q3T052	Q3T052	TREMBL:Q3T052;Q5EA67	TREMBL:Q3T052;Q5EA67		Color2 [DarkGray]	1	4		17.0209	16.9047	17.0546	17.9277	12.7286	13.5551	13.5668	15.8795	13.0872	14.5449	15.2418	14.6801
+	2.35949	-1.07785	P49411	P49411	EFTU_HUMAN	TUFM	Elongation factor Tu, mitochondrial	Color2 [DarkGray]	1	4		16.9307	16.1409	16.9705	16.9764	15.9451	15.4028	15.8472	15.512	16.196	16.234	16.8514	16.6819
+	2.32804	-6.42001	P02452	P02452	CO1A1_HUMAN	COL1A1	Collagen alpha-1(I) chain	Color2 [DarkGray]	1	4		21.7836	22.1704	22.6096	23.0658	19.541	17.1131	13.8571	13.4381	11.9493	16.3065	12.5493	13.8416
+	2.32377	-6.08748	ENSEMBL:ENSBTAP00000024462	ENSEMBL:ENSBTAP00000024466;ENSEMBL:ENSBTAP00000024462	(Bos	(Bos		Color2 [DarkGray]	1	4		22.4601	22.7369	23.2346	23.6865	18.7576	19.7428	14.0594	15.2083	12.6555	16.3044	18.0567	19.4955
+	2.30785	-4.2867	Q1RMK2	Q1RMK2	TREMBL:Q1RMK2	TREMBL:Q1RMK2		Color2 [DarkGray]	1	4		17.5107	18.5781	18.4812	18.7721	16.7304	12.4869	14.0118	12.9663	13.5623	12.2833	14.0405	14.1048
+	2.28796	-2.9561	Q14157	Q14157	UBP2L_HUMAN	UBAP2L	Ubiquitin-associated protein 2-like	Color2 [DarkGray]	1	4		16.8924	18.0952	18.607	18.752	13.5905	15.2442	16.1247	15.5629	14.6882	15.1383	15.5206	14.6491
+	2.24576	-2.07689	ENSEMBL:ENSBTAP00000018574	ENSEMBL:ENSBTAP00000018574	(Bos	(Bos		Color2 [DarkGray]	1	4		14.8496	15.3652	15.2138	15.4944	12.0055	14.3266	13.0909	13.1924	13.6525	14.1814	12.3946	13.6346
+	2.18563	-2.51935	Q9UBS4	Q9UBS4	DJB11_HUMAN	DNAJB11	DnaJ homolog subfamily B member 11	Color2 [DarkGray]	1	4		14.5628	14.8847	15.5474	15.5716	13.0572	11.0578	13.7145	12.6596	14.1186	13.8005	12.8943	13.8373
+	2.17783	-1.76999	ENSEMBL:ENSBTAP00000037665	ENSEMBL:ENSBTAP00000037665	(Bos	(Bos		Color2 [DarkGray]	1	4		14.0622	14.5381	15.0374	15.4363	12.7779	12.3464	13.8557	13.0139	13.16	12.8037	13.6314	13.3758
+	2.17674	-0.926781	O14639	O14639	ABLM1_HUMAN	ABLIM1	Actin-binding LIM protein 1	Color2 [DarkGray]	1	4		16.14	15.7158	16.2345	16.3814	15.2841	15.5892	15.161	14.7304	15.3023	15.5756	14.9967	14.7848
+	2.17226	-1.94168	Q96AY3	Q96AY3	FKB10_HUMAN	FKBP10	Peptidyl-prolyl cis-trans isomerase FKBP10	Color2 [DarkGray]	1	4		13.8043	15.0403	14.7522	15.2009	11.9222	12.6518	12.7627	13.6943	12.5695	11.5107	13.1886	14.1923
+	2.14374	-2.03578	Q9BSD7	Q9BSD7	NTPCR_HUMAN	NTPCR	Cancer-related nucleoside-triphosphatase	Color2 [DarkGray]	1	4		15.0309	15.4349	16.7005	16.3093	13.4261	13.6192	14.8292	13.458	14.7647	14.7488	15.4863	15.6971
+	2.14173	-1.67843	Q3SZH5	Q3SZH5	TREMBL:Q3SZH5	TREMBL:Q3SZH5		Color2 [DarkGray]	1	4		13.8032	14.5143	14.7123	14.8691	12.9363	11.8247	13.4874	12.937	12.872	13.2118	13.4387	13.8872
+	2.12023	-2.16563	O75821	O75821	EIF3G_HUMAN	EIF3G	Eukaryotic translation initiation factor 3 subunit G	Color2 [DarkGray]	1	4		16.3051	16.6523	16.6329	17.0163	14.9055	15.5317	14.4676	13.0392	12.3349	12.5107	12.883	15.0544
+	2.10959	-2.65235	Q6ZVM7	Q6ZVM7	TM1L2_HUMAN	TOM1L2	TOM1-like protein 2	Color2 [DarkGray]	1	4		17.2231	18.1806	18.4496	19.2456	15.9116	16.4176	14.0575	16.1028	14.7676	16.8197	15.6126	16.339
+	2.10808	-0.992033	Q15365	Q15365	PCBP1_HUMAN	PCBP1	Poly(rC)-binding protein 1	Color2 [DarkGray]	1	4		17.1725	17.3665	17.5446	18.0579	16.4513	16.1724	16.5728	16.977	16.6815	17.0576	17.6866	17.2032
+	2.10316	-2.16635	Q5SW79	Q5SW79	CE170_HUMAN	CEP170	Centrosomal protein of 170 kDa	Color2 [DarkGray]	1	4		15.992	16.2001	17.0098	16.6428	14.6168	15.2894	12.8947	14.3783	15.8405	15.3632	14.984	15.1252
+	2.08821	-3.06564	Q0IIK2	Q0IIK2;Q29443;P02788	TREMBL:Q0IIK2	TREMBL:Q0IIK2		Color2 [DarkGray]	1	4		16.8159	16.8365	17.2293	17.65	15.9682	12.2297	14.1595	13.9117	13.395	12.9113	13.7574	14.7209
	2.02524	-0.806215	P27708	P27708	PYR1_HUMAN	CAD	CAD protein	Color2 [DarkGray]	1	4		14.9212	14.3262	14.3867	14.9717	13.7163	14.2317	13.6828	13.7501	14.3676	14.4036	14.2951	15.1802
+	1.99354	-1.91111	Q9UPN4	Q9UPN4	CP131_HUMAN	CEP131	Centrosomal protein of 131 kDa	Color2 [DarkGray]	1	4		16.5686	14.9845	15.9246	16.5186	14.7114	13.9424	13.1219	14.5761	14.0022	14.5921	14.8357	16.3619
+	1.92539	-1.85021	P55884	P55884	EIF3B_HUMAN	EIF3B	Eukaryotic translation initiation factor 3 subunit B	Color2 [DarkGray]	1	4		14.9771	16.493	16.1074	16.3171	14.3795	13.1977	13.8712	15.0453	13.0223	13.454	14.7235	13.9408
+	1.91917	-2.2803	Q2KJF1	Q2KJF1	TREMBL:Q2KJF1	TREMBL:Q2KJF1		Color2 [DarkGray]	1	4		15.2282	14.9958	16.5877	16.3971	13.167	13.4833	14.8998	12.5373	14.2216	13.5451	12.6788	14.5316
	1.91848	-1.21116	O60762	O60762	DPM1_HUMAN	DPM1	Dolichol-phosphate mannosyltransferase subunit 1	Color2 [DarkGray]	1	4		15.7574	16.3012	16.0676	16.6946	15.3514	14.7125	14.3568	15.5554	15.0384	15.8239	15.8238	15.4034
+	1.91364	-2.36891	Q2UVX4	Q2UVX4	SWISS-PROT:Q2UVX4	SWISS-PROT:Q2UVX4		Color2 [DarkGray]	1	4		15.1941	15.4731	17.2051	17.1563	14.7021	13.609	14.3402	12.9017	12.4008	13.0562	14.8622	14.3188
+	1.90506	2.95537	P30260	P30260	CDC27_HUMAN	CDC27	Cell division cycle protein 27 homolog	Color2 [DarkGray]	1	4		12.8559	13.1061	13.2663	12.9158	17.8549	15.5522	13.9282	16.6302	18.4599	18.6677	19.5539	19.8674
	1.87245	-0.799083	P52907	P52907;P47755	CAZA1_HUMAN	CAPZA1	F-actin-capping protein subunit alpha-1	Color2 [DarkGray]	1	4		17.1778	16.9815	17.189	17.3761	16.1048	17.0272	16.1947	16.2013	17.38	17.3349	16.1278	17.0273
	1.75847	-0.987271	Q15233	Q15233	NONO_HUMAN	NONO	Non-POU domain-containing octamer-binding protein	Color2 [DarkGray]	1	4		19.644	19.6308	19.3974	18.612	18.4926	17.866	18.2581	18.7185	17.4906	19.3265	18.9319	18.0482
	1.74897	-0.633732	Q3ZBS7	Q3ZBS7	TREMBL:Q3ZBS7	TREMBL:Q3ZBS7		Color2 [DarkGray]	1	4		16.9423	16.6341	16.48	16.5767	15.852	16.3735	15.6413	16.2314	16.3791	16.3561	16.107	14.632
	1.70897	1.51201	P81605	P81605	DCD_HUMAN	DCD	Dermcidin	Color2 [DarkGray]	1	4		16.5794	16.5825	17.2119	17.7246	19.315	18.5895	18.7817	17.4603	15.9749	17.8351	16.8761	18.6603
	1.69	-0.901506	P61978	P61978	HNRPK_HUMAN	HNRNPK	Heterogeneous nuclear ribonucleoprotein K	Color2 [DarkGray]	1	4		16.8578	17.017	17.0834	17.0732	16.68	15.3495	16.3503	16.0455	15.9799	16.0157	16.5746	16.0103
	1.66491	-1.36231	P62861	P62861	RS30_HUMAN	FAU	40S ribosomal protein S30	Color2 [DarkGray]	1	4		17.8195	17.7575	19.2042	18.738	16.499	16.6459	17.3327	17.5924	16.8871	17.7771	18.684	17.4536
	1.65034	-2.22271	Q8IVL5	Q8IVL5	P3H2_HUMAN	P3H2	Prolyl 3-hydroxylase 2	Color2 [DarkGray]	1	4		15.4966	13.7872	14.9886	15.8495	12.5032	12.075	14.4989	12.154	12.9184	13.9377	13.0023	14.5794
	1.63575	-0.668819	P68104;Q5VTE0	Q5VTE0;P68104	EF1A1_HUMAN;EF1A3_HUMAN	EEF1A1;EEF1A1P5	Elongation factor 1-alpha 1	Color2 [DarkGray]	1	4		19.3799	19.5919	19.5457	19.6585	18.6699	19.1741	19.2794	18.3773	19.0715	19.6553	20.0156	19.3806
	1.63234	0.61165	Q00325	Q00325	MPCP_HUMAN	SLC25A3	Phosphate carrier protein, mitochondrial	Color2 [DarkGray]	1	4		16.7048	17.1334	16.8203	17.1737	17.636	17.299	17.331	18.0128	17.7388	17.2202	17.4366	17.4646
	1.60432	-0.971339	O15027	O15027	SC16A_HUMAN	SEC16A	Protein transport protein Sec16A	Color2 [DarkGray]	1	4		16.6732	17.0098	17.345	17.7449	15.9136	16.3776	15.7889	16.8075	15.9591	16.5239	16.2831	17.0495
	1.58553	1.43857	P57088	P57088	TMM33_HUMAN	TMEM33	Transmembrane protein 33	Color2 [DarkGray]	1	4		13.0817	15.1102	14.4775	14.1717	15.2679	15.4083	16.3607	15.5585	15.5655	15.5466	16.6523	14.9415
	1.55639	-0.552577	Q06830	Q06830	PRDX1_HUMAN	PRDX1	Peroxiredoxin-1	Color2 [DarkGray]	1	4		17.6753	17.9582	17.7369	18.3011	17.0534	17.5022	17.2684	17.6372	17.0257	17.5949	17.8441	17.2834
	1.5493	2.23095	ENSEMBL:ENSBTAP00000034412	ENSEMBL:ENSBTAP00000034412	(Bos	(Bos		Color2 [DarkGray]	1	4		12.6474	12.6705	14.7233	13.3415	13.908	15.6011	16.0481	16.7493	13.3928	13.5277	13.4585	14.9966
	1.54871	-1.09905	P08708	P08708	RS17_HUMAN	RPS17	40S ribosomal protein S17	Color2 [DarkGray]	1	4		14.4671	15.4279	15.0614	15.2568	14.2202	13.0019	14.3862	14.2087	14.6076	14.6689	15.1348	13.9749
	1.5433	-2.25766	P48643	P48643	TCPE_HUMAN	CCT5	T-complex protein 1 subunit epsilon	Color2 [DarkGray]	1	4		15.8159	13.56	16.2863	16.3024	13.9321	12.8057	13.9981	12.1981	14.6784	15.5166	15.3714	13.6229
	1.54162	1.42448	Q9Y265	Q9Y265	RUVB1_HUMAN	RUVBL1	RuvB-like 1	Color2 [DarkGray]	1	4		15.3816	13.6241	14.3506	13.6968	16.0749	15.6605	14.8873	16.1283	15.55	16.2076	16.0495	16.1594
	1.47686	-1.94012	Q7Z2W4	Q7Z2W4	ZCCHV_HUMAN	ZC3HAV1	Zinc finger CCCH-type antiviral protein 1	Color2 [DarkGray]	1	4		16.2141	15.6265	16.9314	18.2626	14.4797	13.8001	15.3635	15.6308	14.641	14.6757	15.4204	14.647
	1.44907	-0.984089	P23246	P23246	SFPQ_HUMAN	SFPQ	Splicing factor, proline- and glutamine-rich	Color2 [DarkGray]	1	4		20.3857	20.5451	20.1946	19.259	19.6037	18.596	18.9127	19.3357	18.2158	20.2185	19.8132	17.678
	1.44874	1.71324	Q96P63	Q96P63	SPB12_HUMAN	SERPINB12	Serpin B12	Color2 [DarkGray]	1	4		15.2532	13.2668	15.707	15.7702	17.2031	16.3761	17.0264	16.2447	16.4512	15.6467	13.0083	13.4202
	1.43009	-1.27125	Q92804	Q92804	RBP56_HUMAN	TAF15	TATA-binding protein-associated factor 2N	Color2 [DarkGray]	1	4		15.1702	14.9378	15.5569	14.7368	14.2043	12.5591	13.9611	14.5922	11.754	14.2729	14.5179	14.0215
	1.42693	-0.541762	P05141	P05141;P12235;Q9H0C2;P12236	ADT2_HUMAN	SLC25A5	ADP/ATP translocase 2	Color2 [DarkGray]	1	4		18.7668	18.9114	19.0631	19.5169	18.1951	18.6287	18.4975	18.7698	18.6365	19.0872	18.885	18.748
	1.41741	-0.356194	P62979	P62979	RS27A_HUMAN	RPS27A	Ubiquitin-40S ribosomal protein S27a	Color2 [DarkGray]	1	4		20.9024	20.4874	20.5823	20.8576	20.343	20.3962	20.1206	20.5451	21.1206	21.391	21.6409	21.343
	1.41408	1.19529	P07477	P07477	SWISS-PROT:P07477	SWISS-PROT:P07477		Color2 [DarkGray]	1	4		16.5979	16.4848	17.1689	17.3804	18.4125	16.9582	18.7834	18.2589	16.4407	17.1928	17.3723	18.0279
	1.3958	-0.808063	Q3SX09	Q3SX09;P02070;P68871;P02100;P69891;P69892;P02042	TREMBL:Q3SX09	TREMBL:Q3SX09		Color2 [DarkGray]	1	4		16.0398	16.5025	15.8884	16.5087	16.1876	14.9654	15.2056	15.3487	15.0002	15.2867	15.4537	15.7499
	1.39296	-1.42951	Q9Y4I1	Q9Y4I1	MYO5A_HUMAN	MYO5A	Unconventional myosin-Va	Color2 [DarkGray]	1	4		16.682	15.7774	15.1603	16.4246	14.7402	14.8874	13.3515	15.3471	14.9324	15.2527	14.7324	14.2297
	1.38891	1.34485	P35527	P35527	SWISS-PROT:P35527	SWISS-PROT:P35527		Color2 [DarkGray]	1	4		21.3376	20.8034	21.6584	21.7675	22.5165	23.5285	23.4041	21.4972	22.5545	21.823	21.7876	21.8913
	1.36352	2.15113	Q7Z794	Q7Z794	SWISS-PROT:Q7Z794	SWISS-PROT:Q7Z794		Color2 [DarkGray]	1	4		16.1958	13.8012	17.3345	16.9896	18.873	17.7087	18.5025	17.8415	18.2058	17.0061	16.7768	18.505
	1.36128	0.852835	P14923	P14923	PLAK_HUMAN	JUP	Junction plakoglobin	Color2 [DarkGray]	1	4		16.9069	16.92	17.222	17.5578	17.7389	18.665	18.2943	17.32	18.1803	17.332	17.7956	18.242
	1.34167	-1.01555	P51116	P51116	FXR2_HUMAN	FXR2	Fragile X mental retardation syndrome-related protein 2	Color2 [DarkGray]	1	4		13.5244	14.7403	14.6025	14.6373	13.8499	12.77	13.8494	12.973	12.0202	13.202	13.5431	14.3912
	1.32541	1.45526	P02754	P02754	SWISS-PROT:P02754	SWISS-PROT:P02754		Color2 [DarkGray]	1	4		14.9569	14.9817	14.5878	14.8453	17.3563	14.9607	17.1657	15.71	11.8078	16.0664	15.3183	14.6702
	1.31934	-0.524528	Q07157	Q07157	ZO1_HUMAN	TJP1	Tight junction protein ZO-1	Color2 [DarkGray]	1	4		18.4343	18.1859	18.6282	18.5028	17.8204	18.3638	17.4532	18.0156	17.9632	18.5051	17.9947	17.3544
	1.31908	-1.34622	P35251	P35251	RFC1_HUMAN	RFC1	Replication factor C subunit 1	Color2 [DarkGray]	1	4		14.4175	14.2427	14.9672	13.8554	12.2392	12.3206	14.353	13.1852	12.9217	13.8512	14.5579	14.9725
	1.30659	-0.822941	Q15149	Q15149	PLEC_HUMAN	PLEC	Plectin	Color2 [DarkGray]	1	4		16.3321	16.758	17.5327	17.0104	16.5934	15.6303	15.8084	16.3091	16.0894	15.7299	15.2736	16.0639
	1.29995	0.574649	Q96II8	Q96II8	LRCH3_HUMAN	LRCH3	DISP complex protein LRCH3	Color2 [DarkGray]	1	4		13.3237	13.7198	13.713	13.3742	13.6413	14.0105	14.6548	14.1227	14.2666	13.769	14.0075	15.0533
	1.29624	-1.31038	P62910	P62910	RL32_HUMAN	RPL32	60S ribosomal protein L32	Color2 [DarkGray]	1	4		18.6659	18.0087	19.4349	19.1959	17.1778	16.543	17.7577	18.5854	17.8566	17.4721	18.7972	19.4615
	1.29368	0.745896	Q9H1A4	Q9H1A4	APC1_HUMAN	ANAPC1	Anaphase-promoting complex subunit 1	Color2 [DarkGray]	1	4		12.1508	12.8333	12.1648	13.0758	12.7434	13.615	13.3199	13.5299	17.4967	17.5018	18.5182	18.9206
	1.28515	-0.360385	Q14160	Q14160	SCRIB_HUMAN	SCRIB	Protein scribble homolog	Color2 [DarkGray]	1	4		16.5152	16.6521	16.3153	16.7318	15.8851	16.4493	16.2666	16.1718	16.0239	16.6235	16.1761	16.4365
	1.28032	-0.82009	P05783	P05783	K1C18_HUMAN	KRT18	Keratin, type I cytoskeletal 18	Color2 [DarkGray]	1	4		17.4227	17.4413	16.9305	18.125	16.6236	16.5994	17.2804	16.1359	16.7632	16.6182	16.4178	16.7416
	1.27175	-1.17423	Q16795	Q16795	NDUA9_HUMAN	NDUFA9	NADH dehydrogenase [ubiquinone] 1 alpha subcomplex subunit 9, mitochondrial	Color2 [DarkGray]	1	4		13.4874	12.693	14.4972	13.7237	12.4834	12.0741	13.299	11.848	13.3563	13.1572	12.7567	14.0237
	1.27113	-1.09379	Q8NC51	Q8NC51	PAIRB_HUMAN	SERBP1	Plasminogen activator inhibitor 1 RNA-binding protein	Color2 [DarkGray]	1	4		17.198	17.3847	17.9994	18.0791	16.7985	15.573	17.493	16.4216	15.6561	16.2923	17.4334	16.8925
	1.24619	-0.476308	Q9BUF5	Q13509;Q9BUF5	TBB6_HUMAN	TUBB6	Tubulin beta-6 chain	Color2 [DarkGray]	1	4		16.2357	15.9867	16.2595	16.3843	15.8973	16.0099	15.8582	15.1955	16.4716	16.3668	16.3688	15.9838
	1.24449	1.0273	P13645	P13645	SWISS-PROT:P13645	SWISS-PROT:P13645		Color2 [DarkGray]	1	4		21.2243	20.8576	21.5213	22.3619	22.7594	22.5615	23.0691	21.6843	23.0625	21.6276	21.2419	22.4676
	1.22766	-0.597573	O15372	O15372	EIF3H_HUMAN	EIF3H	Eukaryotic translation initiation factor 3 subunit H	Color2 [DarkGray]	1	4		14.8212	15.4916	15.5777	15.0961	14.3705	14.596	14.4372	15.1927	12.6544	14.7774	15.0201	14.1248
	1.22468	-0.90742	Q14974	Q14974	IMB1_HUMAN	KPNB1	Importin subunit beta-1	Color2 [DarkGray]	1	4		17.1499	16.35	17.1693	16.2298	15.8156	15.7974	15.0952	16.5611	16.8354	16.3019	15.6141	15.6363
	1.22021	-0.473065	P07437	P07437	TBB5_HUMAN	TUBB	Tubulin beta chain	Color2 [DarkGray]	1	4		18.057	18.3925	18.2061	18.4125	17.9345	18.1833	17.2982	17.7598	18.0829	18.6933	18.8221	18.6362
	1.1918	-0.908005	Q96PK6	Q96PK6	RBM14_HUMAN	RBM14	RNA-binding protein 14	Color2 [DarkGray]	1	4		16.7132	16.4951	17.345	17.1934	16.2141	15.0589	16.1276	16.7142	15.846	15.7435	16.6568	16.8674
	1.18859	-0.70838	P68371	P07437;P04350;P68371	TBB4B_HUMAN	TUBB4B	Tubulin beta-4B chain	Color2 [DarkGray]	1	4		19.8649	20.6364	20.3101	20.4874	19.5705	20.2764	18.9776	19.6407	19.9742	20.6971	20.343	20.4273
	1.18822	-0.74128	P08865	P08865	RSSA_HUMAN	RPSA	40S ribosomal protein SA	Color2 [DarkGray]	1	4		18.4289	18.6633	19.5583	19.0472	18.3143	17.5747	18.2448	18.5988	17.8664	18.1736	19.3135	18.3543
	1.18085	-1.04094	P46783	Q9NQ39;P46783	RS10_HUMAN	RPS10	40S ribosomal protein S10	Color2 [DarkGray]	1	4		16.8483	16.5903	17.9167	17.2328	15.2478	15.7867	16.5368	16.8531	15.834	16.209	17.2329	16.5192
	1.17891	1.80804	Q13835	Q13835	PKP1_HUMAN	PKP1	Plakophilin-1	Color2 [DarkGray]	1	4		13.1194	13.7934	13.1583	12.6864	16.1347	15.2113	15.8924	12.7512	15.6396	13.3317	12.7595	13.9197
	1.17829	-1.99062	Q9BVP2	Q9BVP2	GNL3_HUMAN	GNL3	Guanine nucleotide-binding protein-like 3	Color2 [DarkGray]	1	4		14.4635	15.3405	18.1291	15.9168	14.5536	14.8341	13.1473	13.3525	17.5443	17.0575	17.8936	13.9598
	1.15478	-0.626854	P05386	P05386	RLA1_HUMAN	RPLP1	60S acidic ribosomal protein P1	Color2 [DarkGray]	1	4		15.941	16.5512	15.9326	16.0413	15.6643	15.5456	15.9463	14.8025	16.2718	15.7582	16.7163	14.7455
	1.1534	-0.876138	Q8WWM7	Q8WWM7	ATX2L_HUMAN	ATXN2L	Ataxin-2-like protein	Color2 [DarkGray]	1	4		16.4049	16.2889	15.7253	16.7579	15.9416	14.6906	16.0352	15.0051	15.1265	14.9389	16.4317	15.4737
	1.14251	0.306523	O00139	O00139	KIF2A_HUMAN	KIF2A	Kinesin-like protein KIF2A	Color2 [DarkGray]	1	4		14.2523	13.8186	14.1274	13.7671	14.1814	14.5226	14.2283	14.2592	13.5998	14.425	13.9858	14.5495
	1.13519	-2.62719	Q9UJZ1	Q9UJZ1	STML2_HUMAN	STOML2	Stomatin-like protein 2, mitochondrial	Color2 [DarkGray]	1	4		13.8414	18.7116	16.8393	14.72	14.009	12.0098	14.3652	13.2196	14.3745	15.1014	15.4185	15.9678
	1.1275	-0.862439	P35052	P35052	GPC1_HUMAN	GPC1	Glypican-1	Color2 [DarkGray]	1	4		15.5794	16.1834	16.6075	16.4387	15.0591	15.5834	14.5922	16.1246	15.3741	15.6136	16.3015	16.5167
	1.12657	-1.32249	P25398	P25398	RS12_HUMAN	RPS12	40S ribosomal protein S12	Color2 [DarkGray]	1	4		16.6248	16.8318	15.9245	17.0932	14.4151	14.6555	15.2118	16.9018	11.209	16.0739	17.3715	13.819
	1.12468	0.98663	P09211	P09211	GSTP1_HUMAN	GSTP1	Glutathione S-transferase P	Color2 [DarkGray]	1	4		16.2626	17.6212	17.4439	17.6618	17.4323	18.3659	18.9697	18.1682	17.5289	18.0169	18.3314	18.896
	1.12407	-1.95468	P08727	P08727	SWISS-PROT:P08727	SWISS-PROT:P08727		Color2 [DarkGray]	1	4		15.3496	13.4996	16.474	17.2439	13.4286	13.736	14.766	12.8177	15.97	12.9746	16.1171	15.2099
	1.12105	-2.42638	Q9P258	Q9P258	RCC2_HUMAN	RCC2	Protein RCC2	Color2 [DarkGray]	1	4		17.1861	13.1565	16.8796	17.3251	13.1632	15.1704	13.7864	12.7218	15.9461	14.7831	14.5786	14.078
	1.11459	0.887209	Q02413	Q02413	DSG1_HUMAN	DSG1	Desmoglein-1	Color2 [DarkGray]	1	4		15.3123	14.9697	15.5666	16.4181	16.5237	16.6089	17.0026	15.6802	16.962	15.5667	16.0257	17.1055
	1.10642	-0.478287	P25705	P25705	ATPA_HUMAN	ATP5F1A	ATP synthase subunit alpha, mitochondrial	Color2 [DarkGray]	1	4		16.3166	15.8685	15.9096	15.9748	15.94	14.9898	15.5352	15.6913	15.6578	16.0376	17.3546	17.3752
	1.10293	-0.676778	Q92841	Q92841	DDX17_HUMAN	DDX17	Probable ATP-dependent RNA helicase DDX17	Color2 [DarkGray]	1	4		16.6412	15.9445	17.1027	16.5759	15.5443	15.52	16.1071	16.3859	15.2943	15.91	16.842	16.1238
	1.10092	-0.879407	ENSEMBL:ENSBTAP00000007350	P01030;ENSEMBL:ENSBTAP00000007350	(Bos	(Bos		Color2 [DarkGray]	1	4		14.866	15.2586	15.9509	15.2399	15.1707	14.2967	13.5474	14.7829	14.1144	13.9771	14.906	14.0667
	1.09979	1.00567	P04264	P04264	SWISS-PROT:P04264	SWISS-PROT:P04264		Color2 [DarkGray]	1	4		22.8689	22.4626	23.1886	23.6209	24.1871	24.6486	24.48	22.848	24.141	23.3101	23.1015	23.5285
	1.09512	-1.26608	P42677;Q71UM5	Q71UM5;P42677	RS27L_HUMAN;RS27_HUMAN	RPS27;RPS27L	40S ribosomal protein S27	Color2 [DarkGray]	1	4		14.9106	16.4906	16.4037	16.9012	15.4315	13.9352	14.5241	15.7509	15.4743	15.2418	16.1132	13.5094
	1.09	1.55757	Q9UEY8	Q9UEY8	ADDG_HUMAN	ADD3	Gamma-adducin	Color2 [DarkGray]	1	4		12.5551	12.7746	14.9093	14.3387	15.8413	15.7335	15.4057	13.8276	12.1309	12.7091	12.0137	13.9184
	1.08678	1.17551	O75531	O75531	BAF_HUMAN	BANF1	Barrier-to-autointegration factor	Color2 [DarkGray]	1	4		17.1431	16.2361	15.2469	15.4017	17.7741	16.2415	17.0243	17.6899	16.9362	16.0614	16.5117	16.3351
	1.07095	-1.64066	Q86TG7	Q86TG7	PEG10_HUMAN	PEG10	Retrotransposon-derived protein PEG10	Color2 [DarkGray]	1	4		13.0586	13.1393	15.6272	14.4858	11.2958	11.9686	13.6289	12.855	15.1176	15.423	15.9903	17.5218
	1.06998	1.67953	P02535-1	P02535-1	SWISS-PROT:P02535-1	SWISS-PROT:P02535-1		Color2 [DarkGray]	1	4		12.3047	13.2106	14.9989	12.7796	16.1427	14.8676	15.502	13.4994	15.8192	14.2833	16.0963	16.2653
	1.05762	-1.24018	P80723	P80723	BASP1_HUMAN	BASP1	Brain acid soluble protein 1	Color2 [DarkGray]	1	4		15.9884	16.1572	16.5064	17.4905	14.3959	14.4392	16.1925	16.1541	14.4934	15.9108	16.525	14.7147
	1.0555	0.583306	Q6ZVX7	Q6ZVX7	FBX50_HUMAN	NCCRP1	F-box only protein 50	Color2 [DarkGray]	1	4		13.2263	12.6613	13.5357	13.3219	13.9216	13.7132	14.2399	13.2037	13.8343	13.2908	13.1133	14.717
	1.03716	-0.771402	Q07666	Q07666	KHDR1_HUMAN	KHDRBS1	KH domain-containing, RNA-binding, signal transduction-associated protein 1	Color2 [DarkGray]	1	4		17.5322	17.3012	18.0154	18.1339	16.607	16.4972	16.8529	17.94	16.7661	16.942	18.0759	17.7526
	1.03086	-0.56815	P09496	P09496	CLCA_HUMAN	CLTA	Clathrin light chain A	Color2 [DarkGray]	1	4		18.5275	18.7806	18.9292	19.3426	17.9391	18.2495	18.1354	18.9834	18.5631	18.5314	19.0418	18.8139
	1.02561	-0.963402	Q3SX28	Q3SX28	TREMBL:Q3SX28;Q5KR48	TREMBL:Q3SX28;Q5KR48		Color2 [DarkGray]	1	4		17.0244	17.633	17.1378	16.9225	16.1433	16.9517	14.9462	16.8229	16.5585	16.5366	15.7585	14.439
	1.0256	-1.14548	P17066	P48741;P17066	HSP76_HUMAN	HSPA6	Heat shock 70 kDa protein 6	Color2 [DarkGray]	1	4		17.5314	17.6746	17.9392	18.0047	15.9916	17.1666	15.4522	17.9576	16.2675	18.1171	18.5611	17.68
	1.01969	-0.457001	Q14498	Q14498	RBM39_HUMAN	RBM39	RNA-binding protein 39	Color2 [DarkGray]	1	4		15.1688	15.5339	15.5636	16.1021	15.3698	14.85	15.3348	14.986	14.7696	14.9821	15.4107	15.2849
	1.00725	-1.09982	Q9BPX5	Q9BPX5	ARP5L_HUMAN	ARPC5L	Actin-related protein 2/3 complex subunit 5-like protein	Color2 [DarkGray]	1	4		17.9785	16.7395	17.2584	17.5814	15.4554	17.3932	15.4395	16.8704	17.0119	17.5625	16.5256	14.1684
	0.997213	-1.72361	O94921;P06493;P11802;P24941;P50750;Q00526;Q00534;Q00535;Q00536;Q00537;Q07002;Q14004;Q96Q40;Q9NYV4	Q07002;P24941;Q96Q40;P50750;O94921;Q00536;Q9NYV4;Q00534;P06493;Q14004;Q00537;P11802;Q00526;Q00535	CDK12_HUMAN;CDK13_HUMAN;CDK14_HUMAN;CDK15_HUMAN;CDK16_HUMAN;CDK17_HUMAN;CDK18_HUMAN;CDK1_HUMAN;CDK2_HUMAN;CDK3_HUMAN;CDK4_HUMAN;CDK5_HUMAN;CDK6_HUMAN;CDK9_HUMAN	CDK1;CDK12;CDK13;CDK14;CDK15;CDK16;CDK17;CDK18;CDK2;CDK3;CDK4;CDK5;CDK6;CDK9	Cyclin-dependent kinase 14	Color2 [DarkGray]	1	4		15.1084	16.4166	16.0053	16.6136	12.5324	15.8389	13.2954	15.5828	16.2516	16.7148	17.3929	15.8472
	0.99381	0.746264	Q04695	Q04695;Q9QWL7	SWISS-PROT:Q04695	SWISS-PROT:Q04695		Color2 [DarkGray]	1	4		16.773	16.888	18.0595	17.8852	18.0128	18.3722	18.5448	17.661	18.0829	17.3482	17.767	17.8538
	0.992646	-0.682611	Q9NYL9	Q9NYL9	TMOD3_HUMAN	TMOD3	Tropomodulin-3	Color2 [DarkGray]	1	4		18.2888	18.494	17.9685	18.05	17.2493	18.3722	16.8032	17.6462	18.2373	18.3069	17.2487	17.4936
	0.98047	-0.544808	P31943	P31943	HNRH1_HUMAN	HNRNPH1	Heterogeneous nuclear ribonucleoprotein H	Color2 [DarkGray]	1	4		15.5077	16.3507	16.3728	16.6657	15.8579	15.2912	15.8953	15.6733	15.8547	15.9665	16.5218	17.1773
	0.967183	-1.2599	P12956	P12956	XRCC6_HUMAN	XRCC6	X-ray repair cross-complementing protein 6	Color2 [DarkGray]	1	4		14.4162	14.8803	14.6265	15.362	14.8604	14.2991	12.0254	13.0605	14.3098	14.9086	14.4803	14.3489
	0.96657	-0.933534	Q14152	Q14152	EIF3A_HUMAN	EIF3A	Eukaryotic translation initiation factor 3 subunit A	Color2 [DarkGray]	1	4		13.9919	14.7296	15.2885	14.7764	13.2318	13.6256	14.9794	13.2155	12.7716	14.18	14.0208	12.7694
	0.963937	0.777267	P35908	P35908	SWISS-PROT:P35908	SWISS-PROT:P35908		Color2 [DarkGray]	1	4		20.8876	20.4676	20.9171	21.7675	21.9637	21.8269	22.4196	20.9388	22.2185	21.0359	21.002	21.743
	0.96392	-0.490831	P39019	P39019	RS19_HUMAN	RPS19	40S ribosomal protein S19	Color2 [DarkGray]	1	4		17.9342	17.6375	18.5094	17.763	17.4363	17.0807	17.4295	17.9342	17.5686	17.4396	18.74	18.0981
	0.962724	-0.677469	P62269	P62269	RS18_HUMAN	RPS18	40S ribosomal protein S18	Color2 [DarkGray]	1	4		17.9236	17.7319	19.054	18.3911	17.4029	17.1655	17.6921	18.1303	17.013	17.8367	18.8199	17.849
	0.960857	0.798948	P78347	P78347	GTF2I_HUMAN	GTF2I	General transcription factor II-I	Color2 [DarkGray]	1	4		14.5301	13.7357	12.7804	13.6766	14.7828	13.8162	14.8	14.5196	14.0379	14.1897	14.0086	15.2672
	0.955115	0.803088	Q9BZH6	Q9BZH6	WDR11_HUMAN	WDR11	WD repeat-containing protein 11	Color2 [DarkGray]	1	4		13.2589	13.2476	14.2581	12.4202	13.9962	14.4124	14.4356	13.5531	14.0621	14.7636	13.9495	14.4434
	0.951921	-0.378131	P62081	P62081	RS7_HUMAN	RPS7	40S ribosomal protein S7	Color2 [DarkGray]	1	4		17.4762	17.4843	18.1188	17.7067	17.5329	16.968	17.5348	17.2378	16.8746	16.8841	18.1742	17.1988
	0.946418	-0.388128	Q92614	Q92614	MY18A_HUMAN	MYO18A	Unconventional myosin-XVIIIa	Color2 [DarkGray]	1	4		16.8443	16.7481	16.5785	16.6673	16.1992	16.74	15.8175	16.5291	16.8301	17.065	16.6604	16.6156
	0.944917	0.37649	P04792	P04792	HSPB1_HUMAN	HSPB1	Heat shock protein beta-1	Color2 [DarkGray]	1	4		17.2192	16.9032	17.2203	16.8838	17.5123	16.9384	17.4795	17.8023	16.1086	16.6795	17.228	16.8624
	0.944002	-1.19461	P56134	P56134	ATPK_HUMAN	ATP5MF	ATP synthase subunit f, mitochondrial	Color2 [DarkGray]	1	4		14.4432	15.1988	14.9338	15.6738	14.0278	14.0438	15.1311	12.2685	14.7565	14.5859	14.897	14.5823
	0.926114	-0.552793	Q9Y608	Q9Y608	LRRF2_HUMAN	LRRFIP2	Leucine-rich repeat flightless-interacting protein 2	Color2 [DarkGray]	1	4		17.8772	18.322	18.0058	18.7476	17.6187	18.169	17.0704	17.8833	18.2821	18.6531	17.7596	17.7235
	0.925462	-0.541498	P30050	P30050	RL12_HUMAN	RPL12	60S ribosomal protein L12	Color2 [DarkGray]	1	4		17.9514	17.8514	18.6595	18.4714	17.6647	17.1334	18.2247	17.7449	17.4218	17.8639	18.8125	18.7687
	0.924107	-0.583094	Q6WCQ1	Q6WCQ1	MPRIP_HUMAN	MPRIP	Myosin phosphatase Rho-interacting protein	Color2 [DarkGray]	1	4		17.9587	17.9497	17.7483	17.731	17.7608	17.7707	16.4605	17.0634	17.5829	18.2309	17.1069	17.4239
	0.895804	-0.936235	P35637	P35637	FUS_HUMAN	FUS	RNA-binding protein FUS	Color2 [DarkGray]	1	4		18.8921	19.0703	19.6765	19.5501	18.1778	17.294	18.2862	19.6861	17.8899	18.4056	19.2382	19.6416
	0.893458	-0.649306	P23396	P23396	RS3_HUMAN	RPS3	40S ribosomal protein S3	Color2 [DarkGray]	1	4		18.5775	17.9886	19.2613	18.6214	17.5565	17.4712	18.4062	18.4178	17.7099	18.0089	19.0147	18.1462
	0.885284	-1.45957	P13987	P13987	CD59_HUMAN	CD59	CD59 glycoprotein	Color2 [DarkGray]	1	4		16.6715	16.8568	17.1648	17.5232	16.4042	16.0404	13.1971	16.7364	16.5652	16.67	17.1755	14.3131
	0.88281	1.66003	Q9UBP9	Q9UBP9	GULP1_HUMAN	GULP1	PTB domain-containing engulfment adapter protein 1	Color2 [DarkGray]	1	4		12.8603	13.3887	16.1686	13.1985	15.6342	15.7765	14.0541	16.7914	16.6198	16.7066	16.8726	17.8892
	0.880536	2.46987	P02663	P02663	SWISS-PROT:P02663	SWISS-PROT:P02663		Color2 [DarkGray]	1	4		17.1167	16.3526	16.5132	16.9786	23.2961	16.8872	18.2818	18.3755	16.7626	16.5951	17.5203	18.7966
	0.878012	-0.542247	P62857	P62857	RS28_HUMAN	RPS28	40S ribosomal protein S28	Color2 [DarkGray]	1	4		16.5718	16.4281	17.5102	16.7685	16.5293	15.8525	16.0385	16.6893	16.1883	16.5348	17.5486	16.1878
	0.874813	-0.439813	Q9Y230	Q9Y230	RUVB2_HUMAN	RUVBL2	RuvB-like 2	Color2 [DarkGray]	1	4		15.8797	16.083	16.7998	16.8688	16.0746	15.9514	15.8743	15.9717	16.3236	16.1126	15.9556	15.1008
	0.864155	-0.821024	Q86V81	Q86V81	THOC4_HUMAN	ALYREF	THO complex subunit 4	Color2 [DarkGray]	1	4		15.271	16.027	16.5427	16.9182	15.3981	14.459	15.8307	15.787	15.1594	14.466	14.5167	14.9245
	0.855974	-1.8182	A6NHQ2	A6NHQ2	FBLL1_HUMAN	FBLL1	rRNA/tRNA 2'-O-methyltransferase fibrillarin-like protein 1	Color2 [DarkGray]	1	4		13.4969	16.719	16.0248	15.154	11.8545	12.6596	14.0778	15.53	15.5654	13.061	15.5817	14.1216
	0.849797	3.45557	P02666	P02666	SWISS-PROT:P02666	SWISS-PROT:P02666		Color2 [DarkGray]	1	4		18.3233	12.4516	17.9331	17.6853	24.4984	18.0243	18.998	18.6948	17.8868	16.9955	17.3898	19.1247
	0.848324	-1.39262	P23528	P23528;Q9Y281	COF1_HUMAN	CFL1	Cofilin-1	Color2 [DarkGray]	1	4		16.9889	16.8736	17.284	17.6044	16.1713	17.1189	13.4486	16.4416	17.173	17.1278	16.6658	15.7651
	0.838636	-1.57208	Q04837	Q04837	SSBP_HUMAN	SSBP1	Single-stranded DNA-binding protein, mitochondrial	Color2 [DarkGray]	1	4		16.4164	17.4225	18.8634	18.1296	14.5101	15.201	16.9089	17.9237	14.7939	16.3033	17.4374	17.0353
	0.834672	1.32617	Q9UBI6	Q9UBI6	GBG12_HUMAN	GNG12	Guanine nucleotide-binding protein G(I)/G(S)/G(O) subunit gamma-12	Color2 [DarkGray]	1	4		16.0828	15.0389	12.7623	16.0507	16.7324	16.3684	16.1012	16.0372	14.9814	16.7364	16.5914	16.8089
	0.826904	1.24422	Q13042	Q13042	CDC16_HUMAN	CDC16	Cell division cycle protein 16 homolog	Color2 [DarkGray]	1	4		13.8202	14.4113	13.5672	13.9515	16.3207	15.6402	15.7289	13.0373	17.1486	17.0487	17.538	18.0529
	0.821625	0.667606	Q01469	Q01469	FABP5_HUMAN	FABP5	Fatty acid-binding protein 5	Color2 [DarkGray]	1	4		14.4553	13.3589	14.3199	13.728	15.56	14.2542	14.2357	14.4826	12.9626	14.0156	13.0901	14.49
	0.820158	1.48663	Q99456	A2A4G1;P19012;Q99456	SWISS-PROT:Q99456	SWISS-PROT:Q99456		Color2 [DarkGray]	1	4		13.7502	14.071	12.6866	16.3678	16.2649	15.8805	16.3366	14.3401	16.6859	13.5986	14.6555	14.7544
	0.812986	-0.612547	P84098	P84098	RL19_HUMAN	RPL19	60S ribosomal protein L19	Color2 [DarkGray]	1	4		19.2684	18.5075	19.4323	18.7438	18.8304	17.6114	18.1521	18.9079	18.1103	17.8355	19.0678	19.126
	0.809674	-0.7887	P11388	P11388	TOP2A_HUMAN	TOP2A	DNA topoisomerase 2-alpha	Color2 [DarkGray]	1	4		14.536	15.0447	15.5782	14.8285	13.235	14.1601	14.0981	15.3394	15.1373	15.4533	16.1594	14.9189
	0.802852	-1.25747	Q8N9B5	Q8N9B5	JMY_HUMAN	JMY	Junction-mediating and -regulatory protein	Color2 [DarkGray]	1	4		17.2846	14.5798	14.2849	14.0547	13.3012	13.6324	14.1592	14.0814	12.9142	14.1971	14.0259	14.4598
	0.798193	-0.760296	Q13283	Q13283	G3BP1_HUMAN	G3BP1	Ras GTPase-activating protein-binding protein 1	Color2 [DarkGray]	1	4		16.54	15.947	16.6422	16.1752	15.6361	14.4414	16.6166	15.569	14.9774	15.4396	16.8632	15.7864
	0.791497	-0.678841	Q86V48	Q86V48	LUZP1_HUMAN	LUZP1	Leucine zipper protein 1	Color2 [DarkGray]	1	4		14.3383	13.9083	13.4036	14.7956	12.9614	13.6014	14.2214	12.9462	13.1963	13.9047	13.8295	13.4892
	0.788698	1.18947	P43243	P43243	MATR3_HUMAN	MATR3	Matrin-3	Color2 [DarkGray]	1	4		15.5015	12.1653	13.7513	12.7303	14.5446	14.411	14.8997	15.051	14.608	14.9358	15.5673	18.3895
	0.781509	0.747271	Q08188	Q08188	TGM3_HUMAN	TGM3	Protein-glutamine gamma-glutamyltransferase E	Color2 [DarkGray]	1	4		13.976	13.496	13.7681	14.5529	14.108	15.1734	15.6175	13.883	15.7252	14.3869	14.7852	13.7884
	0.780738	-0.67457	P62277	P62277	RS13_HUMAN	RPS13	40S ribosomal protein S13	Color2 [DarkGray]	1	4		18.7003	18.097	19.395	18.4929	17.4565	17.3955	18.5351	18.5999	17.6775	17.9486	19.3121	18.5545
	0.773592	2.29268	P02668	P02668	SWISS-PROT:P02668	SWISS-PROT:P02668		Color2 [DarkGray]	1	4		17.3372	14.8082	16.8648	16.9035	22.6649	16.4585	18.2139	17.7471	16.0598	15.2982	16.4015	17.9782
	0.772599	-0.667092	P63173	P63173	RL38_HUMAN	RPL38	60S ribosomal protein L38	Color2 [DarkGray]	1	4		18.0221	17.6688	19.0971	17.6832	17.2198	16.8883	17.5829	18.1118	17.21	17.608	18.3356	18.6068
	0.771944	1.22662	P60468	P60468	SC61B_HUMAN	SEC61B	Protein transport protein Sec61 subunit beta	Color2 [DarkGray]	1	4		15.4094	12.754	13.4201	13.0612	14.123	13.9016	15.7971	15.7294	15.5618	15.8192	17.1665	16.1049
	0.762217	-1.16837	P36542	P36542	ATPG_HUMAN	ATP5F1C	ATP synthase subunit gamma, mitochondrial	Color2 [DarkGray]	1	4		15.9225	14.2923	15.4866	15.0489	14.3157	12.0442	14.8522	14.8647	13.8025	14.2111	14.8301	15.3154
	0.758726	-0.488043	P01966	P01966	SWISS-PROT:P01966	SWISS-PROT:P01966		Color2 [DarkGray]	1	4		17.1879	17.3829	16.5193	16.5553	15.8749	16.7538	16.8412	16.2233	16.2618	16.9471	16.2438	15.83
	0.74102	0.825945	P42704	P42704	LPPRC_HUMAN	LRPPRC	Leucine-rich PPR motif-containing protein, mitochondrial	Color2 [DarkGray]	1	4		12.4448	13.9574	12.3852	13.3443	13.6323	12.8667	14.2561	14.6805	13.381	14.4321	14.4399	14.4503
	0.736171	0.463692	O15144	O15144	ARPC2_HUMAN	ARPC2	Actin-related protein 2/3 complex subunit 2	Color2 [DarkGray]	1	4		16.1559	16.5537	15.9707	16.9637	17.0026	16.9492	16.2659	17.2811	16.9823	17.0253	16.7298	16.7811
	0.72912	-0.614481	P42166	P42166;P42167	LAP2A_HUMAN	TMPO	Lamina-associated polypeptide 2, isoform alpha	Color2 [DarkGray]	1	4		16.9806	17.1237	17.6586	17.5926	16.9002	15.7941	16.5934	17.6097	16.3306	16.3545	17.407	16.8286
	0.725092	0.699773	P13647	P13647;Q5XQN5;Q922U2	SWISS-PROT:P13647	SWISS-PROT:P13647		Color2 [DarkGray]	1	4		18.9744	18.4653	18.8012	19.7381	19.7843	19.9316	20.4476	18.6147	19.9459	18.8346	18.814	19.8145
	0.724561	0.596254	P54289	P54289	CA2D1_HUMAN	CACNA2D1	Voltage-dependent calcium channel subunit alpha-2/delta-1	Color2 [DarkGray]	1	4		15.0101	14.0768	15.7296	15.3376	15.595	15.1206	16.0285	15.795	14.6519	15.2208	15.9856	14.3793
	0.718735	-0.659628	Q9UM11	Q9UM11	FZR1_HUMAN	FZR1	Fizzy-related protein homolog	Color2 [DarkGray]	1	4		12.7884	13.8194	13.3312	13.5629	12.1959	12.0265	13.7387	12.9023	12.8851	15.152	15.7802	17.019
	0.718441	1.07414	P16401	P16401	H15_HUMAN	H1-5	Histone H1.5	Color2 [DarkGray]	1	4		13.5653	13.4656	13.6766	13.4478	15.8419	12.7371	15.6819	14.1909	15.136	12.5719	12.1012	14.1619
	0.716487	-0.832145	Q96DE5	Q96DE5	APC16_HUMAN	ANAPC16	Anaphase-promoting complex subunit 16	Color2 [DarkGray]	1	4		13.1363	13.432	13.8801	13.5933	12.1212	11.6146	14.1224	12.855	15.8918	15.6895	15.9961	15.3169
	0.714609	-0.588531	P62913	P62913	RL11_HUMAN	RPL11	60S ribosomal protein L11	Color2 [DarkGray]	1	4		17.8041	17.6477	18.1516	17.964	16.8894	16.542	17.4716	18.3103	17.0353	17.4076	18.8169	17.9861
	0.704378	-1.59245	P13646	P13646-1;P19012;ENSEMBL:ENSP00000377550;P13646	K1C13_HUMAN	KRT13	Keratin, type I cytoskeletal 13	Color2 [DarkGray]	1	4		13.4901	16.662	14.0359	17.3285	13.8741	12.41	13.7449	15.1177	16.9263	13.8849	17.1751	15.3788
	0.703504	-0.77148	O76021	O76021	RL1D1_HUMAN	RSL1D1	Ribosomal L1 domain-containing protein 1	Color2 [DarkGray]	1	4		15.2557	13.8809	15.2591	14.378	12.8592	13.7029	14.4788	14.6469	13.6151	12.84	14.7276	14.7804
	0.701755	-0.575761	P62263	P62263	RS14_HUMAN	RPS14	40S ribosomal protein S14	Color2 [DarkGray]	1	4		18.678	17.7538	19.278	18.8149	17.8198	17.5211	18.2899	18.5908	17.6361	17.8732	18.9907	18.6932
	0.70133	0.410069	Q969X5	Q969X5	ERGI1_HUMAN	ERGIC1	Endoplasmic reticulum-Golgi intermediate compartment protein 1	Color2 [DarkGray]	1	4		12.7301	13.9824	13.8236	13.6106	13.9533	13.8211	14.0701	13.9425	14.4059	13.4546	14.1174	14.6463
	0.700946	-0.456745	P61254	Q9UNX3;P61254	RL26_HUMAN	RPL26	60S ribosomal protein L26	Color2 [DarkGray]	1	4		17.7533	17.0581	18.2245	17.4551	17.3646	16.5858	17.4731	17.2406	16.5889	17.0365	18.3092	17.7129
	0.698216	1.04949	Q9BQA1	Q9BQA1	MEP50_HUMAN	WDR77	Methylosome protein 50	Color2 [DarkGray]	1	4		12.3375	15.543	14.1863	12.9246	15.1829	14.6089	14.9249	14.4727	14.8072	15.8669	16.3656	16.2072
	0.695827	-0.805984	P27658	P27658	CO8A1_HUMAN	COL8A1	Collagen alpha-1(VIII) chain	Color2 [DarkGray]	1	4		14.8074	13.8977	15.6675	14.952	13.7834	13.5106	13.5108	15.2959	14.622	13.7937	13.423	14.4945
	0.69393	0.725875	P12814	P12814	ACTN1_HUMAN	ACTN1	Alpha-actinin-1	Color2 [DarkGray]	1	4		14.1044	12.4592	14.1056	13.0826	13.2873	14.3264	14.3432	14.6984	12.219	14.6974	15.0241	13.6643
	0.691973	-0.311959	P06858	P06858	LIPL_HUMAN	LPL	Lipoprotein lipase	Color2 [DarkGray]	1	4		15.1975	15.2285	15.5901	15.6618	15.3693	15.3188	14.5759	15.166	15.7149	15.7057	15.6384	13.9801
	0.690462	-0.816566	P55072	P55072	TERA_HUMAN	VCP	Transitional endoplasmic reticulum ATPase	Color2 [DarkGray]	1	4		16.178	15.8313	16.3134	16.2026	16.6684	14.3318	14.4434	15.8154	17.2125	17.2478	17.7408	17.708
	0.690293	0.941007	Q15084	Q15084	PDIA6_HUMAN	PDIA6	Protein disulfide-isomerase A6	Color2 [DarkGray]	1	4		11.93	13.1598	13.1232	13.3878	13.3715	15.245	14.1832	12.5651	15.2205	14.8007	14.4777	15.9876
	0.685879	1.73725	P02662	P02662	SWISS-PROT:P02662	SWISS-PROT:P02662		Color2 [DarkGray]	1	4		17.9052	16.7595	18.2206	18.3632	23.0002	18.1272	19.0089	18.0612	17.3797	17.1985	17.684	18.367
	0.679401	-0.654025	P35249	P35249	RFC4_HUMAN	RFC4	Replication factor C subunit 4	Color2 [DarkGray]	1	4		14.6451	15.0183	15.2198	15.8045	14.5801	13.6094	14.3478	15.5343	16.6305	16.1103	16.6548	17.5256
	0.678281	-0.34678	P51114	P51114;P51116	FXR1_HUMAN	FXR1	Fragile X mental retardation syndrome-related protein 1	Color2 [DarkGray]	1	4		17.6693	18.0139	18.2567	18.0977	17.1437	17.8209	17.5368	18.1491	16.9929	17.7233	18.3679	18.1251
	0.669451	-1.0434	P22626	P22626	ROA2_HUMAN	HNRNPA2B1	Heterogeneous nuclear ribonucleoproteins A2/B1	Color2 [DarkGray]	1	4		15.4985	16.6139	16.9609	17.5665	17.1913	14.5114	15.9701	14.7935	15.035	15.0507	14.5417	14.9322
	0.659056	-0.524374	Q16643	Q16643	DREB_HUMAN	DBN1	Drebrin	Color2 [DarkGray]	1	4		18.7463	18.5464	18.3415	18.7542	18.0899	18.4742	17.0298	18.6971	18.5291	18.5946	18.0153	17.8225
	0.648318	-0.556853	O75128	O75128	COBL_HUMAN	COBL	Protein cordon-bleu	Color2 [DarkGray]	1	4		15.2284	15.9846	14.2321	14.7842	14.3313	14.8233	14.0753	14.772	14.1585	14.8128	13.2032	14.3292
	0.646808	0.492024	P05089	P05089	ARGI1_HUMAN	ARG1	Arginase-1	Color2 [DarkGray]	1	4		15.7012	15.7143	16.2642	16.5078	17.2393	16.4054	16.7211	15.7898	16.3091	15.1301	16.1383	16.9152
	0.642249	-0.636393	Q9H6X2	P58335;Q9H6X2	ANTR1_HUMAN	ANTXR1	Anthrax toxin receptor 1	Color2 [DarkGray]	1	4		14.6486	14.8217	13.9321	14.7771	12.8672	14.7213	13.5713	14.4742	14.9365	15.092	14.0337	13.5019
	0.640237	0.771665	Q6P2Q9	Q6P2Q9	PRP8_HUMAN	PRPF8	Pre-mRNA-processing-splicing factor 8	Color2 [DarkGray]	1	4		14.8575	14.0163	13.5216	13.4086	15.7949	13.5692	14.4506	15.076	15.0064	12.9408	14.736	14.2494
	0.628215	0.637446	P15924	P15924	DESP_HUMAN	DSP	Desmoplakin	Color2 [DarkGray]	1	4		16.9521	16.6066	16.8072	17.1181	17.2886	18.4929	17.9487	16.3037	17.7237	17.1148	17.029	17.2933
	0.62504	0.765623	P62888	P62888	RL30_HUMAN	RPL30	60S ribosomal protein L30	Color2 [DarkGray]	1	4		17.8195	17.778	19.1366	17.2718	18.4659	17.7271	19.6655	19.2098	17.1262	18.5077	19.2907	18.93
	0.623389	-1.13235	P19013	P19013	SWISS-PROT:P19013	SWISS-PROT:P19013		Color2 [DarkGray]	1	4		13.1659	14.8888	14.2281	16.2944	13.5184	12.4141	13.0527	15.0625	14.6448	13.4403	16.2757	14.6842
	0.62248	1.46393	O43790;Q14533;Q6NT21	Q14533;O43790;Q6NT21	SWISS-PROT:O43790;SWISS-PROT:Q14533;TREMBL:Q6NT21	SWISS-PROT:O43790;SWISS-PROT:Q14533;TREMBL:Q6NT21		Color2 [DarkGray]	1	4		13.001	12.8792	13.5742	14.4781	17.5356	13.9306	15.6528	12.6694	13.7049	13.2998	13.4871	21.0224
	0.621344	-0.401367	Q01082	Q01082	SPTB2_HUMAN	SPTBN1	Spectrin beta chain, non-erythrocytic 1	Color2 [DarkGray]	1	4		17.1458	17.6716	16.8003	17.4826	16.8959	17.3739	16.2235	17.0014	17.0797	17.7299	16.8708	17.0995
	0.619293	-0.570814	Q5M775	Q5M775	CYTSB_HUMAN	SPECC1	Cytospin-B	Color2 [DarkGray]	1	4		13.601	14.0703	13.5729	14.0264	12.0589	13.7696	13.2778	13.8812	12.6133	14.4546	12.3924	14.0984
	0.619237	-0.898309	Q8TB52	Q8TB52	FBX30_HUMAN	FBXO30	F-box only protein 30	Color2 [DarkGray]	1	4		14.3234	13.7914	13.9754	14.5394	11.2656	13.8056	14.1284	13.8368	14.3316	13.511	13.592	14.3911
	0.619164	-0.409134	O95425	O95425	SVIL_HUMAN	SVIL	Supervillin	Color2 [DarkGray]	1	4		15.4123	16.1511	14.8742	15.155	14.7006	15.1509	14.765	15.3395	15.0295	15.3537	14.3084	15.1809
	0.616743	-0.522305	P05387	P05387	RLA2_HUMAN	RPLP2	60S acidic ribosomal protein P2	Color2 [DarkGray]	1	4		16.2292	15.8601	16.5716	16.1203	15.2672	15.0958	15.5734	16.7556	15.2379	15.5642	16.2407	16.5288
	0.615601	-0.865003	Q96IZ0	Q96IZ0	PAWR_HUMAN	PAWR	PRKC apoptosis WT1 regulator protein	Color2 [DarkGray]	1	4		16.999	16.9407	17.2305	17.2223	17.0487	17.2791	14.3591	16.2455	17.2887	17.0841	15.6406	16.4749
	0.602605	-0.611628	P50914	P50914	RL14_HUMAN	RPL14	60S ribosomal protein L14	Color2 [DarkGray]	1	4		18.0228	16.8731	18.6846	17.781	16.6082	16.9258	17.987	17.394	17.1058	17.4603	18.6429	17.3233
	0.598537	-0.696793	P62829	P62829	RL23_HUMAN	RPL23	60S ribosomal protein L23	Color2 [DarkGray]	1	4		18.514	18.3593	19.4322	18.8126	17.0897	17.4945	19.3044	18.4424	18.0038	18.1586	19.2484	18.7876
	0.596673	-1.35112	Q9H4F8	Q9H4F8	SMOC1_HUMAN	SMOC1	SPARC-related modular calcium-binding protein 1	Color2 [DarkGray]	1	4		16.0644	16.6056	13.3926	12.8589	12.6533	13.3259	14.8389	12.6989	13.736	14.1045	14.0253	14.0223
	0.594324	-0.356741	P68363;Q71U36;Q9BQE3	Q6PEY2;P0DPH8;Q9BQE3;P68363;P0DPH7;Q71U36	TBA1A_HUMAN;TBA1B_HUMAN;TBA1C_HUMAN	TUBA1A;TUBA1B;TUBA1C	Tubulin alpha-1B chain	Color2 [DarkGray]	1	4		17.5441	17.6892	17.7459	17.8423	17.1358	17.3973	16.7771	18.0843	17.8848	18.0314	18.0701	17.9455
	0.593812	0.614604	P06703	P06703	S10A6_HUMAN	S100A6	Protein S100-A6	Color2 [DarkGray]	1	4		15.9952	17.4806	16.3858	17.2195	16.5904	17.7226	17.0863	18.1401	16.3812	18.2416	17.5014	17.4269
	0.592061	-0.515342	Q9TRI1	Q9TRI1	TREMBL:Q9TRI1	TREMBL:Q9TRI1		Color2 [DarkGray]	1	4		15.8385	14.8962	15.3928	15.4848	14.9873	15.4127	13.8384	15.3125	15.3007	15.308	15.1657	14.4308
	0.586647	0.987696	Q15517	Q15517	CDSN_HUMAN	CDSN	Corneodesmosin	Color2 [DarkGray]	1	4		15.4557	15.7509	13.0172	13.8961	15.6629	16.0181	16.1989	14.1908	15.8829	15.148	15.3223	15.1823
	0.585099	-1.107	Q06787	Q06787	FMR1_HUMAN	FMR1	Synaptic functional regulator FMR1	Color2 [DarkGray]	1	4		13.3369	12.5417	14.656	14.4502	11.8698	11.2958	14.6792	12.7121	13.3333	12.7815	13.2863	14.0734
	0.579012	-0.966631	Q13347	Q13347	EIF3I_HUMAN	EIF3I	Eukaryotic translation initiation factor 3 subunit I	Color2 [DarkGray]	1	4		14.7389	13.8207	15.4299	13.4698	11.5773	13.4917	13.9576	14.5662	13.3064	14.2656	12.672	13.8319
	0.57768	-0.505127	P62266	P62266	RS23_HUMAN	RPS23	40S ribosomal protein S23	Color2 [DarkGray]	1	4		18.6235	17.7356	19.2711	18.9435	18.2898	17.4454	18.5862	18.2319	17.5435	17.9788	18.9017	14.2855
	0.574053	-2.54875	Q9UJX2	Q9UJX2	CDC23_HUMAN	CDC23	Cell division cycle protein 23 homolog	Color2 [DarkGray]	1	4		13.42	13.3311	13.5008	21.502	12.4414	11.7394	13.9633	13.4148	19.0014	18.3818	19.2061	20.3538
	0.565436	-0.792008	P52597	P52597	HNRPF_HUMAN	HNRNPF	Heterogeneous nuclear ribonucleoprotein F	Color2 [DarkGray]	1	4		15.1034	12.8155	15.1548	15.428	13.1787	14.3196	14.0564	13.779	14.4989	14.2411	14.5494	13.5973
	0.565362	-0.596627	P04040	P04040	CATA_HUMAN	CAT	Catalase	Color2 [DarkGray]	1	4		14.3633	13.4455	14.4677	15.7323	13.531	14.2601	13.963	13.8683	14.7477	13.5405	12.7204	14.6443
	0.560057	0.493768	Q9ULT8	Q9ULT8	HECD1_HUMAN	HECTD1	E3 ubiquitin-protein ligase HECTD1	Color2 [DarkGray]	1	4		15.3793	13.9917	13.9714	14.2327	15.0935	14.1762	15.0438	15.2367	15.2743	14.9685	14.2352	15.0038
	0.556157	1.04791	P07910	P07910	HNRPC_HUMAN	HNRNPC	Heterogeneous nuclear ribonucleoproteins C1/C2	Color2 [DarkGray]	1	4		15.9861	16.0098	13.1566	13.7411	16.9056	14.6673	15.9593	15.5531	15.0913	14.937	15.7106	14.6918
	0.552439	0.696688	P14174	P14174	MIF_HUMAN	MIF	Macrophage migration inhibitory factor	Color2 [DarkGray]	1	4		12.5508	12.3677	14.0421	13.145	12.3801	14.3032	14.1163	14.0927	12.4051	12.9276	14.0031	14.4505
	0.550281	-0.711877	P31689	P31689	DNJA1_HUMAN	DNAJA1	DnaJ homolog subfamily A member 1	Color2 [DarkGray]	1	4		15.6121	15.953	16.0786	16.2683	15.9552	15.9959	13.5309	15.5825	16.017	16.6804	16.0345	14.2192
	0.545541	-0.455449	Q14247	Q14247	SRC8_HUMAN	CTTN	Src substrate cortactin	Color2 [DarkGray]	1	4		17.4537	17.6521	16.7115	17.7362	17.3407	17.4421	16.0833	16.8656	17.3766	17.8869	17.2663	17.5322
	0.542462	-1.03942	P0CW18	P0CW18	PRS56_HUMAN	PRSS56	Serine protease 56	Color2 [DarkGray]	1	4		16.4439	14.0683	15.0698	14.0471	15.7956	12.8586	13.9087	12.9085	15.8411	13.1224	14.0716	14.8663
	0.539633	-0.763457	P62136	P62136	PP1A_HUMAN	PPP1CA	Serine/threonine-protein phosphatase PP1-alpha catalytic subunit	Color2 [DarkGray]	1	4		14.2657	16.0553	15.5377	16.0671	15.0494	14.8549	13.3067	15.661	14.6481	15.279	14.8925	14.7443
	0.539551	-0.78287	P62873;P62879;Q9HAV0	P62879;P62873;Q9HAV0;P16520	GBB1_HUMAN;GBB2_HUMAN;GBB4_HUMAN	GNB1;GNB2;GNB4	Guanine nucleotide-binding protein G(I)/G(S)/G(T) subunit beta-1	Color2 [DarkGray]	1	4		15.7132	15.822	17.2969	17.1891	15.2627	15.7306	17.1582	14.738	15.7986	16.3146	17.1599	13.9846
	0.536308	0.705924	Q8N556	Q8N556	AFAP1_HUMAN	AFAP1	Actin filament-associated protein 1	Color2 [DarkGray]	1	4		15.5847	16.1264	14.5421	13.5342	15.8384	15.5587	16.0835	15.1305	15.5134	16.3272	15.6939	13.8286
	0.528174	0.627845	P02533	P08779;P02533;Q04695;P19001;A2A4G1;Q9QWL7;Q6IFX2;P19012;P08727	SWISS-PROT:P02533	SWISS-PROT:P02533		Color2 [DarkGray]	1	4		19.1559	18.2819	19.0013	19.3729	19.8744	20.1079	20.2302	18.1108	19.7971	18.5524	18.7383	18.9833
	0.523262	-0.478815	P26373	P26373	RL13_HUMAN	RPL13	60S ribosomal protein L13	Color2 [DarkGray]	1	4		19.1089	18.3764	19.7441	18.8262	18.6539	17.6453	18.7634	19.0777	18.2476	18.2069	19.4101	19.3348
	0.522288	-0.441633	P46778	P46778	RL21_HUMAN	RPL21	60S ribosomal protein L21	Color2 [DarkGray]	1	4		17.0342	16.3845	17.3707	16.8327	16.5316	15.6026	17.2156	16.5057	14.7474	16.4441	17.5013	16.683
	0.509975	-0.500679	Q3SX14	Q3SX14	TREMBL:Q3SX14	TREMBL:Q3SX14		Color2 [DarkGray]	1	4		14.7869	15.0369	15.4708	15.3656	14.5399	15.6129	13.5857	14.919	15.4045	15.3784	14.9364	15.0469
	0.509932	-0.356812	O00571	O15523;O00571	DDX3X_HUMAN	DDX3X	ATP-dependent RNA helicase DDX3X	Color2 [DarkGray]	1	4		16.2973	17.3338	17.6872	17.4716	16.7251	16.6791	16.8899	17.0686	16.4585	17.2501	17.5645	16.7627
	0.509343	-0.368676	P27635	Q96L21;P27635	RL10_HUMAN	RPL10	60S ribosomal protein L10	Color2 [DarkGray]	1	4		18.1521	18.0764	18.5886	17.6555	17.6608	17.0831	17.8543	18.3996	18.4349	19.4614	19.9182	15.4724
	0.506151	-0.531493	P53621	P53621	COPA_HUMAN	COPA	Coatomer subunit alpha	Color2 [DarkGray]	1	4		15.3034	15.31	14.2296	15.7561	15.1705	15.023	13.5968	14.6829	14.7387	15.4229	15.2431	15.1655
	0.501272	-0.777596	Q9Y3I0	Q9Y3I0	RTCB_HUMAN	RTCB	RNA-splicing ligase RtcB homolog	Color2 [DarkGray]	1	4		15.7526	13.7219	14.4555	14.5195	12.5236	13.2303	14.793	14.7922	12.2937	14.4365	12.8232	13.434
	0.500631	1.71884	Q6KB66	Q6KB66-1;Q6KB66	K2C80_HUMAN	KRT80	Keratin, type II cytoskeletal 80	Color2 [DarkGray]	1	4		12.9711	19.3221	13.6597	17.6985	17.4781	17.7311	18.3748	16.9427	17.5746	17.2152	17.5007	18.6006
	0.50054	-0.596422	Q96N67	Q96N67	DOCK7_HUMAN	DOCK7	Dedicator of cytokinesis protein 7	Color2 [DarkGray]	1	4		16.3972	16.2809	15.3435	16.5549	15.4786	16.3682	14.2466	16.0972	16.1499	16.4121	15.8813	15.6934
	0.50015	0.835378	P68431;P84243;Q16695;Q71DI3	Q16695;Q71DI3;P68431;Q6NXT2;P84243	H31T_HUMAN;H31_HUMAN;H32_HUMAN;H33_HUMAN	H3-3A;H3-4;H3C1;H3C15	Histone H3.1	Color2 [DarkGray]	1	4		19.2436	19.2236	17.6885	17.8271	20.7715	18.4508	20.002	18.1	19.0252	18.4952	18.1159	17.8612
	0.492904	1.68577	Q10589	Q10589	BST2_HUMAN	BST2	Bone marrow stromal antigen 2	Color2 [DarkGray]	1	4		12.9514	16.8708	13.4585	19.3337	16.5364	17.096	17.2244	18.5008	15.7577	17.9201	18.3247	16.7065
	0.489425	-0.762672	Q9UDY2	Q9UDY2	ZO2_HUMAN	TJP2	Tight junction protein ZO-2	Color2 [DarkGray]	1	4		16.1562	16.4437	15.8455	16.2592	15.7072	16.373	13.3606	16.213	16.3792	16.6775	15.8574	14.4148
	0.487262	-0.479286	P83731	P83731	RL24_HUMAN	RPL24	60S ribosomal protein L24	Color2 [DarkGray]	1	4		17.3893	16.1624	17.3896	16.7037	16.6921	15.669	16.15	17.2167	15.9754	16.2855	17.1651	17.0222
	0.48149	0.365247	P62244	P62244	RS15A_HUMAN	RPS15A	40S ribosomal protein S15a	Color2 [DarkGray]	1	4		17.8327	17.6154	18.0466	17.5275	18.239	17.3068	18.8836	18.0539	17.7565	17.68	18.7735	18.1623
	0.477654	-0.398432	O00483	O00483	NDUA4_HUMAN	NDUFA4	Cytochrome c oxidase subunit NDUFA4	Color2 [DarkGray]	1	4		15.7971	15.3477	14.9618	15.9487	15.4824	14.2353	15.1773	15.5665	15.1137	15.757	16.2445	15.7212
	0.477495	-0.472009	P46782	P46782	RS5_HUMAN	RPS5	40S ribosomal protein S5	Color2 [DarkGray]	1	4		17.3272	16.9049	18.2763	17.1672	16.7499	16.8061	16.3327	17.8987	16.5991	17.3756	18.3405	17.4933
	0.475104	-0.259176	P68366	Q6PEY2;P0DPH8;Q9NY65;Q9BQE3;P68363;P0DPH7;Q71U36;P68366	TBA4A_HUMAN	TUBA4A	Tubulin alpha-4A chain	Color2 [DarkGray]	1	4		18.3944	18.8849	18.5473	18.6033	18.3178	18.5598	17.7356	18.78	18.5745	18.8488	18.9036	19.4594
	0.473299	0.897317	Q9Y6U3	Q9Y6U3	ADSV_HUMAN	SCIN	Adseverin	Color2 [DarkGray]	1	4		15.9324	15.832	16.3177	12.8218	16.749	15.7737	15.5068	16.4636	15.7339	16.0601	16.6496	15.5683
	0.471853	0.301533	P63010	P63010	AP2B1_HUMAN	AP2B1	AP-2 complex subunit beta	Color2 [DarkGray]	1	4		16.9873	16.9999	17.7967	18.0194	17.4654	17.7147	17.9712	17.8582	17.6728	17.7005	17.8	18.126
	0.471349	-0.756536	P11940	Q4VXU2;P11940;Q96DU9	PABP1_HUMAN	PABPC1	Polyadenylate-binding protein 1	Color2 [DarkGray]	1	4		15.4972	16.2496	16.5634	16.0237	16.2515	15.5192	13.3174	16.2196	15.9263	15.9647	16.7215	16.334
	0.469939	0.718948	O60427	O60427	FADS1_HUMAN	FADS1	Acyl-CoA (8-3)-desaturase	Color2 [DarkGray]	1	4		13.3636	12.5953	13.2204	13.5484	12.5726	13.9685	15.6867	13.3757	13.5878	13.0134	12.8206	13.8394
	0.455899	-0.47357	Q9UJX4	Q9UJX4	APC5_HUMAN	ANAPC5	Anaphase-promoting complex subunit 5	Color2 [DarkGray]	1	4		14.0657	13.9268	13.669	12.4154	12.8162	12.8198	13.8684	12.6783	17.4968	17.4027	18.3005	18.731
	0.442543	0.495528	Q96P70	Q96P70	IPO9_HUMAN	IPO9	Importin-9	Color2 [DarkGray]	1	4		14.3763	14.8726	14.5181	14.4496	15.7075	14.0565	14.3828	16.052	13.542	14.8629	13.6041	14.6922
	0.438791	-0.308988	P52272	P52272	HNRPM_HUMAN	HNRNPM	Heterogeneous nuclear ribonucleoprotein M	Color2 [DarkGray]	1	4		17.7089	17.2314	17.7718	17.7434	17.4539	16.4545	17.6511	17.6601	16.6314	17.2553	17.9062	18.0456
	0.437392	-0.273095	P35580	P35580;Q7Z406	MYH10_HUMAN	MYH10	Myosin-10	Color2 [DarkGray]	1	4		20.6186	20.1206	20.1946	19.9882	20.5451	20.1206	19.4138	19.7501	20.7715	20.2066	20.1704	19.7513
	0.436998	-0.279634	Q8IVT2	Q8IVT2	MISP_HUMAN	MISP	Mitotic interactor and substrate of PLK1	Color2 [DarkGray]	1	4		15.1512	15.9998	15.7181	16.0321	15.0835	15.8087	15.7753	15.1153	15.7691	16.2217	15.7526	13.4362
	0.432565	0.511588	Q9Y262	Q9Y262	EIF3L_HUMAN	EIF3L	Eukaryotic translation initiation factor 3 subunit L	Color2 [DarkGray]	1	4		13.3696	15.3549	15.4973	14.9307	15.2677	14.7506	15.6509	15.5298	13.239	15.1932	14.3206	14.9638
	0.430803	-0.243348	P07355	P07355;A6NMY6	ANXA2_HUMAN	ANXA2	Annexin A2	Color2 [DarkGray]	1	4		16.8754	17.4866	17.7918	17.7846	16.9024	17.17	17.4577	17.435	17.4229	17.5027	18.0484	17.4395
	0.427765	-0.436781	P62917	P62917	RL8_HUMAN	RPL8	60S ribosomal protein L8	Color2 [DarkGray]	1	4		18.4246	18.3539	19.1298	18.7494	18.4166	17.0106	18.9052	18.5782	17.5013	17.5627	19.6269	19.3636
	0.427627	-0.424834	P62241	P62241	RS8_HUMAN	RPS8	40S ribosomal protein S8	Color2 [DarkGray]	1	4		17.2738	17.3276	18.3406	17.7213	16.4296	16.8392	18.0236	17.6717	17.0825	17.4864	18.5753	17.7312
	0.425819	-0.477283	Q13501	Q13501	SQSTM_HUMAN	SQSTM1	Sequestosome-1	Color2 [DarkGray]	1	4		17.4196	15.7522	16.2856	16.9293	16.7118	15.8512	15.2841	16.6304	16.8872	16.0705	16.2576	17.5544
	0.42273	-1.02827	P35609	P35609	ACTN2_HUMAN	ACTN2	Alpha-actinin-2	Color2 [DarkGray]	1	4		15.7298	16.3235	15.8634	12.363	13.5267	15.2163	14.7535	12.6701	15.4709	16.3008	14.8279	14.2336
	0.42227	0.769456	P06753	P06753	TPM3_HUMAN	TPM3	Tropomyosin alpha-3 chain	Color2 [DarkGray]	1	4		16.6452	16.1869	14.3871	13.3761	16.0368	16.1864	16.2957	15.1541	15.9524	16.0288	16.2198	14.4299
	0.422225	-0.494743	P14649	P14649	MYL6B_HUMAN	MYL6B	Myosin light chain 6B	Color2 [DarkGray]	1	4		15.6688	15.4465	15.95	15.8102	15.8053	15.3013	13.7663	16.0236	15.7714	15.572	14.6615	15.4625
	0.421922	0.506881	Q02218	Q02218	ODO1_HUMAN	OGDH	2-oxoglutarate dehydrogenase, mitochondrial	Color2 [DarkGray]	1	4		16.0887	15.1571	17.3358	16.2954	16.6495	15.9361	17.2246	17.0943	16.0585	15.7773	16.9608	13.6203
	0.421697	-0.540798	P05186	P05186	PPBT_HUMAN	ALPL	Alkaline phosphatase, tissue-nonspecific isozyme	Color2 [DarkGray]	1	4		16.3899	16.5202	17.7095	15.8885	15.902	14.9884	16.8711	16.5834	15.2016	16.0616	17.6763	14.2479
	0.410937	-0.520071	P05787	P05787;Q9H552;REFSEQ:XP_092267;H-INV:HIT000292931	SWISS-PROT:P05787	SWISS-PROT:P05787		Color2 [DarkGray]	1	4		15.0011	15.3017	15.0662	15.4491	14.7849	14.6856	15.9766	13.2907	15.2973	15.3609	14.4132	14.6337
	0.410183	-0.314619	Q96FS4	Q96FS4	SIPA1_HUMAN	SIPA1	Signal-induced proliferation-associated protein 1	Color2 [DarkGray]	1	4		14.4802	13.3256	13.2422	13.6326	13.1433	13.1132	13.2583	13.9074	13.5873	13.5898	14.1525	14.6809
	0.408797	0.44498	Q8N1N4	Q8N1N4	K2C78_HUMAN	KRT78	Keratin, type II cytoskeletal 78	Color2 [DarkGray]	1	4		15.3816	16.1508	15.0279	17.0656	16.5171	16.6438	16.3483	15.8967	16.6499	15.8696	16.163	16.6279
	0.40804	-0.367701	P62424	P62424	RL7A_HUMAN	RPL7A	60S ribosomal protein L7a	Color2 [DarkGray]	1	4		18.6468	17.9404	19.1287	18.1356	18.0312	17.3052	18.3679	18.6763	17.5814	17.9205	18.936	18.9228
	0.40496	-0.395158	O43175	O43175	SERA_HUMAN	PHGDH	D-3-phosphoglycerate dehydrogenase	Color2 [DarkGray]	1	4		15.7375	15.2204	16.1665	16.5671	15.4965	15.946	16.0292	14.6392	15.9209	16.7721	17.4148	17.1866
	0.404638	-0.312588	P17844	P17844	DDX5_HUMAN	DDX5	Probable ATP-dependent RNA helicase DDX5	Color2 [DarkGray]	1	4		17.0678	16.1315	17.0609	16.5792	16.8185	15.8051	16.8325	16.1329	15.6839	16.3613	16.7423	17.0848
	0.404216	0.365889	Q68DL7	Q68DL7	CR063_HUMAN	C18orf63	Uncharacterized protein C18orf63	Color2 [DarkGray]	1	4		13.2098	12.5219	13.4682	13.0444	13.3718	12.8616	14.4134	13.0611	17.4199	16.5088	17.5703	19.4874
	0.402877	0.7381	Q8WVV4	Q8WVV4	POF1B_HUMAN	POF1B	Protein POF1B	Color2 [DarkGray]	1	4		15.1956	13.6193	14.0924	15.0075	16.5496	16.3219	14.2784	13.7172	15.1641	13.1292	12.5136	13.3615
	0.402577	-0.380711	Q9UJX3	Q9UJX3	APC7_HUMAN	ANAPC7	Anaphase-promoting complex subunit 7	Color2 [DarkGray]	1	4		13.2979	13.1175	13.7374	13.4799	12.5162	12.281	14.017	13.2957	19.3519	19.7856	20.4576	20.6006
	0.400576	1.20973	Q9UMS4	Q9UMS4	PRP19_HUMAN	PRPF19	Pre-mRNA-processing factor 19	Color2 [DarkGray]	1	4		14.4419	15.4196	13.3045	13.7267	11.9246	15.5242	17.6165	16.6663	15.8379	12.0823	17.4968	16.8658
	0.397137	-0.369114	P60660	P60660	MYL6_HUMAN	MYL6	Myosin light polypeptide 6	Color2 [DarkGray]	1	4		20.3321	20.4273	19.2343	20.2535	19.9742	20.265	18.8783	19.6532	20.4375	20.3211	19.536	19.3326
	0.3921	-0.413594	Q9H0E2	Q9H0E2	TOLIP_HUMAN	TOLLIP	Toll-interacting protein	Color2 [DarkGray]	1	4		14.0677	13.8635	13.3463	14.7597	12.8533	14.0511	14.3463	13.132	14.2489	14.4752	13.1326	14.1067
	0.385132	0.525574	P20908	P20908	CO5A1_HUMAN	COL5A1	Collagen alpha-1(V) chain	Color2 [DarkGray]	1	4		13.8858	13.0167	13.4319	13.3969	13.8418	15.0426	14.5303	12.4189	15.2595	14.9916	13.4919	14.6239
	0.380742	-0.455525	P62854	P62854;Q5JNZ5	RS26_HUMAN	RPS26	40S ribosomal protein S26	Color2 [DarkGray]	1	4		18.259	19.1171	19.3398	18.4688	18.5599	17.0574	19.1975	18.5477	17.3942	18.0356	19.9459	19.4789
	0.379952	0.186918	P04406	P04406	G3P_HUMAN	GAPDH	Glyceraldehyde-3-phosphate dehydrogenase	Color2 [DarkGray]	1	4		17.3816	17.6832	17.6295	17.501	17.4875	18.1214	18.0394	17.2947	17.6667	17.3523	17.348	18.3978
	0.379448	-0.202907	Q13813	Q13813	SPTN1_HUMAN	SPTAN1	Spectrin alpha chain, non-erythrocytic 1	Color2 [DarkGray]	1	4		16.9313	17.3167	16.7661	17.158	16.9265	17.343	16.4031	16.6878	16.9504	17.5658	16.5845	16.7228
	0.379379	0.452928	Q5D862	Q5D862	SWISS-PROT:Q5D862	SWISS-PROT:Q5D862		Color2 [DarkGray]	1	4		15.2326	15.1961	15.8999	15.9661	16.5546	15.908	16.9065	14.7374	15.5723	14.7902	14.8278	15.0499
	0.37889	-0.55097	P06868	P06868	SWISS-PROT:P06868	SWISS-PROT:P06868		Color2 [DarkGray]	1	4		15.0635	15.0257	13.7462	13.4308	12.7075	14.7275	13.2673	14.36	13.7445	14.7445	13.4279	14.1014
	0.377939	-0.641663	P27105	P27105	STOM_HUMAN	STOM	Erythrocyte band 7 integral membrane protein	Color2 [DarkGray]	1	4		16.5666	16.6445	15.5922	17.1485	16.7882	16.3364	13.8776	16.383	16.5693	16.9556	17.0377	16.4481
	0.377507	0.457395	O60814;P57053;P58876;P62807;Q5QNW6;Q93079;Q99877;Q99879	P57053;O60814;Q99879;P58876;Q99877;Q8N257;Q93079;Q16778;Q99880;P62807;P06899;P33778;Q96A08;P23527;Q5QNW6	H2B1C_HUMAN;H2B1D_HUMAN;H2B1H_HUMAN;H2B1K_HUMAN;H2B1M_HUMAN;H2B1N_HUMAN;H2B2F_HUMAN;H2BFS_HUMAN	H2BC12;H2BC14;H2BC15;H2BC18;H2BC4;H2BC5;H2BC9;H2BS1	Histone H2B type 1-K	Color2 [DarkGray]	1	4		20.68	20.5731	19.2905	19.8504	21.4425	19.8718	21.0821	19.8271	20.9812	20.1704	19.7874	19.5497
	0.373439	0.328912	P12268	P12268	IMDH2_HUMAN	IMPDH2	Inosine-5'-monophosphate dehydrogenase 2	Color2 [DarkGray]	1	4		14.9765	14.7144	15.5858	14.7229	15.5527	14.4066	15.9146	15.4414	14.6994	14.2363	15.2062	14.328
	0.372908	-0.527058	P22735	P22735	TGM1_HUMAN	TGM1	Protein-glutamine gamma-glutamyltransferase K	Color2 [DarkGray]	1	4		14.7238	13.1943	13.9497	14.8882	14.9451	13.6652	13.3583	12.6792	14.5949	13.4979	13.1594	14.8191
	0.37128	-0.29555	Q8WWI1	Q8WWI1	LMO7_HUMAN	LMO7	LIM domain only protein 7	Color2 [DarkGray]	1	4		18.9368	19.2102	18.4363	19.1576	18.4138	19.198	17.907	19.0398	18.4844	19.4574	18.3063	19.2697
	0.367794	-0.258718	O43707	O43707	ACTN4_HUMAN	ACTN4	Alpha-actinin-4	Color2 [DarkGray]	1	4		17.2172	18.033	17.2431	17.7438	17.2232	17.7492	16.6882	17.5416	17.4397	18.4413	17.1237	16.7046
	0.36615	-0.51078	Q00059	Q00059	TFAM_HUMAN	TFAM	Transcription factor A, mitochondrial	Color2 [DarkGray]	1	4		13.3692	13.0594	14.308	14.6739	14.069	12.0434	13.9877	13.2673	13.0349	13.237	14.194	13.5237
	0.365081	-0.351484	P63244	P63244	RACK1_HUMAN	RACK1	Receptor of activated protein C kinase 1	Color2 [DarkGray]	1	4		18.0399	17.5143	18.9982	18.4282	17.4623	17.4623	18.6113	18.0388	17.7796	17.5451	18.781	17.6831
	0.364208	-0.974879	Q9UJX5	Q9UJX5	APC4_HUMAN	ANAPC4	Anaphase-promoting complex subunit 4	Color2 [DarkGray]	1	4		13.4595	12.9043	12.9453	17.3098	12.0258	12.8063	13.9745	13.9128	16.4318	16.4233	17.5353	17.2253
	0.358771	0.492736	P52292	P52292	IMA1_HUMAN	KPNA2	Importin subunit alpha-1	Color2 [DarkGray]	1	4		13.2867	14.8157	13.5487	13.2436	14.7281	13.0062	15.115	14.0164	14.449	13.8636	14.3377	13.3085
	0.356493	-0.31602	P05388	P05388	RLA0_HUMAN	RPLP0	60S acidic ribosomal protein P0	Color2 [DarkGray]	1	4		16.54	16.1865	17.7387	16.6141	16.4697	15.9575	16.8275	16.5604	16.2809	16.3326	17.5784	16.9485
	0.355829	-0.521992	Q02543	Q02543	RL18A_HUMAN	RPL18A	60S ribosomal protein L18a	Color2 [DarkGray]	1	4		17.649	16.4879	18.1513	16.676	16.3167	15.9171	16.4882	18.1542	16.0826	15.7815	17.599	17.7078
	0.354493	-0.349065	P41361	P41361	SWISS-PROT:P41361	SWISS-PROT:P41361		Color2 [DarkGray]	1	4		12.7615	14.1446	12.8969	13.1402	12.415	13.5735	13.1451	12.4134	14.1968	12.3782	12.9169	13.9214
	0.351069	0.22607	Q9ULV4	Q9ULV4	COR1C_HUMAN	CORO1C	Coronin-1C	Color2 [DarkGray]	1	4		18.4264	18.8031	18.3493	18.3936	19.163	19.116	18.0967	18.501	18.6739	19.0204	18.0748	18.5943
	0.349499	-0.280984	P62140	P62140	PP1B_HUMAN	PPP1CB	Serine/threonine-protein phosphatase PP1-beta catalytic subunit	Color2 [DarkGray]	1	4		16.495	17.702	17.5585	17.5947	17.0247	17.6288	16.7654	16.8073	17.3014	17.4966	17.0207	17.3368
	0.34857	0.597174	Q14525	O76009;O76011;Q14525;Q14532;Q15323;Q92764;Q9UE12;Q8IUT8;Q6NTB9;Q497I4;Q9D646	SWISS-PROT:Q14525	SWISS-PROT:Q14525		Color2 [DarkGray]	1	4		13.4083	13.6679	14.0451	12.879	15.9887	14.2333	13.3389	12.8282	13.729	12.3481	13.7562	13.4222
	0.345974	0.543983	Q8N257	Q8N257;Q6DN03;Q16778;Q6DRA6;P06899;P33778;P23527	H2B3B_HUMAN	H2BU1	Histone H2B type 3-B	Color2 [DarkGray]	1	4		14.7512	16.6269	15.113	15.5234	15.9296	16.3058	17.2797	14.6754	16.9563	16.5518	15.8845	13.4876
	0.339488	-0.335097	P35579	P35579	MYH9_HUMAN	MYH9	Myosin-9	Color2 [DarkGray]	1	4		22.9243	22.9225	22.3294	23.0071	22.9388	22.9566	21.3045	22.6431	22.8895	22.9777	22.0951	22.6119
	0.339445	-0.207073	O00159	O00159	MYO1C_HUMAN	MYO1C	Unconventional myosin-Ic	Color2 [DarkGray]	1	4		21.0493	20.8651	20.6714	20.7553	20.7796	21.0691	19.9171	20.7471	20.9812	21.1886	20.6971	20.4874
	0.338798	-0.412068	P35268	P35268	RL22_HUMAN	RPL22	60S ribosomal protein L22	Color2 [DarkGray]	1	4		18.0841	18.7013	19.5191	19.0773	18.964	17.2554	18.3971	19.117	18.2325	17.4186	18.8877	19.0032
	0.338632	-0.553233	P02769	P02769;P02768-1;P02768	SWISS-PROT:P02769	SWISS-PROT:P02769		Color2 [DarkGray]	1	4		19.3113	19.7912	20.1946	20.714	20.7307	18.1832	20.3211	18.5632	17.6917	17.865	18.3575	19.68
	0.328948	-0.215033	Q9UM54	Q9UM54	MYO6_HUMAN	MYO6	Unconventional myosin-VI	Color2 [DarkGray]	1	4		17.3005	17.7032	17.0884	17.5614	17.2974	17.579	16.4924	17.4246	17.6988	17.7119	17.0435	17.5531
	0.328608	0.787787	P14618	P14618	KPYM_HUMAN	PKM	Pyruvate kinase PKM	Color2 [DarkGray]	1	4		16.903	13.1748	17.257	17.4931	17.0692	16.9726	16.8232	17.1141	17.2883	16.4864	13.2953	12.9405
	0.325907	-0.43728	P62851	P62851	RS25_HUMAN	RPS25	40S ribosomal protein S25	Color2 [DarkGray]	1	4		19.8008	18.4156	20.0821	18.8993	18.8749	17.8811	18.7704	19.9223	19.095	18.5268	19.4847	20.3962
	0.320519	0.317588	P61313	P61313	RL15_HUMAN	RPL15	60S ribosomal protein L15	Color2 [DarkGray]	1	4		18.1072	17.4132	18.8014	18.1829	18.2857	17.6637	19.1055	18.7201	17.5488	18.1519	19.7893	18.5781
	0.318985	-0.628354	P26599	P26599	PTBP1_HUMAN	PTBP1	Polypyrimidine tract-binding protein 1	Color2 [DarkGray]	1	4		14.8509	14.4092	15.0379	15.3811	12.0329	14.5643	15.8798	14.6887	12.5239	14.9542	15.6543	14.6554
	0.318613	0.417437	Q9HAU0	Q9HAU0	PKHA5_HUMAN	PLEKHA5	Pleckstrin homology domain-containing family A member 5	Color2 [DarkGray]	1	4		15.2363	12.9355	13.8531	12.9459	14.4378	14.1679	14.1662	13.8686	12.254	14.6668	14.7852	13.1279
	0.316017	0.574171	P63267	P63267	ACTH_HUMAN	ACTG2	Actin, gamma-enteric smooth muscle	Color2 [DarkGray]	1	4		22.1238	20.8113	20.0292	19.5671	22.3211	21.5638	19.8099	21.1332	19.8613	21.7594	20.4576	21.3805
	0.315041	-0.368986	P42766	P42766	RL35_HUMAN	RPL35	60S ribosomal protein L35	Color2 [DarkGray]	1	4		17.4788	16.4707	18.3968	17.0874	17.3217	16.1379	17.3357	17.1625	16.5736	16.419	17.4991	16.1696
	0.311508	-0.222522	Q00839	Q00839	HNRPU_HUMAN	HNRNPU	Heterogeneous nuclear ribonucleoprotein U	Color2 [DarkGray]	1	4		16.2949	16.0134	16.311	16.4226	16.2345	15.1961	16.2142	16.507	15.6682	15.7948	16.2112	16.2588
	0.311455	-0.286707	P18124	P18124	RL7_HUMAN	RPL7	60S ribosomal protein L7	Color2 [DarkGray]	1	4		18.3161	17.7905	19.1016	18.1507	18.1019	17.2677	18.4365	18.406	17.6907	17.7317	18.75	18.2701
	0.306402	-0.59213	P83881;Q969Q0	P83881;Q969Q0	RL36A_HUMAN;RL36L_HUMAN	RPL36A;RPL36AL	60S ribosomal protein L36a	Color2 [DarkGray]	1	4		15.2289	13.1655	12.6343	13.712	11.9314	12.3192	14.4806	13.6409	11.8235	12.6817	14.5033	14.061
	0.305819	0.337178	P49207	P49207	RL34_HUMAN	RPL34	60S ribosomal protein L34	Color2 [DarkGray]	1	4		16.8423	16.3919	18.0474	16.6256	17.6054	16.4708	17.624	17.5558	16.0224	17.2864	18.3739	18.4194
	0.301405	-0.348659	P12004	P12004	PCNA_HUMAN	PCNA	Proliferating cell nuclear antigen	Color2 [DarkGray]	1	4		13.5096	12.8979	14.0573	14.3042	13.4719	12.5814	13.0061	14.315	13.6772	12.5126	13.1191	12.7872
	0.301373	-0.272896	P62249	P62249	RS16_HUMAN	RPS16	40S ribosomal protein S16	Color2 [DarkGray]	1	4		17.9015	17.8116	18.9933	18.1686	17.5253	17.5213	18.6417	18.0951	17.3288	18.1869	19.2221	18.3487
	0.300211	0.455121	O15355	O15355	PPM1G_HUMAN	PPM1G	Protein phosphatase 1G	Color2 [DarkGray]	1	4		14.2894	12.3093	13.8764	12.2651	13.3913	13.5292	14.6568	12.9834	14.3738	13.7362	13.3263	13.7788
	0.295423	0.281177	Q92890	Q92890	UFD1_HUMAN	UFD1	Ubiquitin recognition factor in ER-associated degradation protein 1	Color2 [DarkGray]	1	4		14.3681	13.0162	13.5276	13.3722	13.973	13.5414	14.575	13.3195	14.3184	13.1624	14.0924	15.5972
	0.293632	-0.266565	P57678	P57678	GEMI4_HUMAN	GEMIN4	Gem-associated protein 4	Color2 [DarkGray]	1	4		13.6421	14.0666	13.9099	14.8933	13.7151	13.9923	14.5075	13.2307	14.6489	14.2414	14.3863	16.8846
	0.292748	-1.01714	Q9UKS6	Q9UKS6	PACN3_HUMAN	PACSIN3	Protein kinase C and casein kinase substrate in neurons protein 3	Color2 [DarkGray]	1	4		12.8176	16.6685	19.0674	13.6498	15.0542	14.3669	14.0322	14.6813	14.5256	15.3186	14.3094	15.2794
	0.289449	0.213967	P45880	P45880	VDAC2_HUMAN	VDAC2	Voltage-dependent anion-selective channel protein 2	Color2 [DarkGray]	1	4		14.1763	15.0448	14.1784	14.1893	14.2393	14.7791	14.2696	15.1566	14.5749	15.1576	14.7523	13.9438
	0.287673	-0.453641	Q562R1	Q562R1	ACTBL_HUMAN	ACTBL2	Beta-actin-like protein 2	Color2 [DarkGray]	1	4		22.2155	21.743	21.7756	21.8764	22.2036	22.6342	21.2477	19.7104	21.4067	22.2792	21.4324	20.4972
	0.287344	-0.306452	P60709;P63261	P63261;P60709	ACTB_HUMAN;ACTG_HUMAN	ACTB;ACTG1	Actin, cytoplasmic 1	Color2 [DarkGray]	1	4		23.7492	23.3239	22.7307	23.1395	23.2679	23.5869	21.8034	23.0592	23.654	23.48	22.7715	23.3376
	0.282526	0.219958	Q92900	Q92900	RENT1_HUMAN	UPF1	Regulator of nonsense transcripts 1	Color2 [DarkGray]	1	4		13.06	13.7296	13.7242	13.2501	14.0874	13.1013	13.2771	14.178	13.9316	13.7376	14.6718	14.4224
	0.279458	-0.333705	P10909	P10909	CLUS_HUMAN	CLU	Clusterin	Color2 [DarkGray]	1	4		13.2259	13.6284	13.8199	13.752	12.3607	13.2006	14.6043	12.9258	14.049	14.1429	14.3615	13.9348
	0.278681	-0.296059	Q9Y3U8	Q9Y3U8	RL36_HUMAN	RPL36	60S ribosomal protein L36	Color2 [DarkGray]	1	4		16.8232	16.1661	17.3735	16.5402	16.5205	15.3901	16.8294	16.9788	16.3803	16.0533	17.2977	17.5754
	0.277792	-0.328375	Q9UPQ0	Q9UPQ0	LIMC1_HUMAN	LIMCH1	LIM and calponin homology domains-containing protein 1	Color2 [DarkGray]	1	4		19.5507	19.9601	18.9114	19.4288	19.3047	19.9882	17.9028	19.3419	19.429	20.1457	18.8019	19.2353
	0.276	-0.261318	Q02878	Q02878	RL6_HUMAN	RPL6	60S ribosomal protein L6	Color2 [DarkGray]	1	4		18.1678	17.603	18.6155	17.9156	17.5095	17.0894	18.0589	18.5989	17.3492	17.7185	18.9648	18.329
	0.272113	-0.258943	P68133	P68133;P62736;P63267;P68032	ACTS_HUMAN	ACTA1	Actin, alpha skeletal muscle	Color2 [DarkGray]	1	4		26.2643	25.9248	25.4298	25.6784	25.9066	25.9738	24.5165	25.8647	25.7771	26.1234	25.2607	25.228
	0.269765	-0.423656	Q9BR76	Q9BR76	COR1B_HUMAN	CORO1B	Coronin-1B	Color2 [DarkGray]	1	4		14.6299	15.2202	14.2763	16.415	15.4165	15.3106	14.6476	13.4719	15.7161	15.5031	14.6876	15.1754
	0.269348	0.58039	P08729;Q3KNV1;Q9DCV7	Q9DCV7;P08729;Q3KNV1	SWISS-PROT:P08729;SWISS-PROT:Q9DCV7;TREMBL:Q3KNV1;Q96GE1	SWISS-PROT:P08729;SWISS-PROT:Q9DCV7;TREMBL:Q3KNV1;Q96GE1		Color2 [DarkGray]	1	4		14.5826	14.9473	13.9138	13.3468	15.7772	14.5451	16.2132	12.5765	15.7182	13.583	13.0599	14.5333
	0.269079	0.40872	Q13310	Q5JQF8;Q13310	PABP4_HUMAN	PABPC4	Polyadenylate-binding protein 4	Color2 [DarkGray]	1	4		16.3459	15.0305	15.0879	13.4425	15.6866	14.9581	15.7496	15.1474	15.1342	16.3159	16.9373	14.3392
	0.268528	-0.342884	Q9Y2D5	Q9Y2D5	AKAP2_HUMAN	AKAP2	A-kinase anchor protein 2	Color2 [DarkGray]	1	4		15.3972	16.024	14.5718	15.7656	14.9323	16.0855	14.0615	15.3079	15.2052	16.2262	14.5328	15.5337
	0.265066	-0.242988	P02786	P02786	TFR1_HUMAN	TFRC	Transferrin receptor protein 1	Color2 [DarkGray]	1	4		14.3994	13.3382	14.3081	14.852	13.5653	13.705	14.332	14.3236	14.1228	14.5159	13.5729	16.6033
	0.263549	-0.258563	P46776	P46776	RL27A_HUMAN	RPL27A	60S ribosomal protein L27a	Color2 [DarkGray]	1	4		18.9739	18.2819	19.1747	18.7779	18.8444	17.6305	18.4025	19.2969	17.962	17.7871	19.076	19.0366
	0.262967	-0.433518	Q15582	Q15582	BGH3_HUMAN	TGFBI	Transforming growth factor-beta-induced protein ig-h3	Color2 [DarkGray]	1	4		15.7317	15.4637	13.2623	13.7978	14.5174	13.6622	13.5883	14.7535	15.6211	15.8922	15.8827	14.4533
	0.262677	-0.270353	P60866	P60866	RS20_HUMAN	RPS20	40S ribosomal protein S20	Color2 [DarkGray]	1	4		16.5688	15.4998	16.686	16.406	16.1799	15.2118	16.7821	15.9052	14.9829	15.5109	17.5412	13.9279
	0.262577	-0.577875	Q15366	Q15366	PCBP2_HUMAN	PCBP2	Poly(rC)-binding protein 2	Color2 [DarkGray]	1	4		15.6451	13.4045	16.4029	16.9818	16.2453	14.0696	14.8951	14.9128	14.8397	14.5284	15.7264	13.8403
	0.261904	-0.285684	Q8TEH3	Q8TEH3	DEN1A_HUMAN	DENND1A	DENN domain-containing protein 1A	Color2 [DarkGray]	1	4		15.5673	15.5097	14.4124	14.1092	14.7333	14.6307	13.9529	15.139	14.0341	14.7648	14.5204	15.205
	0.260092	-0.33249	P67936	P67936	TPM4_HUMAN	TPM4	Tropomyosin alpha-4 chain	Color2 [DarkGray]	1	4		19.1411	18.9613	17.7722	18.7827	18.8492	18.6628	17.06	18.7552	18.9523	19.015	18.2453	18.02
	0.259288	-0.269629	P14625	P14625	ENPL_HUMAN	HSP90B1	Endoplasmin	Color2 [DarkGray]	1	4		13.6893	13.9842	13.9693	14.3522	12.6598	14.1162	14.5357	13.6047	14.3387	14.4637	14.1967	13.9052
	0.253434	0.121325	Q00610	Q00610;P53675	CLH1_HUMAN	CLTC	Clathrin heavy chain 1	Color2 [DarkGray]	1	4		18.8006	19.0925	19.419	19.5146	19.1085	19.3214	19.2573	19.6248	18.9626	19.1821	19.569	19.3361
	0.253269	-0.492396	Q7Z478	Q7Z478	DHX29_HUMAN	DHX29	ATP-dependent RNA helicase DHX29	Color2 [DarkGray]	1	4		13.9522	14.3388	15.116	13.5299	12.8286	12.2145	14.7843	15.1397	12.3054	12.8248	15.1871	14.6509
	0.249817	0.276602	P24844	P19105;P24844;O14950	MYL9_HUMAN	MYL9	Myosin regulatory light polypeptide 9	Color2 [DarkGray]	1	4		19.7766	19.917	19.0948	20.0292	20.1079	20.6453	18.8278	20.343	20.1825	20.5915	19.4537	19.8961
	0.247177	0.419099	P04908;P0C0S8;P20671;Q16777;Q6FI13;Q7L7L0;Q93077;Q96KK5;Q99878;Q9BTM1	Q16777;Q6FI13;Q93077;P04908;Q9BTM1;Q7L7L0;P20671;P0C0S8;Q96KK5;Q99878	H2A1B_HUMAN;H2A1C_HUMAN;H2A1D_HUMAN;H2A1H_HUMAN;H2A1J_HUMAN;H2A1_HUMAN;H2A2A_HUMAN;H2A2C_HUMAN;H2A3_HUMAN;H2AJ_HUMAN	H2AC11;H2AC12;H2AC14;H2AC18;H2AC20;H2AC4;H2AC6;H2AC7;H2AJ;H2AW	Histone H2A type 1-B/E	Color2 [DarkGray]	1	4		21.3538	20.4576	19.2148	19.8783	21.4375	20.002	21.6186	19.5228	20.8651	20.6096	20.9243	20.8651
	0.246355	0.477432	P53680	P53680	AP2S1_HUMAN	AP2S1	AP-2 complex subunit sigma	Color2 [DarkGray]	1	4		15.6223	17.4039	17.794	17.5598	16.6029	17.9446	16.599	19.1432	17.8864	17.3712	17.3177	16.8433
	0.243193	0.286189	O60784	O60784	TOM1_HUMAN	TOM1	Target of Myb protein 1	Color2 [DarkGray]	1	4		15.2413	13.7796	13.9676	13.5899	14.8267	13.545	14.7258	14.6256	14.6625	14.121	13.3967	12.911
	0.242979	-0.126559	P78527	P78527	PRKDC_HUMAN	PRKDC	DNA-dependent protein kinase catalytic subunit	Color2 [DarkGray]	1	4		16.3916	16.1147	16.408	16.1915	15.9833	16.5428	15.6726	16.4008	16.3667	16.7375	16.5847	14.9649
	0.241948	-0.14599	P46940	P46940	IQGA1_HUMAN	IQGAP1	Ras GTPase-activating-like protein IQGAP1	Color2 [DarkGray]	1	4		15.6238	16.195	15.5359	16.0773	15.8762	15.9965	15.1788	15.7964	15.7776	16.2042	16.2506	14.4701
	0.241678	0.23579	P10412;P16402;P16403	P16402;P10412;P16403	H12_HUMAN;H13_HUMAN;H14_HUMAN	H1-2;H1-3;H1-4	Histone H1.4	Color2 [DarkGray]	1	4		16.653	17.2924	16.7101	16.4185	17.6402	16.0874	17.4469	16.8427	16.6869	16.3452	16.712	16.565
	0.239152	-0.216484	P61247	P61247	RS3A_HUMAN	RPS3A	40S ribosomal protein S3a	Color2 [DarkGray]	1	4		17.4776	17.1401	18.411	17.8661	17.5795	16.8003	17.7404	17.9087	16.8393	17.2769	18.2956	18.0301
	0.236208	0.197355	Q96HS1	Q96HS1	PGAM5_HUMAN	PGAM5	Serine/threonine-protein phosphatase PGAM5, mitochondrial	Color2 [DarkGray]	1	4		14.837	15.6923	15.4661	15.891	16.1674	15.2597	16.0263	15.2225	14.8317	15.3413	16.1098	16.2574
	0.235149	-0.237947	O14744	O14744	ANM5_HUMAN	PRMT5	Protein arginine N-methyltransferase 5	Color2 [DarkGray]	1	4		15.312	15.4228	15.9191	15.1547	14.8511	15.4419	14.4195	16.1443	15.8482	15.8716	15.7024	15.7483
	0.232788	-0.200762	Q9UHB6	Q9UHB6	LIMA1_HUMAN	LIMA1	LIM domain and actin-binding protein 1	Color2 [DarkGray]	1	4		19.2026	18.912	18.3124	18.8977	18.9244	18.9537	17.7497	18.8938	18.6873	19.1961	18.3414	18.3715
	0.228492	0.30083	O95373	O95373	IPO7_HUMAN	IPO7	Importin-7	Color2 [DarkGray]	1	4		14.7613	15.6961	13.5169	15.5215	15.0689	15.2944	14.723	15.6127	15.4621	15.4389	14.7511	13.9898
	0.226967	-0.196275	Q9P0K7	Q9P0K7	RAI14_HUMAN	RAI14	Ankycorbin	Color2 [DarkGray]	1	4		17.5177	17.4578	17.4314	17.6281	17.6658	17.8863	16.3271	17.3707	17.5606	18.0788	16.8767	17.1685
	0.226486	0.205205	P26447	P26447	S10A4_HUMAN	S100A4	Protein S100-A4	Color2 [DarkGray]	1	4		16.3461	16.4418	16.2601	15.4856	17.032	15.8886	16.6064	15.8274	16.7679	16.6971	17.0353	17.0279
	0.224583	-0.234116	P36578	P36578	RL4_HUMAN	RPL4	60S ribosomal protein L4	Color2 [DarkGray]	1	4		19.2968	18.828	19.8217	18.9364	18.7135	18.1132	19.6157	19.504	18.4583	18.7176	19.9089	19.644
	0.222672	-0.437631	Q12792	Q12792	TWF1_HUMAN	TWF1	Twinfilin-1	Color2 [DarkGray]	1	4		16.3021	15.2548	14.8936	14.8037	15.839	15.6105	12.7757	15.2785	15.4984	15.7112	15.6733	14.1771
	0.221646	0.26105	Q14444	Q14444	CAPR1_HUMAN	CAPRIN1	Caprin-1	Color2 [DarkGray]	1	4		15.4786	14.4947	14.9348	13.6268	14.6592	14.4428	15.6513	14.8258	12.2926	14.5814	13.6659	14.462
	0.221115	-0.222847	O00303	O00303	EIF3F_HUMAN	EIF3F	Eukaryotic translation initiation factor 3 subunit F	Color2 [DarkGray]	1	4		13.8579	14.006	13.8265	14.4518	14.1587	12.8446	14.602	13.6455	13.7215	14.0529	13.0174	14.0956
	0.2199	0.38034	Q12905	Q12905	ILF2_HUMAN	ILF2	Interleukin enhancer-binding factor 2	Color2 [DarkGray]	1	4		12.0224	14.281	14.9317	14.7526	13.965	14.4651	14.7641	14.3148	14.8113	15.153	15.4945	14.3664
	0.218525	-0.415611	P62847	P62847	RS24_HUMAN	RPS24	40S ribosomal protein S24	Color2 [DarkGray]	1	4		15.6849	14.1269	16.7367	15.6052	14.3173	14.1536	16.4164	15.6038	14.5291	15.1761	15.816	14.8693
	0.213028	-0.43128	P35250	P35250	RFC2_HUMAN	RFC2	Replication factor C subunit 2	Color2 [DarkGray]	1	4		13.5515	16.0361	16.1623	16.4739	14.5039	14.2226	15.888	15.8842	16.3648	15.9593	16.9222	17.2362
	0.212089	-0.284431	Q9H0A0	Q9H0A0	NAT10_HUMAN	NAT10	RNA cytidine acetyltransferase	Color2 [DarkGray]	1	4		14.679	13.2348	15.4591	14.3318	14.0237	13.5974	14.0621	14.8837	14.455	13.8712	14.1852	15.5568
	0.210541	0.147188	Q96CW1	Q96CW1	AP2M1_HUMAN	AP2M1	AP-2 complex subunit mu	Color2 [DarkGray]	1	4		17.4994	17.7819	18.0959	17.9865	17.662	17.5151	18.1963	18.5791	17.0471	17.1028	17.7962	17.906
	0.210046	-0.713441	P25311	P25311	ZA2G_HUMAN	AZGP1	Zinc-alpha-2-glycoprotein	Color2 [DarkGray]	1	4		12.8521	17.5741	18.0874	18.7702	16.1097	15.7943	16.1044	16.4217	15.3758	15.8535	16.3475	17.5941
	0.209803	-0.165793	P21333	P21333	FLNA_HUMAN	FLNA	Filamin-A	Color2 [DarkGray]	1	4		18.7707	18.8578	18.1102	19.1139	18.6968	18.6824	17.8776	18.9327	18.7261	18.9515	18.2322	19.0397
	0.208472	-0.104502	P02545	P02545	LMNA_HUMAN	LMNA	Prelamin-A/C	Color2 [DarkGray]	1	4		18.4596	18.7053	18.8547	18.4763	18.5657	18.0728	18.5124	18.927	18.1729	18.3592	18.7672	18.1205
	0.20811	0.199615	P05976;P08590	P08590;P05976	MYL1_HUMAN;MYL3_HUMAN	MYL1;MYL3	Myosin light chain 1/3, skeletal muscle isoform	Color2 [DarkGray]	1	4		18.1771	18.0714	17.4873	18.0259	18.5427	18.5842	17.1084	18.3249	18.098	18.3333	16.9556	18.6932
	0.206388	-0.47752	P62318	P62318	SMD3_HUMAN	SNRPD3	Small nuclear ribonucleoprotein Sm D3	Color2 [DarkGray]	1	4		12.9909	15.0596	14.788	15.3738	11.8926	14.589	14.5397	15.2809	14.1553	12.7189	14.1221	14.5573
	0.203918	0.230164	P62805	P62805	H4_HUMAN	H4C1	Histone H4	Color2 [DarkGray]	1	4		20.4067	20.2185	19.0246	19.5234	20.5823	19.4046	20.5451	19.5617	20.5451	19.6156	19.1898	19.4717
	0.199558	0.35877	Q9H0D6	Q9H0D6	XRN2_HUMAN	XRN2	5'-3' exoribonuclease 2	Color2 [DarkGray]	1	4		15.5326	13.4898	12.8905	12.5383	14.4514	14.2905	13.6944	13.45	12.5981	14.3372	14.5673	13.8958
	0.193322	-0.153731	P62753	P62753	RS6_HUMAN	RPS6	40S ribosomal protein S6	Color2 [DarkGray]	1	4		17.889	17.7107	18.1292	17.602	17.9413	16.9398	17.5385	18.2964	16.6172	17.0224	18.3447	18.0705
	0.18887	-0.423236	P47756	P47756	CAPZB_HUMAN	CAPZB	F-actin-capping protein subunit beta	Color2 [DarkGray]	1	4		16.8802	16.6937	16.0277	17.1937	16.9969	17.118	13.7477	17.2398	16.6612	17.293	16.7145	16.6314
	0.188682	-0.103547	P50402	P50402	EMD_HUMAN	EMD	Emerin	Color2 [DarkGray]	1	4		17.2716	17.199	17.1295	17.0783	17.4043	16.4511	17.1581	17.2507	16.6421	17.3515	17.6745	17.119
	0.187433	0.672924	O95905	O95905	ECD_HUMAN	ECD	Protein ecdysoneless homolog	Color2 [DarkGray]	1	4		16.6377	18.0613	14.9066	13.1639	17.3457	17.1816	13.5945	17.3393	17.6442	17.8998	19.3804	17.8006
	0.187238	0.198575	P62750	P62750	RL23A_HUMAN	RPL23A	60S ribosomal protein L23a	Color2 [DarkGray]	1	4		17.6083	16.2518	17.1905	17.1546	17.5208	16.541	17.9284	17.0093	16.1781	16.9373	17.9857	16.9602
	0.186833	0.304474	P32119	P32119	PRDX2_HUMAN	PRDX2	Peroxiredoxin-2	Color2 [DarkGray]	1	4		12.5815	13.234	13.7542	14.4045	13.0289	13.2784	15.2804	13.6042	12.4358	13.0794	13.591	15.3714
	0.185946	-0.127442	P13010	P13010	XRCC5_HUMAN	XRCC5	X-ray repair cross-complementing protein 5	Color2 [DarkGray]	1	4		14.9876	15.302	15.5698	15.1341	14.6998	14.7366	15.6414	15.4059	14.9682	15.176	15.8579	14.182
	0.185649	0.219244	P08670	P08670	VIME_HUMAN	VIM	Vimentin	Color2 [DarkGray]	1	4		17.6782	17.9901	16.5575	17.1379	18.2311	17.0641	18.0489	16.8965	17.6956	17.5079	16.7065	16.9722
	0.184905	0.305208	Q7Z406	Q7Z406	MYH14_HUMAN	MYH14	Myosin-14	Color2 [DarkGray]	1	4		18.8682	18.3461	18.0426	18.6342	19.4297	18.1918	17.3572	20.1332	18.9873	18.6083	17.5045	19.1997
	0.180232	-0.183051	O75369	O75369	FLNB_HUMAN	FLNB	Filamin-B	Color2 [DarkGray]	1	4		16.7532	17.1083	16.4956	17.2967	16.7407	17.2603	15.7283	17.1923	16.9144	17.3027	16.5554	17.0004
	0.178378	0.206168	P59998	P59998	ARPC4_HUMAN	ARPC4	Actin-related protein 2/3 complex subunit 4	Color2 [DarkGray]	1	4		17.5341	18.1214	17.6806	18.2568	18.3909	18.3812	16.8853	18.76	18.5165	18.3343	17.6452	17.584
	0.178146	-0.242011	Q05682	Q05682	CALD1_HUMAN	CALD1	Caldesmon	Color2 [DarkGray]	1	4		16.552	16.0233	15.6647	16.7208	16.5109	16.22	14.6131	16.6488	16.5338	16.8969	16.1817	14.3607
	0.17759	-0.465209	P40938	P40938	RFC3_HUMAN	RFC3	Replication factor C subunit 3	Color2 [DarkGray]	1	4		16.838	13.2527	13.7398	13.8807	13.0672	15.6632	14.0621	13.0579	16.3471	15.6769	16.3854	16.3536
	0.175232	0.439331	P01857;P01860	P01861;P01857;P01860;P01859	IGHG1_HUMAN;IGHG3_HUMAN	IGHG1;IGHG3	Immunoglobulin heavy constant gamma 1	Color2 [DarkGray]	1	4		12.8527	14.6964	13.5447	14.7519	14.7675	12.8406	13.3316	16.6632	24.9716	25.0233	25.9672	26.4488
	0.174535	-0.21444	Q96S55	Q96S55	WRIP1_HUMAN	WRNIP1	ATPase WRNIP1	Color2 [DarkGray]	1	4		13.5306	14.3115	13.5443	13.6006	12.355	14.2965	13.3844	14.0935	14.1012	14.6774	14.2223	13.7239
	0.172866	-0.170717	P11387	Q969P6;P11387	TOP1_HUMAN	TOP1	DNA topoisomerase 1	Color2 [DarkGray]	1	4		14.2223	15.4441	15.5935	15.4427	14.6291	14.6647	15.2568	15.4692	14.6569	15.2118	15.815	15.4296
	0.169701	0.282651	P40937	P40937	RFC5_HUMAN	RFC5	Replication factor C subunit 5	Color2 [DarkGray]	1	4		12.8059	12.1541	13.0525	13.7895	12.6964	12.209	14.7441	13.2831	14.061	14.5674	15.674	15.0915
	0.169685	-0.194673	P06396	Q3SX14;P06396	GELS_HUMAN	GSN	Gelsolin	Color2 [DarkGray]	1	4		18.7529	18.8469	18.123	18.7098	18.7199	18.9041	17.1806	18.8494	18.8946	19.1486	18.3693	19.1308
	0.168968	-0.272382	P62899	P62899	RL31_HUMAN	RPL31	60S ribosomal protein L31	Color2 [DarkGray]	1	4		19.0776	17.2634	19.9742	18.9671	18.5914	17.9289	19.2081	18.4645	18.2143	18.2915	19.187	18.4062
	0.168347	-0.190146	P28288	P28288	ABCD3_HUMAN	ABCD3	ATP-binding cassette sub-family D member 3	Color2 [DarkGray]	1	4		15.2266	15.7391	15.4496	15.1405	16.097	14.7007	14.3125	15.685	14.8356	16.4058	17.2483	14.0024
	0.167685	0.190065	O00443	O00443	P3C2A_HUMAN	PIK3C2A	Phosphatidylinositol 4-phosphate 3-kinase C2 domain-containing subunit alpha	Color2 [DarkGray]	1	4		13.7965	15.2119	15.381	15.7218	15.3836	15.2925	14.8892	15.3061	14.0083	15.6038	16.3001	13.7905
	0.165159	0.246291	O75367	O75367	H2AY_HUMAN	MACROH2A1	Core histone macro-H2A.1	Color2 [DarkGray]	1	4		14.8354	16.2101	15.2515	15.5364	16.4167	15.792	16.3391	14.2707	16.1495	15.8539	15.6261	14.011
	0.160763	0.196202	O14950;P19105	P19105;O14950	ML12A_HUMAN;ML12B_HUMAN	MYL12A;MYL12B	Myosin regulatory light chain 12B	Color2 [DarkGray]	1	4		20.4476	20.1825	19.356	20.0426	20.85	20.5451	19.0118	20.4067	20.4874	20.2302	19.4044	20.9316
	0.158175	-0.237772	Q9UJX6	Q9UJX6	ANC2_HUMAN	ANAPC2	Anaphase-promoting complex subunit 2	Color2 [DarkGray]	1	4		12.3131	13.2434	12.8579	13.4534	13.5976	11.6169	13.6339	12.0682	14.9863	15.5861	15.3793	15.9362
	0.148249	0.162392	P61353	P61353	RL27_HUMAN	RPL27	60S ribosomal protein L27	Color2 [DarkGray]	1	4		18.6308	18.3545	19.1439	18.6116	18.7085	17.96	19.8248	18.8971	17.9392	18.8136	20.1825	19.7459
	0.144685	0.358216	Q9H853	Q9H853	TBA4B_HUMAN	TUBA4B	Putative tubulin-like protein alpha-4B	Color2 [DarkGray]	1	4		15.5545	16.3722	13.639	13.0738	15.8593	15.8368	13.6457	14.7306	15.9642	15.9992	16.6632	14.8481
	0.143577	-0.180561	P40429	P40429;Q6NVV1	RL13A_HUMAN	RPL13A	60S ribosomal protein L13a	Color2 [DarkGray]	1	4		16.9708	16.5769	17.9289	16.7899	16.822	15.8564	17.3706	17.4953	16.2192	16.5932	18.0826	17.2699
	0.143208	-0.380281	Q9P2E9	Q9P2E9	RRBP1_HUMAN	RRBP1	Ribosome-binding protein 1	Color2 [DarkGray]	1	4		12.2481	13.3408	14.4789	16.2791	12.1658	14.1737	13.9779	14.5083	14.0929	15.4349	15.9555	15.6249
	0.142008	-0.228304	Q14126	Q14126	DSG2_HUMAN	DSG2	Desmoglein-2	Color2 [DarkGray]	1	4		14.6968	13.6987	15.8393	13.6169	13.52	13.9132	14.5706	14.9347	13.6882	13.6154	15.0655	13.8851
	0.13812	0.0568626	Q9NVI7	Q9NVI7;Q5T9A4	ATD3A_HUMAN	ATAD3A	ATPase family AAA domain-containing protein 3A	Color2 [DarkGray]	1	4		15.8606	16.3217	16.2161	16.5342	16.4033	16.4072	16.1598	16.1897	16.455	16.9503	16.4854	16.9282
	0.13495	0.187956	P27816	P27816	MAP4_HUMAN	MAP4	Microtubule-associated protein 4	Color2 [DarkGray]	1	4		12.697	12.824	13.4606	13.2494	11.8908	13.1637	13.7953	14.1331	14.5675	14.0775	14.4862	13.8437
	0.134282	-0.128408	P18621	P18621	RL17_HUMAN	RPL17	60S ribosomal protein L17	Color2 [DarkGray]	1	4		16.9238	16.0502	17.1341	16.4124	16.5503	15.7456	16.7744	16.9366	15.6675	16.8548	17.6472	16.9279
	0.132383	0.279488	Q8N3V7	Q8N3V7	SYNPO_HUMAN	SYNPO	Synaptopodin	Color2 [DarkGray]	1	4		14.4967	12.6463	12.7966	14.6785	14.8212	14.0643	14.5994	12.2513	14.2343	14.8104	13.9243	13.8578
	0.132136	-0.177793	Q08211	Q08211	DHX9_HUMAN	DHX9	ATP-dependent RNA helicase A	Color2 [DarkGray]	1	4		16.8673	16.2146	17.5018	16.4899	16.5723	15.4007	17.235	17.1544	15.8031	15.9912	17.0145	16.1517
	0.129024	-0.129871	P39023	P39023	RL3_HUMAN	RPL3	60S ribosomal protein L3	Color2 [DarkGray]	1	4		17.8475	17.7491	18.5053	17.7784	17.8023	16.9196	18.2183	18.4207	17.1927	17.2161	19.0704	18.5686
	0.126817	-0.164223	O75044	P0DJJ0;O75044;P0DMP2	SRGP2_HUMAN	SRGAP2	SLIT-ROBO Rho GTPase-activating protein 2	Color2 [DarkGray]	1	4		13.61	14.2184	13.6848	13.3757	12.2599	13.8567	13.7612	14.3544	13.6013	14.8991	14.8272	14.5022
	0.1262	0.241224	Q92499	Q92499	DDX1_HUMAN	DDX1	ATP-dependent RNA helicase DDX1	Color2 [DarkGray]	1	4		14.531	12.9878	15.029	13.1711	12.8541	14.7685	13.9071	15.1541	12.9222	13.4581	13.4622	14.2574
	0.125401	0.220013	P02538	P02538;P48668;P04259;P50446;Q8BGZ7;O95678	SWISS-PROT:P02538	SWISS-PROT:P02538		Color2 [DarkGray]	1	4		18.9555	17.5923	17.559	18.851	18.8052	18.2892	19.6467	17.0968	18.5807	17.2123	18.4321	18.9695
	0.125366	0.21788	P18077	P18077	RL35A_HUMAN	RPL35A	60S ribosomal protein L35a	Color2 [DarkGray]	1	4		18.1394	17.0064	17.7674	16.9569	18.5094	16.0131	18.453	17.766	16.8195	17.1953	18.2996	18.4868
	0.124263	-0.147395	P15880	P15880	RS2_HUMAN	RPS2	40S ribosomal protein S2	Color2 [DarkGray]	1	4		17.7007	17.3786	18.4079	17.621	17.6869	16.7256	17.506	18.6003	17.308	17.6309	18.981	19.0552
	0.122371	0.109968	P13639	P13639	EF2_HUMAN	EEF2	Elongation factor 2	Color2 [DarkGray]	1	4		16.9808	15.9507	16.3558	16.694	17.0143	15.8716	16.8114	16.7239	16.6578	16.3944	16.8614	16.6274
	0.121145	0.147024	P63220	P63220	RS21_HUMAN	RPS21	40S ribosomal protein S21	Color2 [DarkGray]	1	4		15.6002	16.6072	17.4589	17.0406	16.6646	16.2905	17.2252	17.1147	15.7989	15.922	16.7812	16.3392
	0.120042	-0.169373	P62891;Q59GN2	Q59GN2;P62891	R39L5_HUMAN;RL39_HUMAN	RPL39;RPL39P5	60S ribosomal protein L39	Color2 [DarkGray]	1	4		17.5873	15.6629	17.4593	16.453	16.0944	16.8886	16.2644	17.2375	16.5252	17.0958	17.7986	14.593
	0.119783	0.324916	O15143	O15143	ARC1B_HUMAN	ARPC1B	Actin-related protein 2/3 complex subunit 1B	Color2 [DarkGray]	1	4		17.2359	17.0383	18.8498	14.0871	16.8814	16.9325	17.7195	16.9774	15.5098	16.5734	15.9841	16.343
	0.117071	-0.171799	Q7L2E3	Q7L2E3	DHX30_HUMAN	DHX30	ATP-dependent RNA helicase DHX30	Color2 [DarkGray]	1	4		15.1147	13.4874	15.706	14.9821	15.0461	14.596	13.8944	15.0665	14.9117	14.8128	14.8822	15.1859
	0.116587	-0.109538	O75746	Q9UJS0;O75746	CMC1_HUMAN	SLC25A12	Calcium-binding mitochondrial carrier protein Aralar1	Color2 [DarkGray]	1	4		14.6843	16.1823	15.4713	15.5938	14.8974	15.5375	15.4195	15.6391	15.1993	16.1639	15.7592	14.1666
	0.115809	0.19073	O15020	O15020	SPTN2_HUMAN	SPTBN2	Spectrin beta chain, non-erythrocytic 2	Color2 [DarkGray]	1	4		12.2318	14.5468	13.4468	13.9515	14.4215	14.2386	13.4245	12.8555	14.2051	14.3584	13.1246	14.5673
	0.115263	-0.202847	Q15717	Q15717	ELAV1_HUMAN	ELAVL1	ELAV-like protein 1	Color2 [DarkGray]	1	4		13.344	14.9258	15.8019	14.6357	14.7911	13.2757	14.6904	15.1388	14.0643	12.354	14.0814	15.1653
	0.114269	-0.285148	P05109	P05109	S10A8_HUMAN	S100A8	Protein S100-A8	Color2 [DarkGray]	1	4		12.8211	15.5227	14.6796	14.4337	13.3874	13.9217	16.1783	12.8291	14.8263	12.963	15.0036	13.6845
	0.113096	-0.130756	P62701	P62701;Q8TD47	RS4X_HUMAN	RPS4X	40S ribosomal protein S4, X isoform	Color2 [DarkGray]	1	4		18.6535	18.3816	19.0046	18.4781	18.1989	17.5564	18.7791	19.4603	17.9588	18.2764	19.2639	19.1713
	0.112565	-0.451092	ENSEMBL:ENSBTAP00000038253	Q32MB2;P19013;Q9R0H5;Q3SY84;P12035;Q7RTS7;ENSEMBL:ENSBTAP00000038253;Q86Y46	(Bos	(Bos		Color2 [DarkGray]	1	4		17.5929	16.5263	17.8454	19.1286	19.1363	17.9444	18.9689	13.2393	19.3833	17.329	17.6337	14.2289
	0.112137	-0.217074	Q3SZ57	Q3SZ57	SWISS-PROT:Q3SZ57	SWISS-PROT:Q3SZ57		Color2 [DarkGray]	1	4		12.55	14.7918	13.4333	14.4321	14.9436	13.7088	13.1029	12.5835	13.5052	14.5646	15.0657	15.3032
	0.11029	-0.225452	P55084	P55084	ECHB_HUMAN	HADHB	Trifunctional enzyme subunit beta, mitochondrial	Color2 [DarkGray]	1	4		12.721	13.8449	14.989	14.5866	12.2485	13.7551	14.3513	14.8849	14.8495	11.9498	12.9164	13.5998
	0.106867	-0.0788255	Q13045	Q13045	FLII_HUMAN	FLII	Protein flightless-1 homolog	Color2 [DarkGray]	1	4		17.2256	17.1148	17.0026	17.3497	16.8912	17.7523	16.5169	17.2169	17.395	17.8091	16.9467	16.5804
	0.105168	-0.269041	Q8NFJ5	Q8NFJ5	RAI3_HUMAN	GPRC5A	Retinoic acid-induced protein 3	Color2 [DarkGray]	1	4		13.1746	16.7076	13.5513	13.7581	14.7577	14.5952	14.1076	12.6548	15.2427	15.1921	15.6477	14.0353
	0.104879	0.155488	P46777	P46777	RL5_HUMAN	RPL5	60S ribosomal protein L5	Color2 [DarkGray]	1	4		17.5339	15.7086	18.0682	17.0946	16.9781	16.8242	17.6089	17.616	16.917	16.7945	18.1011	17.3347
	0.10482	0.349087	P04259	P48668;P04259	SWISS-PROT:P04259	SWISS-PROT:P04259		Color2 [DarkGray]	1	4		18.3459	16.6776	15.593	16.6758	18.3484	16.4547	19.411	14.4747	17.1089	15.7673	17.2	18.7137
	0.104671	-0.223755	P47755	P47755	CAZA2_HUMAN	CAPZA2	F-actin-capping protein subunit alpha-2	Color2 [DarkGray]	1	4		15.4859	16.0466	13.9186	15.78	14.076	15.1908	14.2549	16.8145	16.0308	16.4423	16.3225	15.5443
	0.102936	0.129522	P04899	P19087;A8MTJ3;P04899;P63096;P08754;P11488	GNAI2_HUMAN	GNAI2	Guanine nucleotide-binding protein G(i) subunit alpha-2	Color2 [DarkGray]	1	4		16.2422	16.0101	17.4359	16.5492	15.9346	16.5404	16.6926	17.588	16.381	17.0723	17.7503	16.8949
	0.101956	0.176107	P0DP23;P0DP24;P0DP25	P0DP24;P0DP25;P0DP23	CALM1_HUMAN;CALM2_HUMAN;CALM3_HUMAN	CALM1;CALM2;CALM3	Calmodulin-1	Color2 [DarkGray]	1	4		14.7751	16.2582	14.8291	15.4817	15.851	16.1334	13.9297	16.1344	15.9677	15.6037	13.9638	14.824
	0.10112	-0.0587916	O43390;O60506	O60506;O43390	HNRPQ_HUMAN;HNRPR_HUMAN	HNRNPR;SYNCRIP	Heterogeneous nuclear ribonucleoprotein R	Color2 [DarkGray]	1	4		14.8117	15.3678	15.4531	15.6612	15.0702	15.1248	15.2919	15.5717	15.7758	16.082	12.4938	16.0825
	0.099474	0.140619	O43143	O43143	DHX15_HUMAN	DHX15	Pre-mRNA-splicing factor ATP-dependent RNA helicase DHX15	Color2 [DarkGray]	1	4		13.3741	14.7956	14.6547	14.8927	14.1356	14.7917	13.8242	15.528	14.4962	14.3274	15.2276	14.7892
	0.0974214	0.104475	P98082	P98082	DAB2_HUMAN	DAB2	Disabled homolog 2	Color2 [DarkGray]	1	4		14.0728	14.4529	15.8187	14.6996	14.747	14.6673	14.8581	15.1896	14.7401	15.7561	15.4481	14.624
	0.0943805	-0.154432	O94875	O94875	SRBS2_HUMAN	SORBS2	Sorbin and SH3 domain-containing protein 2	Color2 [DarkGray]	1	4		14.6448	16.0508	16.0807	14.0569	14.2541	15.6641	15.4126	14.8847	14.7341	15.806	15.1786	14.1289
	0.0938798	-0.0736599	Q0ZGT2	Q0ZGT2	NEXN_HUMAN	NEXN	Nexilin	Color2 [DarkGray]	1	4		15.8448	16.4224	15.973	16.5827	16.2111	16.6288	15.5345	16.1539	16.4656	16.7582	16.3076	16.6934
	0.0908996	-0.226524	Q9UHX1	Q9UHX1	PUF60_HUMAN	PUF60	Poly(U)-binding-splicing factor PUF60	Color2 [DarkGray]	1	4		14.3968	15.3298	13.7162	13.6632	12.1591	13.2445	15.0797	15.7166	12.8013	12.66	16.6991	14.3173
	0.090695	0.116686	P08133	P08133	ANXA6_HUMAN	ANXA6	Annexin A6	Color2 [DarkGray]	1	4		12.5086	14.4164	13.9356	12.7694	13.7381	13.4654	13.6171	13.276	11.294	13.6176	15.3788	13.971
	0.0885513	-0.146206	P10809	P10809	CH60_HUMAN	HSPD1	60 kDa heat shock protein, mitochondrial	Color2 [DarkGray]	1	4		15.6179	16.1815	15.6684	15.2446	15.7722	14.2871	16.9724	15.0959	15.2235	16.4836	16.9813	13.9429
	0.0877067	-0.133186	Q96CS3	Q96CS3	FAF2_HUMAN	FAF2	FAS-associated factor 2	Color2 [DarkGray]	1	4		13.6631	13.8913	13.158	13.4399	12.8151	12.5528	14.9128	13.3388	15.432	14.4805	15.4507	14.389
	0.0875803	-0.107408	Q07020	Q07020	RL18_HUMAN	RPL18	60S ribosomal protein L18	Color2 [DarkGray]	1	4		18.4637	18.0877	19.024	18.2384	17.3558	18.0878	19.1214	18.8191	18.1102	18.7234	20.1457	19.1109
	0.0854888	-0.19738	O43681	O43681	GET3_HUMAN	GET3	ATPase GET3	Color2 [DarkGray]	1	4		13.0042	12.849	12.0861	14.0048	11.8136	11.8911	14.9539	12.496	14.8814	15.6444	16.9218	16.6119
	0.0801693	-0.058156	P61160	P61160	ARP2_HUMAN	ACTR2	Actin-related protein 2	Color2 [DarkGray]	1	4		17.133	17.1506	17.1464	17.6139	17.2766	17.665	16.5526	17.3172	17.3516	17.6821	17.1305	17.6491
	0.0778091	-0.0675125	O43795	O43795	MYO1B_HUMAN	MYO1B	Unconventional myosin-Ib	Color2 [DarkGray]	1	4		19.7265	19.7528	19.1469	19.4292	19.4672	19.9742	18.6739	19.6699	19.617	20.1332	19.3534	19.6859
	0.0767216	-0.172293	P55209	P55209	NP1L1_HUMAN	NAP1L1	Nucleosome assembly protein 1-like 1	Color2 [DarkGray]	1	4		15.9174	12.6061	14.956	15.5207	14.2771	15.4885	14.5167	14.0287	15.08	15.4721	15.456	13.4478
	0.0766677	-0.292134	P09497	P09497	CLCB_HUMAN	CLTB	Clathrin light chain B	Color2 [DarkGray]	1	4		12.7569	17.1194	12.9443	17.4615	15.4794	15.7159	14.0367	13.8815	12.7628	15.639	13.4137	13.8227
	0.0744111	-0.181459	P36957	P36957	ODO2_HUMAN	DLST	Dihydrolipoyllysine-residue succinyltransferase component of 2-oxoglutarate dehydrogenase complex, mitochondrial	Color2 [DarkGray]	1	4		15.5132	16.3118	18.1171	17.1078	14.785	16.3977	17.9224	17.2189	16.4426	16.6494	17.7917	17.6233
	0.0736437	0.199385	Q9P2B4	Q9P2B4	CT2NL_HUMAN	CTTNBP2NL	CTTNBP2 N-terminal-like protein	Color2 [DarkGray]	1	4		16.3897	16.0115	13.0928	12.6645	14.5744	15.001	14.6414	14.7392	14.2302	14.9426	14.7442	14.5351
	0.0707193	-0.0938249	Q09666	Q09666	AHNK_HUMAN	AHNAK	Neuroblast differentiation-associated protein AHNAK	Color2 [DarkGray]	1	4		15.5497	15.515	16.9614	15.2207	15.5501	15.028	16.1375	16.156	15.2031	15.4462	17.052	15.1504
	0.0696464	0.101356	Q9H0H5	Q9H0H5	RGAP1_HUMAN	RACGAP1	Rac GTPase-activating protein 1	Color2 [DarkGray]	1	4		14.4573	13.4898	12.5785	12.8343	13.0424	12.8087	14.106	13.8082	14.3473	13.4962	13.5484	13.6891
	0.0694214	-0.0697088	P46781	P46781	RS9_HUMAN	RPS9	40S ribosomal protein S9	Color2 [DarkGray]	1	4		18.7925	18.3088	19.2968	18.5189	18.4334	17.9771	18.9318	19.2958	18.1632	18.6572	19.5463	18.3109
	0.0676608	-0.198483	P61626	P61626	LYSC_HUMAN	LYZ	Lysozyme C	Color2 [DarkGray]	1	4		14.2452	16.1251	12.3974	16.8555	14.4275	14.0654	15.4792	14.8572	14.1806	13.2718	13.113	15.0569
	0.0656683	0.111749	Q8NHZ8	Q8NHZ8	CDC26_HUMAN	CDC26	Anaphase-promoting complex subunit CDC26	Color2 [DarkGray]	1	4		12.7081	13.7567	13.3731	13.9203	13.4736	12.3752	15.001	13.3555	14.1616	14.5507	14.449	14.8726
	0.0641646	0.0894156	P09493	P09493	TPM1_HUMAN	TPM1	Tropomyosin alpha-1 chain	Color2 [DarkGray]	1	4		18.3996	18.2208	17.412	17.9203	18.7409	18.5803	16.7839	18.2053	18.2875	18.571	17.5191	18.1961
	0.063217	-0.154342	Q92747	Q92747	ARC1A_HUMAN	ARPC1A	Actin-related protein 2/3 complex subunit 1A	Color2 [DarkGray]	1	4		16.1545	15.6084	16.1581	16.8668	16.0358	17.1746	13.7048	17.2553	16.4015	15.937	15.4257	13.3663
	0.0631924	-0.0880251	P42167	P42167	LAP2B_HUMAN	TMPO	Lamina-associated polypeptide 2, isoforms beta/gamma	Color2 [DarkGray]	1	4		14.3342	14.1331	15.0352	14.0266	13.4766	14.1171	14.0423	15.541	14.8294	14.835	15.3402	15.1274
	0.0621703	-0.0608115	Q15154	Q15154	PCM1_HUMAN	PCM1	Pericentriolar material 1 protein	Color2 [DarkGray]	1	4		14.4835	15.0738	14.6156	15.0002	15.4232	14.6291	14.9559	13.9216	14.9817	14.5316	14.8689	13.6126
	0.0621379	0.119116	Q9UBX3	Q9UBX3	DIC_HUMAN	SLC25A10	Mitochondrial dicarboxylate carrier	Color2 [DarkGray]	1	4		13.1471	12.4985	12.6385	13.9181	13.3658	11.4193	13.9627	13.9309	11.5286	12.6608	12.9697	14.2953
	0.061206	0.0961585	P06241	P06241	FYN_HUMAN	FYN	Tyrosine-protein kinase Fyn	Color2 [DarkGray]	1	4		14.4435	14.6375	15.7608	16.6723	14.9672	15.3614	15.7056	15.8646	15.3007	15.1405	16.5933	15.8862
	0.056837	0.0412498	P06748	P06748	NPM_HUMAN	NPM1	Nucleophosmin	Color2 [DarkGray]	1	4		16.293	16.8453	16.943	16.7501	16.8568	16.1332	17.1005	16.9059	15.0759	16.9379	17.3199	15.8312
	0.0551479	-0.0437818	O14974	O14974	MYPT1_HUMAN	PPP1R12A	Protein phosphatase 1 regulatory subunit 12A	Color2 [DarkGray]	1	4		18.097	18.135	17.8411	18.4781	18.4661	18.4675	17.4234	18.0191	18.1467	18.5171	17.7435	18.1688
	0.0540667	-0.0527053	Q6NYC8	Q6NYC8	PPR18_HUMAN	PPP1R18	Phostensin	Color2 [DarkGray]	1	4		15.9063	16.3681	15.6315	16.3482	16.3586	16.6364	15.3802	15.6681	15.389	16.9637	15.914	15.679
	0.054014	0.0399354	P38159	Q96E39;P38159	RBMX_HUMAN	RBMX	RNA-binding motif protein, X chromosome	Color2 [DarkGray]	1	4		16.308	15.6754	16.4435	16.3955	16.3547	15.7147	16.6072	16.3055	16.075	16.1164	16.3604	14.5985
	0.0530154	0.12167	Q12965	Q12965	MYO1E_HUMAN	MYO1E	Unconventional myosin-Ie	Color2 [DarkGray]	1	4		15.8905	15.9272	13.4686	13.0252	15.0258	14.1593	14.4852	15.1279	14.9597	14.715	13.3223	14.2145
	0.0520208	-0.0339017	O95782	O95782	AP2A1_HUMAN	AP2A1	AP-2 complex subunit alpha-1	Color2 [DarkGray]	1	4		17.3906	17.1049	17.744	17.8011	17.1245	17.5191	17.3684	17.893	17.2178	17.4529	17.6033	17.4269
	0.0508078	0.0730073	O75165	O75165	DJC13_HUMAN	DNAJC13	DnaJ homolog subfamily C member 13	Color2 [DarkGray]	1	4		15.9784	14.6082	14.3035	15.9312	14.5512	15.6508	15.344	15.5673	14.3639	15.5576	15.0954	15.0417
	0.0507078	-0.105939	B5ME19;Q99613	Q99613;B5ME19	EIF3C_HUMAN;EIFCL_HUMAN	EIF3C;EIF3CL	Eukaryotic translation initiation factor 3 subunit C-like protein	Color2 [DarkGray]	1	4		12.7209	14.7483	14.8546	15.1289	13.6943	13.4193	14.3363	15.579	12.7082	13.0455	13.4892	14.4587
	0.0486927	0.0907574	O15145	O15145	ARPC3_HUMAN	ARPC3	Actin-related protein 2/3 complex subunit 3	Color2 [DarkGray]	1	4		17.6846	18.5992	17.3396	18.5054	18.9243	18.3747	16.4336	18.7591	18.088	18.6121	17.8783	18.6064
	0.0455861	-0.0499439	P08238	P08238	HS90B_HUMAN	HSP90AB1	Heat shock protein HSP 90-beta	Color2 [DarkGray]	1	4		15.9817	16.1551	16.2587	16.3677	16.5366	15.5269	16.9971	15.5028	16.4202	16.1997	16.5659	16.853
	0.0449391	0.110902	P67809	P67809;Q9Y2T7;P16989	YBOX1_HUMAN	YBX1	Y-box-binding protein 1	Color2 [DarkGray]	1	4		16.3272	16.4772	15.8936	13.2718	15.6266	14.8294	16.7698	15.1877	15.1005	14.4598	15.4511	14.3352
	0.0438025	0.0552082	Q86YZ3	Q86YZ3	SWISS-PROT:Q86YZ3	SWISS-PROT:Q86YZ3		Color2 [DarkGray]	1	4		18.3721	17.8726	18.8804	18.9463	18.1319	19.1555	19.2157	17.789	17.9855	17.6052	17.805	19.3381
	0.0395937	-0.0479043	Q9NWM3	Q9NWM3	CUED1_HUMAN	CUEDC1	CUE domain-containing protein 1	Color2 [DarkGray]	1	4		13.6817	15.0237	14.0938	13.3099	13.5735	14.4378	13.722	14.1842	13.6103	14.4543	12.8651	13.5893
	0.0394488	-0.0749519	Q12933	Q12933	TRAF2_HUMAN	TRAF2	TNF receptor-associated factor 2	Color2 [DarkGray]	1	4		14.9894	15.6308	13.2954	14.4283	15.1063	15.2251	13.3336	14.3791	15.5097	15.6057	13.5075	14.0191
	0.0392334	-0.0377507	P61158	P61158	ARP3_HUMAN	ACTR3	Actin-related protein 3	Color2 [DarkGray]	1	4		17.8154	17.9211	17.5889	17.9607	17.7048	18.3134	16.9009	18.2159	18.2059	18.6413	17.8323	18.4222
	0.0379323	0.078259	P08779	P08779	SWISS-PROT:P08779	SWISS-PROT:P08779		Color2 [DarkGray]	1	4		18.6004	16.4619	17.543	17.8233	18.3086	17.9763	18.4301	16.0268	17.6275	16.2529	16.5796	18.3356
	0.0376014	-0.0707788	P31025;Q5VSP4	Q5VSP4;P31025	LC1L1_HUMAN;LCN1_HUMAN	LCN1;LCN1P1	Lipocalin-1	Color2 [DarkGray]	1	4		13.7569	12.5708	14.4856	14.9225	13.1162	13.7953	13.5524	14.9888	12.9131	13.23	12.1476	15.5083
	0.0359881	-0.152708	P31944	P31944	CASPE_HUMAN	CASP14	Caspase-14	Color2 [DarkGray]	1	4		14.0237	13.0256	17.9267	18.4392	16.4897	14.4099	16.6848	15.2201	15.4355	13.9597	15.6294	14.9255
	0.035868	-0.0484865	Q8TEX9	Q8TEX9	IPO4_HUMAN	IPO4	Importin-4	Color2 [DarkGray]	1	4		13.9798	13.1096	12.8525	12.9681	13.0065	13.617	13.9337	12.1589	13.4764	13.8591	14.0829	13.3368
	0.0354513	-0.0406518	P62280	P62280	RS11_HUMAN	RPS11	40S ribosomal protein S11	Color2 [DarkGray]	1	4		17.654	17.429	18.5664	17.6588	17.1855	17.3439	18.4049	18.2114	16.8276	17.9292	18.9923	17.2894
	0.0350535	0.0548019	Q9UM13	Q9UM13	APC10_HUMAN	ANAPC10	Anaphase-promoting complex subunit 10	Color2 [DarkGray]	1	4		13.5201	13.7375	13.3851	14.031	12.6186	14.2867	14.8813	13.1063	16.6027	16.0506	17.575	16.7806
	0.0350213	-0.0677373	O75340	O75340	PDCD6_HUMAN	PDCD6	Programmed cell death protein 6	Color2 [DarkGray]	1	4		13.4163	15.4899	15.2087	15.1273	13.3279	15.2397	15.2999	15.1036	15.0905	16.0908	15.1369	13.4439
	0.0331875	0.0344768	P26641	P26641	EF1G_HUMAN	EEF1G	Elongation factor 1-gamma	Color2 [DarkGray]	1	4		12.0993	13.4209	13.3268	13.6166	13.1135	13.0338	13.4395	13.0148	11.8412	13.2038	14.396	13.0559
	0.0312667	0.0595117	Q8WVB6	Q8WVB6	CTF18_HUMAN	CHTF18	Chromosome transmission fidelity protein 18 homolog	Color2 [DarkGray]	1	4		13.2132	12.6058	13.4755	12.473	14.3101	11.7656	13.743	12.1871	15.7695	15.5485	16.3542	16.8855
	0.0295973	-0.0266657	P62906	P62906	RL10A_HUMAN	RPL10A	60S ribosomal protein L10a	Color2 [DarkGray]	1	4		17.1224	17.6676	18.1986	17.5652	17.8609	17.0792	18.0505	17.4565	16.7936	17.5016	18.6409	18.4272
	0.0293717	0.0436156	Q02978	Q02978	M2OM_HUMAN	SLC25A11	Mitochondrial 2-oxoglutarate/malate carrier protein	Color2 [DarkGray]	1	4		13.5709	14.8108	13.9471	13.6071	14.8009	13.5301	14.6764	13.103	13.8277	13.4718	14.4235	13.2758
	0.0277968	0.0366092	P46779	P46779	RL28_HUMAN	RPL28	60S ribosomal protein L28	Color2 [DarkGray]	1	4		17.6798	17.2087	18.6871	17.6163	18.2003	17.0449	18.5011	17.5921	16.8012	17.6432	18.3116	18.483
	0.0253718	0.129029	O00425	O00425;Q9NZI8;Q9Y6M1	IF2B3_HUMAN	IGF2BP3	Insulin-like growth factor 2 mRNA-binding protein 3	Color2 [DarkGray]	1	4		12.9997	17.2187	16.9133	13.5833	11.2823	16.2885	16.8971	16.7632	17.5982	13.2524	17.7189	14.1018
	0.0199935	0.0405493	Q86SQ0	Q86SQ0	PHLB2_HUMAN	PHLDB2	Pleckstrin homology-like domain family B member 2	Color2 [DarkGray]	1	4		12.7441	15.438	13.1399	14.0627	14.8794	13.624	13.3119	13.7315	12.8506	13.4077	12.3395	14.6762
	0.0152361	0.0102208	O75083	O75083	WDR1_HUMAN	WDR1	WD repeat-containing protein 1	Color2 [DarkGray]	1	4		16.613	16.707	16.4812	16.5217	16.7692	16.9969	15.9672	16.6305	16.9845	17.0773	16.4845	16.6605
	0.0134153	0.0288734	P62304	P62304	RUXE_HUMAN	SNRPE	Small nuclear ribonucleoprotein E	Color2 [DarkGray]	1	4		14.1095	13.1995	14.0279	11.7697	12.5625	12.6067	14.6251	13.4279	12.9055	13.0844	11.7354	13.5793
	0.00826719	-0.0124047	Q92743	Q92743	HTRA1_HUMAN	HTRA1	Serine protease HTRA1	Color2 [DarkGray]	1	4		14.7314	14.8646	13.1133	14.8652	14.2191	14.4309	13.8011	15.0737	13.1566	15.4365	13.8795	14.8228
	0.00702585	0.00929546	P32969	P32969	RL9_HUMAN	RPL9	60S ribosomal protein L9	Color2 [DarkGray]	1	4		17.1323	17.3353	18.404	17.4302	17.9823	16.587	18.063	17.7067	16.7654	17.1869	18.2711	18.1014
	0.00618502	-0.00467396	P27348	P61981;P27348;P31946;Q04917	1433T_HUMAN	YWHAQ	14-3-3 protein theta	Color2 [DarkGray]	1	4		16.3845	16.7768	16.5832	17.0959	17.0477	17.0598	16.4171	16.297	16.5615	17.1735	16.7991	16.6718
	0.00350296	-0.0110548	O95816	O95816	BAG2_HUMAN	BAG2	BAG family molecular chaperone regulator 2	Color2 [DarkGray]	1	4		18.4005	17.3414	19.1055	19.1557	20.1581	15.8201	18.3765	19.6042	19.2876	19.1443	19.7006	20.6628
	0.00165363	-0.00446963	Q7Z417	Q7Z417	NUFP2_HUMAN	NUFIP2	Nuclear fragile X mental retardation-interacting protein 2	Color2 [DarkGray]	1	4		14.2704	17.0819	15.5646	13.1151	15.3674	14.6559	15.6013	14.3894	14.2087	14.5345	15.2951	15.2384
	0.00128031	-0.00332189	Q01813	P08237;Q01813;P17858	PFKAP_HUMAN	PFKP	ATP-dependent 6-phosphofructokinase, platelet type	Color2 [DarkGray]	1	4		15.2775	15.9081	12.9431	12.8662	13.9838	15.2394	14.1964	13.562	15.2146	16.1764	16.6549	15.8665
	0.000467888	0.000484943	P04843	P04843	RPN1_HUMAN	RPN1	Dolichyl-diphosphooligosaccharide--protein glycosyltransferase subunit 1	Color2 [DarkGray]	1	4		13.3323	12.2517	13.0679	13.6616	12.833	13.4638	13.2539	12.7647	13.722	13.3592	13.9544	12.9327
	1.9553e-05	-3.88622e-05	P60842;Q14240	Q14240;P60842	IF4A1_HUMAN;IF4A2_HUMAN	EIF4A1;EIF4A2	Eukaryotic initiation factor 4A-I	Color2 [DarkGray]	1	4		13.4498	15.6425	14.1265	15.177	15.7887	14.2082	14.6378	13.7609	14.3374	15.1874	16.0772	15.5121

## Sheet: gp1vgp3_060123
Significant	#NAME?	Difference	Protein.Group	Protein.Ids	Protein.Names	Genes	First.Protein.Description	Symbol color	Symbol type	Symbol size	Show label	BAG6,1	BAG6,2	BAG6,3	BAG6,4	control,1	control,2	control,3	control,4	GET4,1	GET4,2	GET4,3	GET4,4
+	5.13427	-7.02147	Q9UJX3	Q9UJX3	APC7_HUMAN	ANAPC7	Anaphase-promoting complex subunit 7	Color2 [DarkGray]	1	4		13.2979	13.1175	13.7374	13.4799	12.5162	12.281	14.017	13.2957	19.3519	19.7856	20.4576	20.6006
+	5.1245	-7.80629	P11441	P11441	UBL4A_HUMAN	UBL4A	Ubiquitin-like protein 4A	Color2 [DarkGray]	1	4		19.4311	19.1744	19.8078	19.826	12.7191	12.3673	14.3148	14.2513	20.7955	20.9316	21.5961	21.5545
+	4.69759	-11.202	P01857;P01860	P01861;P01857;P01860;P01859	IGHG1_HUMAN;IGHG3_HUMAN	IGHG1;IGHG3	Immunoglobulin heavy constant gamma 1	Color2 [DarkGray]	1	4		12.8527	14.6964	13.5447	14.7519	14.7675	12.8406	13.3316	16.6632	24.9716	25.0233	25.9672	26.4488
+	4.62497	-4.80728	Q9H1A4	Q9H1A4	APC1_HUMAN	ANAPC1	Anaphase-promoting complex subunit 1	Color2 [DarkGray]	1	4		12.1508	12.8333	12.1648	13.0758	12.7434	13.615	13.3199	13.5299	17.4967	17.5018	18.5182	18.9206
+	4.6215	-4.93708	Q9UJX4	Q9UJX4	APC5_HUMAN	ANAPC5	Anaphase-promoting complex subunit 5	Color2 [DarkGray]	1	4		14.0657	13.9268	13.669	12.4154	12.8162	12.8198	13.8684	12.6783	17.4968	17.4027	18.3005	18.731
+	4.54082	-6.02857	P19474	P19474	RO52_HUMAN	TRIM21	E3 ubiquitin-protein ligase TRIM21	Color2 [DarkGray]	1	4		18.4615	18.1567	18.9185	18.8888	12.3435	12.8737	14.0503	14.229	18.8901	18.9735	19.7591	19.9882
+	4.19815	-6.34605	Q9UJX2	Q9UJX2	CDC23_HUMAN	CDC23	Cell division cycle protein 23 homolog	Color2 [DarkGray]	1	4		13.42	13.3311	13.5008	21.502	12.4414	11.7394	13.9633	13.4148	19.0014	18.3818	19.2061	20.3538
+	3.64327	-6.19335	Q7L5D6	Q7L5D6	GET4_HUMAN	GET4	Golgi to ER traffic protein 4 homolog	Color2 [DarkGray]	1	4		18.5731	18.4606	18.9604	18.9107	12.3392	15.8211	13.9353	15.1011	20.0951	20.5165	21.0821	20.2764
+	3.50283	-1.02263	P62979	P62979	RS27A_HUMAN	RPS27A	Ubiquitin-40S ribosomal protein S27a	Color2 [DarkGray]	1	4		20.9024	20.4874	20.5823	20.8576	20.343	20.3962	20.1206	20.5451	21.1206	21.391	21.6409	21.343
+	3.30607	-3.72408	Q9UJX5	Q9UJX5	APC4_HUMAN	ANAPC4	Anaphase-promoting complex subunit 4	Color2 [DarkGray]	1	4		13.4595	12.9043	12.9453	17.3098	12.0258	12.8063	13.9745	13.9128	16.4318	16.4233	17.5353	17.2253
+	3.28733	-0.850408	P0DMV8;P0DMV9	P0DMV9;P0DMV8	HS71A_HUMAN;HS71B_HUMAN	HSPA1A;HSPA1B	Heat shock 70 kDa protein 1A	Color2 [DarkGray]	1	4		17.4188	17.3113	17.8635	17.5987	16.8721	16.6023	16.7338	16.7284	17.2929	17.5182	17.7475	17.7797
+	3.2273	-1.44428	P11142	P11142	HSP7C_HUMAN	HSPA8	Heat shock cognate 71 kDa protein	Color2 [DarkGray]	1	4		19.0435	18.8825	19.2173	19.2305	18.5948	18.4187	18.3474	17.9855	19.4371	19.5095	20.1079	20.0691
+	3.03223	-4.31961	Q68DL7	Q68DL7	CR063_HUMAN	C18orf63	Uncharacterized protein C18orf63	Color2 [DarkGray]	1	4		13.2098	12.5219	13.4682	13.0444	13.3718	12.8616	14.4134	13.0611	17.4199	16.5088	17.5703	19.4874
+	2.93193	-5.88847	P46379	P46379	BAG6_HUMAN	BAG6	Large proline-rich protein BAG6	Color2 [DarkGray]	1	4		19.9459	20.1079	20.7634	20.6186	16.8192	17.7655	14.4397	13.6287	20.8727	21.2477	21.9566	22.1301
+	2.77563	-3.04526	Q96DE5	Q96DE5	APC16_HUMAN	ANAPC16	Anaphase-promoting complex subunit 16	Color2 [DarkGray]	1	4		13.1363	13.432	13.8801	13.5933	12.1212	11.6146	14.1224	12.855	15.8918	15.6895	15.9961	15.3169
+	2.59871	-3.02899	Q9UM13	Q9UM13	APC10_HUMAN	ANAPC10	Anaphase-promoting complex subunit 10	Color2 [DarkGray]	1	4		13.5201	13.7375	13.3851	14.031	12.6186	14.2867	14.8813	13.1063	16.6027	16.0506	17.575	16.7806
+	2.57843	-2.74282	Q9UJX6	Q9UJX6	ANC2_HUMAN	ANAPC2	Anaphase-promoting complex subunit 2	Color2 [DarkGray]	1	4		12.3131	13.2434	12.8579	13.4534	13.5976	11.6169	13.6339	12.0682	14.9863	15.5861	15.3793	15.9362
+	2.54168	-3.57613	Q86TG7	Q86TG7	PEG10_HUMAN	PEG10	Retrotransposon-derived protein PEG10	Color2 [DarkGray]	1	4		13.0586	13.1393	15.6272	14.4858	11.2958	11.9686	13.6289	12.855	15.1176	15.423	15.9903	17.5218
+	2.44076	-3.13799	Q8WVB6	Q8WVB6	CTF18_HUMAN	CHTF18	Chromosome transmission fidelity protein 18 homolog	Color2 [DarkGray]	1	4		13.2132	12.6058	13.4755	12.473	14.3101	11.7656	13.743	12.1871	15.7695	15.5485	16.3542	16.8855
+	2.3785	-2.21242	P35249	P35249	RFC4_HUMAN	RFC4	Replication factor C subunit 4	Color2 [DarkGray]	1	4		14.6451	15.0183	15.2198	15.8045	14.5801	13.6094	14.3478	15.5343	16.6305	16.1103	16.6548	17.5256
	2.34785	1.11072	Q9BUJ2	Q9BUJ2	HNRL1_HUMAN	HNRNPUL1	Heterogeneous nuclear ribonucleoprotein U-like protein 1	Color2 [DarkGray]	1	4		16.0341	15.8031	16.4751	16.2388	16.8522	17.33	17.7077	17.6331	16.0193	15.9746	16.4825	16.6037
	2.11075	2.50896	Q9UEY8	Q9UEY8	ADDG_HUMAN	ADD3	Gamma-adducin	Color2 [DarkGray]	1	4		12.5551	12.7746	14.9093	14.3387	15.8413	15.7335	15.4057	13.8276	12.1309	12.7091	12.0137	13.9184
	2.09789	-0.814032	P49411	P49411	EFTU_HUMAN	TUFM	Elongation factor Tu, mitochondrial	Color2 [DarkGray]	1	4		16.9307	16.1409	16.9705	16.9764	15.9451	15.4028	15.8472	15.512	16.196	16.234	16.8514	16.6819
	2.01176	-0.748509	P11021	P11021	BIP_HUMAN	HSPA5	Endoplasmic reticulum chaperone BiP	Color2 [DarkGray]	1	4		18.0101	18.7035	18.5589	18.8911	16.804	17.5572	16.7788	17.1226	17.6208	17.987	17.7243	17.9245
	2.00681	-2.16255	P55072	P55072	TERA_HUMAN	VCP	Transitional endoplasmic reticulum ATPase	Color2 [DarkGray]	1	4		16.178	15.8313	16.3134	16.2026	16.6684	14.3318	14.4434	15.8154	17.2125	17.2478	17.7408	17.708
	2.0008	-1.73268	Q01813	P08237;Q01813;P17858	PFKAP_HUMAN	PFKP	ATP-dependent 6-phosphofructokinase, platelet type	Color2 [DarkGray]	1	4		15.2775	15.9081	12.9431	12.8662	13.9838	15.2394	14.1964	13.562	15.2146	16.1764	16.6549	15.8665
	1.9954	-3.22626	O43681	O43681	GET3_HUMAN	GET3	ATPase GET3	Color2 [DarkGray]	1	4		13.0042	12.849	12.0861	14.0048	11.8136	11.8911	14.9539	12.496	14.8814	15.6444	16.9218	16.6119
	1.88981	-3.14584	P30260	P30260	CDC27_HUMAN	CDC27	Cell division cycle protein 27 homolog	Color2 [DarkGray]	1	4		12.8559	13.1061	13.2663	12.9158	17.8549	15.5522	13.9282	16.6302	18.4599	18.6677	19.5539	19.8674
	1.88967	-2.22814	P40938	P40938	RFC3_HUMAN	RFC3	Replication factor C subunit 3	Color2 [DarkGray]	1	4		16.838	13.2527	13.7398	13.8807	13.0672	15.6632	14.0621	13.0579	16.3471	15.6769	16.3854	16.3536
	1.81767	1.02513	O15143	O15143	ARC1B_HUMAN	ARPC1B	Actin-related protein 2/3 complex subunit 1B	Color2 [DarkGray]	1	4		17.2359	17.0383	18.8498	14.0871	16.8814	16.9325	17.7195	16.9774	15.5098	16.5734	15.9841	16.343
	1.78312	-0.842151	Q96EY1	Q96EY1	DNJA3_HUMAN	DNAJA3	DnaJ homolog subfamily A member 3, mitochondrial	Color2 [DarkGray]	1	4		15.1134	14.9357	15.3707	14.8665	14.33	13.5051	14.1559	14.0309	14.4945	14.7747	15.3634	14.7578
	1.74898	-1.34113	Q9BSD7	Q9BSD7	NTPCR_HUMAN	NTPCR	Cancer-related nucleoside-triphosphatase	Color2 [DarkGray]	1	4		15.0309	15.4349	16.7005	16.3093	13.4261	13.6192	14.8292	13.458	14.7647	14.7488	15.4863	15.6971
	1.6659	-0.764658	P07437	P07437	TBB5_HUMAN	TUBB	Tubulin beta chain	Color2 [DarkGray]	1	4		18.057	18.3925	18.2061	18.4125	17.9345	18.1833	17.2982	17.7598	18.0829	18.6933	18.8221	18.6362
	1.59712	-2.26525	Q13042	Q13042	CDC16_HUMAN	CDC16	Cell division cycle protein 16 homolog	Color2 [DarkGray]	1	4		13.8202	14.4113	13.5672	13.9515	16.3207	15.6402	15.7289	13.0373	17.1486	17.0487	17.538	18.0529
	1.58831	-1.33196	Q15582	Q15582	BGH3_HUMAN	TGFBI	Transforming growth factor-beta-induced protein ig-h3	Color2 [DarkGray]	1	4		15.7317	15.4637	13.2623	13.7978	14.5174	13.6622	13.5883	14.7535	15.6211	15.8922	15.8827	14.4533
	1.58166	-1.81469	Q9UJZ1	Q9UJZ1	STML2_HUMAN	STOML2	Stomatin-like protein 2, mitochondrial	Color2 [DarkGray]	1	4		13.8414	18.7116	16.8393	14.72	14.009	12.0098	14.3652	13.2196	14.3745	15.1014	15.4185	15.9678
	1.57974	-0.71637	P27708	P27708	PYR1_HUMAN	CAD	CAD protein	Color2 [DarkGray]	1	4		14.9212	14.3262	14.3867	14.9717	13.7163	14.2317	13.6828	13.7501	14.3676	14.4036	14.2951	15.1802
	1.52876	-1.49595	P35250	P35250	RFC2_HUMAN	RFC2	Replication factor C subunit 2	Color2 [DarkGray]	1	4		13.5515	16.0361	16.1623	16.4739	14.5039	14.2226	15.888	15.8842	16.3648	15.9593	16.9222	17.2362
	1.52361	-1.29586	O43175	O43175	SERA_HUMAN	PHGDH	D-3-phosphoglycerate dehydrogenase	Color2 [DarkGray]	1	4		15.7375	15.2204	16.1665	16.5671	15.4965	15.946	16.0292	14.6392	15.9209	16.7721	17.4148	17.1866
	1.47368	-0.414701	Q9NVI7	Q9NVI7;Q5T9A4	ATD3A_HUMAN	ATAD3A	ATPase family AAA domain-containing protein 3A	Color2 [DarkGray]	1	4		15.8606	16.3217	16.2161	16.5342	16.4033	16.4072	16.1598	16.1897	16.455	16.9503	16.4854	16.9282
	1.43759	-0.710315	P38646	P38646	GRP75_HUMAN	HSPA9	Stress-70 protein, mitochondrial	Color2 [DarkGray]	1	4		17.6701	18.3141	18.3115	18.3307	17.3505	16.856	16.6629	16.9159	17.2678	17.5926	17.4755	18.2905
	1.42231	-2.64193	Q9BVP2	Q9BVP2	GNL3_HUMAN	GNL3	Guanine nucleotide-binding protein-like 3	Color2 [DarkGray]	1	4		14.4635	15.3405	18.1291	15.9168	14.5536	14.8341	13.1473	13.3525	17.5443	17.0575	17.8936	13.9598
	1.41004	-1.01443	Q9BQA1	Q9BQA1	MEP50_HUMAN	WDR77	Methylosome protein 50	Color2 [DarkGray]	1	4		12.3375	15.543	14.1863	12.9246	15.1829	14.6089	14.9249	14.4727	14.8072	15.8669	16.3656	16.2072
	1.40485	-2.49323	Q9UM11	Q9UM11	FZR1_HUMAN	FZR1	Fizzy-related protein homolog	Color2 [DarkGray]	1	4		12.7884	13.8194	13.3312	13.5629	12.1959	12.0265	13.7387	12.9023	12.8851	15.152	15.7802	17.019
	1.39792	-0.557511	Q9BUF5	Q13509;Q9BUF5	TBB6_HUMAN	TUBB6	Tubulin beta-6 chain	Color2 [DarkGray]	1	4		16.2357	15.9867	16.2595	16.3843	15.8973	16.0099	15.8582	15.1955	16.4716	16.3668	16.3688	15.9838
	1.35616	-1.53318	Q96CS3	Q96CS3	FAF2_HUMAN	FAF2	FAS-associated factor 2	Color2 [DarkGray]	1	4		13.6631	13.8913	13.158	13.4399	12.8151	12.5528	14.9128	13.3388	15.432	14.4805	15.4507	14.389
	1.35263	-1.56382	P48643	P48643	TCPE_HUMAN	CCT5	T-complex protein 1 subunit epsilon	Color2 [DarkGray]	1	4		15.8159	13.56	16.2863	16.3024	13.9321	12.8057	13.9981	12.1981	14.6784	15.5166	15.3714	13.6229
	1.34465	-2.23926	O94921;P06493;P11802;P24941;P50750;Q00526;Q00534;Q00535;Q00536;Q00537;Q07002;Q14004;Q96Q40;Q9NYV4	Q07002;P24941;Q96Q40;P50750;O94921;Q00536;Q9NYV4;Q00534;P06493;Q14004;Q00537;P11802;Q00526;Q00535	CDK12_HUMAN;CDK13_HUMAN;CDK14_HUMAN;CDK15_HUMAN;CDK16_HUMAN;CDK17_HUMAN;CDK18_HUMAN;CDK1_HUMAN;CDK2_HUMAN;CDK3_HUMAN;CDK4_HUMAN;CDK5_HUMAN;CDK6_HUMAN;CDK9_HUMAN	CDK1;CDK12;CDK13;CDK14;CDK15;CDK16;CDK17;CDK18;CDK2;CDK3;CDK4;CDK5;CDK6;CDK9	Cyclin-dependent kinase 14	Color2 [DarkGray]	1	4		15.1084	16.4166	16.0053	16.6136	12.5324	15.8389	13.2954	15.5828	16.2516	16.7148	17.3929	15.8472
	1.32468	-1.61534	P40937	P40937	RFC5_HUMAN	RFC5	Replication factor C subunit 5	Color2 [DarkGray]	1	4		12.8059	12.1541	13.0525	13.7895	12.6964	12.209	14.7441	13.2831	14.061	14.5674	15.674	15.0915
	1.29846	-0.744079	P68371	P07437;P04350;P68371	TBB4B_HUMAN	TUBB4B	Tubulin beta-4B chain	Color2 [DarkGray]	1	4		19.8649	20.6364	20.3101	20.4874	19.5705	20.2764	18.9776	19.6407	19.9742	20.6971	20.343	20.4273
	1.28504	0.713465	P04792	P04792	HSPB1_HUMAN	HSPB1	Heat shock protein beta-1	Color2 [DarkGray]	1	4		17.2192	16.9032	17.2203	16.8838	17.5123	16.9384	17.4795	17.8023	16.1086	16.6795	17.228	16.8624
	1.28383	1.73275	ENSEMBL:ENSBTAP00000034412	ENSEMBL:ENSBTAP00000034412	(Bos	(Bos		Color2 [DarkGray]	1	4		12.6474	12.6705	14.7233	13.3415	13.908	15.6011	16.0481	16.7493	13.3928	13.5277	13.4585	14.9966
	1.26599	2.08093	Q96P63	Q96P63	SPB12_HUMAN	SERPINB12	Serpin B12	Color2 [DarkGray]	1	4		15.2532	13.2668	15.707	15.7702	17.2031	16.3761	17.0264	16.2447	16.4512	15.6467	13.0083	13.4202
	1.25629	-1.20907	P11388	P11388	TOP2A_HUMAN	TOP2A	DNA topoisomerase 2-alpha	Color2 [DarkGray]	1	4		14.536	15.0447	15.5782	14.8285	13.235	14.1601	14.0981	15.3394	15.1373	15.4533	16.1594	14.9189
	1.24931	-1.57061	Q9P2E9	Q9P2E9	RRBP1_HUMAN	RRBP1	Ribosome-binding protein 1	Color2 [DarkGray]	1	4		12.2481	13.3408	14.4789	16.2791	12.1658	14.1737	13.9779	14.5083	14.0929	15.4349	15.9555	15.6249
	1.21485	-0.613829	Q15365	Q15365	PCBP1_HUMAN	PCBP1	Poly(rC)-binding protein 1	Color2 [DarkGray]	1	4		17.1725	17.3665	17.5446	18.0579	16.4513	16.1724	16.5728	16.977	16.6815	17.0576	17.6866	17.2032
	1.20693	-1.45799	Q9UBP9	Q9UBP9	GULP1_HUMAN	GULP1	PTB domain-containing engulfment adapter protein 1	Color2 [DarkGray]	1	4		12.8603	13.3887	16.1686	13.1985	15.6342	15.7765	14.0541	16.7914	16.6198	16.7066	16.8726	17.8892
	1.19656	-0.634346	P68363;Q71U36;Q9BQE3	Q6PEY2;P0DPH8;Q9BQE3;P68363;P0DPH7;Q71U36	TBA1A_HUMAN;TBA1B_HUMAN;TBA1C_HUMAN	TUBA1A;TUBA1B;TUBA1C	Tubulin alpha-1B chain	Color2 [DarkGray]	1	4		17.5441	17.6892	17.7459	17.8423	17.1358	17.3973	16.7771	18.0843	17.8848	18.0314	18.0701	17.9455
	1.17887	-0.655595	P68104;Q5VTE0	Q5VTE0;P68104	EF1A1_HUMAN;EF1A3_HUMAN	EEF1A1;EEF1A1P5	Elongation factor 1-alpha 1	Color2 [DarkGray]	1	4		19.3799	19.5919	19.5457	19.6585	18.6699	19.1741	19.2794	18.3773	19.0715	19.6553	20.0156	19.3806
	1.14597	-1.06722	P25705	P25705	ATPA_HUMAN	ATP5F1A	ATP synthase subunit alpha, mitochondrial	Color2 [DarkGray]	1	4		16.3166	15.8685	15.9096	15.9748	15.94	14.9898	15.5352	15.6913	15.6578	16.0376	17.3546	17.3752
	1.14142	-2.05462	P13646	P13646-1;P19012;ENSEMBL:ENSP00000377550;P13646	K1C13_HUMAN	KRT13	Keratin, type I cytoskeletal 13	Color2 [DarkGray]	1	4		13.4901	16.662	14.0359	17.3285	13.8741	12.41	13.7449	15.1177	16.9263	13.8849	17.1751	15.3788
	1.1327	-0.897348	Q16795	Q16795	NDUA9_HUMAN	NDUFA9	NADH dehydrogenase [ubiquinone] 1 alpha subcomplex subunit 9, mitochondrial	Color2 [DarkGray]	1	4		13.4874	12.693	14.4972	13.7237	12.4834	12.0741	13.299	11.848	13.3563	13.1572	12.7567	14.0237
	1.0961	-0.700639	P31943	P31943	HNRH1_HUMAN	HNRNPH1	Heterogeneous nuclear ribonucleoprotein H	Color2 [DarkGray]	1	4		15.5077	16.3507	16.3728	16.6657	15.8579	15.2912	15.8953	15.6733	15.8547	15.9665	16.5218	17.1773
	1.08698	-0.471346	Q92614	Q92614	MY18A_HUMAN	MYO18A	Unconventional myosin-XVIIIa	Color2 [DarkGray]	1	4		16.8443	16.7481	16.5785	16.6673	16.1992	16.74	15.8175	16.5291	16.8301	17.065	16.6604	16.6156
	1.07252	-1.27534	P60468	P60468	SC61B_HUMAN	SEC61B	Protein transport protein Sec61 subunit beta	Color2 [DarkGray]	1	4		15.4094	12.754	13.4201	13.0612	14.123	13.9016	15.7971	15.7294	15.5618	15.8192	17.1665	16.1049
	1.06663	0.993552	Q01469	Q01469	FABP5_HUMAN	FABP5	Fatty acid-binding protein 5	Color2 [DarkGray]	1	4		14.4553	13.3589	14.3199	13.728	15.56	14.2542	14.2357	14.4826	12.9626	14.0156	13.0901	14.49
	1.06537	-0.598299	P68366	Q6PEY2;P0DPH8;Q9NY65;Q9BQE3;P68363;P0DPH7;Q71U36;P68366	TBA4A_HUMAN	TUBA4A	Tubulin alpha-4A chain	Color2 [DarkGray]	1	4		18.3944	18.8849	18.5473	18.6033	18.3178	18.5598	17.7356	18.78	18.5745	18.8488	18.9036	19.4594
	1.04879	-0.3164	P05141	P05141;P12235;Q9H0C2;P12236	ADT2_HUMAN	SLC25A5	ADP/ATP translocase 2	Color2 [DarkGray]	1	4		18.7668	18.9114	19.0631	19.5169	18.1951	18.6287	18.4975	18.7698	18.6365	19.0872	18.885	18.748
	1.04043	-0.647095	Q96FS4	Q96FS4	SIPA1_HUMAN	SIPA1	Signal-induced proliferation-associated protein 1	Color2 [DarkGray]	1	4		14.4802	13.3256	13.2422	13.6326	13.1433	13.1132	13.2583	13.9074	13.5873	13.5898	14.1525	14.6809
	1.02287	0.613414	P63220	P63220	RS21_HUMAN	RPS21	40S ribosomal protein S21	Color2 [DarkGray]	1	4		15.6002	16.6072	17.4589	17.0406	16.6646	16.2905	17.2252	17.1147	15.7989	15.922	16.7812	16.3392
	1.02107	-0.874828	P12763	P12763	SWISS-PROT:P12763	SWISS-PROT:P12763		Color2 [DarkGray]	1	4		18.2016	19.2251	19.4006	19.5077	15.9202	16.6939	15.6873	15.8805	16.5412	16.6879	18.0539	16.3982
	1.02073	-0.579025	Q12905	Q12905	ILF2_HUMAN	ILF2	Interleukin enhancer-binding factor 2	Color2 [DarkGray]	1	4		12.0224	14.281	14.9317	14.7526	13.965	14.4651	14.7641	14.3148	14.8113	15.153	15.4945	14.3664
	0.999581	-1.28042	Q15084	Q15084	PDIA6_HUMAN	PDIA6	Protein disulfide-isomerase A6	Color2 [DarkGray]	1	4		11.93	13.1598	13.1232	13.3878	13.3715	15.245	14.1832	12.5651	15.2205	14.8007	14.4777	15.9876
	0.999297	1.14427	Q14444	Q14444	CAPR1_HUMAN	CAPRIN1	Caprin-1	Color2 [DarkGray]	1	4		15.4786	14.4947	14.9348	13.6268	14.6592	14.4428	15.6513	14.8258	12.2926	14.5814	13.6659	14.462
	0.984898	-1.03343	Q5SW79	Q5SW79	CE170_HUMAN	CEP170	Centrosomal protein of 170 kDa	Color2 [DarkGray]	1	4		15.992	16.2001	17.0098	16.6428	14.6168	15.2894	12.8947	14.3783	15.8405	15.3632	14.984	15.1252
	0.978807	-0.998013	P27816	P27816	MAP4_HUMAN	MAP4	Microtubule-associated protein 4	Color2 [DarkGray]	1	4		12.697	12.824	13.4606	13.2494	11.8908	13.1637	13.7953	14.1331	14.5675	14.0775	14.4862	13.8437
	0.971644	0.966549	Q5D862	Q5D862	SWISS-PROT:Q5D862	SWISS-PROT:Q5D862		Color2 [DarkGray]	1	4		15.2326	15.1961	15.8999	15.9661	16.5546	15.908	16.9065	14.7374	15.5723	14.7902	14.8278	15.0499
	0.933546	1.6747	Q8WVV4	Q8WVV4	POF1B_HUMAN	POF1B	Protein POF1B	Color2 [DarkGray]	1	4		15.1956	13.6193	14.0924	15.0075	16.5496	16.3219	14.2784	13.7172	15.1641	13.1292	12.5136	13.3615
	0.929388	-0.362105	P07355	P07355;A6NMY6	ANXA2_HUMAN	ANXA2	Annexin A2	Color2 [DarkGray]	1	4		16.8754	17.4866	17.7918	17.7846	16.9024	17.17	17.4577	17.435	17.4229	17.5027	18.0484	17.4395
	0.924121	0.711331	P12268	P12268	IMDH2_HUMAN	IMPDH2	Inosine-5'-monophosphate dehydrogenase 2	Color2 [DarkGray]	1	4		14.9765	14.7144	15.5858	14.7229	15.5527	14.4066	15.9146	15.4414	14.6994	14.2363	15.2062	14.328
	0.919726	0.870584	Q9Y262	Q9Y262	EIF3L_HUMAN	EIF3L	Eukaryotic translation initiation factor 3 subunit L	Color2 [DarkGray]	1	4		13.3696	15.3549	15.4973	14.9307	15.2677	14.7506	15.6509	15.5298	13.239	15.1932	14.3206	14.9638
	0.915868	1.99215	P14618	P14618	KPYM_HUMAN	PKM	Pyruvate kinase PKM	Color2 [DarkGray]	1	4		16.903	13.1748	17.257	17.4931	17.0692	16.9726	16.8232	17.1141	17.2883	16.4864	13.2953	12.9405
	0.91535	0.721365	O75531	O75531	BAF_HUMAN	BANF1	Barrier-to-autointegration factor	Color2 [DarkGray]	1	4		17.1431	16.2361	15.2469	15.4017	17.7741	16.2415	17.0243	17.6899	16.9362	16.0614	16.5117	16.3351
	0.91423	-1.81594	O95905	O95905	ECD_HUMAN	ECD	Protein ecdysoneless homolog	Color2 [DarkGray]	1	4		16.6377	18.0613	14.9066	13.1639	17.3457	17.1816	13.5945	17.3393	17.6442	17.8998	19.3804	17.8006
	0.906737	-0.543448	P26447	P26447	S10A4_HUMAN	S100A4	Protein S100-A4	Color2 [DarkGray]	1	4		16.3461	16.4418	16.2601	15.4856	17.032	15.8886	16.6064	15.8274	16.7679	16.6971	17.0353	17.0279
	0.883253	-0.84921	P10909	P10909	CLUS_HUMAN	CLU	Clusterin	Color2 [DarkGray]	1	4		13.2259	13.6284	13.8199	13.752	12.3607	13.2006	14.6043	12.9258	14.049	14.1429	14.3615	13.9348
	0.881039	-1.17893	P57678	P57678	GEMI4_HUMAN	GEMIN4	Gem-associated protein 4	Color2 [DarkGray]	1	4		13.6421	14.0666	13.9099	14.8933	13.7151	13.9923	14.5075	13.2307	14.6489	14.2414	14.3863	16.8846
	0.867639	-0.582567	Q14247	Q14247	SRC8_HUMAN	CTTN	Src substrate cortactin	Color2 [DarkGray]	1	4		17.4537	17.6521	16.7115	17.7362	17.3407	17.4421	16.0833	16.8656	17.3766	17.8869	17.2663	17.5322
	0.861066	1.19999	P81605	P81605	DCD_HUMAN	DCD	Dermcidin	Color2 [DarkGray]	1	4		16.5794	16.5825	17.2119	17.7246	19.315	18.5895	18.7817	17.4603	15.9749	17.8351	16.8761	18.6603
	0.860362	-1.136	Q9P258	Q9P258	RCC2_HUMAN	RCC2	Protein RCC2	Color2 [DarkGray]	1	4		17.1861	13.1565	16.8796	17.3251	13.1632	15.1704	13.7864	12.7218	15.9461	14.7831	14.5786	14.078
	0.858382	-0.424149	Q0ZGT2	Q0ZGT2	NEXN_HUMAN	NEXN	Nexilin	Color2 [DarkGray]	1	4		15.8448	16.4224	15.973	16.5827	16.2111	16.6288	15.5345	16.1539	16.4656	16.7582	16.3076	16.6934
	0.85594	-0.957119	Q8NHZ8	Q8NHZ8	CDC26_HUMAN	CDC26	Anaphase-promoting complex subunit CDC26	Color2 [DarkGray]	1	4		12.7081	13.7567	13.3731	13.9203	13.4736	12.3752	15.001	13.3555	14.1616	14.5507	14.449	14.8726
	0.849906	-1.0006	Q8NFJ5	Q8NFJ5	RAI3_HUMAN	GPRC5A	Retinoic acid-induced protein 3	Color2 [DarkGray]	1	4		13.1746	16.7076	13.5513	13.7581	14.7577	14.5952	14.1076	12.6548	15.2427	15.1921	15.6477	14.0353
	0.83922	0.602025	Q86V81	Q86V81	THOC4_HUMAN	ALYREF	THO complex subunit 4	Color2 [DarkGray]	1	4		15.271	16.027	16.5427	16.9182	15.3981	14.459	15.8307	15.787	15.1594	14.466	14.5167	14.9245
	0.837377	1.8325	P02754	P02754	SWISS-PROT:P02754	SWISS-PROT:P02754		Color2 [DarkGray]	1	4		14.9569	14.9817	14.5878	14.8453	17.3563	14.9607	17.1657	15.71	11.8078	16.0664	15.3183	14.6702
	0.833485	-1.0404	Q9UBS4	Q9UBS4	DJB11_HUMAN	DNAJB11	DnaJ homolog subfamily B member 11	Color2 [DarkGray]	1	4		14.5628	14.8847	15.5474	15.5716	13.0572	11.0578	13.7145	12.6596	14.1186	13.8005	12.8943	13.8373
	0.830681	-0.89943	O75044	P0DJJ0;O75044;P0DMP2	SRGP2_HUMAN	SRGAP2	SLIT-ROBO Rho GTPase-activating protein 2	Color2 [DarkGray]	1	4		13.61	14.2184	13.6848	13.3757	12.2599	13.8567	13.7612	14.3544	13.6013	14.8991	14.8272	14.5022
	0.829627	-1.38083	P08727	P08727	SWISS-PROT:P08727	SWISS-PROT:P08727		Color2 [DarkGray]	1	4		15.3496	13.4996	16.474	17.2439	13.4286	13.736	14.766	12.8177	15.97	12.9746	16.1171	15.2099
	0.819839	0.844849	P07477	P07477	SWISS-PROT:P07477	SWISS-PROT:P07477		Color2 [DarkGray]	1	4		16.5979	16.4848	17.1689	17.3804	18.4125	16.9582	18.7834	18.2589	16.4407	17.1928	17.3723	18.0279
	0.809891	-1.15674	O00469	O00469	PLOD2_HUMAN	PLOD2	Procollagen-lysine,2-oxoglutarate 5-dioxygenase 2	Color2 [DarkGray]	1	4		18.1797	18.3426	18.5222	19.1836	12.4646	11.4787	13.8762	12.9875	12.7519	13.4811	14.0589	15.1421
	0.804665	-0.738722	P42167	P42167	LAP2B_HUMAN	TMPO	Lamina-associated polypeptide 2, isoforms beta/gamma	Color2 [DarkGray]	1	4		14.3342	14.1331	15.0352	14.0266	13.4766	14.1171	14.0423	15.541	14.8294	14.835	15.3402	15.1274
	0.803639	-0.585478	P52907	P52907;P47755	CAZA1_HUMAN	CAPZA1	F-actin-capping protein subunit alpha-1	Color2 [DarkGray]	1	4		17.1778	16.9815	17.189	17.3761	16.1048	17.0272	16.1947	16.2013	17.38	17.3349	16.1278	17.0273
	0.79979	-0.64232	P08708	P08708	RS17_HUMAN	RPS17	40S ribosomal protein S17	Color2 [DarkGray]	1	4		14.4671	15.4279	15.0614	15.2568	14.2202	13.0019	14.3862	14.2087	14.6076	14.6689	15.1348	13.9749
	0.793152	-1.16661	P35609	P35609	ACTN2_HUMAN	ACTN2	Alpha-actinin-2	Color2 [DarkGray]	1	4		15.7298	16.3235	15.8634	12.363	13.5267	15.2163	14.7535	12.6701	15.4709	16.3008	14.8279	14.2336
	0.792256	2.33667	P02668	P02668	SWISS-PROT:P02668	SWISS-PROT:P02668		Color2 [DarkGray]	1	4		17.3372	14.8082	16.8648	16.9035	22.6649	16.4585	18.2139	17.7471	16.0598	15.2982	16.4015	17.9782
	0.791144	-0.410736	P09496	P09496	CLCA_HUMAN	CLTA	Clathrin light chain A	Color2 [DarkGray]	1	4		18.5275	18.7806	18.9292	19.3426	17.9391	18.2495	18.1354	18.9834	18.5631	18.5314	19.0418	18.8139
	0.786007	-1.02496	Q3SZ57	Q3SZ57	SWISS-PROT:Q3SZ57	SWISS-PROT:Q3SZ57		Color2 [DarkGray]	1	4		12.55	14.7918	13.4333	14.4321	14.9436	13.7088	13.1029	12.5835	13.5052	14.5646	15.0657	15.3032
	0.783161	-0.82153	P08123	P08123	CO1A2_HUMAN	COL1A2	Collagen alpha-2(I) chain	Color2 [DarkGray]	1	4		23.4298	23.7077	23.4425	24.6431	13.199	12.4358	14.7196	12.8087	13.7064	14.2624	14.2011	14.2793
	0.781452	1.89209	P02662	P02662	SWISS-PROT:P02662	SWISS-PROT:P02662		Color2 [DarkGray]	1	4		17.9052	16.7595	18.2206	18.3632	23.0002	18.1272	19.0089	18.0612	17.3797	17.1985	17.684	18.367
	0.781223	-1.05132	P35251	P35251	RFC1_HUMAN	RFC1	Replication factor C subunit 1	Color2 [DarkGray]	1	4		14.4175	14.2427	14.9672	13.8554	12.2392	12.3206	14.353	13.1852	12.9217	13.8512	14.5579	14.9725
	0.779477	0.525118	Q96CW1	Q96CW1	AP2M1_HUMAN	AP2M1	AP-2 complex subunit mu	Color2 [DarkGray]	1	4		17.4994	17.7819	18.0959	17.9865	17.662	17.5151	18.1963	18.5791	17.0471	17.1028	17.7962	17.906
	0.776311	-0.52835	O60762	O60762	DPM1_HUMAN	DPM1	Dolichol-phosphate mannosyltransferase subunit 1	Color2 [DarkGray]	1	4		15.7574	16.3012	16.0676	16.6946	15.3514	14.7125	14.3568	15.5554	15.0384	15.8239	15.8238	15.4034
	0.774846	1.29024	O75821	O75821	EIF3G_HUMAN	EIF3G	Eukaryotic translation initiation factor 3 subunit G	Color2 [DarkGray]	1	4		16.3051	16.6523	16.6329	17.0163	14.9055	15.5317	14.4676	13.0392	12.3349	12.5107	12.883	15.0544
	0.7643	-0.593734	O00483	O00483	NDUA4_HUMAN	NDUFA4	Cytochrome c oxidase subunit NDUFA4	Color2 [DarkGray]	1	4		15.7971	15.3477	14.9618	15.9487	15.4824	14.2353	15.1773	15.5665	15.1137	15.757	16.2445	15.7212
	0.760147	0.384709	Q04695	Q04695;Q9QWL7	SWISS-PROT:Q04695	SWISS-PROT:Q04695		Color2 [DarkGray]	1	4		16.773	16.888	18.0595	17.8852	18.0128	18.3722	18.5448	17.661	18.0829	17.3482	17.767	17.8538
	0.759352	-1.24935	P19013	P19013	SWISS-PROT:P19013	SWISS-PROT:P19013		Color2 [DarkGray]	1	4		13.1659	14.8888	14.2281	16.2944	13.5184	12.4141	13.0527	15.0625	14.6448	13.4403	16.2757	14.6842
	0.758342	0.766695	P67809	P67809;Q9Y2T7;P16989	YBOX1_HUMAN	YBX1	Y-box-binding protein 1	Color2 [DarkGray]	1	4		16.3272	16.4772	15.8936	13.2718	15.6266	14.8294	16.7698	15.1877	15.1005	14.4598	15.4511	14.3352
	0.756415	-0.578444	O14744	O14744	ANM5_HUMAN	PRMT5	Protein arginine N-methyltransferase 5	Color2 [DarkGray]	1	4		15.312	15.4228	15.9191	15.1547	14.8511	15.4419	14.4195	16.1443	15.8482	15.8716	15.7024	15.7483
	0.747663	-1.00094	P47755	P47755	CAZA2_HUMAN	CAPZA2	F-actin-capping protein subunit alpha-2	Color2 [DarkGray]	1	4		15.4859	16.0466	13.9186	15.78	14.076	15.1908	14.2549	16.8145	16.0308	16.4423	16.3225	15.5443
	0.7436	-0.529893	Q92900	Q92900	RENT1_HUMAN	UPF1	Regulator of nonsense transcripts 1	Color2 [DarkGray]	1	4		13.06	13.7296	13.7242	13.2501	14.0874	13.1013	13.2771	14.178	13.9316	13.7376	14.6718	14.4224
	0.726638	-0.68295	P62861	P62861	RS30_HUMAN	FAU	40S ribosomal protein S30	Color2 [DarkGray]	1	4		17.8195	17.7575	19.2042	18.738	16.499	16.6459	17.3327	17.5924	16.8871	17.7771	18.684	17.4536
	0.722814	-0.413231	P04843	P04843	RPN1_HUMAN	RPN1	Dolichyl-diphosphooligosaccharide--protein glycosyltransferase subunit 1	Color2 [DarkGray]	1	4		13.3323	12.2517	13.0679	13.6616	12.833	13.4638	13.2539	12.7647	13.722	13.3592	13.9544	12.9327
	0.722082	-1.57558	Q05B55	Q05B55	TREMBL:Q05B55	TREMBL:Q05B55		Color2 [DarkGray]	1	4		17.9506	19.0657	18.712	19.4274	12.368	12.0055	15.0705	13.8326	16.7183	15.4486	12.9315	14.4806
	0.720506	0.801787	P61626	P61626	LYSC_HUMAN	LYZ	Lysozyme C	Color2 [DarkGray]	1	4		14.2452	16.1251	12.3974	16.8555	14.4275	14.0654	15.4792	14.8572	14.1806	13.2718	13.113	15.0569
	0.714524	1.12193	Q02218	Q02218	ODO1_HUMAN	OGDH	2-oxoglutarate dehydrogenase, mitochondrial	Color2 [DarkGray]	1	4		16.0887	15.1571	17.3358	16.2954	16.6495	15.9361	17.2246	17.0943	16.0585	15.7773	16.9608	13.6203
	0.712479	-0.950544	P12956	P12956	XRCC6_HUMAN	XRCC6	X-ray repair cross-complementing protein 6	Color2 [DarkGray]	1	4		14.4162	14.8803	14.6265	15.362	14.8604	14.2991	12.0254	13.0605	14.3098	14.9086	14.4803	14.3489
	0.707739	0.874404	Q96P70	Q96P70	IPO9_HUMAN	IPO9	Importin-9	Color2 [DarkGray]	1	4		14.3763	14.8726	14.5181	14.4496	15.7075	14.0565	14.3828	16.052	13.542	14.8629	13.6041	14.6922
	0.694722	0.722468	P35527	P35527	SWISS-PROT:P35527	SWISS-PROT:P35527		Color2 [DarkGray]	1	4		21.3376	20.8034	21.6584	21.7675	22.5165	23.5285	23.4041	21.4972	22.5545	21.823	21.7876	21.8913
	0.692013	-0.491409	P39019	P39019	RS19_HUMAN	RPS19	40S ribosomal protein S19	Color2 [DarkGray]	1	4		17.9342	17.6375	18.5094	17.763	17.4363	17.0807	17.4295	17.9342	17.5686	17.4396	18.74	18.0981
	0.691828	-0.611614	P35052	P35052	GPC1_HUMAN	GPC1	Glypican-1	Color2 [DarkGray]	1	4		15.5794	16.1834	16.6075	16.4387	15.0591	15.5834	14.5922	16.1246	15.3741	15.6136	16.3015	16.5167
	0.689713	0.575392	P54289	P54289	CA2D1_HUMAN	CACNA2D1	Voltage-dependent calcium channel subunit alpha-2/delta-1	Color2 [DarkGray]	1	4		15.0101	14.0768	15.7296	15.3376	15.595	15.1206	16.0285	15.795	14.6519	15.2208	15.9856	14.3793
	0.680572	2.20465	P02666	P02666	SWISS-PROT:P02666	SWISS-PROT:P02666		Color2 [DarkGray]	1	4		18.3233	12.4516	17.9331	17.6853	24.4984	18.0243	18.998	18.6948	17.8868	16.9955	17.3898	19.1247
	0.679703	-0.880888	P62910	P62910	RL32_HUMAN	RPL32	60S ribosomal protein L32	Color2 [DarkGray]	1	4		18.6659	18.0087	19.4349	19.1959	17.1778	16.543	17.7577	18.5854	17.8566	17.4721	18.7972	19.4615
	0.677219	-0.837628	P56134	P56134	ATPK_HUMAN	ATP5MF	ATP synthase subunit f, mitochondrial	Color2 [DarkGray]	1	4		14.4432	15.1988	14.9338	15.6738	14.0278	14.0438	15.1311	12.2685	14.7565	14.5859	14.897	14.5823
	0.677106	0.956711	P68431;P84243;Q16695;Q71DI3	Q16695;Q71DI3;P68431;Q6NXT2;P84243	H31T_HUMAN;H31_HUMAN;H32_HUMAN;H33_HUMAN	H3-3A;H3-4;H3C1;H3C15	Histone H3.1	Color2 [DarkGray]	1	4		19.2436	19.2236	17.6885	17.8271	20.7715	18.4508	20.002	18.1	19.0252	18.4952	18.1159	17.8612
	0.66801	-0.860034	Q9UPN4	Q9UPN4	CP131_HUMAN	CEP131	Centrosomal protein of 131 kDa	Color2 [DarkGray]	1	4		16.5686	14.9845	15.9246	16.5186	14.7114	13.9424	13.1219	14.5761	14.0022	14.5921	14.8357	16.3619
	0.655533	-0.524268	P53621	P53621	COPA_HUMAN	COPA	Coatomer subunit alpha	Color2 [DarkGray]	1	4		15.3034	15.31	14.2296	15.7561	15.1705	15.023	13.5968	14.6829	14.7387	15.4229	15.2431	15.1655
	0.65256	-0.556113	Q3SZH5	Q3SZH5	TREMBL:Q3SZH5	TREMBL:Q3SZH5		Color2 [DarkGray]	1	4		13.8032	14.5143	14.7123	14.8691	12.9363	11.8247	13.4874	12.937	12.872	13.2118	13.4387	13.8872
	0.651065	0.831818	B5ME19;Q99613	Q99613;B5ME19	EIF3C_HUMAN;EIFCL_HUMAN	EIF3C;EIF3CL	Eukaryotic translation initiation factor 3 subunit C-like protein	Color2 [DarkGray]	1	4		12.7209	14.7483	14.8546	15.1289	13.6943	13.4193	14.3363	15.579	12.7082	13.0455	13.4892	14.4587
	0.649419	1.051	P02769	P02769;P02768-1;P02768	SWISS-PROT:P02769	SWISS-PROT:P02769		Color2 [DarkGray]	1	4		19.3113	19.7912	20.1946	20.714	20.7307	18.1832	20.3211	18.5632	17.6917	17.865	18.3575	19.68
	0.646728	-0.648871	Q96S55	Q96S55	WRIP1_HUMAN	WRNIP1	ATPase WRNIP1	Color2 [DarkGray]	1	4		13.5306	14.3115	13.5443	13.6006	12.355	14.2965	13.3844	14.0935	14.1012	14.6774	14.2223	13.7239
	0.644748	-1.01444	P17066	P48741;P17066	HSP76_HUMAN	HSPA6	Heat shock 70 kDa protein 6	Color2 [DarkGray]	1	4		17.5314	17.6746	17.9392	18.0047	15.9916	17.1666	15.4522	17.9576	16.2675	18.1171	18.5611	17.68
	0.644709	0.657983	O60784	O60784	TOM1_HUMAN	TOM1	Target of Myb protein 1	Color2 [DarkGray]	1	4		15.2413	13.7796	13.9676	13.5899	14.8267	13.545	14.7258	14.6256	14.6625	14.121	13.3967	12.911
	0.642074	-0.491661	P61158	P61158	ARP3_HUMAN	ACTR3	Actin-related protein 3	Color2 [DarkGray]	1	4		17.8154	17.9211	17.5889	17.9607	17.7048	18.3134	16.9009	18.2159	18.2059	18.6413	17.8323	18.4222
	0.640793	2.32562	P02452	P02452	CO1A1_HUMAN	COL1A1	Collagen alpha-1(I) chain	Color2 [DarkGray]	1	4		21.7836	22.1704	22.6096	23.0658	19.541	17.1131	13.8571	13.4381	11.9493	16.3065	12.5493	13.8416
	0.63711	-0.906387	P27105	P27105	STOM_HUMAN	STOM	Erythrocyte band 7 integral membrane protein	Color2 [DarkGray]	1	4		16.5666	16.6445	15.5922	17.1485	16.7882	16.3364	13.8776	16.383	16.5693	16.9556	17.0377	16.4481
	0.625375	-1.14858	P43243	P43243	MATR3_HUMAN	MATR3	Matrin-3	Color2 [DarkGray]	1	4		15.5015	12.1653	13.7513	12.7303	14.5446	14.411	14.8997	15.051	14.608	14.9358	15.5673	18.3895
	0.624439	-0.850605	Q9H853	Q9H853	TBA4B_HUMAN	TUBA4B	Putative tubulin-like protein alpha-4B	Color2 [DarkGray]	1	4		15.5545	16.3722	13.639	13.0738	15.8593	15.8368	13.6457	14.7306	15.9642	15.9992	16.6632	14.8481
	0.616067	-0.419191	Q9Y608	Q9Y608	LRRF2_HUMAN	LRRFIP2	Leucine-rich repeat flightless-interacting protein 2	Color2 [DarkGray]	1	4		17.8772	18.322	18.0058	18.7476	17.6187	18.169	17.0704	17.8833	18.2821	18.6531	17.7596	17.7235
	0.6142	0.663636	P07910	P07910	HNRPC_HUMAN	HNRNPC	Heterogeneous nuclear ribonucleoproteins C1/C2	Color2 [DarkGray]	1	4		15.9861	16.0098	13.1566	13.7411	16.9056	14.6673	15.9593	15.5531	15.0913	14.937	15.7106	14.6918
	0.606164	-0.524757	P30050	P30050	RL12_HUMAN	RPL12	60S ribosomal protein L12	Color2 [DarkGray]	1	4		17.9514	17.8514	18.6595	18.4714	17.6647	17.1334	18.2247	17.7449	17.4218	17.8639	18.8125	18.7687
	0.601214	-0.781761	ENSEMBL:ENSBTAP00000024146	ENSEMBL:ENSBTAP00000024146	(Bos	(Bos		Color2 [DarkGray]	1	4		18.24	18.6937	19.2028	19.5324	13.3134	15.9524	15.4952	14.9434	15.6206	15.4464	16.3396	15.4248
	0.601033	-0.909697	P11940	Q4VXU2;P11940;Q96DU9	PABP1_HUMAN	PABPC1	Polyadenylate-binding protein 1	Color2 [DarkGray]	1	4		15.4972	16.2496	16.5634	16.0237	16.2515	15.5192	13.3174	16.2196	15.9263	15.9647	16.7215	16.334
	0.595418	-0.751866	A0A075B6P5;A0A075B6S2;A0A075B6S6;A0A087WW87;A0A0A0MRZ7;A2NJV5;P01614;P01615;P06310	P06310;A0A075B6S6;A0A075B6P5;A0A075B6S2;A0A087WW87;P01615;A0A0A0MRZ7;A2NJV5;P01614	KV228_HUMAN;KV229_HUMAN;KV230_HUMAN;KV240_HUMAN;KVD26_HUMAN;KVD28_HUMAN;KVD29_HUMAN;KVD30_HUMAN;KVD40_HUMAN	IGKV2-28;IGKV2-29;IGKV2-30;IGKV2-40;IGKV2D-26;IGKV2D-28;IGKV2D-29;IGKV2D-30;IGKV2D-40	Immunoglobulin kappa variable 2-28	Color2 [DarkGray]	1	4		22.2332	23.6096	23.8576	24.2021	12.7717	12.0815	13.3502	13.4594	12.6116	14.8985	13.125	14.0351
	0.573537	0.505646	Q1RMN8	Q1RMN8	TREMBL:Q1RMN8	TREMBL:Q1RMN8		Color2 [DarkGray]	1	4		18.7367	18.7767	19.2562	19.4515	12.9835	12.5397	13.9966	13.9234	12.9836	12.7582	12.3468	13.3321
	0.561084	1.79149	P02663	P02663	SWISS-PROT:P02663	SWISS-PROT:P02663		Color2 [DarkGray]	1	4		17.1167	16.3526	16.5132	16.9786	23.2961	16.8872	18.2818	18.3755	16.7626	16.5951	17.5203	18.7966
	0.561041	-0.527205	Q3SX14	Q3SX14	TREMBL:Q3SX14	TREMBL:Q3SX14		Color2 [DarkGray]	1	4		14.7869	15.0369	15.4708	15.3656	14.5399	15.6129	13.5857	14.919	15.4045	15.3784	14.9364	15.0469
	0.559844	-0.573051	Q13501	Q13501	SQSTM_HUMAN	SQSTM1	Sequestosome-1	Color2 [DarkGray]	1	4		17.4196	15.7522	16.2856	16.9293	16.7118	15.8512	15.2841	16.6304	16.8872	16.0705	16.2576	17.5544
	0.559252	-0.679626	P60842;Q14240	Q14240;P60842	IF4A1_HUMAN;IF4A2_HUMAN	EIF4A1;EIF4A2	Eukaryotic initiation factor 4A-I	Color2 [DarkGray]	1	4		13.4498	15.6425	14.1265	15.177	15.7887	14.2082	14.6378	13.7609	14.3374	15.1874	16.0772	15.5121
	0.557011	-0.50976	Q8TEX9	Q8TEX9	IPO4_HUMAN	IPO4	Importin-4	Color2 [DarkGray]	1	4		13.9798	13.1096	12.8525	12.9681	13.0065	13.617	13.9337	12.1589	13.4764	13.8591	14.0829	13.3368
	0.555266	0.607988	Q7Z794	Q7Z794	SWISS-PROT:Q7Z794	SWISS-PROT:Q7Z794		Color2 [DarkGray]	1	4		16.1958	13.8012	17.3345	16.9896	18.873	17.7087	18.5025	17.8415	18.2058	17.0061	16.7768	18.505
	0.553097	0.427036	P10412;P16402;P16403	P16402;P10412;P16403	H12_HUMAN;H13_HUMAN;H14_HUMAN	H1-2;H1-3;H1-4	Histone H1.4	Color2 [DarkGray]	1	4		16.653	17.2924	16.7101	16.4185	17.6402	16.0874	17.4469	16.8427	16.6869	16.3452	16.712	16.565
	0.550558	-0.388277	P52597	P52597	HNRPF_HUMAN	HNRNPF	Heterogeneous nuclear ribonucleoprotein F	Color2 [DarkGray]	1	4		15.1034	12.8155	15.1548	15.428	13.1787	14.3196	14.0564	13.779	14.4989	14.2411	14.5494	13.5973
	0.549491	-1.20911	O95816	O95816	BAG2_HUMAN	BAG2	BAG family molecular chaperone regulator 2	Color2 [DarkGray]	1	4		18.4005	17.3414	19.1055	19.1557	20.1581	15.8201	18.3765	19.6042	19.2876	19.1443	19.7006	20.6628
	0.54807	-0.496935	P14625	P14625	ENPL_HUMAN	HSP90B1	Endoplasmin	Color2 [DarkGray]	1	4		13.6893	13.9842	13.9693	14.3522	12.6598	14.1162	14.5357	13.6047	14.3387	14.4637	14.1967	13.9052
	0.548007	-0.489359	P63173	P63173	RL38_HUMAN	RPL38	60S ribosomal protein L38	Color2 [DarkGray]	1	4		18.0221	17.6688	19.0971	17.6832	17.2198	16.8883	17.5829	18.1118	17.21	17.608	18.3356	18.6068
	0.539919	0.726669	P22626	P22626	ROA2_HUMAN	HNRNPA2B1	Heterogeneous nuclear ribonucleoproteins A2/B1	Color2 [DarkGray]	1	4		15.4985	16.6139	16.9609	17.5665	17.1913	14.5114	15.9701	14.7935	15.035	15.0507	14.5417	14.9322
	0.538877	-0.676506	Q07020	Q07020	RL18_HUMAN	RPL18	60S ribosomal protein L18	Color2 [DarkGray]	1	4		18.4637	18.0877	19.024	18.2384	17.3558	18.0878	19.1214	18.8191	18.1102	18.7234	20.1457	19.1109
	0.534238	-0.326038	O60568	O60568	PLOD3_HUMAN	PLOD3	Multifunctional procollagen lysine hydroxylase and glycosyltransferase LH3	Color2 [DarkGray]	1	4		18.8338	19.7675	19.9073	20.4476	13.7886	14.546	14.4153	14.8534	14.424	15.1697	14.8283	14.4854
	0.532914	-0.801691	Q8IVL5	Q8IVL5	P3H2_HUMAN	P3H2	Prolyl 3-hydroxylase 2	Color2 [DarkGray]	1	4		15.4966	13.7872	14.9886	15.8495	12.5032	12.075	14.4989	12.154	12.9184	13.9377	13.0023	14.5794
	0.530387	-0.59276	Q9H4F8	Q9H4F8	SMOC1_HUMAN	SMOC1	SPARC-related modular calcium-binding protein 1	Color2 [DarkGray]	1	4		16.0644	16.6056	13.3926	12.8589	12.6533	13.3259	14.8389	12.6989	13.736	14.1045	14.0253	14.0223
	0.513835	-0.558847	Q9BR76	Q9BR76	COR1B_HUMAN	CORO1B	Coronin-1B	Color2 [DarkGray]	1	4		14.6299	15.2202	14.2763	16.415	15.4165	15.3106	14.6476	13.4719	15.7161	15.5031	14.6876	15.1754
	0.512762	0.520645	P04264	P04264	SWISS-PROT:P04264	SWISS-PROT:P04264		Color2 [DarkGray]	1	4		22.8689	22.4626	23.1886	23.6209	24.1871	24.6486	24.48	22.848	24.141	23.3101	23.1015	23.5285
	0.512215	0.868836	P09497	P09497	CLCB_HUMAN	CLTB	Clathrin light chain B	Color2 [DarkGray]	1	4		12.7569	17.1194	12.9443	17.4615	15.4794	15.7159	14.0367	13.8815	12.7628	15.639	13.4137	13.8227
	0.511564	0.646	Q92499	Q92499	DDX1_HUMAN	DDX1	ATP-dependent RNA helicase DDX1	Color2 [DarkGray]	1	4		14.531	12.9878	15.029	13.1711	12.8541	14.7685	13.9071	15.1541	12.9222	13.4581	13.4622	14.2574
	0.507835	1.12022	P16401	P16401	H15_HUMAN	H1-5	Histone H1.5	Color2 [DarkGray]	1	4		13.5653	13.4656	13.6766	13.4478	15.8419	12.7371	15.6819	14.1909	15.136	12.5719	12.1012	14.1619
	0.499463	1.08476	Q13835	Q13835	PKP1_HUMAN	PKP1	Plakophilin-1	Color2 [DarkGray]	1	4		13.1194	13.7934	13.1583	12.6864	16.1347	15.2113	15.8924	12.7512	15.6396	13.3317	12.7595	13.9197
	0.497132	0.713582	P31944	P31944	CASPE_HUMAN	CASP14	Caspase-14	Color2 [DarkGray]	1	4		14.0237	13.0256	17.9267	18.4392	16.4897	14.4099	16.6848	15.2201	15.4355	13.9597	15.6294	14.9255
	0.485085	-0.797215	O75718	O75718	CRTAP_HUMAN	CRTAP	Cartilage-associated protein	Color2 [DarkGray]	1	4		16.6911	19.0263	17.9896	18.7679	12.6839	11.7056	14.0819	12.2437	11.9279	14.196	13.4754	14.3047
	0.481324	-0.321284	Q01082	Q01082	SPTB2_HUMAN	SPTBN1	Spectrin beta chain, non-erythrocytic 1	Color2 [DarkGray]	1	4		17.1458	17.6716	16.8003	17.4826	16.8959	17.3739	16.2235	17.0014	17.0797	17.7299	16.8708	17.0995
	0.476763	-0.303472	Q9UM54	Q9UM54	MYO6_HUMAN	MYO6	Unconventional myosin-VI	Color2 [DarkGray]	1	4		17.3005	17.7032	17.0884	17.5614	17.2974	17.579	16.4924	17.4246	17.6988	17.7119	17.0435	17.5531
	0.47463	-0.472363	P06396	Q3SX14;P06396	GELS_HUMAN	GSN	Gelsolin	Color2 [DarkGray]	1	4		18.7529	18.8469	18.123	18.7098	18.7199	18.9041	17.1806	18.8494	18.8946	19.1486	18.3693	19.1308
	0.473366	-0.232302	P62140	P62140	PP1B_HUMAN	PPP1CB	Serine/threonine-protein phosphatase PP1-beta catalytic subunit	Color2 [DarkGray]	1	4		16.495	17.702	17.5585	17.5947	17.0247	17.6288	16.7654	16.8073	17.3014	17.4966	17.0207	17.3368
	0.47245	-0.722286	P02786	P02786	TFR1_HUMAN	TFRC	Transferrin receptor protein 1	Color2 [DarkGray]	1	4		14.3994	13.3382	14.3081	14.852	13.5653	13.705	14.332	14.3236	14.1228	14.5159	13.5729	16.6033
	0.469517	-0.297395	Q7L2E3	Q7L2E3	DHX30_HUMAN	DHX30	ATP-dependent RNA helicase DHX30	Color2 [DarkGray]	1	4		15.1147	13.4874	15.706	14.9821	15.0461	14.596	13.8944	15.0665	14.9117	14.8128	14.8822	15.1859
	0.468701	-1.05195	A6NHQ2	A6NHQ2	FBLL1_HUMAN	FBLL1	rRNA/tRNA 2'-O-methyltransferase fibrillarin-like protein 1	Color2 [DarkGray]	1	4		13.4969	16.719	16.0248	15.154	11.8545	12.6596	14.0778	15.53	15.5654	13.061	15.5817	14.1216
	0.467339	-0.614088	P15880	P15880	RS2_HUMAN	RPS2	40S ribosomal protein S2	Color2 [DarkGray]	1	4		17.7007	17.3786	18.4079	17.621	17.6869	16.7256	17.506	18.6003	17.308	17.6309	18.981	19.0552
	0.467195	-0.505286	P46782	P46782	RS5_HUMAN	RPS5	40S ribosomal protein S5	Color2 [DarkGray]	1	4		17.3272	16.9049	18.2763	17.1672	16.7499	16.8061	16.3327	17.8987	16.5991	17.3756	18.3405	17.4933
	0.46635	0.457921	P38159	Q96E39;P38159	RBMX_HUMAN	RBMX	RNA-binding motif protein, X chromosome	Color2 [DarkGray]	1	4		16.308	15.6754	16.4435	16.3955	16.3547	15.7147	16.6072	16.3055	16.075	16.1164	16.3604	14.5985
	0.459831	0.910627	Q5T6F2	Q5T6F2	UBAP2_HUMAN	UBAP2	Ubiquitin-associated protein 2	Color2 [DarkGray]	1	4		19.9601	20.343	21.0224	20.8034	13.5085	15.6245	14.3852	14.3236	11.5462	13.4778	15.3279	13.8474
	0.459334	-0.887814	P23528	P23528;Q9Y281	COF1_HUMAN	CFL1	Cofilin-1	Color2 [DarkGray]	1	4		16.9889	16.8736	17.284	17.6044	16.1713	17.1189	13.4486	16.4416	17.173	17.1278	16.6658	15.7651
	0.458932	0.783372	Q14525	O76009;O76011;Q14525;Q14532;Q15323;Q92764;Q9UE12;Q8IUT8;Q6NTB9;Q497I4;Q9D646	SWISS-PROT:Q14525	SWISS-PROT:Q14525		Color2 [DarkGray]	1	4		13.4083	13.6679	14.0451	12.879	15.9887	14.2333	13.3389	12.8282	13.729	12.3481	13.7562	13.4222
	0.455321	0.296111	Q15149	Q15149	PLEC_HUMAN	PLEC	Plectin	Color2 [DarkGray]	1	4		16.3321	16.758	17.5327	17.0104	16.5934	15.6303	15.8084	16.3091	16.0894	15.7299	15.2736	16.0639
	0.44872	-0.878966	ENSEMBL:ENSBTAP00000014147	ENSEMBL:ENSBTAP00000014147	(Bos	(Bos		Color2 [DarkGray]	1	4		20.654	21.7307	21.6584	21.953	12.6752	12.3105	13.4109	14.2406	12.4732	13.1425	15.9017	14.6356
	0.447351	-0.642346	P01859	P01859	IGHG2_HUMAN	IGHG2	Immunoglobulin heavy constant gamma 2	Color2 [DarkGray]	1	4		19.2805	18.3045	19.1846	18.8343	11.41	12.13	13.2889	13.3648	12.4456	12.8615	13.004	14.4519
	0.445413	0.563053	P02533	P08779;P02533;Q04695;P19001;A2A4G1;Q9QWL7;Q6IFX2;P19012;P08727	SWISS-PROT:P02533	SWISS-PROT:P02533		Color2 [DarkGray]	1	4		19.1559	18.2819	19.0013	19.3729	19.8744	20.1079	20.2302	18.1108	19.7971	18.5524	18.7383	18.9833
	0.441776	-0.477817	P62241	P62241	RS8_HUMAN	RPS8	40S ribosomal protein S8	Color2 [DarkGray]	1	4		17.2738	17.3276	18.3406	17.7213	16.4296	16.8392	18.0236	17.6717	17.0825	17.4864	18.5753	17.7312
	0.440288	0.781925	Q99456	A2A4G1;P19012;Q99456	SWISS-PROT:Q99456	SWISS-PROT:Q99456		Color2 [DarkGray]	1	4		13.7502	14.071	12.6866	16.3678	16.2649	15.8805	16.3366	14.3401	16.6859	13.5986	14.6555	14.7544
	0.440135	-0.697346	Q8TB52	Q8TB52	FBX30_HUMAN	FBXO30	F-box only protein 30	Color2 [DarkGray]	1	4		14.3234	13.7914	13.9754	14.5394	11.2656	13.8056	14.1284	13.8368	14.3316	13.511	13.592	14.3911
	0.437763	0.374535	O75128	O75128	COBL_HUMAN	COBL	Protein cordon-bleu	Color2 [DarkGray]	1	4		15.2284	15.9846	14.2321	14.7842	14.3313	14.8233	14.0753	14.772	14.1585	14.8128	13.2032	14.3292
	0.436761	-0.486477	Q96N67	Q96N67	DOCK7_HUMAN	DOCK7	Dedicator of cytokinesis protein 7	Color2 [DarkGray]	1	4		16.3972	16.2809	15.3435	16.5549	15.4786	16.3682	14.2466	16.0972	16.1499	16.4121	15.8813	15.6934
	0.426759	-0.32461	Q9UKS6	Q9UKS6	PACN3_HUMAN	PACSIN3	Protein kinase C and casein kinase substrate in neurons protein 3	Color2 [DarkGray]	1	4		12.8176	16.6685	19.0674	13.6498	15.0542	14.3669	14.0322	14.6813	14.5256	15.3186	14.3094	15.2794
	0.41532	-0.303875	Q9Y265	Q9Y265	RUVB1_HUMAN	RUVBL1	RuvB-like 1	Color2 [DarkGray]	1	4		15.3816	13.6241	14.3506	13.6968	16.0749	15.6605	14.8873	16.1283	15.55	16.2076	16.0495	16.1594
	0.413907	-0.250499	P61160	P61160	ARP2_HUMAN	ACTR2	Actin-related protein 2	Color2 [DarkGray]	1	4		17.133	17.1506	17.1464	17.6139	17.2766	17.665	16.5526	17.3172	17.3516	17.6821	17.1305	17.6491
	0.413209	0.568185	Q86SQ0	Q86SQ0	PHLB2_HUMAN	PHLDB2	Pleckstrin homology-like domain family B member 2	Color2 [DarkGray]	1	4		12.7441	15.438	13.1399	14.0627	14.8794	13.624	13.3119	13.7315	12.8506	13.4077	12.3395	14.6762
	0.412551	-0.331287	P05388	P05388	RLA0_HUMAN	RPLP0	60S acidic ribosomal protein P0	Color2 [DarkGray]	1	4		16.54	16.1865	17.7387	16.6141	16.4697	15.9575	16.8275	16.5604	16.2809	16.3326	17.5784	16.9485
	0.411391	-0.276571	P98082	P98082	DAB2_HUMAN	DAB2	Disabled homolog 2	Color2 [DarkGray]	1	4		14.0728	14.4529	15.8187	14.6996	14.747	14.6673	14.8581	15.1896	14.7401	15.7561	15.4481	14.624
	0.410615	0.960917	P62266	P62266	RS23_HUMAN	RPS23	40S ribosomal protein S23	Color2 [DarkGray]	1	4		18.6235	17.7356	19.2711	18.9435	18.2898	17.4454	18.5862	18.2319	17.5435	17.9788	18.9017	14.2855
	0.409819	-0.729394	Q06787	Q06787	FMR1_HUMAN	FMR1	Synaptic functional regulator FMR1	Color2 [DarkGray]	1	4		13.3369	12.5417	14.656	14.4502	11.8698	11.2958	14.6792	12.7121	13.3333	12.7815	13.2863	14.0734
	0.409681	-0.508158	P62913	P62913	RL11_HUMAN	RPL11	60S ribosomal protein L11	Color2 [DarkGray]	1	4		17.8041	17.6477	18.1516	17.964	16.8894	16.542	17.4716	18.3103	17.0353	17.4076	18.8169	17.9861
	0.409376	-0.368841	P08238	P08238	HS90B_HUMAN	HSP90AB1	Heat shock protein HSP 90-beta	Color2 [DarkGray]	1	4		15.9817	16.1551	16.2587	16.3677	16.5366	15.5269	16.9971	15.5028	16.4202	16.1997	16.5659	16.853
	0.409147	0.396657	Q12965	Q12965	MYO1E_HUMAN	MYO1E	Unconventional myosin-Ie	Color2 [DarkGray]	1	4		15.8905	15.9272	13.4686	13.0252	15.0258	14.1593	14.4852	15.1279	14.9597	14.715	13.3223	14.2145
	0.404853	-0.633332	P20908	P20908	CO5A1_HUMAN	COL5A1	Collagen alpha-1(V) chain	Color2 [DarkGray]	1	4		13.8858	13.0167	13.4319	13.3969	13.8418	15.0426	14.5303	12.4189	15.2595	14.9916	13.4919	14.6239
	0.403226	0.349632	Q9NWM3	Q9NWM3	CUED1_HUMAN	CUEDC1	CUE domain-containing protein 1	Color2 [DarkGray]	1	4		13.6817	15.0237	14.0938	13.3099	13.5735	14.4378	13.722	14.1842	13.6103	14.4543	12.8651	13.5893
	0.402629	-0.250146	Q02809	Q02809	PLOD1_HUMAN	PLOD1	Procollagen-lysine,2-oxoglutarate 5-dioxygenase 1	Color2 [DarkGray]	1	4		19.2551	19.7294	20.1332	20.5451	14.7402	15.2488	14.9517	14.8926	14.46	15.3635	15.5299	15.4805
	0.399815	-0.466612	P41361	P41361	SWISS-PROT:P41361	SWISS-PROT:P41361		Color2 [DarkGray]	1	4		12.7615	14.1446	12.8969	13.1402	12.415	13.5735	13.1451	12.4134	14.1968	12.3782	12.9169	13.9214
	0.395386	-0.328914	Q9H0H5	Q9H0H5	RGAP1_HUMAN	RACGAP1	Rac GTPase-activating protein 1	Color2 [DarkGray]	1	4		14.4573	13.4898	12.5785	12.8343	13.0424	12.8087	14.106	13.8082	14.3473	13.4962	13.5484	13.6891
	0.393721	-0.409901	Q07666	Q07666	KHDR1_HUMAN	KHDRBS1	KH domain-containing, RNA-binding, signal transduction-associated protein 1	Color2 [DarkGray]	1	4		17.5322	17.3012	18.0154	18.1339	16.607	16.4972	16.8529	17.94	16.7661	16.942	18.0759	17.7526
	0.392907	0.504902	O15372	O15372	EIF3H_HUMAN	EIF3H	Eukaryotic translation initiation factor 3 subunit H	Color2 [DarkGray]	1	4		14.8212	15.4916	15.5777	15.0961	14.3705	14.596	14.4372	15.1927	12.6544	14.7774	15.0201	14.1248
	0.392456	-0.513546	P62851	P62851	RS25_HUMAN	RPS25	40S ribosomal protein S25	Color2 [DarkGray]	1	4		19.8008	18.4156	20.0821	18.8993	18.8749	17.8811	18.7704	19.9223	19.095	18.5268	19.4847	20.3962
	0.391274	-0.337475	P62857	P62857	RS28_HUMAN	RPS28	40S ribosomal protein S28	Color2 [DarkGray]	1	4		16.5718	16.4281	17.5102	16.7685	16.5293	15.8525	16.0385	16.6893	16.1883	16.5348	17.5486	16.1878
	0.387172	-0.40433	P50914	P50914	RL14_HUMAN	RPL14	60S ribosomal protein L14	Color2 [DarkGray]	1	4		18.0228	16.8731	18.6846	17.781	16.6082	16.9258	17.987	17.394	17.1058	17.4603	18.6429	17.3233
	0.382816	-0.381435	P60709;P63261	P63261;P60709	ACTB_HUMAN;ACTG_HUMAN	ACTB;ACTG1	Actin, cytoplasmic 1	Color2 [DarkGray]	1	4		23.7492	23.3239	22.7307	23.1395	23.2679	23.5869	21.8034	23.0592	23.654	23.48	22.7715	23.3376
	0.378155	0.415712	P05089	P05089	ARGI1_HUMAN	ARG1	Arginase-1	Color2 [DarkGray]	1	4		15.7012	15.7143	16.2642	16.5078	17.2393	16.4054	16.7211	15.7898	16.3091	15.1301	16.1383	16.9152
	0.369308	-0.273361	P11387	Q969P6;P11387	TOP1_HUMAN	TOP1	DNA topoisomerase 1	Color2 [DarkGray]	1	4		14.2223	15.4441	15.5935	15.4427	14.6291	14.6647	15.2568	15.4692	14.6569	15.2118	15.815	15.4296
	0.369104	-0.395177	Q9H0E2	Q9H0E2	TOLIP_HUMAN	TOLLIP	Toll-interacting protein	Color2 [DarkGray]	1	4		14.0677	13.8635	13.3463	14.7597	12.8533	14.0511	14.3463	13.132	14.2489	14.4752	13.1326	14.1067
	0.367561	-0.482529	Q9H6X2	P58335;Q9H6X2	ANTR1_HUMAN	ANTXR1	Anthrax toxin receptor 1	Color2 [DarkGray]	1	4		14.6486	14.8217	13.9321	14.7771	12.8672	14.7213	13.5713	14.4742	14.9365	15.092	14.0337	13.5019
	0.366723	-0.613089	P02535-1	P02535-1	SWISS-PROT:P02535-1	SWISS-PROT:P02535-1		Color2 [DarkGray]	1	4		12.3047	13.2106	14.9989	12.7796	16.1427	14.8676	15.502	13.4994	15.8192	14.2833	16.0963	16.2653
	0.360519	0.433724	O60814;P57053;P58876;P62807;Q5QNW6;Q93079;Q99877;Q99879	P57053;O60814;Q99879;P58876;Q99877;Q8N257;Q93079;Q16778;Q99880;P62807;P06899;P33778;Q96A08;P23527;Q5QNW6	H2B1C_HUMAN;H2B1D_HUMAN;H2B1H_HUMAN;H2B1K_HUMAN;H2B1M_HUMAN;H2B1N_HUMAN;H2B2F_HUMAN;H2BFS_HUMAN	H2BC12;H2BC14;H2BC15;H2BC18;H2BC4;H2BC5;H2BC9;H2BS1	Histone H2B type 1-K	Color2 [DarkGray]	1	4		20.68	20.5731	19.2905	19.8504	21.4425	19.8718	21.0821	19.8271	20.9812	20.1704	19.7874	19.5497
	0.360161	0.585539	O60427	O60427	FADS1_HUMAN	FADS1	Acyl-CoA (8-3)-desaturase	Color2 [DarkGray]	1	4		13.3636	12.5953	13.2204	13.5484	12.5726	13.9685	15.6867	13.3757	13.5878	13.0134	12.8206	13.8394
	0.359935	-0.267538	P35580	P35580;Q7Z406	MYH10_HUMAN	MYH10	Myosin-10	Color2 [DarkGray]	1	4		20.6186	20.1206	20.1946	19.9882	20.5451	20.1206	19.4138	19.7501	20.7715	20.2066	20.1704	19.7513
	0.358143	0.339594	P08670	P08670	VIME_HUMAN	VIM	Vimentin	Color2 [DarkGray]	1	4		17.6782	17.9901	16.5575	17.1379	18.2311	17.0641	18.0489	16.8965	17.6956	17.5079	16.7065	16.9722
	0.35636	0.418674	P13645	P13645	SWISS-PROT:P13645	SWISS-PROT:P13645		Color2 [DarkGray]	1	4		21.2243	20.8576	21.5213	22.3619	22.7594	22.5615	23.0691	21.6843	23.0625	21.6276	21.2419	22.4676
	0.356067	-0.343863	Q96S66	Q96S66	CLCC1_HUMAN	CLCC1	Chloride channel CLIC-like protein 1	Color2 [DarkGray]	1	4		18.0607	18.3081	19.1403	19.0625	13.4201	13.4538	14.0876	13.5064	12.8803	14.2162	14.6959	14.0509
	0.355991	-0.375299	Q9H0A0	Q9H0A0	NAT10_HUMAN	NAT10	RNA cytidine acetyltransferase	Color2 [DarkGray]	1	4		14.679	13.2348	15.4591	14.3318	14.0237	13.5974	14.0621	14.8837	14.455	13.8712	14.1852	15.5568
	0.355196	0.457893	P06748	P06748	NPM_HUMAN	NPM1	Nucleophosmin	Color2 [DarkGray]	1	4		16.293	16.8453	16.943	16.7501	16.8568	16.1332	17.1005	16.9059	15.0759	16.9379	17.3199	15.8312
	0.352206	-0.32229	Q6WCQ1	Q6WCQ1	MPRIP_HUMAN	MPRIP	Myosin phosphatase Rho-interacting protein	Color2 [DarkGray]	1	4		17.9587	17.9497	17.7483	17.731	17.7608	17.7707	16.4605	17.0634	17.5829	18.2309	17.1069	17.4239
	0.349816	-0.466857	P62829	P62829	RL23_HUMAN	RPL23	60S ribosomal protein L23	Color2 [DarkGray]	1	4		18.514	18.3593	19.4322	18.8126	17.0897	17.4945	19.3044	18.4424	18.0038	18.1586	19.2484	18.7876
	0.346708	-0.210766	O75083	O75083	WDR1_HUMAN	WDR1	WD repeat-containing protein 1	Color2 [DarkGray]	1	4		16.613	16.707	16.4812	16.5217	16.7692	16.9969	15.9672	16.6305	16.9845	17.0773	16.4845	16.6605
	0.344945	-0.267788	Q14244	Q14244	MAP7_HUMAN	MAP7	Ensconsin	Color2 [DarkGray]	1	4		17.3832	17.4188	17.113	17.6021	16.6494	15.8871	16.3963	16.163	15.8791	16.5473	16.4476	17.293
	0.34347	0.587913	Q9Y3I0	Q9Y3I0	RTCB_HUMAN	RTCB	RNA-splicing ligase RtcB homolog	Color2 [DarkGray]	1	4		15.7526	13.7219	14.4555	14.5195	12.5236	13.2303	14.793	14.7922	12.2937	14.4365	12.8232	13.434
	0.341145	-0.209254	Q969X5	Q969X5	ERGI1_HUMAN	ERGIC1	Endoplasmic reticulum-Golgi intermediate compartment protein 1	Color2 [DarkGray]	1	4		12.7301	13.9824	13.8236	13.6106	13.9533	13.8211	14.0701	13.9425	14.4059	13.4546	14.1174	14.6463
	0.340147	0.32415	P42766	P42766	RL35_HUMAN	RPL35	60S ribosomal protein L35	Color2 [DarkGray]	1	4		17.4788	16.4707	18.3968	17.0874	17.3217	16.1379	17.3357	17.1625	16.5736	16.419	17.4991	16.1696
	0.334497	0.55775	Q15717	Q15717	ELAV1_HUMAN	ELAVL1	ELAV-like protein 1	Color2 [DarkGray]	1	4		13.344	14.9258	15.8019	14.6357	14.7911	13.2757	14.6904	15.1388	14.0643	12.354	14.0814	15.1653
	0.334484	-0.383262	P05386	P05386	RLA1_HUMAN	RPLP1	60S acidic ribosomal protein P1	Color2 [DarkGray]	1	4		15.941	16.5512	15.9326	16.0413	15.6643	15.5456	15.9463	14.8025	16.2718	15.7582	16.7163	14.7455
	0.332956	-0.251068	O43795	O43795	MYO1B_HUMAN	MYO1B	Unconventional myosin-Ib	Color2 [DarkGray]	1	4		19.7265	19.7528	19.1469	19.4292	19.4672	19.9742	18.6739	19.6699	19.617	20.1332	19.3534	19.6859
	0.331148	-0.396995	Q9Y3U8	Q9Y3U8	RL36_HUMAN	RPL36	60S ribosomal protein L36	Color2 [DarkGray]	1	4		16.8232	16.1661	17.3735	16.5402	16.5205	15.3901	16.8294	16.9788	16.3803	16.0533	17.2977	17.5754
	0.328467	0.479395	P62304	P62304	RUXE_HUMAN	SNRPE	Small nuclear ribonucleoprotein E	Color2 [DarkGray]	1	4		14.1095	13.1995	14.0279	11.7697	12.5625	12.6067	14.6251	13.4279	12.9055	13.0844	11.7354	13.5793
	0.326819	-0.44039	Q92890	Q92890	UFD1_HUMAN	UFD1	Ubiquitin recognition factor in ER-associated degradation protein 1	Color2 [DarkGray]	1	4		14.3681	13.0162	13.5276	13.3722	13.973	13.5414	14.575	13.3195	14.3184	13.1624	14.0924	15.5972
	0.326247	-0.376467	P62277	P62277	RS13_HUMAN	RPS13	40S ribosomal protein S13	Color2 [DarkGray]	1	4		18.7003	18.097	19.395	18.4929	17.4565	17.3955	18.5351	18.5999	17.6775	17.9486	19.3121	18.5545
	0.32092	-0.335746	P04899	P19087;A8MTJ3;P04899;P63096;P08754;P11488	GNAI2_HUMAN	GNAI2	Guanine nucleotide-binding protein G(i) subunit alpha-2	Color2 [DarkGray]	1	4		16.2422	16.0101	17.4359	16.5492	15.9346	16.5404	16.6926	17.588	16.381	17.0723	17.7503	16.8949
	0.317618	0.263685	O75165	O75165	DJC13_HUMAN	DNAJC13	DnaJ homolog subfamily C member 13	Color2 [DarkGray]	1	4		15.9784	14.6082	14.3035	15.9312	14.5512	15.6508	15.344	15.5673	14.3639	15.5576	15.0954	15.0417
	0.314079	0.489511	Q6P2Q9	Q6P2Q9	PRP8_HUMAN	PRPF8	Pre-mRNA-processing-splicing factor 8	Color2 [DarkGray]	1	4		14.8575	14.0163	13.5216	13.4086	15.7949	13.5692	14.4506	15.076	15.0064	12.9408	14.736	14.2494
	0.312278	0.317889	P62805	P62805	H4_HUMAN	H4C1	Histone H4	Color2 [DarkGray]	1	4		20.4067	20.2185	19.0246	19.5234	20.5823	19.4046	20.5451	19.5617	20.5451	19.6156	19.1898	19.4717
	0.310062	-0.20533	Q9BZH6	Q9BZH6	WDR11_HUMAN	WDR11	WD repeat-containing protein 11	Color2 [DarkGray]	1	4		13.2589	13.2476	14.2581	12.4202	13.9962	14.4124	14.4356	13.5531	14.0621	14.7636	13.9495	14.4434
	0.307702	-0.342655	P46783	Q9NQ39;P46783	RS10_HUMAN	RPS10	40S ribosomal protein S10	Color2 [DarkGray]	1	4		16.8483	16.5903	17.9167	17.2328	15.2478	15.7867	16.5368	16.8531	15.834	16.209	17.2329	16.5192
	0.30762	0.38963	Q86YZ3	Q86YZ3	SWISS-PROT:Q86YZ3	SWISS-PROT:Q86YZ3		Color2 [DarkGray]	1	4		18.3721	17.8726	18.8804	18.9463	18.1319	19.1555	19.2157	17.789	17.9855	17.6052	17.805	19.3381
	0.30339	-0.545718	P36957	P36957	ODO2_HUMAN	DLST	Dihydrolipoyllysine-residue succinyltransferase component of 2-oxoglutarate dehydrogenase complex, mitochondrial	Color2 [DarkGray]	1	4		15.5132	16.3118	18.1171	17.1078	14.785	16.3977	17.9224	17.2189	16.4426	16.6494	17.7917	17.6233
	0.303383	0.451662	Q9HAU0	Q9HAU0	PKHA5_HUMAN	PLEKHA5	Pleckstrin homology domain-containing family A member 5	Color2 [DarkGray]	1	4		15.2363	12.9355	13.8531	12.9459	14.4378	14.1679	14.1662	13.8686	12.254	14.6668	14.7852	13.1279
	0.302414	-0.210355	O00159	O00159	MYO1C_HUMAN	MYO1C	Unconventional myosin-Ic	Color2 [DarkGray]	1	4		21.0493	20.8651	20.6714	20.7553	20.7796	21.0691	19.9171	20.7471	20.9812	21.1886	20.6971	20.4874
	0.3024	0.164498	P02545	P02545	LMNA_HUMAN	LMNA	Prelamin-A/C	Color2 [DarkGray]	1	4		18.4596	18.7053	18.8547	18.4763	18.5657	18.0728	18.5124	18.927	18.1729	18.3592	18.7672	18.1205
	0.299319	0.759981	Q92747	Q92747	ARC1A_HUMAN	ARPC1A	Actin-related protein 2/3 complex subunit 1A	Color2 [DarkGray]	1	4		16.1545	15.6084	16.1581	16.8668	16.0358	17.1746	13.7048	17.2553	16.4015	15.937	15.4257	13.3663
	0.299282	-0.303876	Q9NYL9	Q9NYL9	TMOD3_HUMAN	TMOD3	Tropomodulin-3	Color2 [DarkGray]	1	4		18.2888	18.494	17.9685	18.05	17.2493	18.3722	16.8032	17.6462	18.2373	18.3069	17.2487	17.4936
	0.298893	0.31954	P12004	P12004	PCNA_HUMAN	PCNA	Proliferating cell nuclear antigen	Color2 [DarkGray]	1	4		13.5096	12.8979	14.0573	14.3042	13.4719	12.5814	13.0061	14.315	13.6772	12.5126	13.1191	12.7872
	0.296982	-0.232004	O15027	O15027	SC16A_HUMAN	SEC16A	Protein transport protein Sec16A	Color2 [DarkGray]	1	4		16.6732	17.0098	17.345	17.7449	15.9136	16.3776	15.7889	16.8075	15.9591	16.5239	16.2831	17.0495
	0.294572	0.125979	Q9P2B4	Q9P2B4	CT2NL_HUMAN	CTTNBP2NL	CTTNBP2 N-terminal-like protein	Color2 [DarkGray]	1	4		16.3897	16.0115	13.0928	12.6645	14.5744	15.001	14.6414	14.7392	14.2302	14.9426	14.7442	14.5351
	0.292237	0.350487	Q08211	Q08211	DHX9_HUMAN	DHX9	ATP-dependent RNA helicase A	Color2 [DarkGray]	1	4		16.8673	16.2146	17.5018	16.4899	16.5723	15.4007	17.235	17.1544	15.8031	15.9912	17.0145	16.1517
	0.289786	-0.520584	P36542	P36542	ATPG_HUMAN	ATP5F1C	ATP synthase subunit gamma, mitochondrial	Color2 [DarkGray]	1	4		15.9225	14.2923	15.4866	15.0489	14.3157	12.0442	14.8522	14.8647	13.8025	14.2111	14.8301	15.3154
	0.289177	0.342241	P13647	P13647;Q5XQN5;Q922U2	SWISS-PROT:P13647	SWISS-PROT:P13647		Color2 [DarkGray]	1	4		18.9744	18.4653	18.8012	19.7381	19.7843	19.9316	20.4476	18.6147	19.9459	18.8346	18.814	19.8145
	0.287774	-0.325793	P62249	P62249	RS16_HUMAN	RPS16	40S ribosomal protein S16	Color2 [DarkGray]	1	4		17.9015	17.8116	18.9933	18.1686	17.5253	17.5213	18.6417	18.0951	17.3288	18.1869	19.2221	18.3487
	0.285512	0.157856	O00139	O00139	KIF2A_HUMAN	KIF2A	Kinesin-like protein KIF2A	Color2 [DarkGray]	1	4		14.2523	13.8186	14.1274	13.7671	14.1814	14.5226	14.2283	14.2592	13.5998	14.425	13.9858	14.5495
	0.284545	-0.121821	Q14160	Q14160	SCRIB_HUMAN	SCRIB	Protein scribble homolog	Color2 [DarkGray]	1	4		16.5152	16.6521	16.3153	16.7318	15.8851	16.4493	16.2666	16.1718	16.0239	16.6235	16.1761	16.4365
	0.283935	-0.432785	P35637	P35637	FUS_HUMAN	FUS	RNA-binding protein FUS	Color2 [DarkGray]	1	4		18.8921	19.0703	19.6765	19.5501	18.1778	17.294	18.2862	19.6861	17.8899	18.4056	19.2382	19.6416
	0.280867	-0.607501	P0CW18	P0CW18	PRS56_HUMAN	PRSS56	Serine protease 56	Color2 [DarkGray]	1	4		16.4439	14.0683	15.0698	14.0471	15.7956	12.8586	13.9087	12.9085	15.8411	13.1224	14.0716	14.8663
	0.280621	-0.328842	O15020	O15020	SPTN2_HUMAN	SPTBN2	Spectrin beta chain, non-erythrocytic 2	Color2 [DarkGray]	1	4		12.2318	14.5468	13.4468	13.9515	14.4215	14.2386	13.4245	12.8555	14.2051	14.3584	13.1246	14.5673
	0.279321	-0.244231	ENSEMBL:ENSBTAP00000037665	ENSEMBL:ENSBTAP00000037665	(Bos	(Bos		Color2 [DarkGray]	1	4		14.0622	14.5381	15.0374	15.4363	12.7779	12.3464	13.8557	13.0139	13.16	12.8037	13.6314	13.3758
	0.278816	-0.257011	P23396	P23396	RS3_HUMAN	RPS3	40S ribosomal protein S3	Color2 [DarkGray]	1	4		18.5775	17.9886	19.2613	18.6214	17.5565	17.4712	18.4062	18.4178	17.7099	18.0089	19.0147	18.1462
	0.278782	0.28738	P35908	P35908	SWISS-PROT:P35908	SWISS-PROT:P35908		Color2 [DarkGray]	1	4		20.8876	20.4676	20.9171	21.7675	21.9637	21.8269	22.4196	20.9388	22.2185	21.0359	21.002	21.743
	0.276592	0.26428	O95373	O95373	IPO7_HUMAN	IPO7	Importin-7	Color2 [DarkGray]	1	4		14.7613	15.6961	13.5169	15.5215	15.0689	15.2944	14.723	15.6127	15.4621	15.4389	14.7511	13.9898
	0.276118	-0.279583	Q14974	Q14974	IMB1_HUMAN	KPNB1	Importin subunit beta-1	Color2 [DarkGray]	1	4		17.1499	16.35	17.1693	16.2298	15.8156	15.7974	15.0952	16.5611	16.8354	16.3019	15.6141	15.6363
	0.275978	-0.31694	P42704	P42704	LPPRC_HUMAN	LRPPRC	Leucine-rich PPR motif-containing protein, mitochondrial	Color2 [DarkGray]	1	4		12.4448	13.9574	12.3852	13.3443	13.6323	12.8667	14.2561	14.6805	13.381	14.4321	14.4399	14.4503
	0.275281	-0.281985	P62269	P62269	RS18_HUMAN	RPS18	40S ribosomal protein S18	Color2 [DarkGray]	1	4		17.9236	17.7319	19.054	18.3911	17.4029	17.1655	17.6921	18.1303	17.013	17.8367	18.8199	17.849
	0.274545	-0.255487	P06241	P06241	FYN_HUMAN	FYN	Tyrosine-protein kinase Fyn	Color2 [DarkGray]	1	4		14.4435	14.6375	15.7608	16.6723	14.9672	15.3614	15.7056	15.8646	15.3007	15.1405	16.5933	15.8862
	0.272358	0.486515	P08779	P08779	SWISS-PROT:P08779	SWISS-PROT:P08779		Color2 [DarkGray]	1	4		18.6004	16.4619	17.543	17.8233	18.3086	17.9763	18.4301	16.0268	17.6275	16.2529	16.5796	18.3356
	0.267803	-0.388424	Q3SZR3	Q3SZR3	SWISS-PROT:Q3SZR3	SWISS-PROT:Q3SZR3		Color2 [DarkGray]	1	4		15.8843	16.3282	16.7885	17.4411	12.5844	12.5735	14.3639	13.1197	13.2981	13.3046	12.8181	14.7744
	0.267074	-0.190023	P21333	P21333	FLNA_HUMAN	FLNA	Filamin-A	Color2 [DarkGray]	1	4		18.7707	18.8578	18.1102	19.1139	18.6968	18.6824	17.8776	18.9327	18.7261	18.9515	18.2322	19.0397
	0.263956	-0.16827	O00571	O15523;O00571	DDX3X_HUMAN	DDX3X	ATP-dependent RNA helicase DDX3X	Color2 [DarkGray]	1	4		16.2973	17.3338	17.6872	17.4716	16.7251	16.6791	16.8899	17.0686	16.4585	17.2501	17.5645	16.7627
	0.263641	-0.243803	P08865	P08865	RSSA_HUMAN	RPSA	40S ribosomal protein SA	Color2 [DarkGray]	1	4		18.4289	18.6633	19.5583	19.0472	18.3143	17.5747	18.2448	18.5988	17.8664	18.1736	19.3135	18.3543
	0.263375	0.529059	P60866	P60866	RS20_HUMAN	RPS20	40S ribosomal protein S20	Color2 [DarkGray]	1	4		16.5688	15.4998	16.686	16.406	16.1799	15.2118	16.7821	15.9052	14.9829	15.5109	17.5412	13.9279
	0.262927	-0.549439	P47756	P47756	CAPZB_HUMAN	CAPZB	F-actin-capping protein subunit beta	Color2 [DarkGray]	1	4		16.8802	16.6937	16.0277	17.1937	16.9969	17.118	13.7477	17.2398	16.6612	17.293	16.7145	16.6314
	0.25933	0.338269	P55884	P55884	EIF3B_HUMAN	EIF3B	Eukaryotic translation initiation factor 3 subunit B	Color2 [DarkGray]	1	4		14.9771	16.493	16.1074	16.3171	14.3795	13.1977	13.8712	15.0453	13.0223	13.454	14.7235	13.9408
	0.259039	0.307744	P07237	P07237	PDIA1_HUMAN	P4HB	Protein disulfide-isomerase	Color2 [DarkGray]	1	4		16.1416	16.2482	16.2611	16.5983	15.5365	15.0839	14.3961	15.1058	14.6939	15.4728	15.1857	13.5389
	0.248207	0.422327	P0DP23;P0DP24;P0DP25	P0DP24;P0DP25;P0DP23	CALM1_HUMAN;CALM2_HUMAN;CALM3_HUMAN	CALM1;CALM2;CALM3	Calmodulin-1	Color2 [DarkGray]	1	4		14.7751	16.2582	14.8291	15.4817	15.851	16.1334	13.9297	16.1344	15.9677	15.6037	13.9638	14.824
	0.245956	-0.242902	P62263	P62263	RS14_HUMAN	RPS14	40S ribosomal protein S14	Color2 [DarkGray]	1	4		18.678	17.7538	19.278	18.8149	17.8198	17.5211	18.2899	18.5908	17.6361	17.8732	18.9907	18.6932
	0.242556	-0.471655	P31689	P31689	DNJA1_HUMAN	DNAJA1	DnaJ homolog subfamily A member 1	Color2 [DarkGray]	1	4		15.6121	15.953	16.0786	16.2683	15.9552	15.9959	13.5309	15.5825	16.017	16.6804	16.0345	14.2192
	0.236142	-0.26476	P26373	P26373	RL13_HUMAN	RPL13	60S ribosomal protein L13	Color2 [DarkGray]	1	4		19.1089	18.3764	19.7441	18.8262	18.6539	17.6453	18.7634	19.0777	18.2476	18.2069	19.4101	19.3348
	0.235728	-0.239818	Q8WWI1	Q8WWI1	LMO7_HUMAN	LMO7	LIM domain only protein 7	Color2 [DarkGray]	1	4		18.9368	19.2102	18.4363	19.1576	18.4138	19.198	17.907	19.0398	18.4844	19.4574	18.3063	19.2697
	0.23453	0.392869	Q3SX28	Q3SX28	TREMBL:Q3SX28;Q5KR48	TREMBL:Q3SX28;Q5KR48		Color2 [DarkGray]	1	4		17.0244	17.633	17.1378	16.9225	16.1433	16.9517	14.9462	16.8229	16.5585	16.5366	15.7585	14.439
	0.233143	0.327616	Q14152	Q14152	EIF3A_HUMAN	EIF3A	Eukaryotic translation initiation factor 3 subunit A	Color2 [DarkGray]	1	4		13.9919	14.7296	15.2885	14.7764	13.2318	13.6256	14.9794	13.2155	12.7716	14.18	14.0208	12.7694
	0.232809	0.481072	P55084	P55084	ECHB_HUMAN	HADHB	Trifunctional enzyme subunit beta, mitochondrial	Color2 [DarkGray]	1	4		12.721	13.8449	14.989	14.5866	12.2485	13.7551	14.3513	14.8849	14.8495	11.9498	12.9164	13.5998
	0.232189	-0.245842	P61254	Q9UNX3;P61254	RL26_HUMAN	RPL26	60S ribosomal protein L26	Color2 [DarkGray]	1	4		17.7533	17.0581	18.2245	17.4551	17.3646	16.5858	17.4731	17.2406	16.5889	17.0365	18.3092	17.7129
	0.230287	-0.276189	Q02878	Q02878	RL6_HUMAN	RPL6	60S ribosomal protein L6	Color2 [DarkGray]	1	4		18.1678	17.603	18.6155	17.9156	17.5095	17.0894	18.0589	18.5989	17.3492	17.7185	18.9648	18.329
	0.229373	-0.355903	P22735	P22735	TGM1_HUMAN	TGM1	Protein-glutamine gamma-glutamyltransferase K	Color2 [DarkGray]	1	4		14.7238	13.1943	13.9497	14.8882	14.9451	13.6652	13.3583	12.6792	14.5949	13.4979	13.1594	14.8191
	0.228897	-0.586434	P13987	P13987	CD59_HUMAN	CD59	CD59 glycoprotein	Color2 [DarkGray]	1	4		16.6715	16.8568	17.1648	17.5232	16.4042	16.0404	13.1971	16.7364	16.5652	16.67	17.1755	14.3131
	0.22819	0.277907	Q02978	Q02978	M2OM_HUMAN	SLC25A11	Mitochondrial 2-oxoglutarate/malate carrier protein	Color2 [DarkGray]	1	4		13.5709	14.8108	13.9471	13.6071	14.8009	13.5301	14.6764	13.103	13.8277	13.4718	14.4235	13.2758
	0.226867	-0.299269	ENSEMBL:ENSBTAP00000033053	ENSEMBL:ENSBTAP00000033053	(Bos	(Bos		Color2 [DarkGray]	1	4		16.3703	16.9825	17.6862	18.0102	12.6342	12.0773	13.8401	12.2445	12.4572	12.3829	13.8387	13.3144
	0.224452	-0.272629	P18621	P18621	RL17_HUMAN	RPL17	60S ribosomal protein L17	Color2 [DarkGray]	1	4		16.9238	16.0502	17.1341	16.4124	16.5503	15.7456	16.7744	16.9366	15.6675	16.8548	17.6472	16.9279
	0.22345	-0.455991	Q3T052	Q3T052	TREMBL:Q3T052;Q5EA67	TREMBL:Q3T052;Q5EA67		Color2 [DarkGray]	1	4		17.0209	16.9047	17.0546	17.9277	12.7286	13.5551	13.5668	15.8795	13.0872	14.5449	15.2418	14.6801
	0.223253	-0.249756	Q96PK6	Q96PK6	RBM14_HUMAN	RBM14	RNA-binding protein 14	Color2 [DarkGray]	1	4		16.7132	16.4951	17.345	17.1934	16.2141	15.0589	16.1276	16.7142	15.846	15.7435	16.6568	16.8674
	0.221751	0.554403	P08729;Q3KNV1;Q9DCV7	Q9DCV7;P08729;Q3KNV1	SWISS-PROT:P08729;SWISS-PROT:Q9DCV7;TREMBL:Q3KNV1;Q96GE1	SWISS-PROT:P08729;SWISS-PROT:Q9DCV7;TREMBL:Q3KNV1;Q96GE1		Color2 [DarkGray]	1	4		14.5826	14.9473	13.9138	13.3468	15.7772	14.5451	16.2132	12.5765	15.7182	13.583	13.0599	14.5333
	0.221535	-0.572269	P27635	Q96L21;P27635	RL10_HUMAN	RPL10	60S ribosomal protein L10	Color2 [DarkGray]	1	4		18.1521	18.0764	18.5886	17.6555	17.6608	17.0831	17.8543	18.3996	18.4349	19.4614	19.9182	15.4724
	0.221318	-0.21282	O75369	O75369	FLNB_HUMAN	FLNB	Filamin-B	Color2 [DarkGray]	1	4		16.7532	17.1083	16.4956	17.2967	16.7407	17.2603	15.7283	17.1923	16.9144	17.3027	16.5554	17.0004
	0.218488	0.31198	Q8N556	Q8N556	AFAP1_HUMAN	AFAP1	Actin filament-associated protein 1	Color2 [DarkGray]	1	4		15.5847	16.1264	14.5421	13.5342	15.8384	15.5587	16.0835	15.1305	15.5134	16.3272	15.6939	13.8286
	0.21481	-0.244995	P62424	P62424	RL7A_HUMAN	RPL7A	60S ribosomal protein L7a	Color2 [DarkGray]	1	4		18.6468	17.9404	19.1287	18.1356	18.0312	17.3052	18.3679	18.6763	17.5814	17.9205	18.936	18.9228
	0.212685	0.260516	P06753	P06753	TPM3_HUMAN	TPM3	Tropomyosin alpha-3 chain	Color2 [DarkGray]	1	4		16.6452	16.1869	14.3871	13.3761	16.0368	16.1864	16.2957	15.1541	15.9524	16.0288	16.2198	14.4299
	0.211345	0.104655	Q00325	Q00325	MPCP_HUMAN	SLC25A3	Phosphate carrier protein, mitochondrial	Color2 [DarkGray]	1	4		16.7048	17.1334	16.8203	17.1737	17.636	17.299	17.331	18.0128	17.7388	17.2202	17.4366	17.4646
	0.211307	0.551121	Q1RMK2	Q1RMK2	TREMBL:Q1RMK2	TREMBL:Q1RMK2		Color2 [DarkGray]	1	4		17.5107	18.5781	18.4812	18.7721	16.7304	12.4869	14.0118	12.9663	13.5623	12.2833	14.0405	14.1048
	0.21012	0.233762	Q15154	Q15154	PCM1_HUMAN	PCM1	Pericentriolar material 1 protein	Color2 [DarkGray]	1	4		14.4835	15.0738	14.6156	15.0002	15.4232	14.6291	14.9559	13.9216	14.9817	14.5316	14.8689	13.6126
	0.208978	-0.21413	P60660	P60660	MYL6_HUMAN	MYL6	Myosin light polypeptide 6	Color2 [DarkGray]	1	4		20.3321	20.4273	19.2343	20.2535	19.9742	20.265	18.8783	19.6532	20.4375	20.3211	19.536	19.3326
	0.204297	-0.268584	Q9UPQ0	Q9UPQ0	LIMC1_HUMAN	LIMCH1	LIM and calponin homology domains-containing protein 1	Color2 [DarkGray]	1	4		19.5507	19.9601	18.9114	19.4288	19.3047	19.9882	17.9028	19.3419	19.429	20.1457	18.8019	19.2353
	0.203615	-0.311942	ENSEMBL:ENSBTAP00000018574	ENSEMBL:ENSBTAP00000018574	(Bos	(Bos		Color2 [DarkGray]	1	4		14.8496	15.3652	15.2138	15.4944	12.0055	14.3266	13.0909	13.1924	13.6525	14.1814	12.3946	13.6346
	0.202987	-0.389	Q96IZ0	Q96IZ0	PAWR_HUMAN	PAWR	PRKC apoptosis WT1 regulator protein	Color2 [DarkGray]	1	4		16.999	16.9407	17.2305	17.2223	17.0487	17.2791	14.3591	16.2455	17.2887	17.0841	15.6406	16.4749
	0.202877	-0.322727	P61353	P61353	RL27_HUMAN	RPL27	60S ribosomal protein L27	Color2 [DarkGray]	1	4		18.6308	18.3545	19.1439	18.6116	18.7085	17.96	19.8248	18.8971	17.9392	18.8136	20.1825	19.7459
	0.200229	-0.277725	Q9Y2D5	Q9Y2D5	AKAP2_HUMAN	AKAP2	A-kinase anchor protein 2	Color2 [DarkGray]	1	4		15.3972	16.024	14.5718	15.7656	14.9323	16.0855	14.0615	15.3079	15.2052	16.2262	14.5328	15.5337
	0.198521	0.342316	P63267	P63267	ACTH_HUMAN	ACTG2	Actin, gamma-enteric smooth muscle	Color2 [DarkGray]	1	4		22.1238	20.8113	20.0292	19.5671	22.3211	21.5638	19.8099	21.1332	19.8613	21.7594	20.4576	21.3805
	0.198107	-0.424213	P28288	P28288	ABCD3_HUMAN	ABCD3	ATP-binding cassette sub-family D member 3	Color2 [DarkGray]	1	4		15.2266	15.7391	15.4496	15.1405	16.097	14.7007	14.3125	15.685	14.8356	16.4058	17.2483	14.0024
	0.197405	0.413389	P31025;Q5VSP4	Q5VSP4;P31025	LC1L1_HUMAN;LCN1_HUMAN	LCN1;LCN1P1	Lipocalin-1	Color2 [DarkGray]	1	4		13.7569	12.5708	14.4856	14.9225	13.1162	13.7953	13.5524	14.9888	12.9131	13.23	12.1476	15.5083
	0.196925	-0.172316	Q86V48	Q86V48	LUZP1_HUMAN	LUZP1	Leucine zipper protein 1	Color2 [DarkGray]	1	4		14.3383	13.9083	13.4036	14.7956	12.9614	13.6014	14.2214	12.9462	13.1963	13.9047	13.8295	13.4892
	0.196391	0.296993	Q15366	Q15366	PCBP2_HUMAN	PCBP2	Poly(rC)-binding protein 2	Color2 [DarkGray]	1	4		15.6451	13.4045	16.4029	16.9818	16.2453	14.0696	14.8951	14.9128	14.8397	14.5284	15.7264	13.8403
	0.195673	-0.373035	P62854	P62854;Q5JNZ5	RS26_HUMAN	RPS26	40S ribosomal protein S26	Color2 [DarkGray]	1	4		18.259	19.1171	19.3398	18.4688	18.5599	17.0574	19.1975	18.5477	17.3942	18.0356	19.9459	19.4789
	0.195447	-0.286222	P55209	P55209	NP1L1_HUMAN	NAP1L1	Nucleosome assembly protein 1-like 1	Color2 [DarkGray]	1	4		15.9174	12.6061	14.956	15.5207	14.2771	15.4885	14.5167	14.0287	15.08	15.4721	15.456	13.4478
	0.194704	0.318886	P04258	P04258;P02461	SWISS-PROT:P04258	SWISS-PROT:P04258		Color2 [DarkGray]	1	4		20.4067	20.2989	21.2125	21.6141	12.9124	12.3815	14.4961	12.613	12.7072	13.218	11.602	13.6001
	0.192945	0.234566	P62750	P62750	RL23A_HUMAN	RPL23A	60S ribosomal protein L23a	Color2 [DarkGray]	1	4		17.6083	16.2518	17.1905	17.1546	17.5208	16.541	17.9284	17.0093	16.1781	16.9373	17.9857	16.9602
	0.191647	-0.389084	Q12792	Q12792	TWF1_HUMAN	TWF1	Twinfilin-1	Color2 [DarkGray]	1	4		16.3021	15.2548	14.8936	14.8037	15.839	15.6105	12.7757	15.2785	15.4984	15.7112	15.6733	14.1771
	0.191293	-0.418778	Q9UDY2	Q9UDY2	ZO2_HUMAN	TJP2	Tight junction protein ZO-2	Color2 [DarkGray]	1	4		16.1562	16.4437	15.8455	16.2592	15.7072	16.373	13.3606	16.213	16.3792	16.6775	15.8574	14.4148
	0.189205	-0.364807	O60716	O60716	CTND1_HUMAN	CTNND1	Catenin delta-1	Color2 [DarkGray]	1	4		16.7653	16.6832	17.8962	17.9667	14.6213	14.285	13.0972	13.4647	15.5611	15.0069	12.5502	13.8094
	0.188902	-0.296207	Q13310	Q5JQF8;Q13310	PABP4_HUMAN	PABPC4	Polyadenylate-binding protein 4	Color2 [DarkGray]	1	4		16.3459	15.0305	15.0879	13.4425	15.6866	14.9581	15.7496	15.1474	15.1342	16.3159	16.9373	14.3392
	0.188486	-0.0724392	P63010	P63010	AP2B1_HUMAN	AP2B1	AP-2 complex subunit beta	Color2 [DarkGray]	1	4		16.9873	16.9999	17.7967	18.0194	17.4654	17.7147	17.9712	17.8582	17.6728	17.7005	17.8	18.126
	0.187469	-0.166797	Q96II8	Q96II8	LRCH3_HUMAN	LRCH3	DISP complex protein LRCH3	Color2 [DarkGray]	1	4		13.3237	13.7198	13.713	13.3742	13.6413	14.0105	14.6548	14.1227	14.2666	13.769	14.0075	15.0533
	0.187265	-0.22904	P62906	P62906	RL10A_HUMAN	RPL10A	60S ribosomal protein L10a	Color2 [DarkGray]	1	4		17.1224	17.6676	18.1986	17.5652	17.8609	17.0792	18.0505	17.4565	16.7936	17.5016	18.6409	18.4272
	0.186676	0.303441	P62888	P62888	RL30_HUMAN	RPL30	60S ribosomal protein L30	Color2 [DarkGray]	1	4		17.8195	17.778	19.1366	17.2718	18.4659	17.7271	19.6655	19.2098	17.1262	18.5077	19.2907	18.93
	0.184005	0.292177	O00443	O00443	P3C2A_HUMAN	PIK3C2A	Phosphatidylinositol 4-phosphate 3-kinase C2 domain-containing subunit alpha	Color2 [DarkGray]	1	4		13.7965	15.2119	15.381	15.7218	15.3836	15.2925	14.8892	15.3061	14.0083	15.6038	16.3001	13.7905
	0.183895	0.184309	Q7Z417	Q7Z417	NUFP2_HUMAN	NUFIP2	Nuclear fragile X mental retardation-interacting protein 2	Color2 [DarkGray]	1	4		14.2704	17.0819	15.5646	13.1151	15.3674	14.6559	15.6013	14.3894	14.2087	14.5345	15.2951	15.2384
	0.180579	0.677732	P25398	P25398	RS12_HUMAN	RPS12	40S ribosomal protein S12	Color2 [DarkGray]	1	4		16.6248	16.8318	15.9245	17.0932	14.4151	14.6555	15.2118	16.9018	11.209	16.0739	17.3715	13.819
	0.179345	-0.219914	P05387	P05387	RLA2_HUMAN	RPLP2	60S acidic ribosomal protein P2	Color2 [DarkGray]	1	4		16.2292	15.8601	16.5716	16.1203	15.2672	15.0958	15.5734	16.7556	15.2379	15.5642	16.2407	16.5288
	0.178605	-0.226331	P67936	P67936	TPM4_HUMAN	TPM4	Tropomyosin alpha-4 chain	Color2 [DarkGray]	1	4		19.1411	18.9613	17.7722	18.7827	18.8492	18.6628	17.06	18.7552	18.9523	19.015	18.2453	18.02
	0.173327	0.183375	ENSEMBL:ENSBTAP00000007350	P01030;ENSEMBL:ENSBTAP00000007350	(Bos	(Bos		Color2 [DarkGray]	1	4		14.866	15.2586	15.9509	15.2399	15.1707	14.2967	13.5474	14.7829	14.1144	13.9771	14.906	14.0667
	0.17059	0.218273	P15924	P15924	DESP_HUMAN	DSP	Desmoplakin	Color2 [DarkGray]	1	4		16.9521	16.6066	16.8072	17.1181	17.2886	18.4929	17.9487	16.3037	17.7237	17.1148	17.029	17.2933
	0.169709	-0.272664	Q8N3V7	Q8N3V7	SYNPO_HUMAN	SYNPO	Synaptopodin	Color2 [DarkGray]	1	4		14.4967	12.6463	12.7966	14.6785	14.8212	14.0643	14.5994	12.2513	14.2343	14.8104	13.9243	13.8578
	0.16876	-0.238983	P06868	P06868	SWISS-PROT:P06868	SWISS-PROT:P06868		Color2 [DarkGray]	1	4		15.0635	15.0257	13.7462	13.4308	12.7075	14.7275	13.2673	14.36	13.7445	14.7445	13.4279	14.1014
	0.16776	0.371156	Q0IIK2	Q0IIK2;Q29443;P02788	TREMBL:Q0IIK2	TREMBL:Q0IIK2		Color2 [DarkGray]	1	4		16.8159	16.8365	17.2293	17.65	15.9682	12.2297	14.1595	13.9117	13.395	12.9113	13.7574	14.7209
	0.166793	-0.13074	P50402	P50402	EMD_HUMAN	EMD	Emerin	Color2 [DarkGray]	1	4		17.2716	17.199	17.1295	17.0783	17.4043	16.4511	17.1581	17.2507	16.6421	17.3515	17.6745	17.119
	0.164864	-0.205231	Q9Y4I1	Q9Y4I1	MYO5A_HUMAN	MYO5A	Unconventional myosin-Va	Color2 [DarkGray]	1	4		16.682	15.7774	15.1603	16.4246	14.7402	14.8874	13.3515	15.3471	14.9324	15.2527	14.7324	14.2297
	0.164684	0.226715	P52292	P52292	IMA1_HUMAN	KPNA2	Importin subunit alpha-1	Color2 [DarkGray]	1	4		13.2867	14.8157	13.5487	13.2436	14.7281	13.0062	15.115	14.0164	14.449	13.8636	14.3377	13.3085
	0.164571	0.294527	O75367	O75367	H2AY_HUMAN	MACROH2A1	Core histone macro-H2A.1	Color2 [DarkGray]	1	4		14.8354	16.2101	15.2515	15.5364	16.4167	15.792	16.3391	14.2707	16.1495	15.8539	15.6261	14.011
	0.163461	0.276507	P14174	P14174	MIF_HUMAN	MIF	Macrophage migration inhibitory factor	Color2 [DarkGray]	1	4		12.5508	12.3677	14.0421	13.145	12.3801	14.3032	14.1163	14.0927	12.4051	12.9276	14.0031	14.4505
	0.159919	-0.182802	P35579	P35579	MYH9_HUMAN	MYH9	Myosin-9	Color2 [DarkGray]	1	4		22.9243	22.9225	22.3294	23.0071	22.9388	22.9566	21.3045	22.6431	22.8895	22.9777	22.0951	22.6119
	0.156753	-0.180089	P83731	P83731	RL24_HUMAN	RPL24	60S ribosomal protein L24	Color2 [DarkGray]	1	4		17.3893	16.1624	17.3896	16.7037	16.6921	15.669	16.15	17.2167	15.9754	16.2855	17.1651	17.0222
	0.155091	-0.28596	P62917	P62917	RL8_HUMAN	RPL8	60S ribosomal protein L8	Color2 [DarkGray]	1	4		18.4246	18.3539	19.1298	18.7494	18.4166	17.0106	18.9052	18.5782	17.5013	17.5627	19.6269	19.3636
	0.154801	-0.241812	P05787	P05787;Q9H552;REFSEQ:XP_092267;H-INV:HIT000292931	SWISS-PROT:P05787	SWISS-PROT:P05787		Color2 [DarkGray]	1	4		15.0011	15.3017	15.0662	15.4491	14.7849	14.6856	15.9766	13.2907	15.2973	15.3609	14.4132	14.6337
	0.154455	-0.167618	Q16643	Q16643	DREB_HUMAN	DBN1	Drebrin	Color2 [DarkGray]	1	4		18.7463	18.5464	18.3415	18.7542	18.0899	18.4742	17.0298	18.6971	18.5291	18.5946	18.0153	17.8225
	0.152473	-0.153231	Q92841	Q92841	DDX17_HUMAN	DDX17	Probable ATP-dependent RNA helicase DDX17	Color2 [DarkGray]	1	4		16.6412	15.9445	17.1027	16.5759	15.5443	15.52	16.1071	16.3859	15.2943	15.91	16.842	16.1238
	0.15219	0.12832	Q9ULV4	Q9ULV4	COR1C_HUMAN	CORO1C	Coronin-1C	Color2 [DarkGray]	1	4		18.4264	18.8031	18.3493	18.3936	19.163	19.116	18.0967	18.501	18.6739	19.0204	18.0748	18.5943
	0.151433	-0.0960832	P27348	P61981;P27348;P31946;Q04917	1433T_HUMAN	YWHAQ	14-3-3 protein theta	Color2 [DarkGray]	1	4		16.3845	16.7768	16.5832	17.0959	17.0477	17.0598	16.4171	16.297	16.5615	17.1735	16.7991	16.6718
	0.150244	-0.115772	Q13813	Q13813	SPTN1_HUMAN	SPTAN1	Spectrin alpha chain, non-erythrocytic 1	Color2 [DarkGray]	1	4		16.9313	17.3167	16.7661	17.158	16.9265	17.343	16.4031	16.6878	16.9504	17.5658	16.5845	16.7228
	0.149744	-0.195587	P36578	P36578	RL4_HUMAN	RPL4	60S ribosomal protein L4	Color2 [DarkGray]	1	4		19.2968	18.828	19.8217	18.9364	18.7135	18.1132	19.6157	19.504	18.4583	18.7176	19.9089	19.644
	0.149457	-0.163583	Q9TRI1	Q9TRI1	TREMBL:Q9TRI1	TREMBL:Q9TRI1		Color2 [DarkGray]	1	4		15.8385	14.8962	15.3928	15.4848	14.9873	15.4127	13.8384	15.3125	15.3007	15.308	15.1657	14.4308
	0.149309	-0.163593	O15355	O15355	PPM1G_HUMAN	PPM1G	Protein phosphatase 1G	Color2 [DarkGray]	1	4		14.2894	12.3093	13.8764	12.2651	13.3913	13.5292	14.6568	12.9834	14.3738	13.7362	13.3263	13.7788
	0.149178	0.0655327	Q00610	Q00610;P53675	CLH1_HUMAN	CLTC	Clathrin heavy chain 1	Color2 [DarkGray]	1	4		18.8006	19.0925	19.419	19.5146	19.1085	19.3214	19.2573	19.6248	18.9626	19.1821	19.569	19.3361
	0.143953	-0.13971	P51114	P51114;P51116	FXR1_HUMAN	FXR1	Fragile X mental retardation syndrome-related protein 1	Color2 [DarkGray]	1	4		17.6693	18.0139	18.2567	18.0977	17.1437	17.8209	17.5368	18.1491	16.9929	17.7233	18.3679	18.1251
	0.143353	-0.262336	Q6ZVM7	Q6ZVM7	TM1L2_HUMAN	TOM1L2	TOM1-like protein 2	Color2 [DarkGray]	1	4		17.2231	18.1806	18.4496	19.2456	15.9116	16.4176	14.0575	16.1028	14.7676	16.8197	15.6126	16.339
	0.14233	-0.185211	P25311	P25311	ZA2G_HUMAN	AZGP1	Zinc-alpha-2-glycoprotein	Color2 [DarkGray]	1	4		12.8521	17.5741	18.0874	18.7702	16.1097	15.7943	16.1044	16.4217	15.3758	15.8535	16.3475	17.5941
	0.142222	0.262615	P12814	P12814	ACTN1_HUMAN	ACTN1	Alpha-actinin-1	Color2 [DarkGray]	1	4		14.1044	12.4592	14.1056	13.0826	13.2873	14.3264	14.3432	14.6984	12.219	14.6974	15.0241	13.6643
	0.140354	0.306052	Q9UBX3	Q9UBX3	DIC_HUMAN	SLC25A10	Mitochondrial dicarboxylate carrier	Color2 [DarkGray]	1	4		13.1471	12.4985	12.6385	13.9181	13.3658	11.4193	13.9627	13.9309	11.5286	12.6608	12.9697	14.2953
	0.139324	0.171078	Q14126	Q14126	DSG2_HUMAN	DSG2	Desmoglein-2	Color2 [DarkGray]	1	4		14.6968	13.6987	15.8393	13.6169	13.52	13.9132	14.5706	14.9347	13.6882	13.6154	15.0655	13.8851
	0.134556	-0.25353	P02751	P02751	FINC_HUMAN	FN1	Fibronectin	Color2 [DarkGray]	1	4		17.8036	17.7333	18.5863	18.6542	13.4156	12.0786	13.8349	12.4678	14.1611	11.5391	13.2927	13.8181
	0.134452	-0.154729	P52272	P52272	HNRPM_HUMAN	HNRNPM	Heterogeneous nuclear ribonucleoprotein M	Color2 [DarkGray]	1	4		17.7089	17.2314	17.7718	17.7434	17.4539	16.4545	17.6511	17.6601	16.6314	17.2553	17.9062	18.0456
	0.13369	-0.15946	P84098	P84098	RL19_HUMAN	RPL19	60S ribosomal protein L19	Color2 [DarkGray]	1	4		19.2684	18.5075	19.4323	18.7438	18.8304	17.6114	18.1521	18.9079	18.1103	17.8355	19.0678	19.126
	0.131524	0.0948365	Q9Y230	Q9Y230	RUVB2_HUMAN	RUVBL2	RuvB-like 2	Color2 [DarkGray]	1	4		15.8797	16.083	16.7998	16.8688	16.0746	15.9514	15.8743	15.9717	16.3236	16.1126	15.9556	15.1008
	0.130502	0.155994	Q3ZBS7	Q3ZBS7	TREMBL:Q3ZBS7	TREMBL:Q3ZBS7		Color2 [DarkGray]	1	4		16.9423	16.6341	16.48	16.5767	15.852	16.3735	15.6413	16.2314	16.3791	16.3561	16.107	14.632
	0.130388	0.327582	Q8N257	Q8N257;Q6DN03;Q16778;Q6DRA6;P06899;P33778;P23527	H2B3B_HUMAN	H2BU1	Histone H2B type 3-B	Color2 [DarkGray]	1	4		14.7512	16.6269	15.113	15.5234	15.9296	16.3058	17.2797	14.6754	16.9563	16.5518	15.8845	13.4876
	0.129527	0.289357	P05186	P05186	PPBT_HUMAN	ALPL	Alkaline phosphatase, tissue-nonspecific isozyme	Color2 [DarkGray]	1	4		16.3899	16.5202	17.7095	15.8885	15.902	14.9884	16.8711	16.5834	15.2016	16.0616	17.6763	14.2479
	0.129208	-0.22238	Q2KJF1	Q2KJF1	TREMBL:Q2KJF1	TREMBL:Q2KJF1		Color2 [DarkGray]	1	4		15.2282	14.9958	16.5877	16.3971	13.167	13.4833	14.8998	12.5373	14.2216	13.5451	12.6788	14.5316
	0.125946	0.217785	P53680	P53680	AP2S1_HUMAN	AP2S1	AP-2 complex subunit sigma	Color2 [DarkGray]	1	4		15.6223	17.4039	17.794	17.5598	16.6029	17.9446	16.599	19.1432	17.8864	17.3712	17.3177	16.8433
	0.125614	-0.200841	Q13283	Q13283	G3BP1_HUMAN	G3BP1	Ras GTPase-activating protein-binding protein 1	Color2 [DarkGray]	1	4		16.54	15.947	16.6422	16.1752	15.6361	14.4414	16.6166	15.569	14.9774	15.4396	16.8632	15.7864
	0.12549	-0.211546	P49207	P49207	RL34_HUMAN	RPL34	60S ribosomal protein L34	Color2 [DarkGray]	1	4		16.8423	16.3919	18.0474	16.6256	17.6054	16.4708	17.624	17.5558	16.0224	17.2864	18.3739	18.4194
	0.124582	-0.172941	P62136	P62136	PP1A_HUMAN	PPP1CA	Serine/threonine-protein phosphatase PP1-alpha catalytic subunit	Color2 [DarkGray]	1	4		14.2657	16.0553	15.5377	16.0671	15.0494	14.8549	13.3067	15.661	14.6481	15.279	14.8925	14.7443
	0.123637	0.228733	Q2UVX4	Q2UVX4	SWISS-PROT:Q2UVX4	SWISS-PROT:Q2UVX4		Color2 [DarkGray]	1	4		15.1941	15.4731	17.2051	17.1563	14.7021	13.609	14.3402	12.9017	12.4008	13.0562	14.8622	14.3188
	0.123065	-0.140223	O43143	O43143	DHX15_HUMAN	DHX15	Pre-mRNA-splicing factor ATP-dependent RNA helicase DHX15	Color2 [DarkGray]	1	4		13.3741	14.7956	14.6547	14.8927	14.1356	14.7917	13.8242	15.528	14.4962	14.3274	15.2276	14.7892
	0.122603	-0.152272	P06858	P06858	LIPL_HUMAN	LPL	Lipoprotein lipase	Color2 [DarkGray]	1	4		15.1975	15.2285	15.5901	15.6618	15.3693	15.3188	14.5759	15.166	15.7149	15.7057	15.6384	13.9801
	0.122304	0.165329	P62753	P62753	RS6_HUMAN	RPS6	40S ribosomal protein S6	Color2 [DarkGray]	1	4		17.889	17.7107	18.1292	17.602	17.9413	16.9398	17.5385	18.2964	16.6172	17.0224	18.3447	18.0705
	0.121548	-0.0717225	Q06830	Q06830	PRDX1_HUMAN	PRDX1	Peroxiredoxin-1	Color2 [DarkGray]	1	4		17.6753	17.9582	17.7369	18.3011	17.0534	17.5022	17.2684	17.6372	17.0257	17.5949	17.8441	17.2834
	0.121524	-0.170849	P04908;P0C0S8;P20671;Q16777;Q6FI13;Q7L7L0;Q93077;Q96KK5;Q99878;Q9BTM1	Q16777;Q6FI13;Q93077;P04908;Q9BTM1;Q7L7L0;P20671;P0C0S8;Q96KK5;Q99878	H2A1B_HUMAN;H2A1C_HUMAN;H2A1D_HUMAN;H2A1H_HUMAN;H2A1J_HUMAN;H2A1_HUMAN;H2A2A_HUMAN;H2A2C_HUMAN;H2A3_HUMAN;H2AJ_HUMAN	H2AC11;H2AC12;H2AC14;H2AC18;H2AC20;H2AC4;H2AC6;H2AC7;H2AJ;H2AW	Histone H2A type 1-B/E	Color2 [DarkGray]	1	4		21.3538	20.4576	19.2148	19.8783	21.4375	20.002	21.6186	19.5228	20.8651	20.6096	20.9243	20.8651
	0.121271	-0.168922	P62701	P62701;Q8TD47	RS4X_HUMAN	RPS4X	40S ribosomal protein S4, X isoform	Color2 [DarkGray]	1	4		18.6535	18.3816	19.0046	18.4781	18.1989	17.5564	18.7791	19.4603	17.9588	18.2764	19.2639	19.1713
	0.120026	0.117049	P14923	P14923	PLAK_HUMAN	JUP	Junction plakoglobin	Color2 [DarkGray]	1	4		16.9069	16.92	17.222	17.5578	17.7389	18.665	18.2943	17.32	18.1803	17.332	17.7956	18.242
	0.119435	0.120298	Q9Y6U3	Q9Y6U3	ADSV_HUMAN	SCIN	Adseverin	Color2 [DarkGray]	1	4		15.9324	15.832	16.3177	12.8218	16.749	15.7737	15.5068	16.4636	15.7339	16.0601	16.6496	15.5683
	0.117545	0.102608	P01966	P01966	SWISS-PROT:P01966	SWISS-PROT:P01966		Color2 [DarkGray]	1	4		17.1879	17.3829	16.5193	16.5553	15.8749	16.7538	16.8412	16.2233	16.2618	16.9471	16.2438	15.83
	0.110278	-0.194762	P23284	P23284	PPIB_HUMAN	PPIB	Peptidyl-prolyl cis-trans isomerase B	Color2 [DarkGray]	1	4		15.0552	15.0075	15.644	15.7853	12.4879	12.5667	13.7621	13.5126	12.2767	12.3545	14.52	13.9571
	0.109099	-0.171728	P39023	P39023	RL3_HUMAN	RPL3	60S ribosomal protein L3	Color2 [DarkGray]	1	4		17.8475	17.7491	18.5053	17.7784	17.8023	16.9196	18.2183	18.4207	17.1927	17.2161	19.0704	18.5686
	0.107831	-0.155531	Q00059	Q00059	TFAM_HUMAN	TFAM	Transcription factor A, mitochondrial	Color2 [DarkGray]	1	4		13.3692	13.0594	14.308	14.6739	14.069	12.0434	13.9877	13.2673	13.0349	13.237	14.194	13.5237
	0.107304	-0.126793	O43707	O43707	ACTN4_HUMAN	ACTN4	Alpha-actinin-4	Color2 [DarkGray]	1	4		17.2172	18.033	17.2431	17.7438	17.2232	17.7492	16.6882	17.5416	17.4397	18.4413	17.1237	16.7046
	0.105751	-0.173259	O15145	O15145	ARPC3_HUMAN	ARPC3	Actin-related protein 2/3 complex subunit 3	Color2 [DarkGray]	1	4		17.6846	18.5992	17.3396	18.5054	18.9243	18.3747	16.4336	18.7591	18.088	18.6121	17.8783	18.6064
	0.105002	-0.15436	Q14677	Q14677	EPN4_HUMAN	CLINT1	Clathrin interactor 1	Color2 [DarkGray]	1	4		16.1291	16.0667	16.5166	16.7095	14.9257	14.5268	14.6345	15.2916	14.8446	15.5093	16.0088	13.6334
	0.104694	0.0510049	O95782	O95782	AP2A1_HUMAN	AP2A1	AP-2 complex subunit alpha-1	Color2 [DarkGray]	1	4		17.3906	17.1049	17.744	17.8011	17.1245	17.5191	17.3684	17.893	17.2178	17.4529	17.6033	17.4269
	0.103012	-0.155157	P40429	P40429;Q6NVV1	RL13A_HUMAN	RPL13A	60S ribosomal protein L13a	Color2 [DarkGray]	1	4		16.9708	16.5769	17.9289	16.7899	16.822	15.8564	17.3706	17.4953	16.2192	16.5932	18.0826	17.2699
	0.102786	0.203009	Q7Z406	Q7Z406	MYH14_HUMAN	MYH14	Myosin-14	Color2 [DarkGray]	1	4		18.8682	18.3461	18.0426	18.6342	19.4297	18.1918	17.3572	20.1332	18.9873	18.6083	17.5045	19.1997
	0.100868	0.133773	Q15517	Q15517	CDSN_HUMAN	CDSN	Corneodesmosin	Color2 [DarkGray]	1	4		15.4557	15.7509	13.0172	13.8961	15.6629	16.0181	16.1989	14.1908	15.8829	15.148	15.3223	15.1823
	0.10085	0.103825	P78347	P78347	GTF2I_HUMAN	GTF2I	General transcription factor II-I	Color2 [DarkGray]	1	4		14.5301	13.7357	12.7804	13.6766	14.7828	13.8162	14.8	14.5196	14.0379	14.1897	14.0086	15.2672
	0.100013	-0.197723	O75340	O75340	PDCD6_HUMAN	PDCD6	Programmed cell death protein 6	Color2 [DarkGray]	1	4		13.4163	15.4899	15.2087	15.1273	13.3279	15.2397	15.2999	15.1036	15.0905	16.0908	15.1369	13.4439
	0.0979562	-0.105696	Q8N9B5	Q8N9B5	JMY_HUMAN	JMY	Junction-mediating and -regulatory protein	Color2 [DarkGray]	1	4		17.2846	14.5798	14.2849	14.0547	13.3012	13.6324	14.1592	14.0814	12.9142	14.1971	14.0259	14.4598
	0.0963686	-0.256573	Q04837	Q04837	SSBP_HUMAN	SSBP1	Single-stranded DNA-binding protein, mitochondrial	Color2 [DarkGray]	1	4		16.4164	17.4225	18.8634	18.1296	14.5101	15.201	16.9089	17.9237	14.7939	16.3033	17.4374	17.0353
	0.0926298	-0.115507	Q15233	Q15233	NONO_HUMAN	NONO	Non-POU domain-containing octamer-binding protein	Color2 [DarkGray]	1	4		19.644	19.6308	19.3974	18.612	18.4926	17.866	18.2581	18.7185	17.4906	19.3265	18.9319	18.0482
	0.0921752	-0.142713	P14649	P14649	MYL6B_HUMAN	MYL6B	Myosin light chain 6B	Color2 [DarkGray]	1	4		15.6688	15.4465	15.95	15.8102	15.8053	15.3013	13.7663	16.0236	15.7714	15.572	14.6615	15.4625
	0.0916041	-0.108669	Q9P0K7	Q9P0K7	RAI14_HUMAN	RAI14	Ankycorbin	Color2 [DarkGray]	1	4		17.5177	17.4578	17.4314	17.6281	17.6658	17.8863	16.3271	17.3707	17.5606	18.0788	16.8767	17.1685
	0.0913294	-0.174264	P42677;Q71UM5	Q71UM5;P42677	RS27L_HUMAN;RS27_HUMAN	RPS27;RPS27L	40S ribosomal protein S27	Color2 [DarkGray]	1	4		14.9106	16.4906	16.4037	16.9012	15.4315	13.9352	14.5241	15.7509	15.4743	15.2418	16.1132	13.5094
	0.0904167	-0.103249	P61247	P61247	RS3A_HUMAN	RPS3A	40S ribosomal protein S3a	Color2 [DarkGray]	1	4		17.4776	17.1401	18.411	17.8661	17.5795	16.8003	17.7404	17.9087	16.8393	17.2769	18.2956	18.0301
	0.089288	0.160789	P02538	P02538;P48668;P04259;P50446;Q8BGZ7;O95678	SWISS-PROT:P02538	SWISS-PROT:P02538		Color2 [DarkGray]	1	4		18.9555	17.5923	17.559	18.851	18.8052	18.2892	19.6467	17.0968	18.5807	17.2123	18.4321	18.9695
	0.0885853	0.121955	Q9H0D6	Q9H0D6	XRN2_HUMAN	XRN2	5'-3' exoribonuclease 2	Color2 [DarkGray]	1	4		15.5326	13.4898	12.8905	12.5383	14.4514	14.2905	13.6944	13.45	12.5981	14.3372	14.5673	13.8958
	0.087767	0.187612	Q92804	Q92804	RBP56_HUMAN	TAF15	TATA-binding protein-associated factor 2N	Color2 [DarkGray]	1	4		15.1702	14.9378	15.5569	14.7368	14.2043	12.5591	13.9611	14.5922	11.754	14.2729	14.5179	14.0215
	0.0857129	-0.0884619	Q13045	Q13045	FLII_HUMAN	FLII	Protein flightless-1 homolog	Color2 [DarkGray]	1	4		17.2256	17.1148	17.0026	17.3497	16.8912	17.7523	16.5169	17.2169	17.395	17.8091	16.9467	16.5804
	0.0848495	0.120021	P05976;P08590	P08590;P05976	MYL1_HUMAN;MYL3_HUMAN	MYL1;MYL3	Myosin light chain 1/3, skeletal muscle isoform	Color2 [DarkGray]	1	4		18.1771	18.0714	17.4873	18.0259	18.5427	18.5842	17.1084	18.3249	18.098	18.3333	16.9556	18.6932
	0.0825479	0.150785	Q8IVT2	Q8IVT2	MISP_HUMAN	MISP	Mitotic interactor and substrate of PLK1	Color2 [DarkGray]	1	4		15.1512	15.9998	15.7181	16.0321	15.0835	15.8087	15.7753	15.1153	15.7691	16.2217	15.7526	13.4362
	0.0816415	0.162143	Q10589	Q10589	BST2_HUMAN	BST2	Bone marrow stromal antigen 2	Color2 [DarkGray]	1	4		12.9514	16.8708	13.4585	19.3337	16.5364	17.096	17.2244	18.5008	15.7577	17.9201	18.3247	16.7065
	0.0815292	0.131519	Q14157	Q14157	UBP2L_HUMAN	UBAP2L	Ubiquitin-associated protein 2-like	Color2 [DarkGray]	1	4		16.8924	18.0952	18.607	18.752	13.5905	15.2442	16.1247	15.5629	14.6882	15.1383	15.5206	14.6491
	0.0795251	0.17858	P32119	P32119	PRDX2_HUMAN	PRDX2	Peroxiredoxin-2	Color2 [DarkGray]	1	4		12.5815	13.234	13.7542	14.4045	13.0289	13.2784	15.2804	13.6042	12.4358	13.0794	13.591	15.3714
	0.0794868	0.187136	P62318	P62318	SMD3_HUMAN	SNRPD3	Small nuclear ribonucleoprotein Sm D3	Color2 [DarkGray]	1	4		12.9909	15.0596	14.788	15.3738	11.8926	14.589	14.5397	15.2809	14.1553	12.7189	14.1221	14.5573
	0.0786118	-0.149441	Q12933	Q12933	TRAF2_HUMAN	TRAF2	TNF receptor-associated factor 2	Color2 [DarkGray]	1	4		14.9894	15.6308	13.2954	14.4283	15.1063	15.2251	13.3336	14.3791	15.5097	15.6057	13.5075	14.0191
	0.0772035	-0.0910735	Q6KB66	Q6KB66-1;Q6KB66	K2C80_HUMAN	KRT80	Keratin, type II cytoskeletal 80	Color2 [DarkGray]	1	4		12.9711	19.3221	13.6597	17.6985	17.4781	17.7311	18.3748	16.9427	17.5746	17.2152	17.5007	18.6006
	0.0771355	-0.142837	Q5M775	Q5M775	CYTSB_HUMAN	SPECC1	Cytospin-B	Color2 [DarkGray]	1	4		13.601	14.0703	13.5729	14.0264	12.0589	13.7696	13.2778	13.8812	12.6133	14.4546	12.3924	14.0984
	0.0731269	-0.17436	P83881;Q969Q0	P83881;Q969Q0	RL36A_HUMAN;RL36L_HUMAN	RPL36A;RPL36AL	60S ribosomal protein L36a	Color2 [DarkGray]	1	4		15.2289	13.1655	12.6343	13.712	11.9314	12.3192	14.4806	13.6409	11.8235	12.6817	14.5033	14.061
	0.0724203	-0.360044	O00425	O00425;Q9NZI8;Q9Y6M1	IF2B3_HUMAN	IGF2BP3	Insulin-like growth factor 2 mRNA-binding protein 3	Color2 [DarkGray]	1	4		12.9997	17.2187	16.9133	13.5833	11.2823	16.2885	16.8971	16.7632	17.5982	13.2524	17.7189	14.1018
	0.0719081	0.0908425	O00303	O00303	EIF3F_HUMAN	EIF3F	Eukaryotic translation initiation factor 3 subunit F	Color2 [DarkGray]	1	4		13.8579	14.006	13.8265	14.4518	14.1587	12.8446	14.602	13.6455	13.7215	14.0529	13.0174	14.0956
	0.0716837	0.130658	P23246	P23246	SFPQ_HUMAN	SFPQ	Splicing factor, proline- and glutamine-rich	Color2 [DarkGray]	1	4		20.3857	20.5451	20.1946	19.259	19.6037	18.596	18.9127	19.3357	18.2158	20.2185	19.8132	17.678
	0.0714795	-0.431492	O43790;Q14533;Q6NT21	Q14533;O43790;Q6NT21	SWISS-PROT:O43790;SWISS-PROT:Q14533;TREMBL:Q6NT21	SWISS-PROT:O43790;SWISS-PROT:Q14533;TREMBL:Q6NT21		Color2 [DarkGray]	1	4		13.001	12.8792	13.5742	14.4781	17.5356	13.9306	15.6528	12.6694	13.7049	13.2998	13.4871	21.0224
	0.070749	-0.088397	P50454	P50454	SERPH_HUMAN	SERPINH1	Serpin H1	Color2 [DarkGray]	1	4		21.2302	21.7553	21.8876	22.265	16.0912	14.5244	14.398	15.6668	14.81	15.486	15.3012	15.4367
	0.0696958	-0.161469	ENSEMBL:ENSBTAP00000011227	ENSEMBL:ENSBTAP00000011227	(Bos	(Bos		Color2 [DarkGray]	1	4		16.5086	17.1329	17.2691	17.7345	13.6825	12.2278	13.7595	13.2536	11.5946	12.8247	14.141	15.0087
	0.0695677	0.0919607	O94875	O94875	SRBS2_HUMAN	SORBS2	Sorbin and SH3 domain-containing protein 2	Color2 [DarkGray]	1	4		14.6448	16.0508	16.0807	14.0569	14.2541	15.6641	15.4126	14.8847	14.7341	15.806	15.1786	14.1289
	0.0639575	0.119937	P46778	P46778	RL21_HUMAN	RPL21	60S ribosomal protein L21	Color2 [DarkGray]	1	4		17.0342	16.3845	17.3707	16.8327	16.5316	15.6026	17.2156	16.5057	14.7474	16.4441	17.5013	16.683
	0.0637584	-0.0708442	P17844	P17844	DDX5_HUMAN	DDX5	Probable ATP-dependent RNA helicase DDX5	Color2 [DarkGray]	1	4		17.0678	16.1315	17.0609	16.5792	16.8185	15.8051	16.8325	16.1329	15.6839	16.3613	16.7423	17.0848
	0.0634728	0.0748758	P13010	P13010	XRCC5_HUMAN	XRCC5	X-ray repair cross-complementing protein 5	Color2 [DarkGray]	1	4		14.9876	15.302	15.5698	15.1341	14.6998	14.7366	15.6414	15.4059	14.9682	15.176	15.8579	14.182
	0.0628399	0.156129	O43390;O60506	O60506;O43390	HNRPQ_HUMAN;HNRPR_HUMAN	HNRNPR;SYNCRIP	Heterogeneous nuclear ribonucleoprotein R	Color2 [DarkGray]	1	4		14.8117	15.3678	15.4531	15.6612	15.0702	15.1248	15.2919	15.5717	15.7758	16.082	12.4938	16.0825
	0.0625425	0.0843945	P59998	P59998	ARPC4_HUMAN	ARPC4	Actin-related protein 2/3 complex subunit 4	Color2 [DarkGray]	1	4		17.5341	18.1214	17.6806	18.2568	18.3909	18.3812	16.8853	18.76	18.5165	18.3343	17.6452	17.584
	0.0622732	0.0541527	Q3SX09	Q3SX09;P02070;P68871;P02100;P69891;P69892;P02042	TREMBL:Q3SX09	TREMBL:Q3SX09		Color2 [DarkGray]	1	4		16.0398	16.5025	15.8884	16.5087	16.1876	14.9654	15.2056	15.3487	15.0002	15.2867	15.4537	15.7499
	0.0603526	-0.0500226	O14974	O14974	MYPT1_HUMAN	PPP1R12A	Protein phosphatase 1 regulatory subunit 12A	Color2 [DarkGray]	1	4		18.097	18.135	17.8411	18.4781	18.4661	18.4675	17.4234	18.0191	18.1467	18.5171	17.7435	18.1688
	0.0597252	0.0547154	Q00839	Q00839	HNRPU_HUMAN	HNRNPU	Heterogeneous nuclear ribonucleoprotein U	Color2 [DarkGray]	1	4		16.2949	16.0134	16.311	16.4226	16.2345	15.1961	16.2142	16.507	15.6682	15.7948	16.2112	16.2588
	0.0583584	-0.12078	Q13347	Q13347	EIF3I_HUMAN	EIF3I	Eukaryotic translation initiation factor 3 subunit I	Color2 [DarkGray]	1	4		14.7389	13.8207	15.4299	13.4698	11.5773	13.4917	13.9576	14.5662	13.3064	14.2656	12.672	13.8319
	0.0582023	-0.115518	P80723	P80723	BASP1_HUMAN	BASP1	Brain acid soluble protein 1	Color2 [DarkGray]	1	4		15.9884	16.1572	16.5064	17.4905	14.3959	14.4392	16.1925	16.1541	14.4934	15.9108	16.525	14.7147
	0.0566896	-0.107522	Q96AY3	Q96AY3	FKB10_HUMAN	FKBP10	Peptidyl-prolyl cis-trans isomerase FKBP10	Color2 [DarkGray]	1	4		13.8043	15.0403	14.7522	15.2009	11.9222	12.6518	12.7627	13.6943	12.5695	11.5107	13.1886	14.1923
	0.0564501	0.118091	P62891;Q59GN2	Q59GN2;P62891	R39L5_HUMAN;RL39_HUMAN	RPL39;RPL39P5	60S ribosomal protein L39	Color2 [DarkGray]	1	4		17.5873	15.6629	17.4593	16.453	16.0944	16.8886	16.2644	17.2375	16.5252	17.0958	17.7986	14.593
	0.055773	0.0780983	P46776	P46776	RL27A_HUMAN	RPL27A	60S ribosomal protein L27a	Color2 [DarkGray]	1	4		18.9739	18.2819	19.1747	18.7779	18.8444	17.6305	18.4025	19.2969	17.962	17.7871	19.076	19.0366
	0.0556445	-0.0745709	Q8WWM7	Q8WWM7	ATX2L_HUMAN	ATXN2L	Ataxin-2-like protein	Color2 [DarkGray]	1	4		16.4049	16.2889	15.7253	16.7579	15.9416	14.6906	16.0352	15.0051	15.1265	14.9389	16.4317	15.4737
	0.0549685	0.314059	ENSEMBL:ENSBTAP00000024462	ENSEMBL:ENSBTAP00000024466;ENSEMBL:ENSBTAP00000024462	(Bos	(Bos		Color2 [DarkGray]	1	4		22.4601	22.7369	23.2346	23.6865	18.7576	19.7428	14.0594	15.2083	12.6555	16.3044	18.0567	19.4955
	0.0547881	-0.0575938	P18124	P18124	RL7_HUMAN	RPL7	60S ribosomal protein L7	Color2 [DarkGray]	1	4		18.3161	17.7905	19.1016	18.1507	18.1019	17.2677	18.4365	18.406	17.6907	17.7317	18.75	18.2701
	0.0518547	-0.155521	P26599	P26599	PTBP1_HUMAN	PTBP1	Polypyrimidine tract-binding protein 1	Color2 [DarkGray]	1	4		14.8509	14.4092	15.0379	15.3811	12.0329	14.5643	15.8798	14.6887	12.5239	14.9542	15.6543	14.6554
	0.0497665	-0.125914	P10809	P10809	CH60_HUMAN	HSPD1	60 kDa heat shock protein, mitochondrial	Color2 [DarkGray]	1	4		15.6179	16.1815	15.6684	15.2446	15.7722	14.2871	16.9724	15.0959	15.2235	16.4836	16.9813	13.9429
	0.0486895	0.044517	P04406	P04406	G3P_HUMAN	GAPDH	Glyceraldehyde-3-phosphate dehydrogenase	Color2 [DarkGray]	1	4		17.3816	17.6832	17.6295	17.501	17.4875	18.1214	18.0394	17.2947	17.6667	17.3523	17.348	18.3978
	0.047493	-0.0535121	P63244	P63244	RACK1_HUMAN	RACK1	Receptor of activated protein C kinase 1	Color2 [DarkGray]	1	4		18.0399	17.5143	18.9982	18.4282	17.4623	17.4623	18.6113	18.0388	17.7796	17.5451	18.781	17.6831
	0.0474704	-0.0410767	Q07157	Q07157	ZO1_HUMAN	TJP1	Tight junction protein ZO-1	Color2 [DarkGray]	1	4		18.4343	18.1859	18.6282	18.5028	17.8204	18.3638	17.4532	18.0156	17.9632	18.5051	17.9947	17.3544
	0.0461308	-0.065815	P09493	P09493	TPM1_HUMAN	TPM1	Tropomyosin alpha-1 chain	Color2 [DarkGray]	1	4		18.3996	18.2208	17.412	17.9203	18.7409	18.5803	16.7839	18.2053	18.2875	18.571	17.5191	18.1961
	0.0452012	-0.073297	P61313	P61313	RL15_HUMAN	RPL15	60S ribosomal protein L15	Color2 [DarkGray]	1	4		18.1072	17.4132	18.8014	18.1829	18.2857	17.6637	19.1055	18.7201	17.5488	18.1519	19.7893	18.5781
	0.0438166	0.0714579	P51116	P51116	FXR2_HUMAN	FXR2	Fragile X mental retardation syndrome-related protein 2	Color2 [DarkGray]	1	4		13.5244	14.7403	14.6025	14.6373	13.8499	12.77	13.8494	12.973	12.0202	13.202	13.5431	14.3912
	0.0427028	-0.0216846	P34955	P34955	SWISS-PROT:P34955	SWISS-PROT:P34955		Color2 [DarkGray]	1	4		18.3453	18.7707	19.3384	19.8955	16.4679	16.7242	16.3296	16.6947	16.5684	16.9776	16.2581	16.499
	0.0424746	-0.0387924	P61978	P61978	HNRPK_HUMAN	HNRNPK	Heterogeneous nuclear ribonucleoprotein K	Color2 [DarkGray]	1	4		16.8578	17.017	17.0834	17.0732	16.68	15.3495	16.3503	16.0455	15.9799	16.0157	16.5746	16.0103
	0.0417075	0.0232747	Q14498	Q14498	RBM39_HUMAN	RBM39	RNA-binding protein 39	Color2 [DarkGray]	1	4		15.1688	15.5339	15.5636	16.1021	15.3698	14.85	15.3348	14.986	14.7696	14.9821	15.4107	15.2849
	0.0401427	-0.0600114	O14950;P19105	P19105;O14950	ML12A_HUMAN;ML12B_HUMAN	MYL12A;MYL12B	Myosin regulatory light chain 12B	Color2 [DarkGray]	1	4		20.4476	20.1825	19.356	20.0426	20.85	20.5451	19.0118	20.4067	20.4874	20.2302	19.4044	20.9316
	0.0391502	-0.0581319	P27658	P27658	CO8A1_HUMAN	COL8A1	Collagen alpha-1(VIII) chain	Color2 [DarkGray]	1	4		14.8074	13.8977	15.6675	14.952	13.7834	13.5106	13.5108	15.2959	14.622	13.7937	13.423	14.4945
	0.0385014	-0.0299439	P13639	P13639	EF2_HUMAN	EEF2	Elongation factor 2	Color2 [DarkGray]	1	4		16.9808	15.9507	16.3558	16.694	17.0143	15.8716	16.8114	16.7239	16.6578	16.3944	16.8614	16.6274
	0.0383171	-0.0688016	O76021	O76021	RL1D1_HUMAN	RSL1D1	Ribosomal L1 domain-containing protein 1	Color2 [DarkGray]	1	4		15.2557	13.8809	15.2591	14.378	12.8592	13.7029	14.4788	14.6469	13.6151	12.84	14.7276	14.7804
	0.0382678	0.0511763	O75746	Q9UJS0;O75746	CMC1_HUMAN	SLC25A12	Calcium-binding mitochondrial carrier protein Aralar1	Color2 [DarkGray]	1	4		14.6843	16.1823	15.4713	15.5938	14.8974	15.5375	15.4195	15.6391	15.1993	16.1639	15.7592	14.1666
	0.0375164	-0.0920062	P62873;P62879;Q9HAV0	P62879;P62873;Q9HAV0;P16520	GBB1_HUMAN;GBB2_HUMAN;GBB4_HUMAN	GNB1;GNB2;GNB4	Guanine nucleotide-binding protein G(I)/G(S)/G(T) subunit beta-1	Color2 [DarkGray]	1	4		15.7132	15.822	17.2969	17.1891	15.2627	15.7306	17.1582	14.738	15.7986	16.3146	17.1599	13.9846
	0.0371123	-0.0499835	P24844	P19105;P24844;O14950	MYL9_HUMAN	MYL9	Myosin regulatory light polypeptide 9	Color2 [DarkGray]	1	4		19.7766	19.917	19.0948	20.0292	20.1079	20.6453	18.8278	20.343	20.1825	20.5915	19.4537	19.8961
	0.0366542	0.0263262	O14639	O14639	ABLM1_HUMAN	ABLIM1	Actin-binding LIM protein 1	Color2 [DarkGray]	1	4		16.14	15.7158	16.2345	16.3814	15.2841	15.5892	15.161	14.7304	15.3023	15.5756	14.9967	14.7848
	0.0365783	0.0354624	P62081	P62081	RS7_HUMAN	RPS7	40S ribosomal protein S7	Color2 [DarkGray]	1	4		17.4762	17.4843	18.1188	17.7067	17.5329	16.968	17.5348	17.2378	16.8746	16.8841	18.1742	17.1988
	0.0362278	-0.0736709	Q02543	Q02543	RL18A_HUMAN	RPL18A	60S ribosomal protein L18a	Color2 [DarkGray]	1	4		17.649	16.4879	18.1513	16.676	16.3167	15.9171	16.4882	18.1542	16.0826	15.7815	17.599	17.7078
	0.0351807	0.178486	ENSEMBL:ENSBTAP00000038253	Q32MB2;P19013;Q9R0H5;Q3SY84;P12035;Q7RTS7;ENSEMBL:ENSBTAP00000038253;Q86Y46	(Bos	(Bos		Color2 [DarkGray]	1	4		17.5929	16.5263	17.8454	19.1286	19.1363	17.9444	18.9689	13.2393	19.3833	17.329	17.6337	14.2289
	0.0347893	0.0573843	Q92743	Q92743	HTRA1_HUMAN	HTRA1	Serine protease HTRA1	Color2 [DarkGray]	1	4		14.7314	14.8646	13.1133	14.8652	14.2191	14.4309	13.8011	15.0737	13.1566	15.4365	13.8795	14.8228
	0.0341953	0.0246086	P05783	P05783	K1C18_HUMAN	KRT18	Keratin, type I cytoskeletal 18	Color2 [DarkGray]	1	4		17.4227	17.4413	16.9305	18.125	16.6236	16.5994	17.2804	16.1359	16.7632	16.6182	16.4178	16.7416
	0.0341746	-0.0810041	Q8NBJ5	Q8NBJ5	GT251_HUMAN	COLGALT1	Procollagen galactosyltransferase 1	Color2 [DarkGray]	1	4		17.6766	17.8944	18.2892	18.4278	12.9554	12.8024	13.4833	14.2991	13.7915	11.3074	14.058	14.7074
	0.0328948	0.0238755	Q8N1N4	Q8N1N4	K2C78_HUMAN	KRT78	Keratin, type II cytoskeletal 78	Color2 [DarkGray]	1	4		15.3816	16.1508	15.0279	17.0656	16.5171	16.6438	16.3483	15.8967	16.6499	15.8696	16.163	16.6279
	0.0328073	0.0406885	P09211	P09211	GSTP1_HUMAN	GSTP1	Glutathione S-transferase P	Color2 [DarkGray]	1	4		16.2626	17.6212	17.4439	17.6618	17.4323	18.3659	18.9697	18.1682	17.5289	18.0169	18.3314	18.896
	0.0300195	0.0561724	P01044-1;P01045-1;Q2KJ62	P01044-1;P01045-1;Q2KJ62	SWISS-PROT:P01044-1;SWISS-PROT:P01045-1;TREMBL:Q2KJ62	SWISS-PROT:P01044-1;SWISS-PROT:P01045-1;TREMBL:Q2KJ62		Color2 [DarkGray]	1	4		15.4823	16.0296	15.8204	16.4124	12.0661	13.2845	14.3139	13.5446	12.0147	13.7182	13.2252	14.0263
	0.0294625	0.0478401	P35268	P35268	RL22_HUMAN	RPL22	60S ribosomal protein L22	Color2 [DarkGray]	1	4		18.0841	18.7013	19.5191	19.0773	18.964	17.2554	18.3971	19.117	18.2325	17.4186	18.8877	19.0032
	0.0288105	0.038902	Q02413	Q02413	DSG1_HUMAN	DSG1	Desmoglein-1	Color2 [DarkGray]	1	4		15.3123	14.9697	15.5666	16.4181	16.5237	16.6089	17.0026	15.6802	16.962	15.5667	16.0257	17.1055
	0.0285581	-0.0300384	P46777	P46777	RL5_HUMAN	RPL5	60S ribosomal protein L5	Color2 [DarkGray]	1	4		17.5339	15.7086	18.0682	17.0946	16.9781	16.8242	17.6089	17.616	16.917	16.7945	18.1011	17.3347
	0.0278678	0.0339081	Q96HS1	Q96HS1	PGAM5_HUMAN	PGAM5	Serine/threonine-protein phosphatase PGAM5, mitochondrial	Color2 [DarkGray]	1	4		14.837	15.6923	15.4661	15.891	16.1674	15.2597	16.0263	15.2225	14.8317	15.3413	16.1098	16.2574
	0.0274581	0.0363796	P46940	P46940	IQGA1_HUMAN	IQGAP1	Ras GTPase-activating-like protein IQGAP1	Color2 [DarkGray]	1	4		15.6238	16.195	15.5359	16.0773	15.8762	15.9965	15.1788	15.7964	15.7776	16.2042	16.2506	14.4701
	0.0271702	-0.137836	Q9UMS4	Q9UMS4	PRP19_HUMAN	PRPF19	Pre-mRNA-processing factor 19	Color2 [DarkGray]	1	4		14.4419	15.4196	13.3045	13.7267	11.9246	15.5242	17.6165	16.6663	15.8379	12.0823	17.4968	16.8658
	0.0265404	-0.0319028	P68133	P68133;P62736;P63267;P68032	ACTS_HUMAN	ACTA1	Actin, alpha skeletal muscle	Color2 [DarkGray]	1	4		26.2643	25.9248	25.4298	25.6784	25.9066	25.9738	24.5165	25.8647	25.7771	26.1234	25.2607	25.228
	0.025871	0.020889	O95425	O95425	SVIL_HUMAN	SVIL	Supervillin	Color2 [DarkGray]	1	4		15.4123	16.1511	14.8742	15.155	14.7006	15.1509	14.765	15.3395	15.0295	15.3537	14.3084	15.1809
	0.0249878	0.0307758	Q6ZVX7	Q6ZVX7	FBX50_HUMAN	NCCRP1	F-box only protein 50	Color2 [DarkGray]	1	4		13.2263	12.6613	13.5357	13.3219	13.9216	13.7132	14.2399	13.2037	13.8343	13.2908	13.1133	14.717
	0.023166	0.0234566	P62899	P62899	RL31_HUMAN	RPL31	60S ribosomal protein L31	Color2 [DarkGray]	1	4		19.0776	17.2634	19.9742	18.9671	18.5914	17.9289	19.2081	18.4645	18.2143	18.2915	19.187	18.4062
	0.0230841	0.0277328	P62244	P62244	RS15A_HUMAN	RPS15A	40S ribosomal protein S15a	Color2 [DarkGray]	1	4		17.8327	17.6154	18.0466	17.5275	18.239	17.3068	18.8836	18.0539	17.7565	17.68	18.7735	18.1623
	0.0223049	0.0302992	Q9UBI6	Q9UBI6	GBG12_HUMAN	GNG12	Guanine nucleotide-binding protein G(I)/G(S)/G(O) subunit gamma-12	Color2 [DarkGray]	1	4		16.0828	15.0389	12.7623	16.0507	16.7324	16.3684	16.1012	16.0372	14.9814	16.7364	16.5914	16.8089
	0.0217747	-0.0276203	P57088	P57088	TMM33_HUMAN	TMEM33	Transmembrane protein 33	Color2 [DarkGray]	1	4		13.0817	15.1102	14.4775	14.1717	15.2679	15.4083	16.3607	15.5585	15.5655	15.5466	16.6523	14.9415
	0.0206586	0.0451303	Q562R1	Q562R1	ACTBL_HUMAN	ACTBL2	Beta-actin-like protein 2	Color2 [DarkGray]	1	4		22.2155	21.743	21.7756	21.8764	22.2036	22.6342	21.2477	19.7104	21.4067	22.2792	21.4324	20.4972
	0.0202867	-0.0274994	Q7Z2W4	Q7Z2W4	ZCCHV_HUMAN	ZC3HAV1	Zinc finger CCCH-type antiviral protein 1	Color2 [DarkGray]	1	4		16.2141	15.6265	16.9314	18.2626	14.4797	13.8001	15.3635	15.6308	14.641	14.6757	15.4204	14.647
	0.0189286	-0.0694511	Q9UHX1	Q9UHX1	PUF60_HUMAN	PUF60	Poly(U)-binding-splicing factor PUF60	Color2 [DarkGray]	1	4		14.3968	15.3298	13.7162	13.6632	12.1591	13.2445	15.0797	15.7166	12.8013	12.66	16.6991	14.3173
	0.0183529	0.0243852	Q6NYC8	Q6NYC8	PPR18_HUMAN	PPP1R18	Phostensin	Color2 [DarkGray]	1	4		15.9063	16.3681	15.6315	16.3482	16.3586	16.6364	15.3802	15.6681	15.389	16.9637	15.914	15.679
	0.0178609	-0.018672	Q9UHB6	Q9UHB6	LIMA1_HUMAN	LIMA1	LIM domain and actin-binding protein 1	Color2 [DarkGray]	1	4		19.2026	18.912	18.3124	18.8977	18.9244	18.9537	17.7497	18.8938	18.6873	19.1961	18.3414	18.3715
	0.017662	0.0170708	Q9ULT8	Q9ULT8	HECD1_HUMAN	HECTD1	E3 ubiquitin-protein ligase HECTD1	Color2 [DarkGray]	1	4		15.3793	13.9917	13.9714	14.2327	15.0935	14.1762	15.0438	15.2367	15.2743	14.9685	14.2352	15.0038
	0.0168191	0.0248685	P46779	P46779	RL28_HUMAN	RPL28	60S ribosomal protein L28	Color2 [DarkGray]	1	4		17.6798	17.2087	18.6871	17.6163	18.2003	17.0449	18.5011	17.5921	16.8012	17.6432	18.3116	18.483
	0.0167108	-0.0171096	Q8TEH3	Q8TEH3	DEN1A_HUMAN	DENND1A	DENN domain-containing protein 1A	Color2 [DarkGray]	1	4		15.5673	15.5097	14.4124	14.1092	14.7333	14.6307	13.9529	15.139	14.0341	14.7648	14.5204	15.205
	0.016663	0.026155	P26641	P26641	EF1G_HUMAN	EEF1G	Elongation factor 1-gamma	Color2 [DarkGray]	1	4		12.0993	13.4209	13.3268	13.6166	13.1135	13.0338	13.4395	13.0148	11.8412	13.2038	14.396	13.0559
	0.0163305	-0.0411506	P08133	P08133	ANXA6_HUMAN	ANXA6	Annexin A6	Color2 [DarkGray]	1	4		12.5086	14.4164	13.9356	12.7694	13.7381	13.4654	13.6171	13.276	11.294	13.6176	15.3788	13.971
	0.0162153	0.0268054	P62280	P62280	RS11_HUMAN	RPS11	40S ribosomal protein S11	Color2 [DarkGray]	1	4		17.654	17.429	18.5664	17.6588	17.1855	17.3439	18.4049	18.2114	16.8276	17.9292	18.9923	17.2894
	0.015459	-0.0401917	P05109	P05109	S10A8_HUMAN	S100A8	Protein S100-A8	Color2 [DarkGray]	1	4		12.8211	15.5227	14.6796	14.4337	13.3874	13.9217	16.1783	12.8291	14.8263	12.963	15.0036	13.6845
	0.0140611	0.025183	P62847	P62847	RS24_HUMAN	RPS24	40S ribosomal protein S24	Color2 [DarkGray]	1	4		15.6849	14.1269	16.7367	15.6052	14.3173	14.1536	16.4164	15.6038	14.5291	15.1761	15.816	14.8693
	0.0139685	0.0240834	Q08188	Q08188	TGM3_HUMAN	TGM3	Protein-glutamine gamma-glutamyltransferase E	Color2 [DarkGray]	1	4		13.976	13.496	13.7681	14.5529	14.108	15.1734	15.6175	13.883	15.7252	14.3869	14.7852	13.7884
	0.0102905	-0.027463	Q9BPX5	Q9BPX5	ARP5L_HUMAN	ARPC5L	Actin-related protein 2/3 complex subunit 5-like protein	Color2 [DarkGray]	1	4		17.9785	16.7395	17.2584	17.5814	15.4554	17.3932	15.4395	16.8704	17.0119	17.5625	16.5256	14.1684
	0.0100935	-0.0135846	P78527	P78527	PRKDC_HUMAN	PRKDC	DNA-dependent protein kinase catalytic subunit	Color2 [DarkGray]	1	4		16.3916	16.1147	16.408	16.1915	15.9833	16.5428	15.6726	16.4008	16.3667	16.7375	16.5847	14.9649
	0.00781883	-0.00986671	P46781	P46781	RS9_HUMAN	RPS9	40S ribosomal protein S9	Color2 [DarkGray]	1	4		18.7925	18.3088	19.2968	18.5189	18.4334	17.9771	18.9318	19.2958	18.1632	18.6572	19.5463	18.3109
	0.00720247	-0.00489092	O15144	O15144	ARPC2_HUMAN	ARPC2	Actin-related protein 2/3 complex subunit 2	Color2 [DarkGray]	1	4		16.1559	16.5537	15.9707	16.9637	17.0026	16.9492	16.2659	17.2811	16.9823	17.0253	16.7298	16.7811
	0.00703229	-0.0149374	P18077	P18077	RL35A_HUMAN	RPL35A	60S ribosomal protein L35a	Color2 [DarkGray]	1	4		18.1394	17.0064	17.7674	16.9569	18.5094	16.0131	18.453	17.766	16.8195	17.1953	18.2996	18.4868
	0.0068141	-0.0252802	P04259	P48668;P04259	SWISS-PROT:P04259	SWISS-PROT:P04259		Color2 [DarkGray]	1	4		18.3459	16.6776	15.593	16.6758	18.3484	16.4547	19.411	14.4747	17.1089	15.7673	17.2	18.7137
	0.00504323	-0.00762081	P04040	P04040	CATA_HUMAN	CAT	Catalase	Color2 [DarkGray]	1	4		14.3633	13.4455	14.4677	15.7323	13.531	14.2601	13.963	13.8683	14.7477	13.5405	12.7204	14.6443
	0.00427019	-0.00579453	P42166	P42166;P42167	LAP2A_HUMAN	TMPO	Lamina-associated polypeptide 2, isoform alpha	Color2 [DarkGray]	1	4		16.9806	17.1237	17.6586	17.5926	16.9002	15.7941	16.5934	17.6097	16.3306	16.3545	17.407	16.8286
	0.00400107	0.00401211	P45880	P45880	VDAC2_HUMAN	VDAC2	Voltage-dependent anion-selective channel protein 2	Color2 [DarkGray]	1	4		14.1763	15.0448	14.1784	14.1893	14.2393	14.7791	14.2696	15.1566	14.5749	15.1576	14.7523	13.9438
	0.00316463	0.00498366	Q09666	Q09666	AHNK_HUMAN	AHNAK	Neuroblast differentiation-associated protein AHNAK	Color2 [DarkGray]	1	4		15.5497	15.515	16.9614	15.2207	15.5501	15.028	16.1375	16.156	15.2031	15.4462	17.052	15.1504
	0.00237856	0.00354671	P32969	P32969	RL9_HUMAN	RPL9	60S ribosomal protein L9	Color2 [DarkGray]	1	4		17.1323	17.3353	18.404	17.4302	17.9823	16.587	18.063	17.7067	16.7654	17.1869	18.2711	18.1014
	0.00224359	0.00494027	Q05682	Q05682	CALD1_HUMAN	CALD1	Caldesmon	Color2 [DarkGray]	1	4		16.552	16.0233	15.6647	16.7208	16.5109	16.22	14.6131	16.6488	16.5338	16.8969	16.1817	14.3607
	0.0018672	-0.00287676	P06703	P06703	S10A6_HUMAN	S100A6	Protein S100-A6	Color2 [DarkGray]	1	4		15.9952	17.4806	16.3858	17.2195	16.5904	17.7226	17.0863	18.1401	16.3812	18.2416	17.5014	17.4269
	0.00176552	0.00293589	Q8NC51	Q8NC51	PAIRB_HUMAN	SERBP1	Plasminogen activator inhibitor 1 RNA-binding protein	Color2 [DarkGray]	1	4		17.198	17.3847	17.9994	18.0791	16.7985	15.573	17.493	16.4216	15.6561	16.2923	17.4334	16.8925
	7.98904e-05	-0.000240564	Q7Z478	Q7Z478	DHX29_HUMAN	DHX29	ATP-dependent RNA helicase DHX29	Color2 [DarkGray]	1	4		13.9522	14.3388	15.116	13.5299	12.8286	12.2145	14.7843	15.1397	12.3054	12.8248	15.1871	14.6509

## Sheet: gp2vgp3_060123
Significant	#NAME?	Difference	Protein.Group	Protein.Ids	Protein.Names	Genes	First.Protein.Description	Symbol color	Symbol type	Symbol size	Show label	BAG6,1	BAG6,2	BAG6,3	BAG6,4	control,1	control,2	control,3	control,4	GET4,1	GET4,2	GET4,3	GET4,4
+	7.08927	9.6935	P08123	P08123	CO1A2_HUMAN	COL1A2	Collagen alpha-2(I) chain	Color2 [DarkGray]	1	4		23.4298	23.7077	23.4425	24.6431	13.199	12.4358	14.7196	12.8087	13.7064	14.2624	14.2011	14.2793
+	6.54056	6.52606	P50454	P50454	SERPH_HUMAN	SERPINH1	Serpin H1	Color2 [DarkGray]	1	4		21.2302	21.7553	21.8876	22.265	16.0912	14.5244	14.398	15.6668	14.81	15.486	15.3012	15.4367
+	6.33013	6.20013	Q1RMN8	Q1RMN8	TREMBL:Q1RMN8	TREMBL:Q1RMN8		Color2 [DarkGray]	1	4		18.7367	18.7767	19.2562	19.4515	12.9835	12.5397	13.9966	13.9234	12.9836	12.7582	12.3468	13.3321
+	6.08061	-6.64076	Q9UJX3	Q9UJX3	APC7_HUMAN	ANAPC7	Anaphase-promoting complex subunit 7	Color2 [DarkGray]	1	4		13.2979	13.1175	13.7374	13.4799	12.5162	12.281	14.017	13.2957	19.3519	19.7856	20.4576	20.6006
+	5.96716	-11.6413	P01857;P01860	P01861;P01857;P01860;P01859	IGHG1_HUMAN;IGHG3_HUMAN	IGHG1;IGHG3	Immunoglobulin heavy constant gamma 1	Color2 [DarkGray]	1	4		12.8527	14.6964	13.5447	14.7519	14.7675	12.8406	13.3316	16.6632	24.9716	25.0233	25.9672	26.4488
+	5.62307	-6.10121	P30260	P30260	CDC27_HUMAN	CDC27	Cell division cycle protein 27 homolog	Color2 [DarkGray]	1	4		12.8559	13.1061	13.2663	12.9158	17.8549	15.5522	13.9282	16.6302	18.4599	18.6677	19.5539	19.8674
+	5.26883	8.10122	P04258	P04258;P02461	SWISS-PROT:P04258	SWISS-PROT:P04258		Color2 [DarkGray]	1	4		20.4067	20.2989	21.2125	21.6141	12.9124	12.3815	14.4961	12.613	12.7072	13.218	11.602	13.6001
+	5.21709	9.80804	A0A075B6P5;A0A075B6S2;A0A075B6S6;A0A087WW87;A0A0A0MRZ7;A2NJV5;P01614;P01615;P06310	P06310;A0A075B6S6;A0A075B6P5;A0A075B6S2;A0A087WW87;P01615;A0A0A0MRZ7;A2NJV5;P01614	KV228_HUMAN;KV229_HUMAN;KV230_HUMAN;KV240_HUMAN;KVD26_HUMAN;KVD28_HUMAN;KVD29_HUMAN;KVD30_HUMAN;KVD40_HUMAN	IGKV2-28;IGKV2-29;IGKV2-30;IGKV2-40;IGKV2D-26;IGKV2D-28;IGKV2D-29;IGKV2D-30;IGKV2D-40	Immunoglobulin kappa variable 2-28	Color2 [DarkGray]	1	4		22.2332	23.6096	23.8576	24.2021	12.7717	12.0815	13.3502	13.4594	12.6116	14.8985	13.125	14.0351
+	4.94981	5.0122	O60568	O60568	PLOD3_HUMAN	PLOD3	Multifunctional procollagen lysine hydroxylase and glycosyltransferase LH3	Color2 [DarkGray]	1	4		18.8338	19.7675	19.9073	20.4476	13.7886	14.546	14.4153	14.8534	14.424	15.1697	14.8283	14.4854
+	4.86877	-5.55317	Q9H1A4	Q9H1A4	APC1_HUMAN	ANAPC1	Anaphase-promoting complex subunit 1	Color2 [DarkGray]	1	4		12.1508	12.8333	12.1648	13.0758	12.7434	13.615	13.3199	13.5299	17.4967	17.5018	18.5182	18.9206
+	4.81434	4.70721	Q02809	Q02809	PLOD1_HUMAN	PLOD1	Procollagen-lysine,2-oxoglutarate 5-dioxygenase 1	Color2 [DarkGray]	1	4		19.2551	19.7294	20.1332	20.5451	14.7402	15.2488	14.9517	14.8926	14.46	15.3635	15.5299	15.4805
+	4.72679	-3.50947	Q13042	Q13042	CDC16_HUMAN	CDC16	Cell division cycle protein 16 homolog	Color2 [DarkGray]	1	4		13.8202	14.4113	13.5672	13.9515	16.3207	15.6402	15.7289	13.0373	17.1486	17.0487	17.538	18.0529
+	4.622	5.71021	P01859	P01859	IGHG2_HUMAN	IGHG2	Immunoglobulin heavy constant gamma 2	Color2 [DarkGray]	1	4		19.2805	18.3045	19.1846	18.8343	11.41	12.13	13.2889	13.3648	12.4456	12.8615	13.004	14.4519
+	4.29999	-2.21312	Q96DE5	Q96DE5	APC16_HUMAN	ANAPC16	Anaphase-promoting complex subunit 16	Color2 [DarkGray]	1	4		13.1363	13.432	13.8801	13.5933	12.1212	11.6146	14.1224	12.855	15.8918	15.6895	15.9961	15.3169
+	4.22531	4.68203	Q96S66	Q96S66	CLCC1_HUMAN	CLCC1	Chloride channel CLIC-like protein 1	Color2 [DarkGray]	1	4		18.0607	18.3081	19.1403	19.0625	13.4201	13.4538	14.0876	13.5064	12.8803	14.2162	14.6959	14.0509
+	4.11799	4.83782	Q1RMK2	Q1RMK2	TREMBL:Q1RMK2	TREMBL:Q1RMK2		Color2 [DarkGray]	1	4		17.5107	18.5781	18.4812	18.7721	16.7304	12.4869	14.0118	12.9663	13.5623	12.2833	14.0405	14.1048
+	4.00259	7.46077	ENSEMBL:ENSBTAP00000014147	ENSEMBL:ENSBTAP00000014147	(Bos	(Bos		Color2 [DarkGray]	1	4		20.654	21.7307	21.6584	21.953	12.6752	12.3105	13.4109	14.2406	12.4732	13.1425	15.9017	14.6356
+	3.98287	-4.46351	Q9UJX4	Q9UJX4	APC5_HUMAN	ANAPC5	Anaphase-promoting complex subunit 5	Color2 [DarkGray]	1	4		14.0657	13.9268	13.669	12.4154	12.8162	12.8198	13.8684	12.6783	17.4968	17.4027	18.3005	18.731
+	3.97953	3.20938	ENSEMBL:ENSBTAP00000024146	ENSEMBL:ENSBTAP00000024146	(Bos	(Bos		Color2 [DarkGray]	1	4		18.24	18.6937	19.2028	19.5324	13.3134	15.9524	15.4952	14.9434	15.6206	15.4464	16.3396	15.4248
+	3.9586	-3.08379	Q9UM13	Q9UM13	APC10_HUMAN	ANAPC10	Anaphase-promoting complex subunit 10	Color2 [DarkGray]	1	4		13.5201	13.7375	13.3851	14.031	12.6186	14.2867	14.8813	13.1063	16.6027	16.0506	17.575	16.7806
+	3.8958	8.74563	P02452	P02452	CO1A1_HUMAN	COL1A1	Collagen alpha-1(I) chain	Color2 [DarkGray]	1	4		21.7836	22.1704	22.6096	23.0658	19.541	17.1131	13.8571	13.4381	11.9493	16.3065	12.5493	13.8416
+	3.86111	6.98243	Q5T6F2	Q5T6F2	UBAP2_HUMAN	UBAP2	Ubiquitin-associated protein 2	Color2 [DarkGray]	1	4		19.9601	20.343	21.0224	20.8034	13.5085	15.6245	14.3852	14.3236	11.5462	13.4778	15.3279	13.8474
+	3.84818	4.69855	O00469	O00469	PLOD2_HUMAN	PLOD2	Procollagen-lysine,2-oxoglutarate 5-dioxygenase 2	Color2 [DarkGray]	1	4		18.1797	18.3426	18.5222	19.1836	12.4646	11.4787	13.8762	12.9875	12.7519	13.4811	14.0589	15.1421
+	3.81007	4.26399	ENSEMBL:ENSBTAP00000033053	ENSEMBL:ENSBTAP00000033053	(Bos	(Bos		Color2 [DarkGray]	1	4		16.3703	16.9825	17.6862	18.0102	12.6342	12.0773	13.8401	12.2445	12.4572	12.3829	13.8387	13.3144
+	3.78119	-3.19751	Q8WVB6	Q8WVB6	CTF18_HUMAN	CHTF18	Chromosome transmission fidelity protein 18 homolog	Color2 [DarkGray]	1	4		13.2132	12.6058	13.4755	12.473	14.3101	11.7656	13.743	12.1871	15.7695	15.5485	16.3542	16.8855
+	3.68558	3.4368	Q0IIK2	Q0IIK2;Q29443;P02788	TREMBL:Q0IIK2	TREMBL:Q0IIK2		Color2 [DarkGray]	1	4		16.8159	16.8365	17.2293	17.65	15.9682	12.2297	14.1595	13.9117	13.395	12.9113	13.7574	14.7209
+	3.65808	4.99161	P02751	P02751	FINC_HUMAN	FN1	Fibronectin	Color2 [DarkGray]	1	4		17.8036	17.7333	18.5863	18.6542	13.4156	12.0786	13.8349	12.4678	14.1611	11.5391	13.2927	13.8181
+	3.64253	-2.50505	Q9UJX6	Q9UJX6	ANC2_HUMAN	ANAPC2	Anaphase-promoting complex subunit 2	Color2 [DarkGray]	1	4		12.3131	13.2434	12.8579	13.4534	13.5976	11.6169	13.6339	12.0682	14.9863	15.5861	15.3793	15.9362
+	3.56998	-1.34598	P55072	P55072	TERA_HUMAN	VCP	Transitional endoplasmic reticulum ATPase	Color2 [DarkGray]	1	4		16.178	15.8313	16.3134	16.2026	16.6684	14.3318	14.4434	15.8154	17.2125	17.2478	17.7408	17.708
+	3.4177	-1.76633	Q7L5D6	Q7L5D6	GET4_HUMAN	GET4	Golgi to ER traffic protein 4 homolog	Color2 [DarkGray]	1	4		18.5731	18.4606	18.9604	18.9107	12.3392	15.8211	13.9353	15.1011	20.0951	20.5165	21.0821	20.2764
+	3.41725	-4.6855	Q68DL7	Q68DL7	CR063_HUMAN	C18orf63	Uncharacterized protein C18orf63	Color2 [DarkGray]	1	4		13.2098	12.5219	13.4682	13.0444	13.3718	12.8616	14.4134	13.0611	17.4199	16.5088	17.5703	19.4874
+	3.30644	2.5117	P34955	P34955	SWISS-PROT:P34955	SWISS-PROT:P34955		Color2 [DarkGray]	1	4		18.3453	18.7707	19.3384	19.8955	16.4679	16.7242	16.3296	16.6947	16.5684	16.9776	16.2581	16.499
+	3.22479	3.08761	Q14157	Q14157	UBP2L_HUMAN	UBAP2L	Ubiquitin-associated protein 2-like	Color2 [DarkGray]	1	4		16.8924	18.0952	18.607	18.752	13.5905	15.2442	16.1247	15.5629	14.6882	15.1383	15.5206	14.6491
+	3.15343	-1.65959	P11441	P11441	UBL4A_HUMAN	UBL4A	Ubiquitin-like protein 4A	Color2 [DarkGray]	1	4		19.4311	19.1744	19.8078	19.826	12.7191	12.3673	14.3148	14.2513	20.7955	20.9316	21.5961	21.5545
+	3.06159	4.64274	O75718	O75718	CRTAP_HUMAN	CRTAP	Cartilage-associated protein	Color2 [DarkGray]	1	4		16.6911	19.0263	17.9896	18.7679	12.6839	11.7056	14.0819	12.2437	11.9279	14.196	13.4754	14.3047
+	3.02424	4.60591	Q8NBJ5	Q8NBJ5	GT251_HUMAN	COLGALT1	Procollagen galactosyltransferase 1	Color2 [DarkGray]	1	4		17.6766	17.8944	18.2892	18.4278	12.9554	12.8024	13.4833	14.2991	13.7915	11.3074	14.058	14.7074
+	2.89151	3.06173	Q3SZR3	Q3SZR3	SWISS-PROT:Q3SZR3	SWISS-PROT:Q3SZR3		Color2 [DarkGray]	1	4		15.8843	16.3282	16.7885	17.4411	12.5844	12.5735	14.3639	13.1197	13.2981	13.3046	12.8181	14.7744
+	2.88187	0.862714	P61978	P61978	HNRPK_HUMAN	HNRNPK	Heterogeneous nuclear ribonucleoprotein K	Color2 [DarkGray]	1	4		16.8578	17.017	17.0834	17.0732	16.68	15.3495	16.3503	16.0455	15.9799	16.0157	16.5746	16.0103
+	2.84607	2.69007	P01044-1;P01045-1;Q2KJ62	P01044-1;P01045-1;Q2KJ62	SWISS-PROT:P01044-1;SWISS-PROT:P01045-1;TREMBL:Q2KJ62	SWISS-PROT:P01044-1;SWISS-PROT:P01045-1;TREMBL:Q2KJ62		Color2 [DarkGray]	1	4		15.4823	16.0296	15.8204	16.4124	12.0661	13.2845	14.3139	13.5446	12.0147	13.7182	13.2252	14.0263
+	2.81892	2.83851	Q3T052	Q3T052	TREMBL:Q3T052;Q5EA67	TREMBL:Q3T052;Q5EA67		Color2 [DarkGray]	1	4		17.0209	16.9047	17.0546	17.9277	12.7286	13.5551	13.5668	15.8795	13.0872	14.5449	15.2418	14.6801
+	2.75634	3.45587	O75821	O75821	EIF3G_HUMAN	EIF3G	Eukaryotic translation initiation factor 3 subunit G	Color2 [DarkGray]	1	4		16.3051	16.6523	16.6329	17.0163	14.9055	15.5317	14.4676	13.0392	12.3349	12.5107	12.883	15.0544
+	2.59475	-3.02888	O43681	O43681	GET3_HUMAN	GET3	ATPase GET3	Color2 [DarkGray]	1	4		13.0042	12.849	12.0861	14.0048	11.8136	11.8911	14.9539	12.496	14.8814	15.6444	16.9218	16.6119
+	2.52137	-2.22142	Q15084	Q15084	PDIA6_HUMAN	PDIA6	Protein disulfide-isomerase A6	Color2 [DarkGray]	1	4		11.93	13.1598	13.1232	13.3878	13.3715	15.245	14.1832	12.5651	15.2205	14.8007	14.4777	15.9876
+	2.51924	-1.18597	P27816	P27816	MAP4_HUMAN	MAP4	Microtubule-associated protein 4	Color2 [DarkGray]	1	4		12.697	12.824	13.4606	13.2494	11.8908	13.1637	13.7953	14.1331	14.5675	14.0775	14.4862	13.8437
+	2.50909	3.76898	ENSEMBL:ENSBTAP00000011227	ENSEMBL:ENSBTAP00000011227	(Bos	(Bos		Color2 [DarkGray]	1	4		16.5086	17.1329	17.2691	17.7345	13.6825	12.2278	13.7595	13.2536	11.5946	12.8247	14.141	15.0087
+	2.40265	3.89419	Q05B55	Q05B55	TREMBL:Q05B55	TREMBL:Q05B55		Color2 [DarkGray]	1	4		17.9506	19.0657	18.712	19.4274	12.368	12.0055	15.0705	13.8326	16.7183	15.4486	12.9315	14.4806
	2.39429	-0.666437	P62979	P62979	RS27A_HUMAN	RPS27A	Ubiquitin-40S ribosomal protein S27a	Color2 [DarkGray]	1	4		20.9024	20.4874	20.5823	20.8576	20.343	20.3962	20.1206	20.5451	21.1206	21.391	21.6409	21.343
+	2.36457	2.16344	P12763	P12763	SWISS-PROT:P12763	SWISS-PROT:P12763		Color2 [DarkGray]	1	4		18.2016	19.2251	19.4006	19.5077	15.9202	16.6939	15.6873	15.8805	16.5412	16.6879	18.0539	16.3982
+	2.3434	1.52576	ENSEMBL:ENSBTAP00000037665	ENSEMBL:ENSBTAP00000037665	(Bos	(Bos		Color2 [DarkGray]	1	4		14.0622	14.5381	15.0374	15.4363	12.7779	12.3464	13.8557	13.0139	13.16	12.8037	13.6314	13.3758
+	2.33114	2.18847	P55884	P55884	EIF3B_HUMAN	EIF3B	Eukaryotic translation initiation factor 3 subunit B	Color2 [DarkGray]	1	4		14.9771	16.493	16.1074	16.3171	14.3795	13.1977	13.8712	15.0453	13.0223	13.454	14.7235	13.9408
+	2.32691	1.76495	ENSEMBL:ENSBTAP00000018574	ENSEMBL:ENSBTAP00000018574	(Bos	(Bos		Color2 [DarkGray]	1	4		14.8496	15.3652	15.2138	15.4944	12.0055	14.3266	13.0909	13.1924	13.6525	14.1814	12.3946	13.6346
+	2.27643	6.40154	ENSEMBL:ENSBTAP00000024462	ENSEMBL:ENSBTAP00000024466;ENSEMBL:ENSBTAP00000024462	(Bos	(Bos		Color2 [DarkGray]	1	4		22.4601	22.7369	23.2346	23.6865	18.7576	19.7428	14.0594	15.2083	12.6555	16.3044	18.0567	19.4955
+	2.26576	0.953107	O14639	O14639	ABLM1_HUMAN	ABLIM1	Actin-binding LIM protein 1	Color2 [DarkGray]	1	4		16.14	15.7158	16.2345	16.3814	15.2841	15.5892	15.161	14.7304	15.3023	15.5756	14.9967	14.7848
+	2.26142	-1.39999	Q96CS3	Q96CS3	FAF2_HUMAN	FAF2	FAS-associated factor 2	Color2 [DarkGray]	1	4		13.6631	13.8913	13.158	13.4399	12.8151	12.5528	14.9128	13.3388	15.432	14.4805	15.4507	14.389
+	2.19749	3.09599	O60716	O60716	CTND1_HUMAN	CTNND1	Catenin delta-1	Color2 [DarkGray]	1	4		16.7653	16.6832	17.8962	17.9667	14.6213	14.285	13.0972	13.4647	15.5611	15.0069	12.5502	13.8094
+	2.19533	-1.5584	P35249	P35249	RFC4_HUMAN	RFC4	Replication factor C subunit 4	Color2 [DarkGray]	1	4		14.6451	15.0183	15.2198	15.8045	14.5801	13.6094	14.3478	15.5343	16.6305	16.1103	16.6548	17.5256
+	2.17341	1.47895	Q9UBS4	Q9UBS4	DJB11_HUMAN	DNAJB11	DnaJ homolog subfamily B member 11	Color2 [DarkGray]	1	4		14.5628	14.8847	15.5474	15.5716	13.0572	11.0578	13.7145	12.6596	14.1186	13.8005	12.8943	13.8373
+	2.13856	-1.72836	Q9Y265	Q9Y265	RUVB1_HUMAN	RUVBL1	RuvB-like 1	Color2 [DarkGray]	1	4		15.3816	13.6241	14.3506	13.6968	16.0749	15.6605	14.8873	16.1283	15.55	16.2076	16.0495	16.1594
+	2.11308	1.77007	P22626	P22626	ROA2_HUMAN	HNRNPA2B1	Heterogeneous nuclear ribonucleoproteins A2/B1	Color2 [DarkGray]	1	4		15.4985	16.6139	16.9609	17.5665	17.1913	14.5114	15.9701	14.7935	15.035	15.0507	14.5417	14.9322
+	2.10918	-1.89799	P40937	P40937	RFC5_HUMAN	RFC5	Replication factor C subunit 5	Color2 [DarkGray]	1	4		12.8059	12.1541	13.0525	13.7895	12.6964	12.209	14.7441	13.2831	14.061	14.5674	15.674	15.0915
+	2.10128	2.39001	Q6ZVM7	Q6ZVM7	TM1L2_HUMAN	TOM1L2	TOM1-like protein 2	Color2 [DarkGray]	1	4		17.2231	18.1806	18.4496	19.2456	15.9116	16.4176	14.0575	16.1028	14.7676	16.8197	15.6126	16.339
	2.07606	0.862216	Q3SX09	Q3SX09;P02070;P68871;P02100;P69891;P69892;P02042	TREMBL:Q3SX09	TREMBL:Q3SX09		Color2 [DarkGray]	1	4		16.0398	16.5025	15.8884	16.5087	16.1876	14.9654	15.2056	15.3487	15.0002	15.2867	15.4537	15.7499
	2.06644	1.13292	Q5SW79	Q5SW79	CE170_HUMAN	CEP170	Centrosomal protein of 170 kDa	Color2 [DarkGray]	1	4		15.992	16.2001	17.0098	16.6428	14.6168	15.2894	12.8947	14.3783	15.8405	15.3632	14.984	15.1252
+	2.05485	-3.11802	Q9UBP9	Q9UBP9	GULP1_HUMAN	GULP1	PTB domain-containing engulfment adapter protein 1	Color2 [DarkGray]	1	4		12.8603	13.3887	16.1686	13.1985	15.6342	15.7765	14.0541	16.7914	16.6198	16.7066	16.8726	17.8892
	1.99534	-0.277605	P68363;Q71U36;Q9BQE3	Q6PEY2;P0DPH8;Q9BQE3;P68363;P0DPH7;Q71U36	TBA1A_HUMAN;TBA1B_HUMAN;TBA1C_HUMAN	TUBA1A;TUBA1B;TUBA1C	Tubulin alpha-1B chain	Color2 [DarkGray]	1	4		17.5441	17.6892	17.7459	17.8423	17.1358	17.3973	16.7771	18.0843	17.8848	18.0314	18.0701	17.9455
+	1.96158	1.58948	P07237	P07237	PDIA1_HUMAN	P4HB	Protein disulfide-isomerase	Color2 [DarkGray]	1	4		16.1416	16.2482	16.2611	16.5983	15.5365	15.0839	14.3961	15.1058	14.6939	15.4728	15.1857	13.5389
	1.95299	1.42305	Q86V81	Q86V81	THOC4_HUMAN	ALYREF	THO complex subunit 4	Color2 [DarkGray]	1	4		15.271	16.027	16.5427	16.9182	15.3981	14.459	15.8307	15.787	15.1594	14.466	14.5167	14.9245
+	1.9458	-2.50196	P60468	P60468	SC61B_HUMAN	SEC61B	Protein transport protein Sec61 subunit beta	Color2 [DarkGray]	1	4		15.4094	12.754	13.4201	13.0612	14.123	13.9016	15.7971	15.7294	15.5618	15.8192	17.1665	16.1049
+	1.93205	2.05792	Q2KJF1	Q2KJF1	TREMBL:Q2KJF1	TREMBL:Q2KJF1		Color2 [DarkGray]	1	4		15.2282	14.9958	16.5877	16.3971	13.167	13.4833	14.8998	12.5373	14.2216	13.5451	12.6788	14.5316
	1.92027	1.11905	Q15149	Q15149	PLEC_HUMAN	PLEC	Plectin	Color2 [DarkGray]	1	4		16.3321	16.758	17.5327	17.0104	16.5934	15.6303	15.8084	16.3091	16.0894	15.7299	15.2736	16.0639
	1.91116	1.12231	Q3SZH5	Q3SZH5	TREMBL:Q3SZH5	TREMBL:Q3SZH5		Color2 [DarkGray]	1	4		13.8032	14.5143	14.7123	14.8691	12.9363	11.8247	13.4874	12.937	12.872	13.2118	13.4387	13.8872
	1.89177	-0.687437	P11142	P11142	HSP7C_HUMAN	HSPA8	Heat shock cognate 71 kDa protein	Color2 [DarkGray]	1	4		19.0435	18.8825	19.2173	19.2305	18.5948	18.4187	18.3474	17.9855	19.4371	19.5095	20.1079	20.0691
	1.88945	0.726742	P11021	P11021	BIP_HUMAN	HSPA5	Endoplasmic reticulum chaperone BiP	Color2 [DarkGray]	1	4		18.0101	18.7035	18.5589	18.8911	16.804	17.5572	16.7788	17.1226	17.6208	17.987	17.7243	17.9245
+	1.88464	2.09591	P23284	P23284	PPIB_HUMAN	PPIB	Peptidyl-prolyl cis-trans isomerase B	Color2 [DarkGray]	1	4		15.0552	15.0075	15.644	15.7853	12.4879	12.5667	13.7621	13.5126	12.2767	12.3545	14.52	13.9571
	1.88351	-1.06887	Q8NHZ8	Q8NHZ8	CDC26_HUMAN	CDC26	Anaphase-promoting complex subunit CDC26	Color2 [DarkGray]	1	4		12.7081	13.7567	13.3731	13.9203	13.4736	12.3752	15.001	13.3555	14.1616	14.5507	14.449	14.8726
	1.8408	1.06278	ENSEMBL:ENSBTAP00000007350	P01030;ENSEMBL:ENSBTAP00000007350	(Bos	(Bos		Color2 [DarkGray]	1	4		14.866	15.2586	15.9509	15.2399	15.1707	14.2967	13.5474	14.7829	14.1144	13.9771	14.906	14.0667
	1.81473	-1.19279	P46379	P46379	BAG6_HUMAN	BAG6	Large proline-rich protein BAG6	Color2 [DarkGray]	1	4		19.9459	20.1079	20.7634	20.6186	16.8192	17.7655	14.4397	13.6287	20.8727	21.2477	21.9566	22.1301
+	1.80373	2.59765	Q2UVX4	Q2UVX4	SWISS-PROT:Q2UVX4	SWISS-PROT:Q2UVX4		Color2 [DarkGray]	1	4		15.1941	15.4731	17.2051	17.1563	14.7021	13.609	14.3402	12.9017	12.4008	13.0562	14.8622	14.3188
	1.77162	0.844698	P05783	P05783	K1C18_HUMAN	KRT18	Keratin, type I cytoskeletal 18	Color2 [DarkGray]	1	4		17.4227	17.4413	16.9305	18.125	16.6236	16.5994	17.2804	16.1359	16.7632	16.6182	16.4178	16.7416
	1.74569	-0.506995	Q00325	Q00325	MPCP_HUMAN	SLC25A3	Phosphate carrier protein, mitochondrial	Color2 [DarkGray]	1	4		16.7048	17.1334	16.8203	17.1737	17.636	17.299	17.331	18.0128	17.7388	17.2202	17.4366	17.4646
	1.73393	-0.515505	P10909	P10909	CLUS_HUMAN	CLU	Clusterin	Color2 [DarkGray]	1	4		13.2259	13.6284	13.8199	13.752	12.3607	13.2006	14.6043	12.9258	14.049	14.1429	14.3615	13.9348
	1.72567	1.91262	Q7Z2W4	Q7Z2W4	ZCCHV_HUMAN	ZC3HAV1	Zinc finger CCCH-type antiviral protein 1	Color2 [DarkGray]	1	4		16.2141	15.6265	16.9314	18.2626	14.4797	13.8001	15.3635	15.6308	14.641	14.6757	15.4204	14.647
	1.7156	-0.748654	P26447	P26447	S10A4_HUMAN	S100A4	Protein S100-A4	Color2 [DarkGray]	1	4		16.3461	16.4418	16.2601	15.4856	17.032	15.8886	16.6064	15.8274	16.7679	16.6971	17.0353	17.0279
	1.66758	-2.29262	P02535-1	P02535-1	SWISS-PROT:P02535-1	SWISS-PROT:P02535-1		Color2 [DarkGray]	1	4		12.3047	13.2106	14.9989	12.7796	16.1427	14.8676	15.502	13.4994	15.8192	14.2833	16.0963	16.2653
	1.63989	1.22428	Q9Y4I1	Q9Y4I1	MYO5A_HUMAN	MYO5A	Unconventional myosin-Va	Color2 [DarkGray]	1	4		16.682	15.7774	15.1603	16.4246	14.7402	14.8874	13.3515	15.3471	14.9324	15.2527	14.7324	14.2297
	1.60459	1.60424	P02769	P02769;P02768-1;P02768	SWISS-PROT:P02769	SWISS-PROT:P02769		Color2 [DarkGray]	1	4		19.3113	19.7912	20.1946	20.714	20.7307	18.1832	20.3211	18.5632	17.6917	17.865	18.3575	19.68
	1.53662	1.83416	Q96AY3	Q96AY3	FKB10_HUMAN	FKBP10	Peptidyl-prolyl cis-trans isomerase FKBP10	Color2 [DarkGray]	1	4		13.8043	15.0403	14.7522	15.2009	11.9222	12.6518	12.7627	13.6943	12.5695	11.5107	13.1886	14.1923
	1.52271	-0.735786	P14923	P14923	PLAK_HUMAN	JUP	Junction plakoglobin	Color2 [DarkGray]	1	4		16.9069	16.92	17.222	17.5578	17.7389	18.665	18.2943	17.32	18.1803	17.332	17.7956	18.242
	1.46851	-0.749851	Q92900	Q92900	RENT1_HUMAN	UPF1	Regulator of nonsense transcripts 1	Color2 [DarkGray]	1	4		13.06	13.7296	13.7242	13.2501	14.0874	13.1013	13.2771	14.178	13.9316	13.7376	14.6718	14.4224
	1.46262	0.837525	Q14244	Q14244	MAP7_HUMAN	MAP7	Ensconsin	Color2 [DarkGray]	1	4		17.3832	17.4188	17.113	17.6021	16.6494	15.8871	16.3963	16.163	15.8791	16.5473	16.4476	17.293
	1.45409	-1.15891	P20908	P20908	CO5A1_HUMAN	COL5A1	Collagen alpha-1(V) chain	Color2 [DarkGray]	1	4		13.8858	13.0167	13.4319	13.3969	13.8418	15.0426	14.5303	12.4189	15.2595	14.9916	13.4919	14.6239
	1.44359	1.26115	Q14152	Q14152	EIF3A_HUMAN	EIF3A	Eukaryotic translation initiation factor 3 subunit A	Color2 [DarkGray]	1	4		13.9919	14.7296	15.2885	14.7764	13.2318	13.6256	14.9794	13.2155	12.7716	14.18	14.0208	12.7694
	1.41891	-1.46619	P57088	P57088	TMM33_HUMAN	TMEM33	Transmembrane protein 33	Color2 [DarkGray]	1	4		13.0817	15.1102	14.4775	14.1717	15.2679	15.4083	16.3607	15.5585	15.5655	15.5466	16.6523	14.9415
	1.39128	-2.06392	Q9BQA1	Q9BQA1	MEP50_HUMAN	WDR77	Methylosome protein 50	Color2 [DarkGray]	1	4		12.3375	15.543	14.1863	12.9246	15.1829	14.6089	14.9249	14.4727	14.8072	15.8669	16.3656	16.2072
	1.39033	1.35627	Q3SX28	Q3SX28	TREMBL:Q3SX28;Q5KR48	TREMBL:Q3SX28;Q5KR48		Color2 [DarkGray]	1	4		17.0244	17.633	17.1378	16.9225	16.1433	16.9517	14.9462	16.8229	16.5585	16.5366	15.7585	14.439
	1.34876	1.35646	Q14677	Q14677	EPN4_HUMAN	CLINT1	Clathrin interactor 1	Color2 [DarkGray]	1	4		16.1291	16.0667	16.5166	16.7095	14.9257	14.5268	14.6345	15.2916	14.8446	15.5093	16.0088	13.6334
	1.34304	-0.650697	P42167	P42167	LAP2B_HUMAN	TMPO	Lamina-associated polypeptide 2, isoforms beta/gamma	Color2 [DarkGray]	1	4		14.3342	14.1331	15.0352	14.0266	13.4766	14.1171	14.0423	15.541	14.8294	14.835	15.3402	15.1274
	1.33693	-2.7492	Q9UJX5	Q9UJX5	APC4_HUMAN	ANAPC4	Anaphase-promoting complex subunit 4	Color2 [DarkGray]	1	4		13.4595	12.9043	12.9453	17.3098	12.0258	12.8063	13.9745	13.9128	16.4318	16.4233	17.5353	17.2253
	1.32969	0.682813	O60762	O60762	DPM1_HUMAN	DPM1	Dolichol-phosphate mannosyltransferase subunit 1	Color2 [DarkGray]	1	4		15.7574	16.3012	16.0676	16.6946	15.3514	14.7125	14.3568	15.5554	15.0384	15.8239	15.8238	15.4034
	1.32246	-0.741446	Q96II8	Q96II8	LRCH3_HUMAN	LRCH3	DISP complex protein LRCH3	Color2 [DarkGray]	1	4		13.3237	13.7198	13.713	13.3742	13.6413	14.0105	14.6548	14.1227	14.2666	13.769	14.0075	15.0533
	1.32205	1.09673	Q8NC51	Q8NC51	PAIRB_HUMAN	SERBP1	Plasminogen activator inhibitor 1 RNA-binding protein	Color2 [DarkGray]	1	4		17.198	17.3847	17.9994	18.0791	16.7985	15.573	17.493	16.4216	15.6561	16.2923	17.4334	16.8925
	1.31739	-1.14288	P42704	P42704	LPPRC_HUMAN	LRPPRC	Leucine-rich PPR motif-containing protein, mitochondrial	Color2 [DarkGray]	1	4		12.4448	13.9574	12.3852	13.3443	13.6323	12.8667	14.2561	14.6805	13.381	14.4321	14.4399	14.4503
	1.28102	-0.471564	Q9NVI7	Q9NVI7;Q5T9A4	ATD3A_HUMAN	ATAD3A	ATPase family AAA domain-containing protein 3A	Color2 [DarkGray]	1	4		15.8606	16.3217	16.2161	16.5342	16.4033	16.4072	16.1598	16.1897	16.455	16.9503	16.4854	16.9282
	1.27578	-1.00842	Q9BZH6	Q9BZH6	WDR11_HUMAN	WDR11	WD repeat-containing protein 11	Color2 [DarkGray]	1	4		13.2589	13.2476	14.2581	12.4202	13.9962	14.4124	14.4356	13.5531	14.0621	14.7636	13.9495	14.4434
	1.27543	-0.796315	P19474	P19474	RO52_HUMAN	TRIM21	E3 ubiquitin-protein ligase TRIM21	Color2 [DarkGray]	1	4		18.4615	18.1567	18.9185	18.8888	12.3435	12.8737	14.0503	14.229	18.8901	18.9735	19.7591	19.9882
	1.26348	-1.93547	Q86TG7	Q86TG7	PEG10_HUMAN	PEG10	Retrotransposon-derived protein PEG10	Color2 [DarkGray]	1	4		13.0586	13.1393	15.6272	14.4858	11.2958	11.9686	13.6289	12.855	15.1176	15.423	15.9903	17.5218
	1.25591	-0.45391	P61158	P61158	ARP3_HUMAN	ACTR3	Actin-related protein 3	Color2 [DarkGray]	1	4		17.8154	17.9211	17.5889	17.9607	17.7048	18.3134	16.9009	18.2159	18.2059	18.6413	17.8323	18.4222
	1.25291	1.42102	Q8IVL5	Q8IVL5	P3H2_HUMAN	P3H2	Prolyl 3-hydroxylase 2	Color2 [DarkGray]	1	4		15.4966	13.7872	14.9886	15.8495	12.5032	12.075	14.4989	12.154	12.9184	13.9377	13.0023	14.5794
	1.20028	0.739335	O15027	O15027	SC16A_HUMAN	SEC16A	Protein transport protein Sec16A	Color2 [DarkGray]	1	4		16.6732	17.0098	17.345	17.7449	15.9136	16.3776	15.7889	16.8075	15.9591	16.5239	16.2831	17.0495
	1.16517	-0.419173	P15924	P15924	DESP_HUMAN	DSP	Desmoplakin	Color2 [DarkGray]	1	4		16.9521	16.6066	16.8072	17.1181	17.2886	18.4929	17.9487	16.3037	17.7237	17.1148	17.029	17.2933
	1.15818	1.45886	Q92804	Q92804	RBP56_HUMAN	TAF15	TATA-binding protein-associated factor 2N	Color2 [DarkGray]	1	4		15.1702	14.9378	15.5569	14.7368	14.2043	12.5591	13.9611	14.5922	11.754	14.2729	14.5179	14.0215
	1.15707	-0.62238	P35527	P35527	SWISS-PROT:P35527	SWISS-PROT:P35527		Color2 [DarkGray]	1	4		21.3376	20.8034	21.6584	21.7675	22.5165	23.5285	23.4041	21.4972	22.5545	21.823	21.7876	21.8913
	1.15504	-1.19806	O95816	O95816	BAG2_HUMAN	BAG2	BAG family molecular chaperone regulator 2	Color2 [DarkGray]	1	4		18.4005	17.3414	19.1055	19.1557	20.1581	15.8201	18.3765	19.6042	19.2876	19.1443	19.7006	20.6628
	1.14964	-2.48887	O95905	O95905	ECD_HUMAN	ECD	Protein ecdysoneless homolog	Color2 [DarkGray]	1	4		16.6377	18.0613	14.9066	13.1639	17.3457	17.1816	13.5945	17.3393	17.6442	17.8998	19.3804	17.8006
	1.14838	1.36551	Q9Y3I0	Q9Y3I0	RTCB_HUMAN	RTCB	RNA-splicing ligase RtcB homolog	Color2 [DarkGray]	1	4		15.7526	13.7219	14.4555	14.5195	12.5236	13.2303	14.793	14.7922	12.2937	14.4365	12.8232	13.434
	1.1292	-0.945941	P09211	P09211	GSTP1_HUMAN	GSTP1	Glutathione S-transferase P	Color2 [DarkGray]	1	4		16.2626	17.6212	17.4439	17.6618	17.4323	18.3659	18.9697	18.1682	17.5289	18.0169	18.3314	18.896
	1.10499	-1.76294	P40938	P40938	RFC3_HUMAN	RFC3	Replication factor C subunit 3	Color2 [DarkGray]	1	4		16.838	13.2527	13.7398	13.8807	13.0672	15.6632	14.0621	13.0579	16.3471	15.6769	16.3854	16.3536
	1.10471	-0.735208	O75044	P0DJJ0;O75044;P0DMP2	SRGP2_HUMAN	SRGAP2	SLIT-ROBO Rho GTPase-activating protein 2	Color2 [DarkGray]	1	4		13.61	14.2184	13.6848	13.3757	12.2599	13.8567	13.7612	14.3544	13.6013	14.8991	14.8272	14.5022
	1.10005	0.480854	Q06830	Q06830	PRDX1_HUMAN	PRDX1	Peroxiredoxin-1	Color2 [DarkGray]	1	4		17.6753	17.9582	17.7369	18.3011	17.0534	17.5022	17.2684	17.6372	17.0257	17.5949	17.8441	17.2834
	1.07495	-2.33805	P43243	P43243	MATR3_HUMAN	MATR3	Matrin-3	Color2 [DarkGray]	1	4		15.5015	12.1653	13.7513	12.7303	14.5446	14.411	14.8997	15.051	14.608	14.9358	15.5673	18.3895
	1.06846	-0.900705	O43175	O43175	SERA_HUMAN	PHGDH	D-3-phosphoglycerate dehydrogenase	Color2 [DarkGray]	1	4		15.7375	15.2204	16.1665	16.5671	15.4965	15.946	16.0292	14.6392	15.9209	16.7721	17.4148	17.1866
	1.06564	-1.72935	Q01813	P08237;Q01813;P17858	PFKAP_HUMAN	PFKP	ATP-dependent 6-phosphofructokinase, platelet type	Color2 [DarkGray]	1	4		15.2775	15.9081	12.9431	12.8662	13.9838	15.2394	14.1964	13.562	15.2146	16.1764	16.6549	15.8665
	1.06525	-1.8336	Q9UM11	Q9UM11	FZR1_HUMAN	FZR1	Fizzy-related protein homolog	Color2 [DarkGray]	1	4		12.7884	13.8194	13.3312	13.5629	12.1959	12.0265	13.7387	12.9023	12.8851	15.152	15.7802	17.019
	1.05132	0.801567	Q8WWM7	Q8WWM7	ATX2L_HUMAN	ATXN2L	Ataxin-2-like protein	Color2 [DarkGray]	1	4		16.4049	16.2889	15.7253	16.7579	15.9416	14.6906	16.0352	15.0051	15.1265	14.9389	16.4317	15.4737
	1.04345	-0.468583	O15144	O15144	ARPC2_HUMAN	ARPC2	Actin-related protein 2/3 complex subunit 2	Color2 [DarkGray]	1	4		16.1559	16.5537	15.9707	16.9637	17.0026	16.9492	16.2659	17.2811	16.9823	17.0253	16.7298	16.7811
	1.03649	-0.340497	O14744	O14744	ANM5_HUMAN	PRMT5	Protein arginine N-methyltransferase 5	Color2 [DarkGray]	1	4		15.312	15.4228	15.9191	15.1547	14.8511	15.4419	14.4195	16.1443	15.8482	15.8716	15.7024	15.7483
	1.03505	0.608687	P42166	P42166;P42167	LAP2A_HUMAN	TMPO	Lamina-associated polypeptide 2, isoform alpha	Color2 [DarkGray]	1	4		16.9806	17.1237	17.6586	17.5926	16.9002	15.7941	16.5934	17.6097	16.3306	16.3545	17.407	16.8286
	1.03228	-0.318897	P08238	P08238	HS90B_HUMAN	HSP90AB1	Heat shock protein HSP 90-beta	Color2 [DarkGray]	1	4		15.9817	16.1551	16.2587	16.3677	16.5366	15.5269	16.9971	15.5028	16.4202	16.1997	16.5659	16.853
	1.03015	0.480275	Q14498	Q14498	RBM39_HUMAN	RBM39	RNA-binding protein 39	Color2 [DarkGray]	1	4		15.1688	15.5339	15.5636	16.1021	15.3698	14.85	15.3348	14.986	14.7696	14.9821	15.4107	15.2849
	1.01569	1.10248	O15372	O15372	EIF3H_HUMAN	EIF3H	Eukaryotic translation initiation factor 3 subunit H	Color2 [DarkGray]	1	4		14.8212	15.4916	15.5777	15.0961	14.3705	14.596	14.4372	15.1927	12.6544	14.7774	15.0201	14.1248
	0.981818	1.087	P51116	P51116	FXR2_HUMAN	FXR2	Fragile X mental retardation syndrome-related protein 2	Color2 [DarkGray]	1	4		13.5244	14.7403	14.6025	14.6373	13.8499	12.77	13.8494	12.973	12.0202	13.202	13.5431	14.3912
	0.97989	0.483451	Q07157	Q07157	ZO1_HUMAN	TJP1	Tight junction protein ZO-1	Color2 [DarkGray]	1	4		18.4343	18.1859	18.6282	18.5028	17.8204	18.3638	17.4532	18.0156	17.9632	18.5051	17.9947	17.3544
	0.978305	1.12467	P80723	P80723	BASP1_HUMAN	BASP1	Brain acid soluble protein 1	Color2 [DarkGray]	1	4		15.9884	16.1572	16.5064	17.4905	14.3959	14.4392	16.1925	16.1541	14.4934	15.9108	16.525	14.7147
	0.973766	0.658249	Q96PK6	Q96PK6	RBM14_HUMAN	RBM14	RNA-binding protein 14	Color2 [DarkGray]	1	4		16.7132	16.4951	17.345	17.1934	16.2141	15.0589	16.1276	16.7142	15.846	15.7435	16.6568	16.8674
	0.95387	0.513621	Q5D862	Q5D862	SWISS-PROT:Q5D862	SWISS-PROT:Q5D862		Color2 [DarkGray]	1	4		15.2326	15.1961	15.8999	15.9661	16.5546	15.908	16.9065	14.7374	15.5723	14.7902	14.8278	15.0499
	0.94969	0.931388	O75128	O75128	COBL_HUMAN	COBL	Protein cordon-bleu	Color2 [DarkGray]	1	4		15.2284	15.9846	14.2321	14.7842	14.3313	14.8233	14.0753	14.772	14.1585	14.8128	13.2032	14.3292
	0.944521	0.590651	P01966	P01966	SWISS-PROT:P01966	SWISS-PROT:P01966		Color2 [DarkGray]	1	4		17.1879	17.3829	16.5193	16.5553	15.8749	16.7538	16.8412	16.2233	16.2618	16.9471	16.2438	15.83
	0.939538	0.789726	Q3ZBS7	Q3ZBS7	TREMBL:Q3ZBS7	TREMBL:Q3ZBS7		Color2 [DarkGray]	1	4		16.9423	16.6341	16.48	16.5767	15.852	16.3735	15.6413	16.2314	16.3791	16.3561	16.107	14.632
	0.93828	-3.79731	Q9UJX2	Q9UJX2	CDC23_HUMAN	CDC23	Cell division cycle protein 23 homolog	Color2 [DarkGray]	1	4		13.42	13.3311	13.5008	21.502	12.4414	11.7394	13.9633	13.4148	19.0014	18.3818	19.2061	20.3538
	0.925874	0.499992	P38646	P38646	GRP75_HUMAN	HSPA9	Stress-70 protein, mitochondrial	Color2 [DarkGray]	1	4		17.6701	18.3141	18.3115	18.3307	17.3505	16.856	16.6629	16.9159	17.2678	17.5926	17.4755	18.2905
	0.918376	0.871764	Q15233	Q15233	NONO_HUMAN	NONO	Non-POU domain-containing octamer-binding protein	Color2 [DarkGray]	1	4		19.644	19.6308	19.3974	18.612	18.4926	17.866	18.2581	18.7185	17.4906	19.3265	18.9319	18.0482
	0.88875	-0.848307	Q02413	Q02413	DSG1_HUMAN	DSG1	Desmoglein-1	Color2 [DarkGray]	1	4		15.3123	14.9697	15.5666	16.4181	16.5237	16.6089	17.0026	15.6802	16.962	15.5667	16.0257	17.1055
	0.860747	-0.350489	Q0ZGT2	Q0ZGT2	NEXN_HUMAN	NEXN	Nexilin	Color2 [DarkGray]	1	4		15.8448	16.4224	15.973	16.5827	16.2111	16.6288	15.5345	16.1539	16.4656	16.7582	16.3076	16.6934
	0.857185	-1.54315	Q7Z794	Q7Z794	SWISS-PROT:Q7Z794	SWISS-PROT:Q7Z794		Color2 [DarkGray]	1	4		16.1958	13.8012	17.3345	16.9896	18.873	17.7087	18.5025	17.8415	18.2058	17.0061	16.7768	18.505
	0.846394	0.698283	P46783	Q9NQ39;P46783	RS10_HUMAN	RPS10	40S ribosomal protein S10	Color2 [DarkGray]	1	4		16.8483	16.5903	17.9167	17.2328	15.2478	15.7867	16.5368	16.8531	15.834	16.209	17.2329	16.5192
	0.845565	1.05108	Q9UPN4	Q9UPN4	CP131_HUMAN	CEP131	Centrosomal protein of 131 kDa	Color2 [DarkGray]	1	4		16.5686	14.9845	15.9246	16.5186	14.7114	13.9424	13.1219	14.5761	14.0022	14.5921	14.8357	16.3619
	0.843614	1.31551	Q04837	Q04837	SSBP_HUMAN	SSBP1	Single-stranded DNA-binding protein, mitochondrial	Color2 [DarkGray]	1	4		16.4164	17.4225	18.8634	18.1296	14.5101	15.201	16.9089	17.9237	14.7939	16.3033	17.4374	17.0353
	0.834625	0.668198	P12004	P12004	PCNA_HUMAN	PCNA	Proliferating cell nuclear antigen	Color2 [DarkGray]	1	4		13.5096	12.8979	14.0573	14.3042	13.4719	12.5814	13.0061	14.315	13.6772	12.5126	13.1191	12.7872
	0.834603	0.356755	Q16643	Q16643	DREB_HUMAN	DBN1	Drebrin	Color2 [DarkGray]	1	4		18.7463	18.5464	18.3415	18.7542	18.0899	18.4742	17.0298	18.6971	18.5291	18.5946	18.0153	17.8225
	0.821498	1.11475	P23246	P23246	SFPQ_HUMAN	SFPQ	Splicing factor, proline- and glutamine-rich	Color2 [DarkGray]	1	4		20.3857	20.5451	20.1946	19.259	19.6037	18.596	18.9127	19.3357	18.2158	20.2185	19.8132	17.678
	0.811565	-0.619323	Q969X5	Q969X5	ERGI1_HUMAN	ERGIC1	Endoplasmic reticulum-Golgi intermediate compartment protein 1	Color2 [DarkGray]	1	4		12.7301	13.9824	13.8236	13.6106	13.9533	13.8211	14.0701	13.9425	14.4059	13.4546	14.1174	14.6463
	0.807474	0.627837	Q14974	Q14974	IMB1_HUMAN	KPNB1	Importin subunit beta-1	Color2 [DarkGray]	1	4		17.1499	16.35	17.1693	16.2298	15.8156	15.7974	15.0952	16.5611	16.8354	16.3019	15.6141	15.6363
	0.804417	0.747852	P27658	P27658	CO8A1_HUMAN	COL8A1	Collagen alpha-1(VIII) chain	Color2 [DarkGray]	1	4		14.8074	13.8977	15.6675	14.952	13.7834	13.5106	13.5108	15.2959	14.622	13.7937	13.423	14.4945
	0.802735	0.277238	Q00839	Q00839	HNRPU_HUMAN	HNRNPU	Heterogeneous nuclear ribonucleoprotein U	Color2 [DarkGray]	1	4		16.2949	16.0134	16.311	16.4226	16.2345	15.1961	16.2142	16.507	15.6682	15.7948	16.2112	16.2588
	0.794115	-0.339123	P68366	Q6PEY2;P0DPH8;Q9NY65;Q9BQE3;P68363;P0DPH7;Q71U36;P68366	TBA4A_HUMAN	TUBA4A	Tubulin alpha-4A chain	Color2 [DarkGray]	1	4		18.3944	18.8849	18.5473	18.6033	18.3178	18.5598	17.7356	18.78	18.5745	18.8488	18.9036	19.4594
	0.790362	-0.434432	Q96S55	Q96S55	WRIP1_HUMAN	WRNIP1	ATPase WRNIP1	Color2 [DarkGray]	1	4		13.5306	14.3115	13.5443	13.6006	12.355	14.2965	13.3844	14.0935	14.1012	14.6774	14.2223	13.7239
	0.786761	-0.291593	P07437	P07437	TBB5_HUMAN	TUBB	Tubulin beta chain	Color2 [DarkGray]	1	4		18.057	18.3925	18.2061	18.4125	17.9345	18.1833	17.2982	17.7598	18.0829	18.6933	18.8221	18.6362
	0.768572	-0.723188	Q08188	Q08188	TGM3_HUMAN	TGM3	Protein-glutamine gamma-glutamyltransferase E	Color2 [DarkGray]	1	4		13.976	13.496	13.7681	14.5529	14.108	15.1734	15.6175	13.883	15.7252	14.3869	14.7852	13.7884
	0.761109	1.09181	P42677;Q71UM5	Q71UM5;P42677	RS27L_HUMAN;RS27_HUMAN	RPS27;RPS27L	40S ribosomal protein S27	Color2 [DarkGray]	1	4		14.9106	16.4906	16.4037	16.9012	15.4315	13.9352	14.5241	15.7509	15.4743	15.2418	16.1132	13.5094
	0.757416	0.269	P02545	P02545	LMNA_HUMAN	LMNA	Prelamin-A/C	Color2 [DarkGray]	1	4		18.4596	18.7053	18.8547	18.4763	18.5657	18.0728	18.5124	18.927	18.1729	18.3592	18.7672	18.1205
	0.748308	0.69465	Q9BSD7	Q9BSD7	NTPCR_HUMAN	NTPCR	Cancer-related nucleoside-triphosphatase	Color2 [DarkGray]	1	4		15.0309	15.4349	16.7005	16.3093	13.4261	13.6192	14.8292	13.458	14.7647	14.7488	15.4863	15.6971
	0.737598	0.845852	Q13347	Q13347	EIF3I_HUMAN	EIF3I	Eukaryotic translation initiation factor 3 subunit I	Color2 [DarkGray]	1	4		14.7389	13.8207	15.4299	13.4698	11.5773	13.4917	13.9576	14.5662	13.3064	14.2656	12.672	13.8319
	0.736145	-0.777188	P47755	P47755	CAZA2_HUMAN	CAPZA2	F-actin-capping protein subunit alpha-2	Color2 [DarkGray]	1	4		15.4859	16.0466	13.9186	15.78	14.076	15.1908	14.2549	16.8145	16.0308	16.4423	16.3225	15.5443
	0.734751	-0.220986	O75083	O75083	WDR1_HUMAN	WDR1	WD repeat-containing protein 1	Color2 [DarkGray]	1	4		16.613	16.707	16.4812	16.5217	16.7692	16.9969	15.9672	16.6305	16.9845	17.0773	16.4845	16.6605
	0.732036	-0.461274	Q8TEX9	Q8TEX9	IPO4_HUMAN	IPO4	Importin-4	Color2 [DarkGray]	1	4		13.9798	13.1096	12.8525	12.9681	13.0065	13.617	13.9337	12.1589	13.4764	13.8591	14.0829	13.3368
	0.729968	0.506525	Q86V48	Q86V48	LUZP1_HUMAN	LUZP1	Leucine zipper protein 1	Color2 [DarkGray]	1	4		14.3383	13.9083	13.4036	14.7956	12.9614	13.6014	14.2214	12.9462	13.1963	13.9047	13.8295	13.4892
	0.728335	-0.695123	P78347	P78347	GTF2I_HUMAN	GTF2I	General transcription factor II-I	Color2 [DarkGray]	1	4		14.5301	13.7357	12.7804	13.6766	14.7828	13.8162	14.8	14.5196	14.0379	14.1897	14.0086	15.2672
	0.720038	0.238564	Q14160	Q14160	SCRIB_HUMAN	SCRIB	Protein scribble homolog	Color2 [DarkGray]	1	4		16.5152	16.6521	16.3153	16.7318	15.8851	16.4493	16.2666	16.1718	16.0239	16.6235	16.1761	16.4365
	0.710044	-0.485024	P04264	P04264	SWISS-PROT:P04264	SWISS-PROT:P04264		Color2 [DarkGray]	1	4		22.8689	22.4626	23.1886	23.6209	24.1871	24.6486	24.48	22.848	24.141	23.3101	23.1015	23.5285
	0.709582	0.534649	Q9Y230	Q9Y230	RUVB2_HUMAN	RUVBL2	RuvB-like 2	Color2 [DarkGray]	1	4		15.8797	16.083	16.7998	16.8688	16.0746	15.9514	15.8743	15.9717	16.3236	16.1126	15.9556	15.1008
	0.707536	-1.06467	P35250	P35250	RFC2_HUMAN	RFC2	Replication factor C subunit 2	Color2 [DarkGray]	1	4		13.5515	16.0361	16.1623	16.4739	14.5039	14.2226	15.888	15.8842	16.3648	15.9593	16.9222	17.2362
	0.707274	2.00022	P25398	P25398	RS12_HUMAN	RPS12	40S ribosomal protein S12	Color2 [DarkGray]	1	4		16.6248	16.8318	15.9245	17.0932	14.4151	14.6555	15.2118	16.9018	11.209	16.0739	17.3715	13.819
	0.706285	-1.29587	Q9UBI6	Q9UBI6	GBG12_HUMAN	GNG12	Guanine nucleotide-binding protein G(I)/G(S)/G(O) subunit gamma-12	Color2 [DarkGray]	1	4		16.0828	15.0389	12.7623	16.0507	16.7324	16.3684	16.1012	16.0372	14.9814	16.7364	16.5914	16.8089
	0.70442	0.37793	Q96CW1	Q96CW1	AP2M1_HUMAN	AP2M1	AP-2 complex subunit mu	Color2 [DarkGray]	1	4		17.4994	17.7819	18.0959	17.9865	17.662	17.5151	18.1963	18.5791	17.0471	17.1028	17.7962	17.906
	0.699214	0.456728	P08708	P08708	RS17_HUMAN	RPS17	40S ribosomal protein S17	Color2 [DarkGray]	1	4		14.4671	15.4279	15.0614	15.2568	14.2202	13.0019	14.3862	14.2087	14.6076	14.6689	15.1348	13.9749
	0.674138	0.937757	B5ME19;Q99613	Q99613;B5ME19	EIF3C_HUMAN;EIFCL_HUMAN	EIF3C;EIF3CL	Eukaryotic translation initiation factor 3 subunit C-like protein	Color2 [DarkGray]	1	4		12.7209	14.7483	14.8546	15.1289	13.6943	13.4193	14.3363	15.579	12.7082	13.0455	13.4892	14.4587
	0.673682	-1.20882	Q9H853	Q9H853	TBA4B_HUMAN	TUBA4B	Putative tubulin-like protein alpha-4B	Color2 [DarkGray]	1	4		15.5545	16.3722	13.639	13.0738	15.8593	15.8368	13.6457	14.7306	15.9642	15.9992	16.6632	14.8481
	0.672721	1.15177	Q8N9B5	Q8N9B5	JMY_HUMAN	JMY	Junction-mediating and -regulatory protein	Color2 [DarkGray]	1	4		17.2846	14.5798	14.2849	14.0547	13.3012	13.6324	14.1592	14.0814	12.9142	14.1971	14.0259	14.4598
	0.672486	0.693136	P42766	P42766	RL35_HUMAN	RPL35	60S ribosomal protein L35	Color2 [DarkGray]	1	4		17.4788	16.4707	18.3968	17.0874	17.3217	16.1379	17.3357	17.1625	16.5736	16.419	17.4991	16.1696
	0.667595	1.46604	P62266	P62266	RS23_HUMAN	RPS23	40S ribosomal protein S23	Color2 [DarkGray]	1	4		18.6235	17.7356	19.2711	18.9435	18.2898	17.4454	18.5862	18.2319	17.5435	17.9788	18.9017	14.2855
	0.664933	0.504809	P23528	P23528;Q9Y281	COF1_HUMAN	CFL1	Cofilin-1	Color2 [DarkGray]	1	4		16.9889	16.8736	17.284	17.6044	16.1713	17.1189	13.4486	16.4416	17.173	17.1278	16.6658	15.7651
	0.660628	0.936599	Q8WVV4	Q8WVV4	POF1B_HUMAN	POF1B	Protein POF1B	Color2 [DarkGray]	1	4		15.1956	13.6193	14.0924	15.0075	16.5496	16.3219	14.2784	13.7172	15.1641	13.1292	12.5136	13.3615
	0.656314	0.52828	Q08211	Q08211	DHX9_HUMAN	DHX9	ATP-dependent RNA helicase A	Color2 [DarkGray]	1	4		16.8673	16.2146	17.5018	16.4899	16.5723	15.4007	17.235	17.1544	15.8031	15.9912	17.0145	16.1517
	0.653242	-0.55253	Q6ZVX7	Q6ZVX7	FBX50_HUMAN	NCCRP1	F-box only protein 50	Color2 [DarkGray]	1	4		13.2263	12.6613	13.5357	13.3219	13.9216	13.7132	14.2399	13.2037	13.8343	13.2908	13.1133	14.717
	0.64925	1.07236	Q9BPX5	Q9BPX5	ARP5L_HUMAN	ARPC5L	Actin-related protein 2/3 complex subunit 5-like protein	Color2 [DarkGray]	1	4		17.9785	16.7395	17.2584	17.5814	15.4554	17.3932	15.4395	16.8704	17.0119	17.5625	16.5256	14.1684
	0.64552	-0.912368	P57678	P57678	GEMI4_HUMAN	GEMIN4	Gem-associated protein 4	Color2 [DarkGray]	1	4		13.6421	14.0666	13.9099	14.8933	13.7151	13.9923	14.5075	13.2307	14.6489	14.2414	14.3863	16.8846
	0.644099	0.883222	Q14444	Q14444	CAPR1_HUMAN	CAPRIN1	Caprin-1	Color2 [DarkGray]	1	4		15.4786	14.4947	14.9348	13.6268	14.6592	14.4428	15.6513	14.8258	12.2926	14.5814	13.6659	14.462
	0.64293	0.647785	P36542	P36542	ATPG_HUMAN	ATP5F1C	ATP synthase subunit gamma, mitochondrial	Color2 [DarkGray]	1	4		15.9225	14.2923	15.4866	15.0489	14.3157	12.0442	14.8522	14.8647	13.8025	14.2111	14.8301	15.3154
	0.642482	-0.959365	Q12905	Q12905	ILF2_HUMAN	ILF2	Interleukin enhancer-binding factor 2	Color2 [DarkGray]	1	4		12.0224	14.281	14.9317	14.7526	13.965	14.4651	14.7641	14.3148	14.8113	15.153	15.4945	14.3664
	0.642235	0.378204	Q15365	Q15365	PCBP1_HUMAN	PCBP1	Poly(rC)-binding protein 1	Color2 [DarkGray]	1	4		17.1725	17.3665	17.5446	18.0579	16.4513	16.1724	16.5728	16.977	16.6815	17.0576	17.6866	17.2032
	0.63984	0.336976	P04792	P04792	HSPB1_HUMAN	HSPB1	Heat shock protein beta-1	Color2 [DarkGray]	1	4		17.2192	16.9032	17.2203	16.8838	17.5123	16.9384	17.4795	17.8023	16.1086	16.6795	17.228	16.8624
	0.63632	0.356978	P56134	P56134	ATPK_HUMAN	ATP5MF	ATP synthase subunit f, mitochondrial	Color2 [DarkGray]	1	4		14.4432	15.1988	14.9338	15.6738	14.0278	14.0438	15.1311	12.2685	14.7565	14.5859	14.897	14.5823
	0.631743	0.590516	P62136	P62136	PP1A_HUMAN	PPP1CA	Serine/threonine-protein phosphatase PP1-alpha catalytic subunit	Color2 [DarkGray]	1	4		14.2657	16.0553	15.5377	16.0671	15.0494	14.8549	13.3067	15.661	14.6481	15.279	14.8925	14.7443
	0.630154	0.35203	P14649	P14649	MYL6B_HUMAN	MYL6B	Myosin light chain 6B	Color2 [DarkGray]	1	4		15.6688	15.4465	15.95	15.8102	15.8053	15.3013	13.7663	16.0236	15.7714	15.572	14.6615	15.4625
	0.626697	0.873136	P13987	P13987	CD59_HUMAN	CD59	CD59 glycoprotein	Color2 [DarkGray]	1	4		16.6715	16.8568	17.1648	17.5232	16.4042	16.0404	13.1971	16.7364	16.5652	16.67	17.1755	14.3131
	0.625895	0.523547	Q92841	Q92841	DDX17_HUMAN	DDX17	Probable ATP-dependent RNA helicase DDX17	Color2 [DarkGray]	1	4		16.6412	15.9445	17.1027	16.5759	15.5443	15.52	16.1071	16.3859	15.2943	15.91	16.842	16.1238
	0.625869	0.67936	P62861	P62861	RS30_HUMAN	FAU	40S ribosomal protein S30	Color2 [DarkGray]	1	4		17.8195	17.7575	19.2042	18.738	16.499	16.6459	17.3327	17.5924	16.8871	17.7771	18.684	17.4536
	0.625448	0.498771	Q562R1	Q562R1	ACTBL_HUMAN	ACTBL2	Beta-actin-like protein 2	Color2 [DarkGray]	1	4		22.2155	21.743	21.7756	21.8764	22.2036	22.6342	21.2477	19.7104	21.4067	22.2792	21.4324	20.4972
	0.624702	0.951392	Q9UEY8	Q9UEY8	ADDG_HUMAN	ADD3	Gamma-adducin	Color2 [DarkGray]	1	4		12.5551	12.7746	14.9093	14.3387	15.8413	15.7335	15.4057	13.8276	12.1309	12.7091	12.0137	13.9184
	0.618911	0.378734	Q9NYL9	Q9NYL9	TMOD3_HUMAN	TMOD3	Tropomodulin-3	Color2 [DarkGray]	1	4		18.2888	18.494	17.9685	18.05	17.2493	18.3722	16.8032	17.6462	18.2373	18.3069	17.2487	17.4936
	0.61816	-0.373972	P63010	P63010	AP2B1_HUMAN	AP2B1	AP-2 complex subunit beta	Color2 [DarkGray]	1	4		16.9873	16.9999	17.7967	18.0194	17.4654	17.7147	17.9712	17.8582	17.6728	17.7005	17.8	18.126
	0.613643	0.559455	Q13283	Q13283	G3BP1_HUMAN	G3BP1	Ras GTPase-activating protein-binding protein 1	Color2 [DarkGray]	1	4		16.54	15.947	16.6422	16.1752	15.6361	14.4414	16.6166	15.569	14.9774	15.4396	16.8632	15.7864
	0.611922	-0.588935	P25705	P25705	ATPA_HUMAN	ATP5F1A	ATP synthase subunit alpha, mitochondrial	Color2 [DarkGray]	1	4		16.3166	15.8685	15.9096	15.9748	15.94	14.9898	15.5352	15.6913	15.6578	16.0376	17.3546	17.3752
	0.609221	-0.898444	Q15582	Q15582	BGH3_HUMAN	TGFBI	Transforming growth factor-beta-induced protein ig-h3	Color2 [DarkGray]	1	4		15.7317	15.4637	13.2623	13.7978	14.5174	13.6622	13.5883	14.7535	15.6211	15.8922	15.8827	14.4533
	0.608928	-0.589948	P04908;P0C0S8;P20671;Q16777;Q6FI13;Q7L7L0;Q93077;Q96KK5;Q99878;Q9BTM1	Q16777;Q6FI13;Q93077;P04908;Q9BTM1;Q7L7L0;P20671;P0C0S8;Q96KK5;Q99878	H2A1B_HUMAN;H2A1C_HUMAN;H2A1D_HUMAN;H2A1H_HUMAN;H2A1J_HUMAN;H2A1_HUMAN;H2A2A_HUMAN;H2A2C_HUMAN;H2A3_HUMAN;H2AJ_HUMAN	H2AC11;H2AC12;H2AC14;H2AC18;H2AC20;H2AC4;H2AC6;H2AC7;H2AJ;H2AW	Histone H2A type 1-B/E	Color2 [DarkGray]	1	4		21.3538	20.4576	19.2148	19.8783	21.4375	20.002	21.6186	19.5228	20.8651	20.6096	20.9243	20.8651
	0.602986	0.914323	Q92747	Q92747	ARC1A_HUMAN	ARPC1A	Actin-related protein 2/3 complex subunit 1A	Color2 [DarkGray]	1	4		16.1545	15.6084	16.1581	16.8668	16.0358	17.1746	13.7048	17.2553	16.4015	15.937	15.4257	13.3663
	0.602713	-0.853923	Q15517	Q15517	CDSN_HUMAN	CDSN	Corneodesmosin	Color2 [DarkGray]	1	4		15.4557	15.7509	13.0172	13.8961	15.6629	16.0181	16.1989	14.1908	15.8829	15.148	15.3223	15.1823
	0.601332	0.38242	P12268	P12268	IMDH2_HUMAN	IMPDH2	Inosine-5'-monophosphate dehydrogenase 2	Color2 [DarkGray]	1	4		14.9765	14.7144	15.5858	14.7229	15.5527	14.4066	15.9146	15.4414	14.6994	14.2363	15.2062	14.328
	0.600769	-0.678378	P02663	P02663	SWISS-PROT:P02663	SWISS-PROT:P02663		Color2 [DarkGray]	1	4		17.1167	16.3526	16.5132	16.9786	23.2961	16.8872	18.2818	18.3755	16.7626	16.5951	17.5203	18.7966
	0.594863	0.476004	Q96IZ0	Q96IZ0	PAWR_HUMAN	PAWR	PRKC apoptosis WT1 regulator protein	Color2 [DarkGray]	1	4		16.999	16.9407	17.2305	17.2223	17.0487	17.2791	14.3591	16.2455	17.2887	17.0841	15.6406	16.4749
	0.59424	0.309352	P12956	P12956	XRCC6_HUMAN	XRCC6	X-ray repair cross-complementing protein 6	Color2 [DarkGray]	1	4		14.4162	14.8803	14.6265	15.362	14.8604	14.2991	12.0254	13.0605	14.3098	14.9086	14.4803	14.3489
	0.590555	-0.227306	P14625	P14625	ENPL_HUMAN	HSP90B1	Endoplasmin	Color2 [DarkGray]	1	4		13.6893	13.9842	13.9693	14.3522	12.6598	14.1162	14.5357	13.6047	14.3387	14.4637	14.1967	13.9052
	0.590189	-0.807886	Q3SZ57	Q3SZ57	SWISS-PROT:Q3SZ57	SWISS-PROT:Q3SZ57		Color2 [DarkGray]	1	4		12.55	14.7918	13.4333	14.4321	14.9436	13.7088	13.1029	12.5835	13.5052	14.5646	15.0657	15.3032
	0.58872	0.497477	P08865	P08865	RSSA_HUMAN	RPSA	40S ribosomal protein SA	Color2 [DarkGray]	1	4		18.4289	18.6633	19.5583	19.0472	18.3143	17.5747	18.2448	18.5988	17.8664	18.1736	19.3135	18.3543
	0.588109	-0.721567	Q92890	Q92890	UFD1_HUMAN	UFD1	Ubiquitin recognition factor in ER-associated degradation protein 1	Color2 [DarkGray]	1	4		14.3681	13.0162	13.5276	13.3722	13.973	13.5414	14.575	13.3195	14.3184	13.1624	14.0924	15.5972
	0.58785	-1.19033	Q9P2E9	Q9P2E9	RRBP1_HUMAN	RRBP1	Ribosome-binding protein 1	Color2 [DarkGray]	1	4		12.2481	13.3408	14.4789	16.2791	12.1658	14.1737	13.9779	14.5083	14.0929	15.4349	15.9555	15.6249
	0.577896	0.351759	Q9TRI1	Q9TRI1	TREMBL:Q9TRI1	TREMBL:Q9TRI1		Color2 [DarkGray]	1	4		15.8385	14.8962	15.3928	15.4848	14.9873	15.4127	13.8384	15.3125	15.3007	15.308	15.1657	14.4308
	0.573166	-0.337514	P62244	P62244	RS15A_HUMAN	RPS15A	40S ribosomal protein S15a	Color2 [DarkGray]	1	4		17.8327	17.6154	18.0466	17.5275	18.239	17.3068	18.8836	18.0539	17.7565	17.68	18.7735	18.1623
	0.572315	-0.489887	P35908	P35908	SWISS-PROT:P35908	SWISS-PROT:P35908		Color2 [DarkGray]	1	4		20.8876	20.4676	20.9171	21.7675	21.9637	21.8269	22.4196	20.9388	22.2185	21.0359	21.002	21.743
	0.567434	0.702679	O76021	O76021	RL1D1_HUMAN	RSL1D1	Ribosomal L1 domain-containing protein 1	Color2 [DarkGray]	1	4		15.2557	13.8809	15.2591	14.378	12.8592	13.7029	14.4788	14.6469	13.6151	12.84	14.7276	14.7804
	0.566478	0.413593	P62081	P62081	RS7_HUMAN	RPS7	40S ribosomal protein S7	Color2 [DarkGray]	1	4		17.4762	17.4843	18.1188	17.7067	17.5329	16.968	17.5348	17.2378	16.8746	16.8841	18.1742	17.1988
	0.563092	-0.420375	P11388	P11388	TOP2A_HUMAN	TOP2A	DNA topoisomerase 2-alpha	Color2 [DarkGray]	1	4		14.536	15.0447	15.5782	14.8285	13.235	14.1601	14.0981	15.3394	15.1373	15.4533	16.1594	14.9189
	0.561704	0.430023	O95425	O95425	SVIL_HUMAN	SVIL	Supervillin	Color2 [DarkGray]	1	4		15.4123	16.1511	14.8742	15.155	14.7006	15.1509	14.765	15.3395	15.0295	15.3537	14.3084	15.1809
	0.561392	1.29038	Q9P258	Q9P258	RCC2_HUMAN	RCC2	Protein RCC2	Color2 [DarkGray]	1	4		17.1861	13.1565	16.8796	17.3251	13.1632	15.1704	13.7864	12.7218	15.9461	14.7831	14.5786	14.078
	0.560365	-0.569098	Q07020	Q07020	RL18_HUMAN	RPL18	60S ribosomal protein L18	Color2 [DarkGray]	1	4		18.4637	18.0877	19.024	18.2384	17.3558	18.0878	19.1214	18.8191	18.1102	18.7234	20.1457	19.1109
	0.556446	-0.617481	P06703	P06703	S10A6_HUMAN	S100A6	Protein S100-A6	Color2 [DarkGray]	1	4		15.9952	17.4806	16.3858	17.2195	16.5904	17.7226	17.0863	18.1401	16.3812	18.2416	17.5014	17.4269
	0.554895	0.225362	P05141	P05141;P12235;Q9H0C2;P12236	ADT2_HUMAN	SLC25A5	ADP/ATP translocase 2	Color2 [DarkGray]	1	4		18.7668	18.9114	19.0631	19.5169	18.1951	18.6287	18.4975	18.7698	18.6365	19.0872	18.885	18.748
	0.553417	-0.476697	Q9ULT8	Q9ULT8	HECD1_HUMAN	HECTD1	E3 ubiquitin-protein ligase HECTD1	Color2 [DarkGray]	1	4		15.3793	13.9917	13.9714	14.2327	15.0935	14.1762	15.0438	15.2367	15.2743	14.9685	14.2352	15.0038
	0.542512	-0.608622	P13645	P13645	SWISS-PROT:P13645	SWISS-PROT:P13645		Color2 [DarkGray]	1	4		21.2243	20.8576	21.5213	22.3619	22.7594	22.5615	23.0691	21.6843	23.0625	21.6276	21.2419	22.4676
	0.532688	-1.80992	Q6KB66	Q6KB66-1;Q6KB66	K2C80_HUMAN	KRT80	Keratin, type II cytoskeletal 80	Color2 [DarkGray]	1	4		12.9711	19.3221	13.6597	17.6985	17.4781	17.7311	18.3748	16.9427	17.5746	17.2152	17.5007	18.6006
	0.530724	0.503451	P35637	P35637	FUS_HUMAN	FUS	RNA-binding protein FUS	Color2 [DarkGray]	1	4		18.8921	19.0703	19.6765	19.5501	18.1778	17.294	18.2862	19.6861	17.8899	18.4056	19.2382	19.6416
	0.530634	0.453088	P84098	P84098	RL19_HUMAN	RPL19	60S ribosomal protein L19	Color2 [DarkGray]	1	4		19.2684	18.5075	19.4323	18.7438	18.8304	17.6114	18.1521	18.9079	18.1103	17.8355	19.0678	19.126
	0.522769	-0.277689	P06396	Q3SX14;P06396	GELS_HUMAN	GSN	Gelsolin	Color2 [DarkGray]	1	4		18.7529	18.8469	18.123	18.7098	18.7199	18.9041	17.1806	18.8494	18.8946	19.1486	18.3693	19.1308
	0.506099	-0.465268	P04899	P19087;A8MTJ3;P04899;P63096;P08754;P11488	GNAI2_HUMAN	GNAI2	Guanine nucleotide-binding protein G(i) subunit alpha-2	Color2 [DarkGray]	1	4		16.2422	16.0101	17.4359	16.5492	15.9346	16.5404	16.6926	17.588	16.381	17.0723	17.7503	16.8949
	0.505954	-0.413716	P04843	P04843	RPN1_HUMAN	RPN1	Dolichyl-diphosphooligosaccharide--protein glycosyltransferase subunit 1	Color2 [DarkGray]	1	4		13.3323	12.2517	13.0679	13.6616	12.833	13.4638	13.2539	12.7647	13.722	13.3592	13.9544	12.9327
	0.505572	-0.679587	P60842;Q14240	Q14240;P60842	IF4A1_HUMAN;IF4A2_HUMAN	EIF4A1;EIF4A2	Eukaryotic initiation factor 4A-I	Color2 [DarkGray]	1	4		13.4498	15.6425	14.1265	15.177	15.7887	14.2082	14.6378	13.7609	14.3374	15.1874	16.0772	15.5121
	0.501073	-0.515646	O94921;P06493;P11802;P24941;P50750;Q00526;Q00534;Q00535;Q00536;Q00537;Q07002;Q14004;Q96Q40;Q9NYV4	Q07002;P24941;Q96Q40;P50750;O94921;Q00536;Q9NYV4;Q00534;P06493;Q14004;Q00537;P11802;Q00526;Q00535	CDK12_HUMAN;CDK13_HUMAN;CDK14_HUMAN;CDK15_HUMAN;CDK16_HUMAN;CDK17_HUMAN;CDK18_HUMAN;CDK1_HUMAN;CDK2_HUMAN;CDK3_HUMAN;CDK4_HUMAN;CDK5_HUMAN;CDK6_HUMAN;CDK9_HUMAN	CDK1;CDK12;CDK13;CDK14;CDK15;CDK16;CDK17;CDK18;CDK2;CDK3;CDK4;CDK5;CDK6;CDK9	Cyclin-dependent kinase 14	Color2 [DarkGray]	1	4		15.1084	16.4166	16.0053	16.6136	12.5324	15.8389	13.2954	15.5828	16.2516	16.7148	17.3929	15.8472
	0.499952	-0.192343	P61160	P61160	ARP2_HUMAN	ACTR2	Actin-related protein 2	Color2 [DarkGray]	1	4		17.133	17.1506	17.1464	17.6139	17.2766	17.665	16.5526	17.3172	17.3516	17.6821	17.1305	17.6491
	0.498785	-0.723277	Q13835	Q13835	PKP1_HUMAN	PKP1	Plakophilin-1	Color2 [DarkGray]	1	4		13.1194	13.7934	13.1583	12.6864	16.1347	15.2113	15.8924	12.7512	15.6396	13.3317	12.7595	13.9197
	0.498014	-0.618714	O15355	O15355	PPM1G_HUMAN	PPM1G	Protein phosphatase 1G	Color2 [DarkGray]	1	4		14.2894	12.3093	13.8764	12.2651	13.3913	13.5292	14.6568	12.9834	14.3738	13.7362	13.3263	13.7788
	0.497884	0.313689	O00303	O00303	EIF3F_HUMAN	EIF3F	Eukaryotic translation initiation factor 3 subunit F	Color2 [DarkGray]	1	4		13.8579	14.006	13.8265	14.4518	14.1587	12.8446	14.602	13.6455	13.7215	14.0529	13.0174	14.0956
	0.489476	0.278259	P05787	P05787;Q9H552;REFSEQ:XP_092267;H-INV:HIT000292931	SWISS-PROT:P05787	SWISS-PROT:P05787		Color2 [DarkGray]	1	4		15.0011	15.3017	15.0662	15.4491	14.7849	14.6856	15.9766	13.2907	15.2973	15.3609	14.4132	14.6337
	0.485028	0.260803	Q6WCQ1	Q6WCQ1	MPRIP_HUMAN	MPRIP	Myosin phosphatase Rho-interacting protein	Color2 [DarkGray]	1	4		17.9587	17.9497	17.7483	17.731	17.7608	17.7707	16.4605	17.0634	17.5829	18.2309	17.1069	17.4239
	0.4709	0.223977	Q96EY1	Q96EY1	DNJA3_HUMAN	DNAJA3	DnaJ homolog subfamily A member 3, mitochondrial	Color2 [DarkGray]	1	4		15.1134	14.9357	15.3707	14.8665	14.33	13.5051	14.1559	14.0309	14.4945	14.7747	15.3634	14.7578
	0.469831	-1.34756	Q9UMS4	Q9UMS4	PRP19_HUMAN	PRPF19	Pre-mRNA-processing factor 19	Color2 [DarkGray]	1	4		14.4419	15.4196	13.3045	13.7267	11.9246	15.5242	17.6165	16.6663	15.8379	12.0823	17.4968	16.8658
	0.466993	0.378876	Q96P70	Q96P70	IPO9_HUMAN	IPO9	Importin-9	Color2 [DarkGray]	1	4		14.3763	14.8726	14.5181	14.4496	15.7075	14.0565	14.3828	16.052	13.542	14.8629	13.6041	14.6922
	0.463024	0.392295	P23396	P23396	RS3_HUMAN	RPS3	40S ribosomal protein S3	Color2 [DarkGray]	1	4		18.5775	17.9886	19.2613	18.6214	17.5565	17.4712	18.4062	18.4178	17.7099	18.0089	19.0147	18.1462
	0.462798	-0.326586	P24844	P19105;P24844;O14950	MYL9_HUMAN	MYL9	Myosin regulatory light polypeptide 9	Color2 [DarkGray]	1	4		19.7766	19.917	19.0948	20.0292	20.1079	20.6453	18.8278	20.343	20.1825	20.5915	19.4537	19.8961
	0.460235	0.466389	P63220	P63220	RS21_HUMAN	RPS21	40S ribosomal protein S21	Color2 [DarkGray]	1	4		15.6002	16.6072	17.4589	17.0406	16.6646	16.2905	17.2252	17.1147	15.7989	15.922	16.7812	16.3392
	0.452954	0.830155	P05186	P05186	PPBT_HUMAN	ALPL	Alkaline phosphatase, tissue-nonspecific isozyme	Color2 [DarkGray]	1	4		16.3899	16.5202	17.7095	15.8885	15.902	14.9884	16.8711	16.5834	15.2016	16.0616	17.6763	14.2479
	0.452689	0.263816	P49411	P49411	EFTU_HUMAN	TUFM	Elongation factor Tu, mitochondrial	Color2 [DarkGray]	1	4		16.9307	16.1409	16.9705	16.9764	15.9451	15.4028	15.8472	15.512	16.196	16.234	16.8514	16.6819
	0.447827	0.874868	Q15366	Q15366	PCBP2_HUMAN	PCBP2	Poly(rC)-binding protein 2	Color2 [DarkGray]	1	4		15.6451	13.4045	16.4029	16.9818	16.2453	14.0696	14.8951	14.9128	14.8397	14.5284	15.7264	13.8403
	0.44532	0.664656	P62318	P62318	SMD3_HUMAN	SNRPD3	Small nuclear ribonucleoprotein Sm D3	Color2 [DarkGray]	1	4		12.9909	15.0596	14.788	15.3738	11.8926	14.589	14.5397	15.2809	14.1553	12.7189	14.1221	14.5573
	0.444828	0.799412	P60866	P60866	RS20_HUMAN	RPS20	40S ribosomal protein S20	Color2 [DarkGray]	1	4		16.5688	15.4998	16.686	16.406	16.1799	15.2118	16.7821	15.9052	14.9829	15.5109	17.5412	13.9279
	0.442229	-1.89543	O43790;Q14533;Q6NT21	Q14533;O43790;Q6NT21	SWISS-PROT:O43790;SWISS-PROT:Q14533;TREMBL:Q6NT21	SWISS-PROT:O43790;SWISS-PROT:Q14533;TREMBL:Q6NT21		Color2 [DarkGray]	1	4		13.001	12.8792	13.5742	14.4781	17.5356	13.9306	15.6528	12.6694	13.7049	13.2998	13.4871	21.0224
	0.441922	-0.361555	Q04695	Q04695;Q9QWL7	SWISS-PROT:Q04695	SWISS-PROT:Q04695		Color2 [DarkGray]	1	4		16.773	16.888	18.0595	17.8852	18.0128	18.3722	18.5448	17.661	18.0829	17.3482	17.767	17.8538
	0.440483	0.760598	Q15717	Q15717	ELAV1_HUMAN	ELAVL1	ELAV-like protein 1	Color2 [DarkGray]	1	4		13.344	14.9258	15.8019	14.6357	14.7911	13.2757	14.6904	15.1388	14.0643	12.354	14.0814	15.1653
	0.433664	0.361501	Q07666	Q07666	KHDR1_HUMAN	KHDRBS1	KH domain-containing, RNA-binding, signal transduction-associated protein 1	Color2 [DarkGray]	1	4		17.5322	17.3012	18.0154	18.1339	16.607	16.4972	16.8529	17.94	16.7661	16.942	18.0759	17.7526
	0.432145	0.459908	P35268	P35268	RL22_HUMAN	RPL22	60S ribosomal protein L22	Color2 [DarkGray]	1	4		18.0841	18.7013	19.5191	19.0773	18.964	17.2554	18.3971	19.117	18.2325	17.4186	18.8877	19.0032
	0.426413	-0.45414	O75531	O75531	BAF_HUMAN	BANF1	Barrier-to-autointegration factor	Color2 [DarkGray]	1	4		17.1431	16.2361	15.2469	15.4017	17.7741	16.2415	17.0243	17.6899	16.9362	16.0614	16.5117	16.3351
	0.422249	0.417985	P38159	Q96E39;P38159	RBMX_HUMAN	RBMX	RNA-binding motif protein, X chromosome	Color2 [DarkGray]	1	4		16.308	15.6754	16.4435	16.3955	16.3547	15.7147	16.6072	16.3055	16.075	16.1164	16.3604	14.5985
	0.420149	-0.552153	Q8N3V7	Q8N3V7	SYNPO_HUMAN	SYNPO	Synaptopodin	Color2 [DarkGray]	1	4		14.4967	12.6463	12.7966	14.6785	14.8212	14.0643	14.5994	12.2513	14.2343	14.8104	13.9243	13.8578
	0.41846	-1.52363	Q10589	Q10589	BST2_HUMAN	BST2	Bone marrow stromal antigen 2	Color2 [DarkGray]	1	4		12.9514	16.8708	13.4585	19.3337	16.5364	17.096	17.2244	18.5008	15.7577	17.9201	18.3247	16.7065
	0.415609	0.191246	P10412;P16402;P16403	P16402;P10412;P16403	H12_HUMAN;H13_HUMAN;H14_HUMAN	H1-2;H1-3;H1-4	Histone H1.4	Color2 [DarkGray]	1	4		16.653	17.2924	16.7101	16.4185	17.6402	16.0874	17.4469	16.8427	16.6869	16.3452	16.712	16.565
	0.410715	-0.430269	Q9H0H5	Q9H0H5	RGAP1_HUMAN	RACGAP1	Rac GTPase-activating protein 1	Color2 [DarkGray]	1	4		14.4573	13.4898	12.5785	12.8343	13.0424	12.8087	14.106	13.8082	14.3473	13.4962	13.5484	13.6891
	0.409392	-0.466693	P15880	P15880	RS2_HUMAN	RPS2	40S ribosomal protein S2	Color2 [DarkGray]	1	4		17.7007	17.3786	18.4079	17.621	17.6869	16.7256	17.506	18.6003	17.308	17.6309	18.981	19.0552
	0.406668	-0.777019	Q9Y6U3	Q9Y6U3	ADSV_HUMAN	SCIN	Adseverin	Color2 [DarkGray]	1	4		15.9324	15.832	16.3177	12.8218	16.749	15.7737	15.5068	16.4636	15.7339	16.0601	16.6496	15.5683
	0.406254	-0.485119	P61353	P61353	RL27_HUMAN	RPL27	60S ribosomal protein L27	Color2 [DarkGray]	1	4		18.6308	18.3545	19.1439	18.6116	18.7085	17.96	19.8248	18.8971	17.9392	18.8136	20.1825	19.7459
	0.402717	0.56157	P46778	P46778	RL21_HUMAN	RPL21	60S ribosomal protein L21	Color2 [DarkGray]	1	4		17.0342	16.3845	17.3707	16.8327	16.5316	15.6026	17.2156	16.5057	14.7474	16.4441	17.5013	16.683
	0.401082	1.00027	P61626	P61626	LYSC_HUMAN	LYZ	Lysozyme C	Color2 [DarkGray]	1	4		14.2452	16.1251	12.3974	16.8555	14.4275	14.0654	15.4792	14.8572	14.1806	13.2718	13.113	15.0569
	0.400574	0.30239	P05387	P05387	RLA2_HUMAN	RPLP2	60S acidic ribosomal protein P2	Color2 [DarkGray]	1	4		16.2292	15.8601	16.5716	16.1203	15.2672	15.0958	15.5734	16.7556	15.2379	15.5642	16.2407	16.5288
	0.39365	0.706524	P55084	P55084	ECHB_HUMAN	HADHB	Trifunctional enzyme subunit beta, mitochondrial	Color2 [DarkGray]	1	4		12.721	13.8449	14.989	14.5866	12.2485	13.7551	14.3513	14.8849	14.8495	11.9498	12.9164	13.5998
	0.391669	-0.350442	P07477	P07477	SWISS-PROT:P07477	SWISS-PROT:P07477		Color2 [DarkGray]	1	4		16.5979	16.4848	17.1689	17.3804	18.4125	16.9582	18.7834	18.2589	16.4407	17.1928	17.3723	18.0279
	0.387328	0.693847	P48643	P48643	TCPE_HUMAN	CCT5	T-complex protein 1 subunit epsilon	Color2 [DarkGray]	1	4		15.8159	13.56	16.2863	16.3024	13.9321	12.8057	13.9981	12.1981	14.6784	15.5166	15.3714	13.6229
	0.386459	-0.519573	O15020	O15020	SPTN2_HUMAN	SPTBN2	Spectrin beta chain, non-erythrocytic 2	Color2 [DarkGray]	1	4		12.2318	14.5468	13.4468	13.9515	14.4215	14.2386	13.4245	12.8555	14.2051	14.3584	13.1246	14.5673
	0.382761	-0.357532	P13647	P13647;Q5XQN5;Q922U2	SWISS-PROT:P13647	SWISS-PROT:P13647		Color2 [DarkGray]	1	4		18.9744	18.4653	18.8012	19.7381	19.7843	19.9316	20.4476	18.6147	19.9459	18.8346	18.814	19.8145
	0.381492	0.589006	P04040	P04040	CATA_HUMAN	CAT	Catalase	Color2 [DarkGray]	1	4		14.3633	13.4455	14.4677	15.7323	13.531	14.2601	13.963	13.8683	14.7477	13.5405	12.7204	14.6443
	0.378183	0.690863	P62873;P62879;Q9HAV0	P62879;P62873;Q9HAV0;P16520	GBB1_HUMAN;GBB2_HUMAN;GBB4_HUMAN	GNB1;GNB2;GNB4	Guanine nucleotide-binding protein G(I)/G(S)/G(T) subunit beta-1	Color2 [DarkGray]	1	4		15.7132	15.822	17.2969	17.1891	15.2627	15.7306	17.1582	14.738	15.7986	16.3146	17.1599	13.9846
	0.374931	-0.332476	Q96FS4	Q96FS4	SIPA1_HUMAN	SIPA1	Signal-induced proliferation-associated protein 1	Color2 [DarkGray]	1	4		14.4802	13.3256	13.2422	13.6326	13.1433	13.1132	13.2583	13.9074	13.5873	13.5898	14.1525	14.6809
	0.374213	0.294574	Q15154	Q15154	PCM1_HUMAN	PCM1	Pericentriolar material 1 protein	Color2 [DarkGray]	1	4		14.4835	15.0738	14.6156	15.0002	15.4232	14.6291	14.9559	13.9216	14.9817	14.5316	14.8689	13.6126
	0.3735	-0.421104	Q8N1N4	Q8N1N4	K2C78_HUMAN	KRT78	Keratin, type II cytoskeletal 78	Color2 [DarkGray]	1	4		15.3816	16.1508	15.0279	17.0656	16.5171	16.6438	16.3483	15.8967	16.6499	15.8696	16.163	16.6279
	0.372248	0.336661	P46776	P46776	RL27A_HUMAN	RPL27A	60S ribosomal protein L27a	Color2 [DarkGray]	1	4		18.9739	18.2819	19.1747	18.7779	18.8444	17.6305	18.4025	19.2969	17.962	17.7871	19.076	19.0366
	0.3711	-1.25092	P02666	P02666	SWISS-PROT:P02666	SWISS-PROT:P02666		Color2 [DarkGray]	1	4		18.3233	12.4516	17.9331	17.6853	24.4984	18.0243	18.998	18.6948	17.8868	16.9955	17.3898	19.1247
	0.368857	-0.183556	O43795	O43795	MYO1B_HUMAN	MYO1B	Unconventional myosin-Ib	Color2 [DarkGray]	1	4		19.7265	19.7528	19.1469	19.4292	19.4672	19.9742	18.6739	19.6699	19.617	20.1332	19.3534	19.6859
	0.366728	-0.704927	Q13310	Q5JQF8;Q13310	PABP4_HUMAN	PABPC4	Polyadenylate-binding protein 4	Color2 [DarkGray]	1	4		16.3459	15.0305	15.0879	13.4425	15.6866	14.9581	15.7496	15.1474	15.1342	16.3159	16.9373	14.3392
	0.362041	0.395484	P62269	P62269	RS18_HUMAN	RPS18	40S ribosomal protein S18	Color2 [DarkGray]	1	4		17.9236	17.7319	19.054	18.3911	17.4029	17.1655	17.6921	18.1303	17.013	17.8367	18.8199	17.849
	0.357353	-0.731555	Q8NFJ5	Q8NFJ5	RAI3_HUMAN	GPRC5A	Retinoic acid-induced protein 3	Color2 [DarkGray]	1	4		13.1746	16.7076	13.5513	13.7581	14.7577	14.5952	14.1076	12.6548	15.2427	15.1921	15.6477	14.0353
	0.356828	0.766249	A6NHQ2	A6NHQ2	FBLL1_HUMAN	FBLL1	rRNA/tRNA 2'-O-methyltransferase fibrillarin-like protein 1	Color2 [DarkGray]	1	4		13.4969	16.719	16.0248	15.154	11.8545	12.6596	14.0778	15.53	15.5654	13.061	15.5817	14.1216
	0.355152	0.655793	P67809	P67809;Q9Y2T7;P16989	YBOX1_HUMAN	YBX1	Y-box-binding protein 1	Color2 [DarkGray]	1	4		16.3272	16.4772	15.8936	13.2718	15.6266	14.8294	16.7698	15.1877	15.1005	14.4598	15.4511	14.3352
	0.353002	-0.381046	P98082	P98082	DAB2_HUMAN	DAB2	Disabled homolog 2	Color2 [DarkGray]	1	4		14.0728	14.4529	15.8187	14.6996	14.747	14.6673	14.8581	15.1896	14.7401	15.7561	15.4481	14.624
	0.350482	1.16097	P09497	P09497	CLCB_HUMAN	CLTB	Clathrin light chain B	Color2 [DarkGray]	1	4		12.7569	17.1194	12.9443	17.4615	15.4794	15.7159	14.0367	13.8815	12.7628	15.639	13.4137	13.8227
	0.34948	-0.548724	P49207	P49207	RL34_HUMAN	RPL34	60S ribosomal protein L34	Color2 [DarkGray]	1	4		16.8423	16.3919	18.0474	16.6256	17.6054	16.4708	17.624	17.5558	16.0224	17.2864	18.3739	18.4194
	0.348659	0.22704	P68133	P68133;P62736;P63267;P68032	ACTS_HUMAN	ACTA1	Actin, alpha skeletal muscle	Color2 [DarkGray]	1	4		26.2643	25.9248	25.4298	25.6784	25.9066	25.9738	24.5165	25.8647	25.7771	26.1234	25.2607	25.228
	0.347339	0.397536	Q9NWM3	Q9NWM3	CUED1_HUMAN	CUEDC1	CUE domain-containing protein 1	Color2 [DarkGray]	1	4		13.6817	15.0237	14.0938	13.3099	13.5735	14.4378	13.722	14.1842	13.6103	14.4543	12.8651	13.5893
	0.344982	0.75836	Q9H4F8	Q9H4F8	SMOC1_HUMAN	SMOC1	SPARC-related modular calcium-binding protein 1	Color2 [DarkGray]	1	4		16.0644	16.6056	13.3926	12.8589	12.6533	13.3259	14.8389	12.6989	13.736	14.1045	14.0253	14.0223
	0.34415	-0.498206	ENSEMBL:ENSBTAP00000034412	ENSEMBL:ENSBTAP00000034412	(Bos	(Bos		Color2 [DarkGray]	1	4		12.6474	12.6705	14.7233	13.3415	13.908	15.6011	16.0481	16.7493	13.3928	13.5277	13.4585	14.9966
	0.344017	1.20436	P14618	P14618	KPYM_HUMAN	PKM	Pyruvate kinase PKM	Color2 [DarkGray]	1	4		16.903	13.1748	17.257	17.4931	17.0692	16.9726	16.8232	17.1141	17.2883	16.4864	13.2953	12.9405
	0.341926	0.427977	Q5M775	Q5M775	CYTSB_HUMAN	SPECC1	Cytospin-B	Color2 [DarkGray]	1	4		13.601	14.0703	13.5729	14.0264	12.0589	13.7696	13.2778	13.8812	12.6133	14.4546	12.3924	14.0984
	0.333137	0.416644	P06748	P06748	NPM_HUMAN	NPM1	Nucleophosmin	Color2 [DarkGray]	1	4		16.293	16.8453	16.943	16.7501	16.8568	16.1332	17.1005	16.9059	15.0759	16.9379	17.3199	15.8312
	0.332299	0.42949	P62910	P62910	RL32_HUMAN	RPL32	60S ribosomal protein L32	Color2 [DarkGray]	1	4		18.6659	18.0087	19.4349	19.1959	17.1778	16.543	17.7577	18.5854	17.8566	17.4721	18.7972	19.4615
	0.33067	0.355249	Q00059	Q00059	TFAM_HUMAN	TFAM	Transcription factor A, mitochondrial	Color2 [DarkGray]	1	4		13.3692	13.0594	14.308	14.6739	14.069	12.0434	13.9877	13.2673	13.0349	13.237	14.194	13.5237
	0.320058	0.157414	P09496	P09496	CLCA_HUMAN	CLTA	Clathrin light chain A	Color2 [DarkGray]	1	4		18.5275	18.7806	18.9292	19.3426	17.9391	18.2495	18.1354	18.9834	18.5631	18.5314	19.0418	18.8139
	0.315695	-0.462183	P62888	P62888	RL30_HUMAN	RPL30	60S ribosomal protein L30	Color2 [DarkGray]	1	4		17.8195	17.778	19.1366	17.2718	18.4659	17.7271	19.6655	19.2098	17.1262	18.5077	19.2907	18.93
	0.314436	0.31906	P62753	P62753	RS6_HUMAN	RPS6	40S ribosomal protein S6	Color2 [DarkGray]	1	4		17.889	17.7107	18.1292	17.602	17.9413	16.9398	17.5385	18.2964	16.6172	17.0224	18.3447	18.0705
	0.314414	-0.264724	P27105	P27105	STOM_HUMAN	STOM	Erythrocyte band 7 integral membrane protein	Color2 [DarkGray]	1	4		16.5666	16.6445	15.5922	17.1485	16.7882	16.3364	13.8776	16.383	16.5693	16.9556	17.0377	16.4481
	0.309582	0.615047	Q02218	Q02218	ODO1_HUMAN	OGDH	2-oxoglutarate dehydrogenase, mitochondrial	Color2 [DarkGray]	1	4		16.0887	15.1571	17.3358	16.2954	16.6495	15.9361	17.2246	17.0943	16.0585	15.7773	16.9608	13.6203
	0.308455	0.332859	P62263	P62263	RS14_HUMAN	RPS14	40S ribosomal protein S14	Color2 [DarkGray]	1	4		18.678	17.7538	19.278	18.8149	17.8198	17.5211	18.2899	18.5908	17.6361	17.8732	18.9907	18.6932
	0.308376	-0.264017	O15145	O15145	ARPC3_HUMAN	ARPC3	Actin-related protein 2/3 complex subunit 3	Color2 [DarkGray]	1	4		17.6846	18.5992	17.3396	18.5054	18.9243	18.3747	16.4336	18.7591	18.088	18.6121	17.8783	18.6064
	0.308233	0.440794	P62847	P62847	RS24_HUMAN	RPS24	40S ribosomal protein S24	Color2 [DarkGray]	1	4		15.6849	14.1269	16.7367	15.6052	14.3173	14.1536	16.4164	15.6038	14.5291	15.1761	15.816	14.8693
	0.305555	0.325946	Q01469	Q01469	FABP5_HUMAN	FABP5	Fatty acid-binding protein 5	Color2 [DarkGray]	1	4		14.4553	13.3589	14.3199	13.728	15.56	14.2542	14.2357	14.4826	12.9626	14.0156	13.0901	14.49
	0.304435	0.299197	P83731	P83731	RL24_HUMAN	RPL24	60S ribosomal protein L24	Color2 [DarkGray]	1	4		17.3893	16.1624	17.3896	16.7037	16.6921	15.669	16.15	17.2167	15.9754	16.2855	17.1651	17.0222
	0.301298	0.334422	Q86YZ3	Q86YZ3	SWISS-PROT:Q86YZ3	SWISS-PROT:Q86YZ3		Color2 [DarkGray]	1	4		18.3721	17.8726	18.8804	18.9463	18.1319	19.1555	19.2157	17.789	17.9855	17.6052	17.805	19.3381
	0.299244	-0.0832181	Q92614	Q92614	MY18A_HUMAN	MYO18A	Unconventional myosin-XVIIIa	Color2 [DarkGray]	1	4		16.8443	16.7481	16.5785	16.6673	16.1992	16.74	15.8175	16.5291	16.8301	17.065	16.6604	16.6156
	0.29767	0.812502	Q9UJZ1	Q9UJZ1	STML2_HUMAN	STOML2	Stomatin-like protein 2, mitochondrial	Color2 [DarkGray]	1	4		13.8414	18.7116	16.8393	14.72	14.009	12.0098	14.3652	13.2196	14.3745	15.1014	15.4185	15.9678
	0.297232	0.250825	P35052	P35052	GPC1_HUMAN	GPC1	Glypican-1	Color2 [DarkGray]	1	4		15.5794	16.1834	16.6075	16.4387	15.0591	15.5834	14.5922	16.1246	15.3741	15.6136	16.3015	16.5167
	0.296361	0.213605	P52907	P52907;P47755	CAZA1_HUMAN	CAPZA1	F-actin-capping protein subunit alpha-1	Color2 [DarkGray]	1	4		17.1778	16.9815	17.189	17.3761	16.1048	17.0272	16.1947	16.2013	17.38	17.3349	16.1278	17.0273
	0.296108	-0.390885	P61313	P61313	RL15_HUMAN	RPL15	60S ribosomal protein L15	Color2 [DarkGray]	1	4		18.1072	17.4132	18.8014	18.1829	18.2857	17.6637	19.1055	18.7201	17.5488	18.1519	19.7893	18.5781
	0.295773	0.297972	P63244	P63244	RACK1_HUMAN	RACK1	Receptor of activated protein C kinase 1	Color2 [DarkGray]	1	4		18.0399	17.5143	18.9982	18.4282	17.4623	17.4623	18.6113	18.0388	17.7796	17.5451	18.781	17.6831
	0.29544	0.404776	Q92499	Q92499	DDX1_HUMAN	DDX1	ATP-dependent RNA helicase DDX1	Color2 [DarkGray]	1	4		14.531	12.9878	15.029	13.1711	12.8541	14.7685	13.9071	15.1541	12.9222	13.4581	13.4622	14.2574
	0.293245	0.448321	Q02543	Q02543	RL18A_HUMAN	RPL18A	60S ribosomal protein L18a	Color2 [DarkGray]	1	4		17.649	16.4879	18.1513	16.676	16.3167	15.9171	16.4882	18.1542	16.0826	15.7815	17.599	17.7078
	0.292203	-0.704709	Q99456	A2A4G1;P19012;Q99456	SWISS-PROT:Q99456	SWISS-PROT:Q99456		Color2 [DarkGray]	1	4		13.7502	14.071	12.6866	16.3678	16.2649	15.8805	16.3366	14.3401	16.6859	13.5986	14.6555	14.7544
	0.290178	-0.420181	P14174	P14174	MIF_HUMAN	MIF	Macrophage migration inhibitory factor	Color2 [DarkGray]	1	4		12.5508	12.3677	14.0421	13.145	12.3801	14.3032	14.1163	14.0927	12.4051	12.9276	14.0031	14.4505
	0.29015	0.200963	Q8TB52	Q8TB52	FBX30_HUMAN	FBXO30	F-box only protein 30	Color2 [DarkGray]	1	4		14.3234	13.7914	13.9754	14.5394	11.2656	13.8056	14.1284	13.8368	14.3316	13.511	13.592	14.3911
	0.288102	-0.280842	O43143	O43143	DHX15_HUMAN	DHX15	Pre-mRNA-splicing factor ATP-dependent RNA helicase DHX15	Color2 [DarkGray]	1	4		13.3741	14.7956	14.6547	14.8927	14.1356	14.7917	13.8242	15.528	14.4962	14.3274	15.2276	14.7892
	0.287958	0.371794	O60784	O60784	TOM1_HUMAN	TOM1	Target of Myb protein 1	Color2 [DarkGray]	1	4		15.2413	13.7796	13.9676	13.5899	14.8267	13.545	14.7258	14.6256	14.6625	14.121	13.3967	12.911
	0.286065	0.700217	O15143	O15143	ARC1B_HUMAN	ARPC1B	Actin-related protein 2/3 complex subunit 1B	Color2 [DarkGray]	1	4		17.2359	17.0383	18.8498	14.0871	16.8814	16.9325	17.7195	16.9774	15.5098	16.5734	15.9841	16.343
	0.280207	0.527635	Q86SQ0	Q86SQ0	PHLB2_HUMAN	PHLDB2	Pleckstrin homology-like domain family B member 2	Color2 [DarkGray]	1	4		12.7441	15.438	13.1399	14.0627	14.8794	13.624	13.3119	13.7315	12.8506	13.4077	12.3395	14.6762
	0.2794	0.450522	P62304	P62304	RUXE_HUMAN	SNRPE	Small nuclear ribonucleoprotein E	Color2 [DarkGray]	1	4		14.1095	13.1995	14.0279	11.7697	12.5625	12.6067	14.6251	13.4279	12.9055	13.0844	11.7354	13.5793
	0.278424	0.377607	Q06787	Q06787	FMR1_HUMAN	FMR1	Synaptic functional regulator FMR1	Color2 [DarkGray]	1	4		13.3369	12.5417	14.656	14.4502	11.8698	11.2958	14.6792	12.7121	13.3333	12.7815	13.2863	14.0734
	0.278302	0.472834	P26599	P26599	PTBP1_HUMAN	PTBP1	Polypyrimidine tract-binding protein 1	Color2 [DarkGray]	1	4		14.8509	14.4092	15.0379	15.3811	12.0329	14.5643	15.8798	14.6887	12.5239	14.9542	15.6543	14.6554
	0.276768	0.18209	Q9UHB6	Q9UHB6	LIMA1_HUMAN	LIMA1	LIM domain and actin-binding protein 1	Color2 [DarkGray]	1	4		19.2026	18.912	18.3124	18.8977	18.9244	18.9537	17.7497	18.8938	18.6873	19.1961	18.3414	18.3715
	0.274972	0.343894	Q9UDY2	Q9UDY2	ZO2_HUMAN	TJP2	Tight junction protein ZO-2	Color2 [DarkGray]	1	4		16.1562	16.4437	15.8455	16.2592	15.7072	16.373	13.3606	16.213	16.3792	16.6775	15.8574	14.4148
	0.271558	0.298103	P62277	P62277	RS13_HUMAN	RPS13	40S ribosomal protein S13	Color2 [DarkGray]	1	4		18.7003	18.097	19.395	18.4929	17.4565	17.3955	18.5351	18.5999	17.6775	17.9486	19.3121	18.5545
	0.268956	-0.479298	P02786	P02786	TFR1_HUMAN	TFRC	Transferrin receptor protein 1	Color2 [DarkGray]	1	4		14.3994	13.3382	14.3081	14.852	13.5653	13.705	14.332	14.3236	14.1228	14.5159	13.5729	16.6033
	0.26824	0.430419	Q8IVT2	Q8IVT2	MISP_HUMAN	MISP	Mitotic interactor and substrate of PLK1	Color2 [DarkGray]	1	4		15.1512	15.9998	15.7181	16.0321	15.0835	15.8087	15.7753	15.1153	15.7691	16.2217	15.7526	13.4362
	0.266016	-0.256214	O14950;P19105	P19105;O14950	ML12A_HUMAN;ML12B_HUMAN	MYL12A;MYL12B	Myosin regulatory light chain 12B	Color2 [DarkGray]	1	4		20.4476	20.1825	19.356	20.0426	20.85	20.5451	19.0118	20.4067	20.4874	20.2302	19.4044	20.9316
	0.265444	0.241744	P17844	P17844	DDX5_HUMAN	DDX5	Probable ATP-dependent RNA helicase DDX5	Color2 [DarkGray]	1	4		17.0678	16.1315	17.0609	16.5792	16.8185	15.8051	16.8325	16.1329	15.6839	16.3613	16.7423	17.0848
	0.264509	0.399382	Q14126	Q14126	DSG2_HUMAN	DSG2	Desmoglein-2	Color2 [DarkGray]	1	4		14.6968	13.6987	15.8393	13.6169	13.52	13.9132	14.5706	14.9347	13.6882	13.6154	15.0655	13.8851
	0.261249	0.20707	P51114	P51114;P51116	FXR1_HUMAN	FXR1	Fragile X mental retardation syndrome-related protein 1	Color2 [DarkGray]	1	4		17.6693	18.0139	18.2567	18.0977	17.1437	17.8209	17.5368	18.1491	16.9929	17.7233	18.3679	18.1251
	0.261068	0.492155	Q7Z478	Q7Z478	DHX29_HUMAN	DHX29	ATP-dependent RNA helicase DHX29	Color2 [DarkGray]	1	4		13.9522	14.3388	15.116	13.5299	12.8286	12.2145	14.7843	15.1397	12.3054	12.8248	15.1871	14.6509
	0.259094	-0.209955	P45880	P45880	VDAC2_HUMAN	VDAC2	Voltage-dependent anion-selective channel protein 2	Color2 [DarkGray]	1	4		14.1763	15.0448	14.1784	14.1893	14.2393	14.7791	14.2696	15.1566	14.5749	15.1576	14.7523	13.9438
	0.256224	0.408256	P08779	P08779	SWISS-PROT:P08779	SWISS-PROT:P08779		Color2 [DarkGray]	1	4		18.6004	16.4619	17.543	17.8233	18.3086	17.9763	18.4301	16.0268	17.6275	16.2529	16.5796	18.3356
	0.255844	0.403731	P52597	P52597	HNRPF_HUMAN	HNRNPF	Heterogeneous nuclear ribonucleoprotein F	Color2 [DarkGray]	1	4		15.1034	12.8155	15.1548	15.428	13.1787	14.3196	14.0564	13.779	14.4989	14.2411	14.5494	13.5973
	0.252105	-0.463259	P12814	P12814	ACTN1_HUMAN	ACTN1	Alpha-actinin-1	Color2 [DarkGray]	1	4		14.1044	12.4592	14.1056	13.0826	13.2873	14.3264	14.3432	14.6984	12.219	14.6974	15.0241	13.6643
	0.251594	0.229936	P62829	P62829	RL23_HUMAN	RPL23	60S ribosomal protein L23	Color2 [DarkGray]	1	4		18.514	18.3593	19.4322	18.8126	17.0897	17.4945	19.3044	18.4424	18.0038	18.1586	19.2484	18.7876
	0.251307	-0.132239	Q9BUJ2	Q9BUJ2	HNRL1_HUMAN	HNRNPUL1	Heterogeneous nuclear ribonucleoprotein U-like protein 1	Color2 [DarkGray]	1	4		16.0341	15.8031	16.4751	16.2388	16.8522	17.33	17.7077	17.6331	16.0193	15.9746	16.4825	16.6037
	0.250311	0.229114	P18124	P18124	RL7_HUMAN	RPL7	60S ribosomal protein L7	Color2 [DarkGray]	1	4		18.3161	17.7905	19.1016	18.1507	18.1019	17.2677	18.4365	18.406	17.6907	17.7317	18.75	18.2701
	0.249749	0.86629	P31944	P31944	CASPE_HUMAN	CASP14	Caspase-14	Color2 [DarkGray]	1	4		14.0237	13.0256	17.9267	18.4392	16.4897	14.4099	16.6848	15.2201	15.4355	13.9597	15.6294	14.9255
	0.249426	0.234291	Q02978	Q02978	M2OM_HUMAN	SLC25A11	Mitochondrial 2-oxoglutarate/malate carrier protein	Color2 [DarkGray]	1	4		13.5709	14.8108	13.9471	13.6071	14.8009	13.5301	14.6764	13.103	13.8277	13.4718	14.4235	13.2758
	0.249068	0.311987	P06868	P06868	SWISS-PROT:P06868	SWISS-PROT:P06868		Color2 [DarkGray]	1	4		15.0635	15.0257	13.7462	13.4308	12.7075	14.7275	13.2673	14.36	13.7445	14.7445	13.4279	14.1014
	0.247165	0.276877	Q16795	Q16795	NDUA9_HUMAN	NDUFA9	NADH dehydrogenase [ubiquinone] 1 alpha subcomplex subunit 9, mitochondrial	Color2 [DarkGray]	1	4		13.4874	12.693	14.4972	13.7237	12.4834	12.0741	13.299	11.848	13.3563	13.1572	12.7567	14.0237
	0.246755	-0.195302	O00483	O00483	NDUA4_HUMAN	NDUFA4	Cytochrome c oxidase subunit NDUFA4	Color2 [DarkGray]	1	4		15.7971	15.3477	14.9618	15.9487	15.4824	14.2353	15.1773	15.5665	15.1137	15.757	16.2445	15.7212
	0.244826	-0.148667	O00139	O00139	KIF2A_HUMAN	KIF2A	Kinesin-like protein KIF2A	Color2 [DarkGray]	1	4		14.2523	13.8186	14.1274	13.7671	14.1814	14.5226	14.2283	14.2592	13.5998	14.425	13.9858	14.5495
	0.244586	0.152295	P35579	P35579	MYH9_HUMAN	MYH9	Myosin-9	Color2 [DarkGray]	1	4		22.9243	22.9225	22.3294	23.0071	22.9388	22.9566	21.3045	22.6431	22.8895	22.9777	22.0951	22.6119
	0.244279	0.268575	Q8TEH3	Q8TEH3	DEN1A_HUMAN	DENND1A	DENN domain-containing protein 1A	Color2 [DarkGray]	1	4		15.5673	15.5097	14.4124	14.1092	14.7333	14.6307	13.9529	15.139	14.0341	14.7648	14.5204	15.205
	0.242506	-0.0812025	Q9BUF5	Q13509;Q9BUF5	TBB6_HUMAN	TUBB6	Tubulin beta-6 chain	Color2 [DarkGray]	1	4		16.2357	15.9867	16.2595	16.3843	15.8973	16.0099	15.8582	15.1955	16.4716	16.3668	16.3688	15.9838
	0.23807	-0.266021	P52292	P52292	IMA1_HUMAN	KPNA2	Importin subunit alpha-1	Color2 [DarkGray]	1	4		13.2867	14.8157	13.5487	13.2436	14.7281	13.0062	15.115	14.0164	14.449	13.8636	14.3377	13.3085
	0.236601	-0.50894	P06753	P06753	TPM3_HUMAN	TPM3	Tropomyosin alpha-3 chain	Color2 [DarkGray]	1	4		16.6452	16.1869	14.3871	13.3761	16.0368	16.1864	16.2957	15.1541	15.9524	16.0288	16.2198	14.4299
	0.236249	0.294903	P35251	P35251	RFC1_HUMAN	RFC1	Replication factor C subunit 1	Color2 [DarkGray]	1	4		14.4175	14.2427	14.9672	13.8554	12.2392	12.3206	14.353	13.1852	12.9217	13.8512	14.5579	14.9725
	0.233794	-0.139912	P13639	P13639	EF2_HUMAN	EEF2	Elongation factor 2	Color2 [DarkGray]	1	4		16.9808	15.9507	16.3558	16.694	17.0143	15.8716	16.8114	16.7239	16.6578	16.3944	16.8614	16.6274
	0.230264	-0.351646	P06241	P06241	FYN_HUMAN	FYN	Tyrosine-protein kinase Fyn	Color2 [DarkGray]	1	4		14.4435	14.6375	15.7608	16.6723	14.9672	15.3614	15.7056	15.8646	15.3007	15.1405	16.5933	15.8862
	0.224276	-0.364259	P36957	P36957	ODO2_HUMAN	DLST	Dihydrolipoyllysine-residue succinyltransferase component of 2-oxoglutarate dehydrogenase complex, mitochondrial	Color2 [DarkGray]	1	4		15.5132	16.3118	18.1171	17.1078	14.785	16.3977	17.9224	17.2189	16.4426	16.6494	17.7917	17.6233
	0.223036	-0.142401	P04406	P04406	G3P_HUMAN	GAPDH	Glyceraldehyde-3-phosphate dehydrogenase	Color2 [DarkGray]	1	4		17.3816	17.6832	17.6295	17.501	17.4875	18.1214	18.0394	17.2947	17.6667	17.3523	17.348	18.3978
	0.220893	0.202318	P13010	P13010	XRCC5_HUMAN	XRCC5	X-ray repair cross-complementing protein 5	Color2 [DarkGray]	1	4		14.9876	15.302	15.5698	15.1341	14.6998	14.7366	15.6414	15.4059	14.9682	15.176	15.8579	14.182
	0.219231	0.358996	Q9Y262	Q9Y262	EIF3L_HUMAN	EIF3L	Eukaryotic translation initiation factor 3 subunit L	Color2 [DarkGray]	1	4		13.3696	15.3549	15.4973	14.9307	15.2677	14.7506	15.6509	15.5298	13.239	15.1932	14.3206	14.9638
	0.218428	-0.651306	Q9BVP2	Q9BVP2	GNL3_HUMAN	GNL3	Guanine nucleotide-binding protein-like 3	Color2 [DarkGray]	1	4		14.4635	15.3405	18.1291	15.9168	14.5536	14.8341	13.1473	13.3525	17.5443	17.0575	17.8936	13.9598
	0.218359	0.484168	P31025;Q5VSP4	Q5VSP4;P31025	LC1L1_HUMAN;LCN1_HUMAN	LCN1;LCN1P1	Lipocalin-1	Color2 [DarkGray]	1	4		13.7569	12.5708	14.4856	14.9225	13.1162	13.7953	13.5524	14.9888	12.9131	13.23	12.1476	15.5083
	0.21709	0.243592	P05386	P05386	RLA1_HUMAN	RPLP1	60S acidic ribosomal protein P1	Color2 [DarkGray]	1	4		15.941	16.5512	15.9326	16.0413	15.6643	15.5456	15.9463	14.8025	16.2718	15.7582	16.7163	14.7455
	0.212982	0.431914	P0CW18	P0CW18	PRS56_HUMAN	PRSS56	Serine protease 56	Color2 [DarkGray]	1	4		16.4439	14.0683	15.0698	14.0471	15.7956	12.8586	13.9087	12.9085	15.8411	13.1224	14.0716	14.8663
	0.209455	0.573848	P08727	P08727	SWISS-PROT:P08727	SWISS-PROT:P08727		Color2 [DarkGray]	1	4		15.3496	13.4996	16.474	17.2439	13.4286	13.736	14.766	12.8177	15.97	12.9746	16.1171	15.2099
	0.20901	0.629578	ENSEMBL:ENSBTAP00000038253	Q32MB2;P19013;Q9R0H5;Q3SY84;P12035;Q7RTS7;ENSEMBL:ENSBTAP00000038253;Q86Y46	(Bos	(Bos		Color2 [DarkGray]	1	4		17.5929	16.5263	17.8454	19.1286	19.1363	17.9444	18.9689	13.2393	19.3833	17.329	17.6337	14.2289
	0.208878	-0.153161	P11940	Q4VXU2;P11940;Q96DU9	PABP1_HUMAN	PABPC1	Polyadenylate-binding protein 1	Color2 [DarkGray]	1	4		15.4972	16.2496	16.5634	16.0237	16.2515	15.5192	13.3174	16.2196	15.9263	15.9647	16.7215	16.334
	0.201727	0.204772	P62857	P62857	RS28_HUMAN	RPS28	40S ribosomal protein S28	Color2 [DarkGray]	1	4		16.5718	16.4281	17.5102	16.7685	16.5293	15.8525	16.0385	16.6893	16.1883	16.5348	17.5486	16.1878
	0.198498	-0.393944	Q8N556	Q8N556	AFAP1_HUMAN	AFAP1	Actin filament-associated protein 1	Color2 [DarkGray]	1	4		15.5847	16.1264	14.5421	13.5342	15.8384	15.5587	16.0835	15.1305	15.5134	16.3272	15.6939	13.8286
	0.197774	0.417771	P83881;Q969Q0	P83881;Q969Q0	RL36A_HUMAN;RL36L_HUMAN	RPL36A;RPL36AL	60S ribosomal protein L36a	Color2 [DarkGray]	1	4		15.2289	13.1655	12.6343	13.712	11.9314	12.3192	14.4806	13.6409	11.8235	12.6817	14.5033	14.061
	0.197354	-0.155231	P09493	P09493	TPM1_HUMAN	TPM1	Tropomyosin alpha-1 chain	Color2 [DarkGray]	1	4		18.3996	18.2208	17.412	17.9203	18.7409	18.5803	16.7839	18.2053	18.2875	18.571	17.5191	18.1961
	0.19718	-0.282154	Q6P2Q9	Q6P2Q9	PRP8_HUMAN	PRPF8	Pre-mRNA-processing-splicing factor 8	Color2 [DarkGray]	1	4		14.8575	14.0163	13.5216	13.4086	15.7949	13.5692	14.4506	15.076	15.0064	12.9408	14.736	14.2494
	0.194993	-0.384272	P07910	P07910	HNRPC_HUMAN	HNRNPC	Heterogeneous nuclear ribonucleoproteins C1/C2	Color2 [DarkGray]	1	4		15.9861	16.0098	13.1566	13.7411	16.9056	14.6673	15.9593	15.5531	15.0913	14.937	15.7106	14.6918
	0.192352	0.214056	P26373	P26373	RL13_HUMAN	RPL13	60S ribosomal protein L13	Color2 [DarkGray]	1	4		19.1089	18.3764	19.7441	18.8262	18.6539	17.6453	18.7634	19.0777	18.2476	18.2069	19.4101	19.3348
	0.190974	0.295838	P62899	P62899	RL31_HUMAN	RPL31	60S ribosomal protein L31	Color2 [DarkGray]	1	4		19.0776	17.2634	19.9742	18.9671	18.5914	17.9289	19.2081	18.4645	18.2143	18.2915	19.187	18.4062
	0.190112	-0.312024	P81605	P81605	DCD_HUMAN	DCD	Dermcidin	Color2 [DarkGray]	1	4		16.5794	16.5825	17.2119	17.7246	19.315	18.5895	18.7817	17.4603	15.9749	17.8351	16.8761	18.6603
	0.18816	-0.259647	P53680	P53680	AP2S1_HUMAN	AP2S1	AP-2 complex subunit sigma	Color2 [DarkGray]	1	4		15.6223	17.4039	17.794	17.5598	16.6029	17.9446	16.599	19.1432	17.8864	17.3712	17.3177	16.8433
	0.186965	0.188543	O00571	O15523;O00571	DDX3X_HUMAN	DDX3X	ATP-dependent RNA helicase DDX3X	Color2 [DarkGray]	1	4		16.2973	17.3338	17.6872	17.4716	16.7251	16.6791	16.8899	17.0686	16.4585	17.2501	17.5645	16.7627
	0.186056	0.692529	Q9UKS6	Q9UKS6	PACN3_HUMAN	PACSIN3	Protein kinase C and casein kinase substrate in neurons protein 3	Color2 [DarkGray]	1	4		12.8176	16.6685	19.0674	13.6498	15.0542	14.3669	14.0322	14.6813	14.5256	15.3186	14.3094	15.2794
	0.184417	-0.127118	Q14247	Q14247	SRC8_HUMAN	CTTN	Src substrate cortactin	Color2 [DarkGray]	1	4		17.4537	17.6521	16.7115	17.7362	17.3407	17.4421	16.0833	16.8656	17.3766	17.8869	17.2663	17.5322
	0.183316	0.0849066	O95782	O95782	AP2A1_HUMAN	AP2A1	AP-2 complex subunit alpha-1	Color2 [DarkGray]	1	4		17.3906	17.1049	17.744	17.8011	17.1245	17.5191	17.3684	17.893	17.2178	17.4529	17.6033	17.4269
	0.18276	0.210902	P61254	Q9UNX3;P61254	RL26_HUMAN	RPL26	60S ribosomal protein L26	Color2 [DarkGray]	1	4		17.7533	17.0581	18.2245	17.4551	17.3646	16.5858	17.4731	17.2406	16.5889	17.0365	18.3092	17.7129
	0.181035	-0.232817	P18077	P18077	RL35A_HUMAN	RPL35A	60S ribosomal protein L35a	Color2 [DarkGray]	1	4		18.1394	17.0064	17.7674	16.9569	18.5094	16.0131	18.453	17.766	16.8195	17.1953	18.2996	18.4868
	0.176414	-0.118757	P07355	P07355;A6NMY6	ANXA2_HUMAN	ANXA2	Annexin A2	Color2 [DarkGray]	1	4		16.8754	17.4866	17.7918	17.7846	16.9024	17.17	17.4577	17.435	17.4229	17.5027	18.0484	17.4395
	0.176286	-0.0914092	P27348	P61981;P27348;P31946;Q04917	1433T_HUMAN	YWHAQ	14-3-3 protein theta	Color2 [DarkGray]	1	4		16.3845	16.7768	16.5832	17.0959	17.0477	17.0598	16.4171	16.297	16.5615	17.1735	16.7991	16.6718
	0.175998	0.186198	Q14525	O76009;O76011;Q14525;Q14532;Q15323;Q92764;Q9UE12;Q8IUT8;Q6NTB9;Q497I4;Q9D646	SWISS-PROT:Q14525	SWISS-PROT:Q14525		Color2 [DarkGray]	1	4		13.4083	13.6679	14.0451	12.879	15.9887	14.2333	13.3389	12.8282	13.729	12.3481	13.7562	13.4222
	0.175867	0.133601	Q9Y608	Q9Y608	LRRF2_HUMAN	LRRFIP2	Leucine-rich repeat flightless-interacting protein 2	Color2 [DarkGray]	1	4		17.8772	18.322	18.0058	18.7476	17.6187	18.169	17.0704	17.8833	18.2821	18.6531	17.7596	17.7235
	0.175837	-0.374367	P04259	P48668;P04259	SWISS-PROT:P04259	SWISS-PROT:P04259		Color2 [DarkGray]	1	4		18.3459	16.6776	15.593	16.6758	18.3484	16.4547	19.411	14.4747	17.1089	15.7673	17.2	18.7137
	0.171045	-0.0977502	Q9ULV4	Q9ULV4	COR1C_HUMAN	CORO1C	Coronin-1C	Color2 [DarkGray]	1	4		18.4264	18.8031	18.3493	18.3936	19.163	19.116	18.0967	18.501	18.6739	19.0204	18.0748	18.5943
	0.170957	0.154259	P52272	P52272	HNRPM_HUMAN	HNRNPM	Heterogeneous nuclear ribonucleoprotein M	Color2 [DarkGray]	1	4		17.7089	17.2314	17.7718	17.7434	17.4539	16.4545	17.6511	17.6601	16.6314	17.2553	17.9062	18.0456
	0.170129	0.240221	P31689	P31689	DNJA1_HUMAN	DNAJA1	DnaJ homolog subfamily A member 1	Color2 [DarkGray]	1	4		15.6121	15.953	16.0786	16.2683	15.9552	15.9959	13.5309	15.5825	16.017	16.6804	16.0345	14.2192
	0.168977	0.24622	P0DP23;P0DP24;P0DP25	P0DP24;P0DP25;P0DP23	CALM1_HUMAN;CALM2_HUMAN;CALM3_HUMAN	CALM1;CALM2;CALM3	Calmodulin-1	Color2 [DarkGray]	1	4		14.7751	16.2582	14.8291	15.4817	15.851	16.1334	13.9297	16.1344	15.9677	15.6037	13.9638	14.824
	0.166987	-0.126204	P47756	P47756	CAPZB_HUMAN	CAPZB	F-actin-capping protein subunit beta	Color2 [DarkGray]	1	4		16.8802	16.6937	16.0277	17.1937	16.9969	17.118	13.7477	17.2398	16.6612	17.293	16.7145	16.6314
	0.163842	-0.0884385	Q9UM54	Q9UM54	MYO6_HUMAN	MYO6	Unconventional myosin-VI	Color2 [DarkGray]	1	4		17.3005	17.7032	17.0884	17.5614	17.2974	17.579	16.4924	17.4246	17.6988	17.7119	17.0435	17.5531
	0.162705	-0.133409	O60427	O60427	FADS1_HUMAN	FADS1	Acyl-CoA (8-3)-desaturase	Color2 [DarkGray]	1	4		13.3636	12.5953	13.2204	13.5484	12.5726	13.9685	15.6867	13.3757	13.5878	13.0134	12.8206	13.8394
	0.161845	-0.202374	P62906	P62906	RL10A_HUMAN	RPL10A	60S ribosomal protein L10a	Color2 [DarkGray]	1	4		17.1224	17.6676	18.1986	17.5652	17.8609	17.0792	18.0505	17.4565	16.7936	17.5016	18.6409	18.4272
	0.159444	-0.121773	P59998	P59998	ARPC4_HUMAN	ARPC4	Actin-related protein 2/3 complex subunit 4	Color2 [DarkGray]	1	4		17.5341	18.1214	17.6806	18.2568	18.3909	18.3812	16.8853	18.76	18.5165	18.3343	17.6452	17.584
	0.156635	0.182369	P46940	P46940	IQGA1_HUMAN	IQGAP1	Ras GTPase-activating-like protein IQGAP1	Color2 [DarkGray]	1	4		15.6238	16.195	15.5359	16.0773	15.8762	15.9965	15.1788	15.7964	15.7776	16.2042	16.2506	14.4701
	0.156183	0.207298	P50914	P50914	RL14_HUMAN	RPL14	60S ribosomal protein L14	Color2 [DarkGray]	1	4		18.0228	16.8731	18.6846	17.781	16.6082	16.9258	17.987	17.394	17.1058	17.4603	18.6429	17.3233
	0.154517	0.377242	P02754	P02754	SWISS-PROT:P02754	SWISS-PROT:P02754		Color2 [DarkGray]	1	4		14.9569	14.9817	14.5878	14.8453	17.3563	14.9607	17.1657	15.71	11.8078	16.0664	15.3183	14.6702
	0.154426	-0.163446	Q96HS1	Q96HS1	PGAM5_HUMAN	PGAM5	Serine/threonine-protein phosphatase PGAM5, mitochondrial	Color2 [DarkGray]	1	4		14.837	15.6923	15.4661	15.891	16.1674	15.2597	16.0263	15.2225	14.8317	15.3413	16.1098	16.2574
	0.154144	0.246951	Q05682	Q05682	CALD1_HUMAN	CALD1	Caldesmon	Color2 [DarkGray]	1	4		16.552	16.0233	15.6647	16.7208	16.5109	16.22	14.6131	16.6488	16.5338	16.8969	16.1817	14.3607
	0.151799	0.246393	O94875	O94875	SRBS2_HUMAN	SORBS2	Sorbin and SH3 domain-containing protein 2	Color2 [DarkGray]	1	4		14.6448	16.0508	16.0807	14.0569	14.2541	15.6641	15.4126	14.8847	14.7341	15.806	15.1786	14.1289
	0.151733	-0.155831	P31943	P31943	HNRH1_HUMAN	HNRNPH1	Heterogeneous nuclear ribonucleoprotein H	Color2 [DarkGray]	1	4		15.5077	16.3507	16.3728	16.6657	15.8579	15.2912	15.8953	15.6733	15.8547	15.9665	16.5218	17.1773
	0.150832	0.154984	P60660	P60660	MYL6_HUMAN	MYL6	Myosin light polypeptide 6	Color2 [DarkGray]	1	4		20.3321	20.4273	19.2343	20.2535	19.9742	20.265	18.8783	19.6532	20.4375	20.3211	19.536	19.3326
	0.145156	0.177732	P63173	P63173	RL38_HUMAN	RPL38	60S ribosomal protein L38	Color2 [DarkGray]	1	4		18.0221	17.6688	19.0971	17.6832	17.2198	16.8883	17.5829	18.1118	17.21	17.608	18.3356	18.6068
	0.144503	0.190678	O75165	O75165	DJC13_HUMAN	DNAJC13	DnaJ homolog subfamily C member 13	Color2 [DarkGray]	1	4		15.9784	14.6082	14.3035	15.9312	14.5512	15.6508	15.344	15.5673	14.3639	15.5576	15.0954	15.0417
	0.144163	-0.462167	P13646	P13646-1;P19012;ENSEMBL:ENSP00000377550;P13646	K1C13_HUMAN	KRT13	Keratin, type I cytoskeletal 13	Color2 [DarkGray]	1	4		13.4901	16.662	14.0359	17.3285	13.8741	12.41	13.7449	15.1177	16.9263	13.8849	17.1751	15.3788
	0.140222	0.52823	P25311	P25311	ZA2G_HUMAN	AZGP1	Zinc-alpha-2-glycoprotein	Color2 [DarkGray]	1	4		12.8521	17.5741	18.0874	18.7702	16.1097	15.7943	16.1044	16.4217	15.3758	15.8535	16.3475	17.5941
	0.135999	0.159688	P06858	P06858	LIPL_HUMAN	LPL	Lipoprotein lipase	Color2 [DarkGray]	1	4		15.1975	15.2285	15.5901	15.6618	15.3693	15.3188	14.5759	15.166	15.7149	15.7057	15.6384	13.9801
	0.135454	0.367695	Q96P63	Q96P63	SPB12_HUMAN	SERPINB12	Serpin B12	Color2 [DarkGray]	1	4		15.2532	13.2668	15.707	15.7702	17.2031	16.3761	17.0264	16.2447	16.4512	15.6467	13.0083	13.4202
	0.134885	0.153864	Q9H6X2	P58335;Q9H6X2	ANTR1_HUMAN	ANTXR1	Anthrax toxin receptor 1	Color2 [DarkGray]	1	4		14.6486	14.8217	13.9321	14.7771	12.8672	14.7213	13.5713	14.4742	14.9365	15.092	14.0337	13.5019
	0.131993	0.0871348	Q13813	Q13813	SPTN1_HUMAN	SPTAN1	Spectrin alpha chain, non-erythrocytic 1	Color2 [DarkGray]	1	4		16.9313	17.3167	16.7661	17.158	16.9265	17.343	16.4031	16.6878	16.9504	17.5658	16.5845	16.7228
	0.131514	0.109945	Q96N67	Q96N67	DOCK7_HUMAN	DOCK7	Dedicator of cytokinesis protein 7	Color2 [DarkGray]	1	4		16.3972	16.2809	15.3435	16.5549	15.4786	16.3682	14.2466	16.0972	16.1499	16.4121	15.8813	15.6934
	0.131305	0.287464	P62891;Q59GN2	Q59GN2;P62891	R39L5_HUMAN;RL39_HUMAN	RPL39;RPL39P5	60S ribosomal protein L39	Color2 [DarkGray]	1	4		17.5873	15.6629	17.4593	16.453	16.0944	16.8886	16.2644	17.2375	16.5252	17.0958	17.7986	14.593
	0.130818	0.154839	P02662	P02662	SWISS-PROT:P02662	SWISS-PROT:P02662		Color2 [DarkGray]	1	4		17.9052	16.7595	18.2206	18.3632	23.0002	18.1272	19.0089	18.0612	17.3797	17.1985	17.684	18.367
	0.125145	0.0898447	P27708	P27708	PYR1_HUMAN	CAD	CAD protein	Color2 [DarkGray]	1	4		14.9212	14.3262	14.3867	14.9717	13.7163	14.2317	13.6828	13.7501	14.3676	14.4036	14.2951	15.1802
	0.124301	0.0876055	Q9P0K7	Q9P0K7	RAI14_HUMAN	RAI14	Ankycorbin	Color2 [DarkGray]	1	4		17.5177	17.4578	17.4314	17.6281	17.6658	17.8863	16.3271	17.3707	17.5606	18.0788	16.8767	17.1685
	0.123183	0.244956	P05109	P05109	S10A8_HUMAN	S100A8	Protein S100-A8	Color2 [DarkGray]	1	4		12.8211	15.5227	14.6796	14.4337	13.3874	13.9217	16.1783	12.8291	14.8263	12.963	15.0036	13.6845
	0.122622	-0.231854	P63267	P63267	ACTH_HUMAN	ACTG2	Actin, gamma-enteric smooth muscle	Color2 [DarkGray]	1	4		22.1238	20.8113	20.0292	19.5671	22.3211	21.5638	19.8099	21.1332	19.8613	21.7594	20.4576	21.3805
	0.120086	0.274987	Q12965	Q12965	MYO1E_HUMAN	MYO1E	Unconventional myosin-Ie	Color2 [DarkGray]	1	4		15.8905	15.9272	13.4686	13.0252	15.0258	14.1593	14.4852	15.1279	14.9597	14.715	13.3223	14.2145
	0.11812	-0.185526	P46777	P46777	RL5_HUMAN	RPL5	60S ribosomal protein L5	Color2 [DarkGray]	1	4		17.5339	15.7086	18.0682	17.0946	16.9781	16.8242	17.6089	17.616	16.917	16.7945	18.1011	17.3347
	0.11682	0.131924	O43707	O43707	ACTN4_HUMAN	ACTN4	Alpha-actinin-4	Color2 [DarkGray]	1	4		17.2172	18.033	17.2431	17.7438	17.2232	17.7492	16.6882	17.5416	17.4397	18.4413	17.1237	16.7046
	0.116369	-0.234068	P28288	P28288	ABCD3_HUMAN	ABCD3	ATP-binding cassette sub-family D member 3	Color2 [DarkGray]	1	4		15.2266	15.7391	15.4496	15.1405	16.097	14.7007	14.3125	15.685	14.8356	16.4058	17.2483	14.0024
	0.114631	0.12035	P08670	P08670	VIME_HUMAN	VIM	Vimentin	Color2 [DarkGray]	1	4		17.6782	17.9901	16.5575	17.1379	18.2311	17.0641	18.0489	16.8965	17.6956	17.5079	16.7065	16.9722
	0.113479	-0.489074	O00425	O00425;Q9NZI8;Q9Y6M1	IF2B3_HUMAN	IGF2BP3	Insulin-like growth factor 2 mRNA-binding protein 3	Color2 [DarkGray]	1	4		12.9997	17.2187	16.9133	13.5833	11.2823	16.2885	16.8971	16.7632	17.5982	13.2524	17.7189	14.1018
	0.112722	0.171154	P22735	P22735	TGM1_HUMAN	TGM1	Protein-glutamine gamma-glutamyltransferase K	Color2 [DarkGray]	1	4		14.7238	13.1943	13.9497	14.8882	14.9451	13.6652	13.3583	12.6792	14.5949	13.4979	13.1594	14.8191
	0.112068	0.160714	O75746	Q9UJS0;O75746	CMC1_HUMAN	SLC25A12	Calcium-binding mitochondrial carrier protein Aralar1	Color2 [DarkGray]	1	4		14.6843	16.1823	15.4713	15.5938	14.8974	15.5375	15.4195	15.6391	15.1993	16.1639	15.7592	14.1666
	0.11181	-0.144221	P18621	P18621	RL17_HUMAN	RPL17	60S ribosomal protein L17	Color2 [DarkGray]	1	4		16.9238	16.0502	17.1341	16.4124	16.5503	15.7456	16.7744	16.9366	15.6675	16.8548	17.6472	16.9279
	0.111026	0.0800829	Q01082	Q01082	SPTB2_HUMAN	SPTBN1	Spectrin beta chain, non-erythrocytic 1	Color2 [DarkGray]	1	4		17.1458	17.6716	16.8003	17.4826	16.8959	17.3739	16.2235	17.0014	17.0797	17.7299	16.8708	17.0995
	0.109328	-0.236815	Q9H0D6	Q9H0D6	XRN2_HUMAN	XRN2	5'-3' exoribonuclease 2	Color2 [DarkGray]	1	4		15.5326	13.4898	12.8905	12.5383	14.4514	14.2905	13.6944	13.45	12.5981	14.3372	14.5673	13.8958
	0.105475	0.186936	Q9UBX3	Q9UBX3	DIC_HUMAN	SLC25A10	Mitochondrial dicarboxylate carrier	Color2 [DarkGray]	1	4		13.1471	12.4985	12.6385	13.9181	13.3658	11.4193	13.9627	13.9309	11.5286	12.6608	12.9697	14.2953
	0.103014	0.122706	P62424	P62424	RL7A_HUMAN	RPL7A	60S ribosomal protein L7a	Color2 [DarkGray]	1	4		18.6468	17.9404	19.1287	18.1356	18.0312	17.3052	18.3679	18.6763	17.5814	17.9205	18.936	18.9228
	0.100345	0.112974	P78527	P78527	PRKDC_HUMAN	PRKDC	DNA-dependent protein kinase catalytic subunit	Color2 [DarkGray]	1	4		16.3916	16.1147	16.408	16.1915	15.9833	16.5428	15.6726	16.4008	16.3667	16.7375	16.5847	14.9649
	0.0988494	-0.0557923	Q00610	Q00610;P53675	CLH1_HUMAN	CLTC	Clathrin heavy chain 1	Color2 [DarkGray]	1	4		18.8006	19.0925	19.419	19.5146	19.1085	19.3214	19.2573	19.6248	18.9626	19.1821	19.569	19.3361
	0.0983415	0.106159	P67936	P67936	TPM4_HUMAN	TPM4	Tropomyosin alpha-4 chain	Color2 [DarkGray]	1	4		19.1411	18.9613	17.7722	18.7827	18.8492	18.6628	17.06	18.7552	18.9523	19.015	18.2453	18.02
	0.0962688	-0.0749831	P60709;P63261	P63261;P60709	ACTB_HUMAN;ACTG_HUMAN	ACTB;ACTG1	Actin, cytoplasmic 1	Color2 [DarkGray]	1	4		23.7492	23.3239	22.7307	23.1395	23.2679	23.5869	21.8034	23.0592	23.654	23.48	22.7715	23.3376
	0.0958371	-0.125596	Q7L2E3	Q7L2E3	DHX30_HUMAN	DHX30	ATP-dependent RNA helicase DHX30	Color2 [DarkGray]	1	4		15.1147	13.4874	15.706	14.9821	15.0461	14.596	13.8944	15.0665	14.9117	14.8128	14.8822	15.1859
	0.095693	0.113235	P61247	P61247	RS3A_HUMAN	RPS3A	40S ribosomal protein S3a	Color2 [DarkGray]	1	4		17.4776	17.1401	18.411	17.8661	17.5795	16.8003	17.7404	17.9087	16.8393	17.2769	18.2956	18.0301
	0.095061	-0.13519	Q9BR76	Q9BR76	COR1B_HUMAN	CORO1B	Coronin-1B	Color2 [DarkGray]	1	4		14.6299	15.2202	14.2763	16.415	15.4165	15.3106	14.6476	13.4719	15.7161	15.5031	14.6876	15.1754
	0.0939696	0.13104	P17066	P48741;P17066	HSP76_HUMAN	HSPA6	Heat shock 70 kDa protein 6	Color2 [DarkGray]	1	4		17.5314	17.6746	17.9392	18.0047	15.9916	17.1666	15.4522	17.9576	16.2675	18.1171	18.5611	17.68
	0.0934168	-0.102643	P11387	Q969P6;P11387	TOP1_HUMAN	TOP1	DNA topoisomerase 1	Color2 [DarkGray]	1	4		14.2223	15.4441	15.5935	15.4427	14.6291	14.6647	15.2568	15.4692	14.6569	15.2118	15.815	15.4296
	0.0921553	0.150821	P62917	P62917	RL8_HUMAN	RPL8	60S ribosomal protein L8	Color2 [DarkGray]	1	4		18.4246	18.3539	19.1298	18.7494	18.4166	17.0106	18.9052	18.5782	17.5013	17.5627	19.6269	19.3636
	0.0898295	-0.216401	Q8N257	Q8N257;Q6DN03;Q16778;Q6DRA6;P06899;P33778;P23527	H2B3B_HUMAN	H2BU1	Histone H2B type 3-B	Color2 [DarkGray]	1	4		14.7512	16.6269	15.113	15.5234	15.9296	16.3058	17.2797	14.6754	16.9563	16.5518	15.8845	13.4876
	0.0889834	-0.102199	Q7Z406	Q7Z406	MYH14_HUMAN	MYH14	Myosin-14	Color2 [DarkGray]	1	4		18.8682	18.3461	18.0426	18.6342	19.4297	18.1918	17.3572	20.1332	18.9873	18.6083	17.5045	19.1997
	0.0888312	0.121333	P68431;P84243;Q16695;Q71DI3	Q16695;Q71DI3;P68431;Q6NXT2;P84243	H31T_HUMAN;H31_HUMAN;H32_HUMAN;H33_HUMAN	H3-3A;H3-4;H3C1;H3C15	Histone H3.1	Color2 [DarkGray]	1	4		19.2436	19.2236	17.6885	17.8271	20.7715	18.4508	20.002	18.1	19.0252	18.4952	18.1159	17.8612
	0.0873247	0.21492	O43390;O60506	O60506;O43390	HNRPQ_HUMAN;HNRPR_HUMAN	HNRNPR;SYNCRIP	Heterogeneous nuclear ribonucleoprotein R	Color2 [DarkGray]	1	4		14.8117	15.3678	15.4531	15.6612	15.0702	15.1248	15.2919	15.5717	15.7758	16.082	12.4938	16.0825
	0.0822941	-0.100936	Q9Y3U8	Q9Y3U8	RL36_HUMAN	RPL36	60S ribosomal protein L36	Color2 [DarkGray]	1	4		16.8232	16.1661	17.3735	16.5402	16.5205	15.3901	16.8294	16.9788	16.3803	16.0533	17.2977	17.5754
	0.0802268	-0.117547	P41361	P41361	SWISS-PROT:P41361	SWISS-PROT:P41361		Color2 [DarkGray]	1	4		12.7615	14.1446	12.8969	13.1402	12.415	13.5735	13.1451	12.4134	14.1968	12.3782	12.9169	13.9214
	0.0794086	-0.0364804	P0DMV8;P0DMV9	P0DMV9;P0DMV8	HS71A_HUMAN;HS71B_HUMAN	HSPA1A;HSPA1B	Heat shock 70 kDa protein 1A	Color2 [DarkGray]	1	4		17.4188	17.3113	17.8635	17.5987	16.8721	16.6023	16.7338	16.7284	17.2929	17.5182	17.7475	17.7797
	0.0758373	0.188779	Q7Z417	Q7Z417	NUFP2_HUMAN	NUFIP2	Nuclear fragile X mental retardation-interacting protein 2	Color2 [DarkGray]	1	4		14.2704	17.0819	15.5646	13.1151	15.3674	14.6559	15.6013	14.3894	14.2087	14.5345	15.2951	15.2384
	0.0724781	0.0877252	P62805	P62805	H4_HUMAN	H4C1	Histone H4	Color2 [DarkGray]	1	4		20.4067	20.2185	19.0246	19.5234	20.5823	19.4046	20.5451	19.5617	20.5451	19.6156	19.1898	19.4717
	0.0716148	-0.203593	P27635	Q96L21;P27635	RL10_HUMAN	RPL10	60S ribosomal protein L10	Color2 [DarkGray]	1	4		18.1521	18.0764	18.5886	17.6555	17.6608	17.0831	17.8543	18.3996	18.4349	19.4614	19.9182	15.4724
	0.071383	0.0803728	P62913	P62913	RL11_HUMAN	RPL11	60S ribosomal protein L11	Color2 [DarkGray]	1	4		17.8041	17.6477	18.1516	17.964	16.8894	16.542	17.4716	18.3103	17.0353	17.4076	18.8169	17.9861
	0.071261	0.0770905	Q6NYC8	Q6NYC8	PPR18_HUMAN	PPP1R18	Phostensin	Color2 [DarkGray]	1	4		15.9063	16.3681	15.6315	16.3482	16.3586	16.6364	15.3802	15.6681	15.389	16.9637	15.914	15.679
	0.0700802	-0.0795941	P05976;P08590	P08590;P05976	MYL1_HUMAN;MYL3_HUMAN	MYL1;MYL3	Myosin light chain 1/3, skeletal muscle isoform	Color2 [DarkGray]	1	4		18.1771	18.0714	17.4873	18.0259	18.5427	18.5842	17.1084	18.3249	18.098	18.3333	16.9556	18.6932
	0.0688865	-0.0957689	Q13501	Q13501	SQSTM_HUMAN	SQSTM1	Sequestosome-1	Color2 [DarkGray]	1	4		17.4196	15.7522	16.2856	16.9293	16.7118	15.8512	15.2841	16.6304	16.8872	16.0705	16.2576	17.5544
	0.0642463	-0.0763123	P05089	P05089	ARGI1_HUMAN	ARG1	Arginase-1	Color2 [DarkGray]	1	4		15.7012	15.7143	16.2642	16.5078	17.2393	16.4054	16.7211	15.7898	16.3091	15.1301	16.1383	16.9152
	0.0637859	-0.129986	O75340	O75340	PDCD6_HUMAN	PDCD6	Programmed cell death protein 6	Color2 [DarkGray]	1	4		13.4163	15.4899	15.2087	15.1273	13.3279	15.2397	15.2999	15.1036	15.0905	16.0908	15.1369	13.4439
	0.0635462	-0.0647917	P02533	P08779;P02533;Q04695;P19001;A2A4G1;Q9QWL7;Q6IFX2;P19012;P08727	SWISS-PROT:P02533	SWISS-PROT:P02533		Color2 [DarkGray]	1	4		19.1559	18.2819	19.0013	19.3729	19.8744	20.1079	20.2302	18.1108	19.7971	18.5524	18.7383	18.9833
	0.0602856	-0.125894	P32119	P32119	PRDX2_HUMAN	PRDX2	Peroxiredoxin-2	Color2 [DarkGray]	1	4		12.5815	13.234	13.7542	14.4045	13.0289	13.2784	15.2804	13.6042	12.4358	13.0794	13.591	15.3714
	0.0598081	0.0597911	Q9UPQ0	Q9UPQ0	LIMC1_HUMAN	LIMCH1	LIM and calponin homology domains-containing protein 1	Color2 [DarkGray]	1	4		19.5507	19.9601	18.9114	19.4288	19.3047	19.9882	17.9028	19.3419	19.429	20.1457	18.8019	19.2353
	0.0588614	0.0557327	Q8WWI1	Q8WWI1	LMO7_HUMAN	LMO7	LIM domain only protein 7	Color2 [DarkGray]	1	4		18.9368	19.2102	18.4363	19.1576	18.4138	19.198	17.907	19.0398	18.4844	19.4574	18.3063	19.2697
	0.0585609	0.0988085	Q09666	Q09666	AHNK_HUMAN	AHNAK	Neuroblast differentiation-associated protein AHNAK	Color2 [DarkGray]	1	4		15.5497	15.515	16.9614	15.2207	15.5501	15.028	16.1375	16.156	15.2031	15.4462	17.052	15.1504
	0.057901	-0.157837	P08133	P08133	ANXA6_HUMAN	ANXA6	Annexin A6	Color2 [DarkGray]	1	4		12.5086	14.4164	13.9356	12.7694	13.7381	13.4654	13.6171	13.276	11.294	13.6176	15.3788	13.971
	0.0574266	0.0486817	P62140	P62140	PP1B_HUMAN	PPP1CB	Serine/threonine-protein phosphatase PP1-beta catalytic subunit	Color2 [DarkGray]	1	4		16.495	17.702	17.5585	17.5947	17.0247	17.6288	16.7654	16.8073	17.3014	17.4966	17.0207	17.3368
	0.0561814	-0.0356984	P68371	P07437;P04350;P68371	TBB4B_HUMAN	TUBB4B	Tubulin beta-4B chain	Color2 [DarkGray]	1	4		19.8649	20.6364	20.3101	20.4874	19.5705	20.2764	18.9776	19.6407	19.9742	20.6971	20.343	20.4273
	0.0560483	0.0598421	P46781	P46781	RS9_HUMAN	RPS9	40S ribosomal protein S9	Color2 [DarkGray]	1	4		18.7925	18.3088	19.2968	18.5189	18.4334	17.9771	18.9318	19.2958	18.1632	18.6572	19.5463	18.3109
	0.0544565	0.157073	Q9UHX1	Q9UHX1	PUF60_HUMAN	PUF60	Poly(U)-binding-splicing factor PUF60	Color2 [DarkGray]	1	4		14.3968	15.3298	13.7162	13.6632	12.1591	13.2445	15.0797	15.7166	12.8013	12.66	16.6991	14.3173
	0.0542519	-0.090867	Q9H0A0	Q9H0A0	NAT10_HUMAN	NAT10	RNA cytidine acetyltransferase	Color2 [DarkGray]	1	4		14.679	13.2348	15.4591	14.3318	14.0237	13.5974	14.0621	14.8837	14.455	13.8712	14.1852	15.5568
	0.0483447	-0.0762658	P62851	P62851	RS25_HUMAN	RPS25	40S ribosomal protein S25	Color2 [DarkGray]	1	4		19.8008	18.4156	20.0821	18.8993	18.8749	17.8811	18.7704	19.9223	19.095	18.5268	19.4847	20.3962
	0.0481518	0.0651593	Q9Y2D5	Q9Y2D5	AKAP2_HUMAN	AKAP2	A-kinase anchor protein 2	Color2 [DarkGray]	1	4		15.3972	16.024	14.5718	15.7656	14.9323	16.0855	14.0615	15.3079	15.2052	16.2262	14.5328	15.5337
	0.0480456	0.102112	O00443	O00443	P3C2A_HUMAN	PIK3C2A	Phosphatidylinositol 4-phosphate 3-kinase C2 domain-containing subunit alpha	Color2 [DarkGray]	1	4		13.7965	15.2119	15.381	15.7218	15.3836	15.2925	14.8892	15.3061	14.0083	15.6038	16.3001	13.7905
	0.0477513	-0.138332	P35609	P35609	ACTN2_HUMAN	ACTN2	Alpha-actinin-2	Color2 [DarkGray]	1	4		15.7298	16.3235	15.8634	12.363	13.5267	15.2163	14.7535	12.6701	15.4709	16.3008	14.8279	14.2336
	0.0474066	-0.026526	Q3SX14	Q3SX14	TREMBL:Q3SX14	TREMBL:Q3SX14		Color2 [DarkGray]	1	4		14.7869	15.0369	15.4708	15.3656	14.5399	15.6129	13.5857	14.919	15.4045	15.3784	14.9364	15.0469
	0.0466906	-0.116998	P19013	P19013	SWISS-PROT:P19013	SWISS-PROT:P19013		Color2 [DarkGray]	1	4		13.1659	14.8888	14.2281	16.2944	13.5184	12.4141	13.0527	15.0625	14.6448	13.4403	16.2757	14.6842
	0.0462739	-0.0529833	P62241	P62241	RS8_HUMAN	RPS8	40S ribosomal protein S8	Color2 [DarkGray]	1	4		17.2738	17.3276	18.3406	17.7213	16.4296	16.8392	18.0236	17.6717	17.0825	17.4864	18.5753	17.7312
	0.0449778	-0.113929	P55209	P55209	NP1L1_HUMAN	NAP1L1	Nucleosome assembly protein 1-like 1	Color2 [DarkGray]	1	4		15.9174	12.6061	14.956	15.5207	14.2771	15.4885	14.5167	14.0287	15.08	15.4721	15.456	13.4478
	0.0441612	0.0674572	P62280	P62280	RS11_HUMAN	RPS11	40S ribosomal protein S11	Color2 [DarkGray]	1	4		17.654	17.429	18.5664	17.6588	17.1855	17.3439	18.4049	18.2114	16.8276	17.9292	18.9923	17.2894
	0.0441036	0.08249	P62854	P62854;Q5JNZ5	RS26_HUMAN	RPS26	40S ribosomal protein S26	Color2 [DarkGray]	1	4		18.259	19.1171	19.3398	18.4688	18.5599	17.0574	19.1975	18.5477	17.3942	18.0356	19.9459	19.4789
	0.0439365	-0.0297685	O75369	O75369	FLNB_HUMAN	FLNB	Filamin-B	Color2 [DarkGray]	1	4		16.7532	17.1083	16.4956	17.2967	16.7407	17.2603	15.7283	17.1923	16.9144	17.3027	16.5554	17.0004
	0.0427904	-0.0271931	P50402	P50402	EMD_HUMAN	EMD	Emerin	Color2 [DarkGray]	1	4		17.2716	17.199	17.1295	17.0783	17.4043	16.4511	17.1581	17.2507	16.6421	17.3515	17.6745	17.119
	0.0388467	-0.052897	P62249	P62249	RS16_HUMAN	RPS16	40S ribosomal protein S16	Color2 [DarkGray]	1	4		17.9015	17.8116	18.9933	18.1686	17.5253	17.5213	18.6417	18.0951	17.3288	18.1869	19.2221	18.3487
	0.0380077	-0.0592246	P02538	P02538;P48668;P04259;P50446;Q8BGZ7;O95678	SWISS-PROT:P02538	SWISS-PROT:P02538		Color2 [DarkGray]	1	4		18.9555	17.5923	17.559	18.851	18.8052	18.2892	19.6467	17.0968	18.5807	17.2123	18.4321	18.9695
	0.0374925	-0.038166	P62701	P62701;Q8TD47	RS4X_HUMAN	RPS4X	40S ribosomal protein S4, X isoform	Color2 [DarkGray]	1	4		18.6535	18.3816	19.0046	18.4781	18.1989	17.5564	18.7791	19.4603	17.9588	18.2764	19.2639	19.1713
	0.0365112	0.0697889	Q92743	Q92743	HTRA1_HUMAN	HTRA1	Serine protease HTRA1	Color2 [DarkGray]	1	4		14.7314	14.8646	13.1133	14.8652	14.2191	14.4309	13.8011	15.0737	13.1566	15.4365	13.8795	14.8228
	0.0355195	-0.0744886	Q12933	Q12933	TRAF2_HUMAN	TRAF2	TNF receptor-associated factor 2	Color2 [DarkGray]	1	4		14.9894	15.6308	13.2954	14.4283	15.1063	15.2251	13.3336	14.3791	15.5097	15.6057	13.5075	14.0191
	0.0333562	0.0485468	Q12792	Q12792	TWF1_HUMAN	TWF1	Twinfilin-1	Color2 [DarkGray]	1	4		16.3021	15.2548	14.8936	14.8037	15.839	15.6105	12.7757	15.2785	15.4984	15.7112	15.6733	14.1771
	0.0318282	0.0385284	P36578	P36578	RL4_HUMAN	RPL4	60S ribosomal protein L4	Color2 [DarkGray]	1	4		19.2968	18.828	19.8217	18.9364	18.7135	18.1132	19.6157	19.504	18.4583	18.7176	19.9089	19.644
	0.0297154	-0.0242295	P21333	P21333	FLNA_HUMAN	FLNA	Filamin-A	Color2 [DarkGray]	1	4		18.7707	18.8578	18.1102	19.1139	18.6968	18.6824	17.8776	18.9327	18.7261	18.9515	18.2322	19.0397
	0.0296322	0.0482354	O75367	O75367	H2AY_HUMAN	MACROH2A1	Core histone macro-H2A.1	Color2 [DarkGray]	1	4		14.8354	16.2101	15.2515	15.5364	16.4167	15.792	16.3391	14.2707	16.1495	15.8539	15.6261	14.011
	0.0281376	-0.0418563	P39023	P39023	RL3_HUMAN	RPL3	60S ribosomal protein L3	Color2 [DarkGray]	1	4		17.8475	17.7491	18.5053	17.7784	17.8023	16.9196	18.2183	18.4207	17.1927	17.2161	19.0704	18.5686
	0.0263029	0.0359907	P62750	P62750	RL23A_HUMAN	RPL23A	60S ribosomal protein L23a	Color2 [DarkGray]	1	4		17.6083	16.2518	17.1905	17.1546	17.5208	16.541	17.9284	17.0093	16.1781	16.9373	17.9857	16.9602
	0.0256691	-0.0734057	Q9P2B4	Q9P2B4	CT2NL_HUMAN	CTTNBP2NL	CTTNBP2 N-terminal-like protein	Color2 [DarkGray]	1	4		16.3897	16.0115	13.0928	12.6645	14.5744	15.001	14.6414	14.7392	14.2302	14.9426	14.7442	14.5351
	0.0244389	-0.0332775	P46782	P46782	RS5_HUMAN	RPS5	40S ribosomal protein S5	Color2 [DarkGray]	1	4		17.3272	16.9049	18.2763	17.1672	16.7499	16.8061	16.3327	17.8987	16.5991	17.3756	18.3405	17.4933
	0.02227	0.0460808	P16401	P16401	H15_HUMAN	H1-5	Histone H1.5	Color2 [DarkGray]	1	4		13.5653	13.4656	13.6766	13.4478	15.8419	12.7371	15.6819	14.1909	15.136	12.5719	12.1012	14.1619
	0.0214979	0.0132241	P68104;Q5VTE0	Q5VTE0;P68104	EF1A1_HUMAN;EF1A3_HUMAN	EEF1A1;EEF1A1P5	Elongation factor 1-alpha 1	Color2 [DarkGray]	1	4		19.3799	19.5919	19.5457	19.6585	18.6699	19.1741	19.2794	18.3773	19.0715	19.6553	20.0156	19.3806
	0.0205156	-0.0365503	O95373	O95373	IPO7_HUMAN	IPO7	Importin-7	Color2 [DarkGray]	1	4		14.7613	15.6961	13.5169	15.5215	15.0689	15.2944	14.723	15.6127	15.4621	15.4389	14.7511	13.9898
	0.0186738	0.0439901	P02668	P02668	SWISS-PROT:P02668	SWISS-PROT:P02668		Color2 [DarkGray]	1	4		17.3372	14.8082	16.8648	16.9035	22.6649	16.4585	18.2139	17.7471	16.0598	15.2982	16.4015	17.9782
	0.0177352	-0.0236707	O60814;P57053;P58876;P62807;Q5QNW6;Q93079;Q99877;Q99879	P57053;O60814;Q99879;P58876;Q99877;Q8N257;Q93079;Q16778;Q99880;P62807;P06899;P33778;Q96A08;P23527;Q5QNW6	H2B1C_HUMAN;H2B1D_HUMAN;H2B1H_HUMAN;H2B1K_HUMAN;H2B1M_HUMAN;H2B1N_HUMAN;H2B2F_HUMAN;H2BFS_HUMAN	H2BC12;H2BC14;H2BC15;H2BC18;H2BC4;H2BC5;H2BC9;H2BS1	Histone H2B type 1-K	Color2 [DarkGray]	1	4		20.68	20.5731	19.2905	19.8504	21.4425	19.8718	21.0821	19.8271	20.9812	20.1704	19.7874	19.5497
	0.0169834	0.025404	P40429	P40429;Q6NVV1	RL13A_HUMAN	RPL13A	60S ribosomal protein L13a	Color2 [DarkGray]	1	4		16.9708	16.5769	17.9289	16.7899	16.822	15.8564	17.3706	17.4953	16.2192	16.5932	18.0826	17.2699
	0.0149602	0.0184174	Q9H0E2	Q9H0E2	TOLIP_HUMAN	TOLLIP	Toll-interacting protein	Color2 [DarkGray]	1	4		14.0677	13.8635	13.3463	14.7597	12.8533	14.0511	14.3463	13.132	14.2489	14.4752	13.1326	14.1067
	0.0142893	0.0167408	P30050	P30050	RL12_HUMAN	RPL12	60S ribosomal protein L12	Color2 [DarkGray]	1	4		17.9514	17.8514	18.6595	18.4714	17.6647	17.1334	18.2247	17.7449	17.4218	17.8639	18.8125	18.7687
	0.0141046	0.0342243	Q9HAU0	Q9HAU0	PKHA5_HUMAN	PLEKHA5	Pleckstrin homology domain-containing family A member 5	Color2 [DarkGray]	1	4		15.2363	12.9355	13.8531	12.9459	14.4378	14.1679	14.1662	13.8686	12.254	14.6668	14.7852	13.1279
	0.0140799	-0.0208628	P54289	P54289	CA2D1_HUMAN	CACNA2D1	Voltage-dependent calcium channel subunit alpha-2/delta-1	Color2 [DarkGray]	1	4		15.0101	14.0768	15.7296	15.3376	15.595	15.1206	16.0285	15.795	14.6519	15.2208	15.9856	14.3793
	0.0128202	-0.0259876	P08729;Q3KNV1;Q9DCV7	Q9DCV7;P08729;Q3KNV1	SWISS-PROT:P08729;SWISS-PROT:Q9DCV7;TREMBL:Q3KNV1;Q96GE1	SWISS-PROT:P08729;SWISS-PROT:Q9DCV7;TREMBL:Q3KNV1;Q96GE1		Color2 [DarkGray]	1	4		14.5826	14.9473	13.9138	13.3468	15.7772	14.5451	16.2132	12.5765	15.7182	13.583	13.0599	14.5333
	0.0121011	-0.0148711	Q02878	Q02878	RL6_HUMAN	RPL6	60S ribosomal protein L6	Color2 [DarkGray]	1	4		18.1678	17.603	18.6155	17.9156	17.5095	17.0894	18.0589	18.5989	17.3492	17.7185	18.9648	18.329
	0.0117082	-0.0096364	Q13045	Q13045	FLII_HUMAN	FLII	Protein flightless-1 homolog	Color2 [DarkGray]	1	4		17.2256	17.1148	17.0026	17.3497	16.8912	17.7523	16.5169	17.2169	17.395	17.8091	16.9467	16.5804
	0.0113284	-0.0152669	P05388	P05388	RLA0_HUMAN	RPLP0	60S acidic ribosomal protein P0	Color2 [DarkGray]	1	4		16.54	16.1865	17.7387	16.6141	16.4697	15.9575	16.8275	16.5604	16.2809	16.3326	17.5784	16.9485
	0.0102233	-0.00624084	O14974	O14974	MYPT1_HUMAN	PPP1R12A	Protein phosphatase 1 regulatory subunit 12A	Color2 [DarkGray]	1	4		18.097	18.135	17.8411	18.4781	18.4661	18.4675	17.4234	18.0191	18.1467	18.5171	17.7435	18.1688
	0.00963835	0.0202925	P10809	P10809	CH60_HUMAN	HSPD1	60 kDa heat shock protein, mitochondrial	Color2 [DarkGray]	1	4		15.6179	16.1815	15.6684	15.2446	15.7722	14.2871	16.9724	15.0959	15.2235	16.4836	16.9813	13.9429
	0.00796378	-0.0117407	P46779	P46779	RL28_HUMAN	RPL28	60S ribosomal protein L28	Color2 [DarkGray]	1	4		17.6798	17.2087	18.6871	17.6163	18.2003	17.0449	18.5011	17.5921	16.8012	17.6432	18.3116	18.483
	0.00745597	0.00555658	P35580	P35580;Q7Z406	MYH10_HUMAN	MYH10	Myosin-10	Color2 [DarkGray]	1	4		20.6186	20.1206	20.1946	19.9882	20.5451	20.1206	19.4138	19.7501	20.7715	20.2066	20.1704	19.7513
	0.00681098	0.00722551	P53621	P53621	COPA_HUMAN	COPA	Coatomer subunit alpha	Color2 [DarkGray]	1	4		15.3034	15.31	14.2296	15.7561	15.1705	15.023	13.5968	14.6829	14.7387	15.4229	15.2431	15.1655
	0.00629143	-0.00328207	O00159	O00159	MYO1C_HUMAN	MYO1C	Unconventional myosin-Ic	Color2 [DarkGray]	1	4		21.0493	20.8651	20.6714	20.7553	20.7796	21.0691	19.9171	20.7471	20.9812	21.1886	20.6971	20.4874
	0.0044447	-0.00832176	P26641	P26641	EF1G_HUMAN	EEF1G	Elongation factor 1-gamma	Color2 [DarkGray]	1	4		12.0993	13.4209	13.3268	13.6166	13.1135	13.0338	13.4395	13.0148	11.8412	13.2038	14.396	13.0559
	0.00418279	-0.00574875	P32969	P32969	RL9_HUMAN	RPL9	60S ribosomal protein L9	Color2 [DarkGray]	1	4		17.1323	17.3353	18.404	17.4302	17.9823	16.587	18.063	17.7067	16.7654	17.1869	18.2711	18.1014
	0.000544797	-0.000578403	P39019	P39019	RS19_HUMAN	RPS19	40S ribosomal protein S19	Color2 [DarkGray]	1	4		17.9342	17.6375	18.5094	17.763	17.4363	17.0807	17.4295	17.9342	17.5686	17.4396	18.74	18.0981
