# Supplementary material for: Genome-wide CRISPR/Cas9 screen shows that loss of GET4 increases mitochondria-endoplasmic reticulum contact sites and is neuroprotective
Source: Cell Death Dis. 2024 Mar 11;15(3):203. doi: 10.1038/s41419-024-06568-y (PMC10928201; doi:10.1038/s41419-024-06568-y)
Supplement: Supplementary file 5 — Supplementary Table 5 [file 41419_2024_6568_MOESM5_ESM.xlsx]

## Sheet: Sheet1
Supplemetary Table 5: GET4 Interactors. This table is related to Figure 4
Table of gene names Gene names (a) with pValue (b) and the fold change compared to control ©.
Those that overlap with MERCS protein are stated in column (d) and highlighted in bold
Those proteins which overlap with BAG6 interactors are stated in column (e) and are underlined.

## Sheet: GET4 Interactors
Genes (a)	Log(P value) (b)	Difference ©	MERCS (d)	Common with BAG6 €
ANAPC7	5.13427	-7.02147	No	No
UBL4A	5.1245	-7.80629	No	Yes
IGHG1;IGHG3	4.69759	-11.202	No	No
ANAPC1	4.62497	-4.80728	No	No
ANAPC5	4.6215	-4.93708	No	No
TRIM21	4.54082	-6.02857	No	Yes
CDC23	4.19815	-6.34605	No	No
GET4	3.64327	-6.19335	No	Yes
RPS27A	3.50283	-1.02263	Yes	No
ANAPC4	3.30607	-3.72408	No	No
HSPA1A;HSPA1B	3.28733	-0.850408	No	Yes
HSPA8	3.2273	-1.44428	Yes	Yes
C18orf63	3.03223	-4.31961	No	No
BAG6	2.93193	-5.88847	No	Yes
ANAPC16	2.77563	-3.04526	No	No
ANAPC10	2.59871	-3.02899	No	No
ANAPC2	2.57843	-2.74282	No	No
PEG10	2.54168	-3.57613	No	No
CHTF18	2.44076	-3.13799	No	No
RFC4	2.3785	-2.21242	Yes	No
