# Supplementary material for: Genome-wide CRISPR/Cas9 screen shows that loss of GET4 increases mitochondria-endoplasmic reticulum contact sites and is neuroprotective
Source: Cell Death Dis. 2024 Mar 11;15(3):203. doi: 10.1038/s41419-024-06568-y (PMC10928201; doi:10.1038/s41419-024-06568-y)
Supplement: Supplementary file 6 — Supplementary Table 6 [file 41419_2024_6568_MOESM6_ESM.xlsx]

## Sheet: Supplementary Table 6
Supplemetary Table 6: GET4 Interactors. This table is related to Figure 4
Table of gene names Gene names (a) and the fold change compared to control (b).
Those that overlap with MERCS protein are stated in column (c) and highlighted in bold
Those proteins which overlap with GET4 interactors are stated in column (d) and are underlined.

## Sheet: BAG6 Interactors
Gene Name (a)	Difference (b)	MERCS (C)	Common with GET4 (d)
IGKV2-28;IGKV2-29;IGKV2-30;IGKV2-40;IGKV2D-26;IGKV2D-28;IGKV2D-29;IGKV2D-30;IGKV2D-40	-10.5599	No	No
COL1A2	-10.515	No	No
PLOD1	-4.95736	Yes	No
CLCC1	-5.02589	Yes	No
TREMBL:Q1RMN8	-5.69449	No	No
SERPINH1	-6.61446	Yes	No
SWISS-PROT:P04258	-7.78234	No	No
PLOD3	-5.33824	Yes	No
COLGALT1	-4.68692	Yes	No
UBAP2	-6.0718	No	Yes
IGHG2	-6.35256	No	No
UBL4A	-6.1467	No	No
FN1	-5.24514	Yes	No
PLOD2	-5.85529	Yes	No
TRIM21	-5.23226	No	Yes
SWISS-PROT:P12763	-3.03827	No	No
CRTAP	-5.43995	No	No
SWISS-PROT:P34955	-2.53339	No	No
TREMBL:Q05B55	-5.46978		No
CTNND1	-3.4608	Yes	No
CLINT1	-1.51082	No	No
SWISS-PROT:Q3SZR3	-3.45015	No	No
HSPA1A;HSPA1B	-0.813927	No	Yes
PPIB	-2.29067	Yes	No
MAP7	-1.10531	No	No
GET4	-4.42702	No	Yes
HSPA5	-1.47525	Yes	No
HSPA9	-1.21031	Yes	No
SWISS-PROT:P01044-1;SWISS-PROT:P01045-1;TREMBL:Q2KJ62	-2.6339	No	No
HNRNPUL1	1.24295	No	No
DNAJA3	-1.06613	No	No
P4HB	-1.28173	Yes	No
HSPA8/GRP75	-0.756846	Yes	Yes
BAG6	-4.69568	No	Yes
TREMBL:Q3T052;Q5EA67	-3.2945	No	No
TUFM	-1.07785	Yes	No
COL1A1	-6.42001	No	No
TREMBL:Q1RMK2	-4.2867	No	No
UBAP2L	-2.9561	No	No
DNAJB11	-2.51935	No	No
ABLIM1	-0.926781	No	No
FKBP10	-1.94168	No	No
NTPCR	-2.03578	No	No
TREMBL:Q3SZH5	-1.67843	No	No
EIF3G	-2.16563	No	No
TOM1L2	-2.65235	No	No
PCBP1	-0.992033	Yes	No
CEP170	-2.16635	No	No
TREMBL:Q0IIK2	-3.06564	No	No
CEP131	-1.91111	No	No
EIF3B	-1.85021	No	No
TREMBL:Q2KJF1	-2.2803	No	No
SWISS-PROT:Q2UVX4	-2.36891	No	No
CDC27	2.95537	No	No
