# Supplementary material for: Genome-wide CRISPR/Cas9 screen shows that loss of GET4 increases mitochondria-endoplasmic reticulum contact sites and is neuroprotective
Source: Cell Death Dis. 2024 Mar 11;15(3):203. doi: 10.1038/s41419-024-06568-y (PMC10928201; doi:10.1038/s41419-024-06568-y)
Supplement: Supplementary file 7 — Supplementary Table 7 [file 41419_2024_6568_MOESM7_ESM.xlsx]

## Sheet: Sheet1
Name	Company	Catalogue Number
GET4	Dharmacon	L-020967-02-0005
BAG6	Dharmacon	L-005062-01-0005
MCU	Dharmacon	L-015519-02-0005
MFN2	Dharmacon	L-012961-00-0005
RMDN3	Dharmacon	L-020973-01-0005
