# Supplementary material for: Genome-wide CRISPR/Cas9 screen shows that loss of GET4 increases mitochondria-endoplasmic reticulum contact sites and is neuroprotective
Source: Cell Death Dis. 2024 Mar 11;15(3):203. doi: 10.1038/s41419-024-06568-y (PMC10928201; doi:10.1038/s41419-024-06568-y)
Supplement: Supplementary file 8 — Supplementary Table 8 [file 41419_2024_6568_MOESM8_ESM.xlsx]

## Sheet: Sheet1
Antigen	Supplier	Catalogue Number	Species	Final Dilution	Application
alpha tubulin	Cell Signalling	2144S	Rb	1/1000	WB
BAG6	Santa Cruz	Sc-365928	Mus	1/100	WB
BiP (GRP78)	BD Biosciensces	610978	Mus	1/500	WB
GET4	ATLAS	HPA019765	Rb	1/500	WB
GAPDH	Abcam	ab8245	Mus	1/2500	WB
VAPB	ATLAS	HPA013144	Rb	1/1000	WB
PTPIP51	Proteintech	20641-1-AP	Rb	1/1000	WB
RMDN3	SIGMA	HPA009975	Rb	1/1000	WB
Mitofusin-2	Cell Signalling	11925S	Rb	1/1000	WB
IP3 Receptor 1	Cell Signalling	8568S	Rb	1/1000	WB
IP3R1	Abcam	ab5804	Rb	1/500	PLA
GRP75	Abcam	ab2799	Mus	1/500	PLA
Calnexin	BioLegend	699401	Rat	1/1000	IF
TOMM70	Proteintech	14528-1-AP	Rb	1/1000	IF
MCU	Cell Signalling	14997	Rb	1/1000	WB
MICU1	ATLAS	HPA037480	Rb	1/500	WB
MICU2	Abcam	ab101465	Rb	1/750	WB
MICU3	ATLAS	HPA024771	Rb	1/750	WB
EMRE	ATLAS	HPA032117	Rb	1/750	WB
VDAC1	Abcam	ab14734	Mus	1/1000	WB
